# Supplementary material for: Small-sample learning reveals propionylation in determining global protein homeostasis
Source: Nat Commun. 2023 May 17;14:2813. doi: 10.1038/s41467-023-38414-8 (PMC10192394; doi:10.1038/s41467-023-38414-8)
Supplement: Supplementary file 6 — Supplementary Data 3 [file 41467_2023_38414_MOESM6_ESM.xlsx]

## Sheet: Summary
Supplementary Data 3. RNA-seq related data.
Name	Description
Filter_type	Filtering noise by ARSER. 0: no filtering; 1: with filtering
Ar_method	Methods for autogressive model fitting. 'mle': maximun likelihood estimate; 'burg': burg algorithm; 'yule-walker': yule-walker equations; 'default': harmonic regression with 24h
Period_number	Number of cycles in the time series
Period	Period value identified by ARSER
Amplitude	Amplitude for single cosine model
Phase	Phase for single cosine model
Mean	Mean value for raw y values
R_square	R square of regression curve
R2_adjust	Adjusted R square of regression curve
Coef_var	(standard deviation) / mean
pvalue	F test for testing significant regression model
Fdr_BH	FDR by Benjamini-Hocheberg method

## Sheet: Supplementary Data 3a
mRNA levels of genes identified in AL-WT, AL-H2BK17A, TRF-WT and TRF-H2BK17A samples.
Gene name	AL-WT								AL-H2BK17A								TRF-WT								TRF-H2BK17A
	0h	3h	6h	9h	12h	15h	18h	21h	0h	3h	6h	9h	12h	15h	18h	21h	0h	3h	6h	9h	12h	15h	18h	21h	0h	3h	6h	9h	12h	15h	18h	21h
CG18170	0.339202	0.411507	0.388849	0.301485	0.312311	0.743691	0.284861	0.430336	0.469469	0.329262	0.494956	0.587429	0.659693	0.488451	0.288428	1.59278	1.27106	0.412303	0.844871	0.370267	0.745089	0.391869	0.476989	0.448477	0.335446	0.506559	0.322573	0.989167	0.464402	0.484293	0.504507	0.630676
CG5045	69.2223	65.1664	59.0949	54.0513	57.3816	69.4282	64.8904	70.3129	68.7039	61.9678	65.2087	57.6382	56.171	66.5617	61.5695	80.1347	60.3025	57.1071	56.597	61.3284	49.8222	54.8824	62.046	53.3489	56.0921	48.7104	53.2474	50.6824	53.05	57.2662	54.3127	62.3606
CG10931	0	0.110043	0.101993	0.0982271	0	0	0	0.110518	0	0.340374	0.0907891	0.10664	0.19304	0	0	0.388513	0.113838	0	0.110208	0	0	0.217804	0.344211	0.112646	0.105712	0	0	0	0.111598	0	0	0
CG4729	127.642	120.908	126.034	118.894	131.813	132.272	135.253	134.84	167.395	186.303	177.599	167.197	177.561	171.462	192.78	231.984	118.855	106.39	104.823	114.52	116.592	137.595	137.729	126.415	216.236	135.399	118.641	126.304	117.976	146.819	175.247	190.16
CG13738	1.92925	2.33776	2.32243	2.20247	1.92748	1.10324	2.58041	0	0	2.33895	1.0979	1.1541	0	1.56471	1.10888	0	1.19661	1.21512	0	0	0	0.973108	0	0	0	3.1669	0.929432	0	2.3712	1.16125	2.27342	0
Marf	93.3544	86.2327	83.4752	84.5958	88.7713	90.999	97.4869	95.4885	95.687	95.0799	101.584	95.5466	100.919	98.1573	106.199	94.8157	107.708	87.8095	83.1397	82.3522	86.0392	92.2897	98.7082	101.491	108.222	TRF-WT+Z3:AG3	94.6418	91.4195	107.61	107.41	107.625	110.197
CG34127	5.64941	5.074	6.60987	5.93984	5.74127	5.35447	5.31135	4.52445	8.6935	8.005	8.86257	9.44526	8.48969	8.59468	9.07563	5.49592	9.54452	10.109	9.31413	9.05913	9.45402	8.47686	7.98405	9.01493	12.5737	12.1654	10.9653	11.1153	11.454	13.1473	13.7443	10.8429
CG6083	9.09666	6.89816	7.36865	6.19683	7.01708	6.90261	7.72033	7.05129	10.1094	7.84942	10.0389	7.3548	8.86627	7.93651	7.7229	13.4645	6.80504	6.36098	6.65408	6.67792	6.34957	5.53481	6.90829	6.17867	9.17032	9.32337	9.05927	8.21127	8.50059	8.15359	8.44909	11.3178
br	2.27432	1.8839	2.22362	2.11032	1.91807	2.01794	1.57627	2.05878	4.4363	4.33966	3.13877	3.46312	4.11875	3.7839	3.93669	1.76932	5.08022	3.67075	3.8544	3.93083	3.29892	4.71531	4.01413	4.83851	6.47306	7.75605	4.97374	7.14604	6.03147	6.0946	7.05419	9.38758
CR44916	0	0	0	0	0	0	0	0	0	0	0	0	0	0	0	0	0	0	0	0	0	0	0	0	0	0	0	0	0	0	0	0
CR44399	0	0	0	0	0	0	0	0	0	0	0	0	0	0	0	0	0	0	0	0	0	0	0	0	0	0	0	0	0	0	0	0
l(3)j2D3	11.6366	10.1498	10.259	12.3947	13.0726	13.5246	13.0615	11.0845	11.4462	11.8159	11.1229	12.353	12.1992	11.9087	10.051	16.7145	10.5391	8.94399	9.38201	10.6433	9.67361	9.55983	10.6864	9.39473	11.4634	10.3446	9.67702	9.12713	10.5896	13.6274	11.139	10.843
CG7928	8.08915	6.98279	7.31311	7.83796	7.85663	7.49947	8.23716	7.47884	8.63584	6.78584	8.86318	7.29668	8.0732	8.72721	8.27093	8.52234	8.44659	7.25823	6.1841	3.87836	5.46363	5.16157	5.87051	6.32214	4.41329	5.93409	6.32384	6.24065	6.17296	7.9146	8.30569	7.94084
CG6308	18.3637	25.4742	17.1831	24.1927	17.1943	21.0844	14.1889	26.1839	13.5363	14.3285	17.4494	19.0779	14.4199	16.0557	19.5922	30.8364	18.8081	14.8979	14.2671	17.3201	15.4141	14.2837	13.255	15.1805	13.4697	16.622	17.7995	12.0157	12.7083	11.4533	17.0579	17.1492
ph-d	5.15333	4.65848	5.39231	5.16928	5.5453	4.79221	5.10849	5.12312	4.54809	4.70402	5.25335	5.80247	4.54861	5.34745	5.45984	3.82126	7.09746	5.80931	6.48203	5.67161	5.67908	6.53005	5.98531	5.96413	5.77129	5.80639	5.58928	6.21922	6.26441	6.82223	7.07842	7.12017
CG5613	4.81328	4.2129	4.55687	3.66416	3.54823	4.2819	4.66378	5.39359	8.16519	9.82575	9.88628	8.11893	6.89058	9.10148	9.02377	12.9043	2.79003	3.61053	4.77409	5.06311	4.69563	3.85331	4.4505	4.83554	6.8574	3.83822	7.18036	7.1131	6.85953	5.94363	3.68735	5.40971
me31B	63.1675	67.0212	65.7565	63.1998	61.9056	66.8633	64.9886	66.1374	64.1527	61.3539	65.79	65.6972	70.6041	77.3033	68.1681	80.3391	53.4787	54.408	60.2079	59.8474	61.3419	62.3254	58.6608	59.8591	51.9426	48.3333	62.4621	55.9651	57.4656	62.7088	55.8991	51.6288
Sec10	12.5512	11.2676	9.89948	12.0713	12.1536	13.4188	12.8535	12.5549	10.7492	11.7935	12.7739	11.3583	12.2422	14.1514	13.6164	11.9773	11.9097	12.2941	13.0186	12.4124	12.192	11.6233	14.0501	14.0656	11.0907	10.1484	10.209	10.8803	12.0497	12.4724	12.2815	12.3242
Gr22a	0	0	0	0	0	0	0	0	0	0	0	0	0	0	0	0	0	0.151068	0	0	0	0	0.151708	0	0	0	0	0.151156	0	0	0	0
CG43922	0	0	0	0	0	2.02211	0	0	0	0	0	0	0	0	0	0	0	0	0	0	0	0	0	0	0	0	0	0.955834	0	0	1.04543	0
Drep-2	6.41203	5.25105	6.32219	4.95545	4.87402	5.10599	4.85879	4.88415	6.12281	5.569	6.19919	5.73499	5.80148	6.23696	6.83128	3.19962	8.50318	8.42344	9.47428	8.1168	9.16219	8.37276	7.62271	8.92232	6.90166	7.73001	7.26168	7.72981	8.5924	9.33169	9.53695	8.66576
CG6441	0.364824	0.136105	0.316008	0.247106	0.396776	0.519254	0.197847	0.409981	0.661042	0.717775	0.374118	0.590615	0.53695	0.816671	0.639728	1.88055	0.657856	0.670128	0.252639	0.66605	0.306624	0.47797	0.485409	1.04715	0.642107	1.0221	1.24747	0.936953	0.816223	1.51873	1.29138	0.583724
CR44208	0	0	0	0	0	0	0	0	0	0	0	0	0.074479	0	0	0	1.24203	0.0398051	0	0	0	0	0	0	0.070996	0	0	0.0392232	0.0385383	0	0.403798	0
skl	1.86441	2.37652	3.13667	3.95104	2.74068	1.60796	2.0186	1.45851	4.8805	3.53672	2.69476	2.82947	4.55662	4.27299	3.27436	5.45604	3.03799	2.7167	3.93968	2.88374	2.01395	2.80017	1.75339	2.30913	4.99893	5.57037	2.54881	2.57401	3.33208	4.39448	4.07861	3.89756
CG4757	102.991	72.682	80.1065	72.9023	69.7261	105.9	90.2454	134.843	92.9847	139.63	132.776	134.085	121.376	126.591	167.504	181.334	70.6693	76.3588	86.4432	104.114	87.3606	67.6835	71.487	93.5786	73.6336	42.6028	113.139	121.83	139.815	100.866	92.2935	72.4461
CG12540	0	0	0	0	0	0.163371	0	0	0	0.189956	0.15384	0.183988	0	0	0.172567	0	0	0	0	0	0	0.201499	0	0	0.19472	0.225569	0.193192	0	0.797496	0.208962	0.204403	0
Ant2	1340.95	1197.75	1114.93	1059.68	1085.39	1068.41	1161.1	1229.82	1423.91	1264.78	1206.36	1161.8	1171.96	1237.66	1313.44	1504.17	1083.37	1063.79	977.016	865.052	820.337	779.843	867.149	935.671	1066.24	982.061	1001.32	1012.71	1176.31	1077.44	1109.07	1210.6
CG42564	0.22877	0.893586	0.710503	0.737681	0.311748	0.604255	0.311923	0.452153	1.29051	0.662801	0.684748	0.495799	0.555455	1.17906	0.519088	3.9608	0.930163	0.551505	0.936896	0.265815	0.487221	0.662689	0.313313	0.732474	0.767697	1.55152	0.689506	0.443417	0.804292	1.13401	0.749691	1.91606
CG31633	12.4263	16.6461	10.5118	12.777	12.7314	15.8996	12.2452	15.5896	10.4728	8.50549	10.8606	6.62974	10.4895	10.7851	10.5551	9.52839	23.6365	19.8093	21.1421	20.6125	16.0265	24.5532	20.6689	23.7368	8.05083	8.95319	9.02876	8.33873	9.89042	8.87992	7.94403	8.32992
CR32218	2.61761	2.831	2.56341	2.70808	2.46295	2.09877	2.61697	3.2662	0.633494	2.41406	2.40897	3.02478	2.27593	1.10152	3.58147	0.319666	4.73635	2.97326	5.24715	4.84077	4.11337	3.57909	4.57945	4.32941	3.22265	1.55382	4.06384	5.22432	3.75325	4.87694	4.68669	3.45207
CNT1	1.09341	1.67387	1.31781	1.15965	1.35497	2.0199	1.62298	1.48419	1.04497	0.468694	0.829277	0.547706	1.09727	1.23442	1.90561	0.924808	1.82042	1.55085	2.11815	1.52248	2.15357	1.58489	1.7725	1.57712	1.58378	0.693349	1.12331	1.12864	1.70744	1.80498	1.35413	1.50747
Stlk	23.2484	27.1913	25.821	26.3106	28.1884	26.1442	25.2489	24.7243	26.2364	23.6463	22.4613	26.2724	26.4103	29.1848	25.831	28.8889	28.4404	27.2326	31.0702	27.8861	31.3959	31.8786	36.0002	31.8019	29.9023	26.6841	27.2568	27.5335	24.5653	27.2858	29.5518	26.7497
SteXh:CG42398	0.511924	0.292556	0.274069	0.526538	0	0.254037	0	0	0.865854	0	0.499056	0.288436	0.26079	0.331619	0.816521	1.69767	0.301897	0.933563	0	1.25019	0.579643	0.275725	0.291603	0.280505	0.273184	0.602089	0	0.869764	0	0	0	2.22841
Stim	49.7786	49.4843	48.6279	47.7838	50.9638	44.8635	45.0207	48.4886	45.9608	51.6108	46.6426	46.0229	52.3634	52.0548	51.3004	49.7787	54.9709	46.8829	49.4572	49.7516	57.783	55.6312	56.6755	55.0946	57.5732	48.5339	55.815	57.3436	53.3322	58.8828	58.0718	55.3267
Ref2	0	0	0	0	0	0	0	0	0	0	0	0	0	0	0	0.169345	0.155756	0	0	0	0	0	0	0	0	0	0	0	0	0	0	0
Ubc7	74.4086	76.0003	70.0637	68.8622	67.6982	70.3732	80.1852	77.9034	80.6471	79.7892	75.5401	72.0728	75.2527	73.8011	71.309	86.7984	60.8085	56.7782	48.4296	59.5811	56.1811	58.558	57.6256	56.7324	60.0961	57.9833	58.5196	60.5881	60.4058	57.0918	63.6089	51.2519
CG6465	13.4855	11.7515	10.3108	10.1574	15.1397	11.0246	15.5794	20.2835	16.645	21.7507	20.3937	15.5693	21.2506	19.4399	24.3546	50.4152	8.05555	10.7844	9.40255	8.90429	11.2234	7.06563	10.7401	11.9981	10.6117	14.5978	15.4792	20.9793	15.4323	9.95452	11.8904	18.7076
CR42839	0	0	0	0	0	0	0	0	0	0	0	0	0	0	0	0	0.054941	0	0	0	0	0	0	0	0	0	0	0	0.0545759	0	0	0
CG12498	0	0	0	0	0	0	0	0	0	0	0	0	0	0	0	0.149186	0.129834	0	0	0	0	0	0	0	0.117358	0	0	0.2488	0	0	0	0
CG12428	29.3456	29.3687	26.9713	26.0903	23.9992	25.1288	25.372	26.8271	25.8171	33.2363	29.7299	30.1287	24.8365	28.0195	34.3251	27.9893	46.9627	28.5973	34.0555	39.222	34.5906	38.6791	44.4793	33.8594	57.4728	19.6158	25.5685	27.2891	25.824	51.81	58.9008	56.7149
CDase	44.9903	47.2666	47.1511	43.8547	41.1509	47.9175	45.1997	47.2422	43.1833	43.4916	48.5807	45.3584	42.7871	48.8494	41.8465	42.7477	37.6662	37.6892	41.0227	45.1111	41.2782	40.8941	39.958	37.2364	33.6525	31.7202	36.5647	40.8245	44.7447	43.2357	36.4373	33.3911
CG12831	0	0	0	0	0	0	0	0	0	0	0	0	0.0259228	0.12216	0	0.791861	0.746754	0	0	0	0.0918595	0	0	0	0	0	0	0.0950993	0.0846186	0	0	0
CG17666	0	0	0.0364612	0	0	1.09235	0	0	0.0390973	0	0	0.123127	0.118159	0.141521	0	1.10203	0.691634	0	0	0	0	0.0658555	0.106974	0	0.0663537	0.0362245	0.102879	0.117406	0	0.0412835	0.0388059	0.119495
CG32213	0	0	0	0	0	0	0	0	0	0	0	0	0	0	0	0	0	0	0	0	0	0	0	0	0	0	0	0	0	0	0	0
CG9319	39.8013	40.6903	34.1267	37.8291	33.3086	39.5841	41.7999	42.6416	41.425	36.86	37.3853	37.2705	37.4369	36.4641	36.8234	51.7776	33.9981	33.6164	29.7277	30.0223	27.7113	31.8465	32.7277	34.2279	38.4216	29.1378	27.6075	28.5956	31.6685	37.437	39.9984	38.4455
CR44386	9.66536	5.1758	8.5249	8.19827	11.6336	10.056	9.19566	14.1052	4.63088	4.57196	5.90345	5.68686	4.27805	5.24613	3.84518	4.07478	8.0518	12.4996	12.5646	7.78128	4.45399	11.7113	8.74104	7.92619	6.20717	8.06237	5.95647	7.18416	2.07039	6.05963	6.45311	5.63815
Prosbeta5	134.252	146.523	134.278	138.263	139.098	144.613	134.686	140.683	121.378	136.381	144.763	125.458	133.888	145.48	125.96	162.661	102.427	110.899	122.449	129.523	147.525	129.932	117.595	118.517	111.221	100.833	121.76	116.29	125.996	113.453	105.726	100.081
Sec22	47.651	39.3114	42.2454	39.1776	46.1464	47.5781	47.7895	46.3894	50.636	49.6288	46.246	48.2174	45.4768	45.8961	52.2812	47.6586	40.6867	48.1422	44.3821	42.3845	37.2029	41.8695	37.7565	39.0463	39.302	44.3307	43.48	40.6985	45.5021	43.4962	48.4863	44.9553
CG17568	5.89485	5.4654	6.2356	6.6802	4.24576	5.19379	5.91863	5.20971	5.02946	3.51479	4.88349	4.03792	4.37947	5.77267	4.25864	5.03578	4.83865	4.31959	5.09935	4.24221	5.17108	5.6984	5.24538	5.00888	4.93471	3.40983	4.08086	4.92786	3.98937	5.98734	4.1481	5.77328
snoRNA:Psi18S-640c	0	0	0	0	0	0	0	0	0	0	0	0	0	0	0	0	0	0	0	0	0	0	0	0	0	0	0	0	0	0	0	0
gd	0.0991427	0.0551179	0.153987	0.0992465	0.329728	0.0479393	0.164436	0.113159	0.109916	0	0.0925151	0.108372	0.146138	0.0608081	0.153284	0.395162	0	0.421971	0.0553388	0.0585847	0.161493	0.0522402	0.0548373	0.215375	0.10306	0.176783	0.0506782	0.223015	0.115865	0.0610678	0.117319	0.111051
CG8042	39.4127	36.9047	37.6772	34.5806	37.56	38.6156	36.0531	40.762	38.2287	39.1909	36.2986	35.0643	32.2814	35.4406	38.2382	43.0052	36.2669	35.1766	32.7604	30.9577	29.7372	24.8644	29.23	28.2261	29.9643	26.502	29.241	27.3347	31.5921	35.081	34.3539	32.1639
CG34435	0	0	0	0	0	0.103818	0	0	0	0	0	0	0	0	0	0.144977	0.262202	0	0	0	0	0	0	0	0	0	0	0	0	0	0.132036	0
CG14687	155.196	156.37	141.64	160.709	160.762	178.986	176.692	175.932	169.269	178.028	185.183	145.721	168.757	156.446	152.725	184.803	90.7596	113.446	98.562	87.6474	93.9656	87.4648	76.1201	86.2768	102.876	193.856	189.544	164.604	163.316	105.949	91.956	113.32
CG14695	1.0298	1.7277	3.75484	3.00161	1.80474	1.99977	1.14644	1.40894	2.67082	3.02598	3.80711	2.63492	1.43339	1.93156	1.92549	2.89379	1.13411	2.62055	2.42539	2.46807	2.89488	1.79296	1.89614	1.10596	26.9734	13.5947	16.2154	16.3099	20.5356	20.3529	13.8932	15.4708
spir	49.658	50.7176	49.8183	48.2742	38.9065	42.1764	45.4352	50.3033	69.9541	61.8024	62.403	60.5199	52.4448	50.855	53.35	56.972	65.2348	57.6266	51.5664	52.8727	45.0094	45.8207	49.0547	60.8435	79.4078	76.6798	70.2992	63.3767	63.0999	64.7664	67.5316	80.0182
CG34005	0	0	0	0	0	0	0	0	0	0	0	0	0	0	0	0	0	0	0	0	0	0	0	0.299668	0	0	0	0	0	0	0	0
CG10424	31.5049	31.8521	33.0232	32.0515	31.7086	31.7115	37.8526	32.1049	34.5607	36.0196	39.9949	36.8944	32.8868	32.7875	36.8373	39.9803	25.0177	28.7852	30.3035	27.3303	23.0006	24.0174	20.5087	24.1111	26.2842	22.7399	27.7344	27.7192	26.5939	31.2214	32.3164	29.3182
egg	8.05844	6.92032	6.8342	6.72498	7.25309	8.01743	6.44378	7.12134	6.34706	7.5169	8.03302	7.16305	7.14558	7.39638	7.22187	7.1405	6.84688	5.752	7.08026	7.24764	6.50763	7.16705	6.87993	6.40246	6.42691	8.00155	7.46162	7.11607	7.02168	5.79028	7.52129	7.97218
Atpalpha	548.891	511.125	558.376	515.322	495.516	464.725	467.282	421.917	482.662	561.825	535.563	553.16	531.475	509.886	574.039	317.193	670.122	699.988	718.162	735.847	690.489	621.232	635.757	614.208	696.51	653.196	749.614	761.27	736.605	718.662	691.253	607.962
Tao	43.1508	41.9423	38.7928	38.7162	41.1507	39.4663	39.5527	36.2174	41.2273	39.5847	39.296	43.3672	38.8024	35.7578	43.3137	27.9307	54.7755	55.6619	50.9632	52.717	48.561	52.1674	54.2841	52.0655	59.8768	70.3756	62.1688	63.6675	61.7208	66.031	69.692	64.4977
CG31627	249.86	221.744	231.412	214.164	214.092	225.162	246.267	257.521	277.542	263.16	251.791	258.992	251.244	257.405	295.278	275.26	269.51	273.222	255.517	256.67	233.524	249.01	263.327	284.034	300.564	300.267	295.705	298.224	339.473	314.661	316.966	323.932
CG44296	0	0	0	0.68147	0	1.33326	0	0	0	0	0.667322	0	0.683351	0	0	1.80827	0	0	0	0.764216	0	0	0	0	0	0	1.20421	0	0	0	0.665569	0.597068
Gr47b	37.4359	43.5211	38.667	39.9922	31.8123	44.8652	45.5312	42.8979	39.4956	38.506	41.1788	38.76	49.0658	48.9326	44.1431	42.8061	27.5493	42.0386	36.3381	40.6789	36.9123	29.9537	33.402	33.7383	30.7526	30.7366	32.4526	35.4469	35.6611	35.1067	30.227	32.5419
CG17047	0.107897	0.240864	0.167578	0.0539243	0	0.154438	0	0	0.238006	0.190481	0.0745296	0	0	0	0	0.21447	0	0.0978211	0.117858	0	0.0896193	0	0.12127	0.182533	0.256029	0.19116	0.222375	0.123055	0.186216	0.292725	0.122985	0.350177
CR33283	0	0	0	0	0	0	0	0	0	0	0	0	0	0	0	0	0	0	0	0	0	0	0	0	0	0	0	0	0	0	0	0
mge	149.568	136.451	121.348	117.093	120.472	133.504	146.137	162.153	161.943	125.882	125.084	127.499	128.796	134.228	151.412	183.666	131.078	125.049	102.873	94.4087	89.5623	101.114	116.709	124.348	139.817	126.595	109.98	105.411	108.695	126.377	147.673	159.491
ago	17.113	16.091	16.7381	18.1976	18.4997	17.2921	16.5498	17.4189	16.8979	17.358	18.1865	18.2154	18.0844	18.9608	16.5698	13.6915	19.49	17.2886	16.7902	16.2479	16.0566	17.2915	17.8172	15.8978	17.9987	16.7666	17.3025	18.084	17.3993	19.774	18.769	17.7329
CG33969	14.8844	15.4123	13.1443	15.5011	15.9971	13.9199	15.4924	14.3445	15.5601	13.7392	16.977	16.3187	15.5776	15.3181	14.7184	19.448	15.7192	16.7884	14.8145	16.5835	15.8388	13.9699	15.7478	16.9882	15.1664	17.5435	18.0771	16.23	15.1246	15.4474	17.0918	17.8688
CG12784	0	0	0	0	0	0.522425	0	0	0	0	0	0	0	0	0	4.22487	1.13315	0	0	0	0	0	0	0	0	0	0	1.03242	0	0	0	0
CG34298	13.9822	14.377	14.9312	14.6567	13.1319	14.7193	14.9672	13.1414	18.042	16.0458	17.8474	15.8494	14.5504	14.0492	14.6489	13.13	13.128	10.8255	10.4052	11.6994	11.6083	11.4205	10.5933	8.98887	11.606	12.8757	12.2456	11.137	14.415	14.3823	15.2899	15.9787
Cyp308a1	3.03334	1.25228	2.6318	2.34496	2.41974	0.895689	1.41117	1.85734	0.942982	2.26189	1.23129	2.2408	1.11057	1.04162	1.3793	1.92051	1.85631	2.42691	1.32219	1.93065	2.46893	2.17852	1.80429	1.22248	2.44683	0.6649	1.74016	2.38078	1.37159	0.991347	1.95418	1.66499
CG3709	2.14745	2.41074	2.6751	2.86396	2.6262	3.80032	3.61916	3.70162	1.77349	3.17499	2.52771	2.18148	2.30415	2.71412	4.75567	3.33823	3.09597	3.45667	3.34073	3.0324	4.17065	3.36107	3.47725	3.87034	2.18931	4.37753	2.83559	3.27646	1.20793	2.6947	2.93307	2.65571
Rpn7	61.6652	62.2557	65.9115	59.7976	59.7149	60.1695	61.1621	56.4328	58.1772	61.412	62.8919	58.0239	52.0697	58.6025	59.266	62.9316	46.8067	44.5212	51.0924	56.7216	67.6021	60.2264	53.8191	52.4277	48.6988	41.8686	52.2092	47.9284	46.4409	50.5035	44.6206	40.7939
Or85d	0	0	0	0.110674	0	0.105736	0.121207	0	0	0	0	0.365072	0.109813	0	0	0	0	0.133687	0	0	0.126385	0	0	0.131284	0	0.137812	0	0	0	0	0	0
CG5768	0.290511	0.17654	0.457743	0.147844	0	0	0	0.165854	0	0.169717	0.146304	0	0	0	0	0.196347	0	0	0	0	0	0	0	0	0	0	0	0.552147	0	0	0	0.512977
CR45688	0	0.289943	0	0	0	0	0	0	0	0	0	0	0	0	0	0	0	0	0	0	0	0	0	0	0	0	0	0	0	0	0	0
CR45639	0	0	0.231499	0	0.482589	1.30162	0	0	0.498187	0.520298	0.624692	0	0.443299	0.562335	0.23308	0.301517	0.557108	0.858974	1.03866	0.275989	0	0	0.25137	0.756378	0.739514	0.55038	0.711621	0.514892	0.272073	0	0.276202	0.529376
CR45620	1.18101	1.16546	0.359465	0.411742	0.917482	1.24749	0.525474	0.629992	0.79497	0.578573	0.794408	1.19024	0.753662	1.34559	0.87953	0.251608	1.94901	0.909516	0.950572	2.11982	1.50075	1.69187	1.3016	1.537	1.10382	1.37942	1.21003	0.877234	1.78518	1.16731	1.55433	1.37517
CG5968	0	0	0	0.286372	0	1.02686	0	0	0	0	0	0	0.284033	0	0	1.32359	0.526178	0	0	0	0	0	0	0	0	0	0	0.492955	0	0	0	0
l(2)gd1	13.8191	13.0226	15.4514	12.5847	12.9933	11.6749	12.194	12.1097	11.8766	12.9729	13.2774	12.9973	12.3211	14.6679	15.4912	11.6434	13.554	17.5648	16.9702	17.2147	16.3615	16.2342	16.467	13.7324	14.4779	12.6244	14.3188	14.9489	14.203	13.3891	15.8103	15.0705
CG34165	49.8239	38.8388	43.4112	33.6306	63.0496	53.4977	77.5675	75.2311	50.3986	71.3035	52.298	47.2937	48.2849	54.523	79.2506	114.847	32.0153	50.8971	47.2055	28.4992	46.1454	59.6669	59.5431	39.7456	44.0592	43.9175	52.2153	44.4583	40.6842	22.6931	52.0588	58.3243
CG5853	23.1922	20.5161	19.3918	17.3669	29.0056	34.2968	29.1184	25.6026	32.0594	42.0911	33.8904	38.3894	68.8058	73.7181	75.284	41.7922	21.9962	19.761	23.8106	25.7507	35.7031	38.2312	37.4697	21.2821	47.1261	16.5895	27.2902	30.1514	61.5965	79.0659	71.2142	38.0907
Jwa	103.715	102.789	116.241	111.963	103.892	115.248	102.197	105.204	102.129	103.658	107.757	100.641	104.663	108.943	104.924	118.013	91.8149	102.297	105.614	111.533	116.809	108.18	102.536	91.5197	87.1755	95.355	110.665	108.89	106.475	91.6513	94.5355	97.3154
Act87E	49.1704	38.0201	34.3838	38.6845	43.2946	40.3001	34.4776	37.6558	46.9115	52.4685	50.9422	47.7624	42.0381	45.4106	47.6508	55.7327	45.084	42.8859	36.9159	36.8745	36.9706	37.3276	36.6091	41.1885	49.3999	55.6003	44.111	46.9767	56.2348	43.9505	49.5889	53.7441
CG15370	0.0813938	0.271072	0.0843606	0	0.089447	0.0789692	0.0907131	0.747776	0.46317	0.569292	0.530687	0	0.0794946	0.100289	0.0827264	0.223603	0	0.419038	0.27817	0.193716	0	0	0.603605	0.685739	0.253913	0	0	0	0.102806	0.323754	0.316583	0.205098
CG32276	291.129	309.022	276.561	294.63	271.665	329.458	287.743	303.75	347.816	313.645	312.744	315.926	308.232	338.114	303.255	411.797	198.081	300.675	279.371	261.171	243.515	198.154	186.049	165.85	212.505	242.038	252.136	262.317	259.57	227.85	190.548	192.485
CR44899	0.219712	0	0.241628	1.15289	0.468964	0	0	0.249534	1.46908	0.531417	0.669314	0.991647	0.693199	0	0.242846	2.04671	0	0.233644	1.15651	0.486057	0.673119	0.96936	0	1.36499	0.614298	0.425673	0.575482	0	1.40352	0.485127	0.457177	1.42601
Faf	52.7817	53.1446	50.6147	51.967	52.0636	52.5598	51.1768	52.2951	55.1796	55.3402	52.4235	56.6648	57.7533	49.9902	53.1116	47.7758	46.6205	44.6594	41.5012	42.2954	44.0666	39.5085	40.818	42.7708	47.7608	42.3317	43.3139	41.581	52.5244	45.2389	45.5057	48.1662
CG2811	50.0381	46.4637	49.5457	44.1918	51.5983	61.7633	53.3027	60.7122	47.803	49.0081	55.6074	49.8859	47.1804	55.7873	42.8942	56.7072	36.4447	42.6275	38.5953	25.9946	32.6746	31.077	26.3982	33.3352	33.2983	29.2027	35.8742	27.6232	31.0101	40.8212	30.0338	43.8366
snRNA:U12:73B	0	18.3255	0	9.26492	5.96862	9.74057	11.8567	48.9451	18.0965	8.90804	10.3349	19.3297	9.48629	0	18.93	38.3444	29.554	0	0	26.1199	0	0	0	0	0	0	0	0	38.4774	0	17.8447	14.9929
CG31324	11.8346	13.8339	15.8269	27.1124	34.6015	33.1493	24.3399	13.3478	19.0854	12.7532	18.8499	44.5556	60.8215	51.2025	30.4575	17.83	16.7566	18.4891	15.9323	26.4199	39.1404	35.4102	21.6072	16.1631	21.5796	23.9308	19.6562	46.5496	53.579	48.1005	28.0128	23.3307
Cby	0.801489	1.38285	0.88357	2.54076	0.424746	0.41353	0.476937	0.459388	1.36478	0.474143	0.487897	1.36774	2.28787	0.652874	0	0.56016	0	2.05355	0.995828	1.5862	0	0.886686	0	0.9049	0	2.4379	0.850324	1.39392	2.45306	0.597266	0.489344	1.82968
CG6414	0.055037	0.0614009	0	0.110511	0	0.106596	0.121371	0.188	0.123656	0.0635672	0.050838	0.181367	0.162244	0	0	0.148574	0.200917	0	0	0.0696413	0	0.0655114	0.0691857	0	0.0631457	0	0.0623718	0.137785	0.0654619	0.0692582	0.201263	0.130995
CR44633	0	0	0	0	0	0	0	0	0	0	0	0	0	0	0	0	0	0	0	0	0	0	0	0	0	0	0	0	0	0	0	0
PhKgamma	61.4666	62.5845	63.701	61.0994	57.8955	56.6229	59.0393	66.1343	57.5771	57.5043	57.8635	59.1473	58.6229	54.2351	57.2368	52.4916	72.4807	66.8574	67.1835	68.3293	61.3419	58.529	61.7429	66.7542	62.7858	64.9202	57.5294	59.2836	59.7613	68.3817	67.6853	72.9515
CG11286	0	0	0	0.18771	0.184642	0.541138	0.206347	0.413534	0	0	0	0	0	0	0	0.446667	0	0	0.204827	0.651763	0	0	0	0	0	0.205314	0	0.198971	0.410118	0	0	0.172019
Neos	11.3173	13.0685	12.8732	13.1516	15.6526	16.2625	14.3857	14.8763	10.4634	15.4539	12.4628	11.4217	12.1498	10.882	11.1645	14.5372	10.1902	10.3339	9.87293	11.3098	12.3315	11.537	12.1605	10.0539	10.3896	9.81628	12.586	9.24072	12.2051	11.0637	9.83335	9.60426
CG15357	0	0	0	0	0	0	0	0	0	0.446679	0	0.4294	0.795139	0	0.942523	1.04633	0	0	0	0	0	0	0	0	0	0.334516	0.716555	0.390206	0	1.30002	0	0
CG13110	0	0	0	0	0	0.634004	0	0.350461	0	0	0.312918	0	0	0	0	2.52468	0	0	0	0	0	0	0	0	0	0	0	0	0	0	0	0
CG14346	0.166066	0	0	0	0	0.325691	0	0	0	0	0.156793	0	0	0	0	0.222057	0.381838	0.195836	0	0	0	0	0	0	0	0	0	0	0	0	0	0
Dtg	11.0228	13.3089	12.0491	10.7835	13.5617	12.2092	12.8072	11.3117	6.751	11.6799	7.89413	8.38723	11.3338	10.239	12.6472	10.6132	12.0729	13.8483	15.6439	15.9273	14.4941	13.0395	13.7844	11.876	5.02021	2.99997	7.80855	8.91065	8.77217	9.96161	4.82714	5.25376
CG15125	0	0	0	0.38108	0	0	0	0	0	0	0.119978	0	0	0	0	0.665014	0.285606	0	0	0	0	0	0	0	0.130786	0.143992	0.254359	0.496124	0	0	0	0
CR45314	0	0	0	0	0	0	0	0	0	0	0	0	0	0	0	0	0	0	0	0	0	0	0	0	0	0	0	0	0	0	0	0
CG42727	17.0159	17.638	13.3769	14.6675	13.689	14.7868	15.6078	18.7321	19.2393	15.283	15.3286	15.1106	17.0063	15.0678	18.0246	20.9293	18.5851	18.3079	17.9181	18.1553	12.3603	13.072	13.102	14.308	17.7725	22.6663	20.4695	17.3368	17.7418	16.9345	17.7492	20.3698
CR30121	0.0433937	0.244279	0.0451411	0.215956	0.285376	0.286299	0.375963	0	0.0464426	0.104293	0	0.141446	0	0.322575	0.0923015	0	0.516077	0.379125	0.271978	0.232037	0.578057	0.24612	0.0875324	0.585263	0.1628	0.044016	0.238929	0.264775	0.0451392	0.0961135	0.134581	0.201629
Sac1	64.8693	57.1447	60.8008	65.9072	64.6129	68.2436	61.8704	63.5083	53.3957	49.3458	50.5858	48.351	48.3603	49.4712	49.8446	54.6136	62.6138	52.6579	57.2652	57.0704	57.2497	57.9945	60.1866	61.6796	47.5417	44.6255	46.7505	47.0249	47.2445	45.2313	44.8098	45.8242
CR45922	0.255861	0	0	0	0	0	0	0	0	0	0	0	0	0	0	0	0.544269	0	0.524557	0	0	0	0.226553	0	0.224668	0	0.210841	0	0	0.288233	0	0.247613
CG13630	30.7854	28.251	29.9253	25.2936	29.0683	35.256	32.5555	31.0257	27.1906	27.4734	28.9252	26.0744	24.7351	29.059	30.3568	31.2016	28.5697	21.9919	26.5421	24.0264	21.534	24.5833	26.2031	25.116	21.5657	21.8247	21.3641	23.8094	24.5479	24.4817	22.5669	23.9107
Atg13	17.7594	15.2962	18.5768	16.0759	16.9475	15.9965	20.633	19.0793	18.9564	18.173	16.2246	19.2195	20.7726	19.5415	21.7757	17.9578	19.7534	16.7115	18.9812	20.0412	20.2356	22.7478	21.8163	23.3948	20.3591	15.4679	18.115	19.4818	20.2761	22.5165	22.2267	20.8203
l(1)G0020	2.81954	3.19342	2.89281	3.50364	2.95862	2.49111	2.40577	2.70964	3.03286	2.86087	2.72039	2.48253	2.15996	2.97703	3.5817	3.24278	2.42048	4.4914	3.56668	2.81685	3.24769	2.27287	2.02001	2.63708	2.2778	4.42981	2.81318	2.86919	2.24006	2.05381	2.16385	2.72887
Obp19d	2789.49	2554.17	2458.16	2326.15	2681.98	2899.71	2737.3	3128.38	2262.6	2967.6	2470.13	2641.91	2431.78	2781.58	3057.08	3727.02	1823.79	1901.6	1924.81	1924.94	1621.31	1641.2	1605.82	1614.03	2308.08	1739.03	1973.16	2136.7	2507.33	2167.7	2302.48	2183.68
CG14212	10.8461	10.8829	10.2612	11.043	10.4387	12.0392	10.5796	11.3848	13.2895	13.5022	12.1177	10.1968	11.4723	14.7435	13.5084	8.7263	12.6299	13.9818	12.2141	11.3785	13.0572	11.7663	14.2067	11.8714	13.112	13.2756	12.6756	12.9155	11.207	12.7753	14.87	13.119
rpr	1.56074	0.814129	2.39762	1.31653	2.06523	0.231884	1.34276	1.35592	2.75354	2.58956	3.43596	1.19123	3.23832	3.20229	2.91046	4.3349	1.91829	1.53048	1.84014	2.04592	1.2692	1.23838	2.62951	1.03327	2.86154	2.46577	1.71509	2.54758	3.02741	2.44318	3.72617	2.86995
pgant2	20.8386	21.6185	20.1471	18.9761	20.0592	20.7466	27.0057	29.3322	21.4114	16.3562	18.5896	19.0854	19.8245	20.848	25.4902	26.1778	28.8206	25.8049	24.6866	24.8044	24.7932	28.7382	33.1032	35.5548	26.5054	22.423	23.4279	24.8287	25.7405	24.7187	24.6635	27.5112
veli	60.4543	61.348	54.8606	67.3579	60.9529	64.3454	64.5566	66.4202	63.1236	52.2956	60.0308	58.8839	59.3154	67.6901	47.4231	70.17	50.4329	53.3969	56.4019	49.8524	52.6145	55.0474	48.3873	46.0119	54.9892	46.7365	58.1002	46.3993	60.2878	48.7223	53.8342	53.7199
mir-307a	0	0	0	0	0	0	0	0	0	0	0	0	0	0	0	0	0	0	0	0	0	0	0	0	0	0	0	0	0	0	0	0
tRNA:S2b:86A	0	0	0	0	0	0	0	0	0	0	0	0	0	0	0	0	0	0	0	0	0	0	0	0	0	0	0	0	0	0	0	0
Gs1	180.284	172.786	161.471	157.326	164.468	180.468	186.118	192.641	331.154	348.925	344.223	331.877	376.331	300.6	296.159	363.238	191.604	130.022	144.525	151.8	176.238	179.397	181.965	176.303	384.439	166.91	226.598	225.698	295.503	343.826	367.11	373.661
CG30062	0.761709	1.75039	1.93301	3.4545	1.09828	1.29982	2.07582	1.17171	18.2713	19.8065	21.632	23.6878	25.7554	23.7091	20.6558	19.9861	1.84555	1.59677	3.69515	3.2618	2.4222	0.842798	0.594481	1.73867	3.38656	1.85879	2.98291	2.96537	2.69927	2.18075	3.00215	3.64115
CG7197	25.4421	22.4121	25.1226	26.2281	24.8366	23.9743	26.0331	28.7902	26.1095	22.5242	22.1231	23.6094	21.3452	25.4521	20.0874	25.2761	19.781	22.2125	19.1623	19.4838	20.4067	23.1746	18.8865	23.9681	17.4794	16.394	16.6866	18.1671	18.3845	19.952	21.3403	20.4769
CG33666	0	0	0	0	0	0	0	0	0	0	0	0	0	0	0	0	0.227642	0	0	0	0	0	0	0	0	0	0	0	0	0	0	0
Sfp24C1	0	0	0	0	0	3.17468	0	0	0	0	0	0	0	0	0	11.4379	0	0	0	0	0.718416	0	0	0	0	0	0	0	0	0	0	0
CG14881	10.0021	13.3051	11.845	12.843	12.9441	15.3087	15.37	15.8121	12.2536	14.5129	15.3433	14.5651	13.005	15.2701	13.4955	15.4347	8.00776	11.6523	11.9335	11.0527	11.6381	11.5699	10.8127	9.8235	12.6325	11.6173	12.6942	15.4896	11.8467	12.3591	10.2306	12.2169
pncr013:4	12.0487	15.5087	14.0783	13.3611	9.91287	15.0767	20.9732	13.5241	9.33963	10.6918	14.0658	10.4662	13.3796	17.1833	9.8707	13.1716	15.9497	13.8178	16.7502	20.3488	18.8388	16.8299	18.3097	14.5837	15.3078	10.3799	15.1571	13.9642	10.9858	14.3056	11.5924	8.96577
CG7248	0	0	0.0438729	0	0	0.0399465	0	0	0	0	0.040527	0	0	0.0526185	0	0	0	0	0	0	0	0.0412683	0	0	0	0	0	0	0	0	0	0
CG43861	4.79576	4.47884	3.96567	4.49283	5.50424	5.6974	5.41863	3.47789	5.77099	5.01394	5.09076	6.07968	7.25931	7.07377	6.04037	5.0913	4.55878	4.62635	5.91067	5.62764	4.50766	6.08936	5.88601	4.05997	6.87218	6.64395	5.49478	6.19937	6.81683	7.31129	7.55867	8.4085
CG42553	10.6475	9.38679	9.40407	10.6232	11.4152	14.4909	10.6263	9.70211	29.9598	23.5448	21.6266	21.5547	24.2778	29.9661	25.5854	34.5456	9.77743	7.25662	7.6212	8.28301	6.99587	8.72154	8.32261	8.34057	20.3734	20.5655	19.0787	13.6579	22.5825	25.9108	26.179	26.7445
CG32354	6.8215	7.07174	6.81984	7.11495	6.08796	7.02415	5.89754	5.26888	4.87552	6.5277	7.46089	7.02597	7.53213	6.46963	6.96273	4.42753	4.88557	5.75278	6.08674	6.34458	6.36526	5.19764	5.09755	5.01671	4.49525	4.7074	6.00848	7.26349	8.20523	5.79557	4.3327	3.0056
Gr10b	0	0	0	0	0	0	0	0	0	0	0	0.118265	0	0	0	0.287614	0	0	0	0	0.248111	0.365111	0	0.123433	0	0	0	0	0	0.129298	0	0
Pgam5	14.9791	20.5877	18.8841	16.1151	17.443	19.1744	18.2324	17.5556	16.595	20.8606	17.4658	17.4461	15.7278	18.5771	17.7278	19.821	15.5702	20.3018	13.7541	14.2728	13.5208	17.2343	13.1486	10.3937	12.0588	16.5026	14.3367	13.3275	11.9749	15.4708	12.1486	12.6341
pio	48.984	52.0901	61.1261	57.9869	58.6053	59.5535	53.1285	48.0572	52.6001	57.7734	56.7464	60.3938	61.8	51.5488	54.8775	43.0428	47.1208	66.731	64.5999	61.9442	61.0636	56.9523	45.558	41.3394	46.8175	57.8223	58.1563	56.8102	63.749	52.248	47.9598	46.4652
CG34025	0	0	0	0	0	0	0	0	0	0.245354	0	0	0	0.129254	0	0.253126	0.429422	0	0.10727	0	0.536903	0.401254	0	0	0	0.10623	0.0966562	0	0.104871	0	0	0.185801
Ect3	77.4296	61.7198	66.4161	59.0404	69.6289	77.1746	80.7844	75.644	79.497	69.6939	74.3017	73.7328	81.6773	80.0216	85.1922	85.5057	68.4087	63.5314	60.7174	59.5166	67.3407	81.7999	92.3607	77.1331	72.8898	42.6934	51.7223	59.7312	84.2412	92.1421	82.2822	76.6963
Rpn2	37.7308	33.4778	40.5972	38.9854	36.3566	38.3874	36.3687	40.1948	38.6729	45.3197	43.4323	46.0329	35.7174	40.0715	43.0529	42.0318	35.1549	32.7774	38.8459	42.8971	41.9501	43.0664	35.9285	36.3796	34.4914	30.609	39.4427	41.2095	45.9317	49.3045	44.0654	39.3928
GAPcenA	25.5255	24.2779	25.2014	23.7053	23.3532	20.8185	24.4874	22.0212	15.3444	15.4581	13.7663	14.8614	15.1024	16.5166	15.7055	12.8734	29.2591	29.2351	26.4106	28.3681	26.2112	26.5321	25.7981	29.0797	19.4797	16.7386	17.1393	15.8264	16.6533	19.7364	19.8948	19.1311
CG31677	0	0	0	0	0	0	0	0	0	0	0.198657	0	0	0	0	0	0	0	0	0	0	0	0	0	0.176651	0	0	0	0	0	0	0
CR40100	0	0	0	0	0	0	0	0	1.43983	0.377488	0.834173	0.850341	0.957124	1.18824	0.561917	0.610075	0	0	0	0	0	0	0	0	2.90822	4.53491	2.00121	2.17402	1.53001	2.00883	2.20175	2.56975
CG42360	7.20062	6.56093	7.03117	7.64724	6.91911	6.67276	7.68142	6.19141	5.7751	4.87074	6.7816	5.97221	5.79455	5.78792	5.68287	6.53781	8.72704	9.3684	7.13245	7.94974	8.78746	6.96553	7.15923	7.63458	5.63231	6.80503	7.47823	7.0637	5.40273	5.60233	7.23675	6.10752
Txl	63.3251	64.0628	66.3968	68.6952	64.8637	72.6582	70.7437	69.6028	61.0111	65.9479	65.6456	62.6121	69.2386	80.5893	62.7762	80.278	54.4003	58.7154	60.1077	62.7353	69.1112	60.0714	61.2064	62.5026	51.7915	55.3158	57.863	61.9214	60.8676	57.1439	60.3686	50.051
CG17821	0.133784	0.15199	0.140697	0	0	0.127984	0	0	0	0	0	0	0	0.169132	0	0.170004	0.150126	0.30527	0.438706	0	0.438062	0.280738	0.146437	0	0	0.149989	0.403123	0	0	0.307716	0	0
CG1927	136.082	135.074	128.373	128.402	136.269	156.934	129.79	144.295	148.729	177.146	163.603	157.099	158.731	161.943	166.838	198.933	124.847	123.873	128.583	125.258	117.33	125.071	130.981	117.673	126.87	130.506	144.534	129.058	144.642	130.201	136.712	151.097
CG16888	1.99253	1.63111	0.614419	1.47533	2.40658	2.884	1.33216	1.63795	4.51133	4.02325	5.95252	3.8537	6.68822	7.59474	4.56409	7.11919	4.08019	2.4551	4.05171	1.44004	1.99055	0.307482	0.323099	0.629787	4.91749	3.07813	3.2709	3.89552	5.01769	4.17189	4.68	5.98624
armi	2.88472	3.3203	3.19327	2.65721	2.3555	3.32449	3.5604	3.9221	2.68828	2.91589	3.62149	3.20131	3.02372	3.56581	2.97722	2.07106	2.85818	3.74996	3.76391	3.69055	3.96349	3.89213	2.97779	3.52398	3.08902	3.78884	3.3076	3.73067	3.17595	3.24749	3.63702	3.36899
yellow-b	18.7427	18.8073	18.1306	14.1209	15.0054	18.3718	21.4811	21.1335	11.1555	16.148	14.4817	14.7557	13.4931	11.2312	16.523	20.0183	16.8612	16.36	17.566	15.638	21.7119	20.8736	21.0337	20.3652	15.8742	11.5956	16.3008	17.288	19.4225	13.6674	18.0599	19.3021
CaMKI	205.584	212.386	206.826	204.936	200.802	202.422	210.976	208.539	207.021	187.596	184.272	195.898	208.941	215.432	200.527	195.394	258.211	242.573	254.008	266.465	266.914	271.903	271.836	270.046	280.589	250.387	248.085	251.028	231.755	253.971	248.807	267.952
rump	53.1284	45.6154	46.6597	48.5965	46.6748	46.5927	48.3785	44.9006	53.3669	52.6069	54.0773	52.005	54.7776	52.3961	58.8263	50.7877	61.1253	54.4749	56.8537	65.2664	55.8631	60.9642	57.1605	60.0077	56.4118	62.5568	60.9742	61.1092	59.0871	61.6319	57.7399	56.9539
CG31910	0.136801	0	0	0	0	0.262754	0.150489	0	0	0	0.132522	0	0	0	0	0.870273	0.447518	0	0.141252	0.297219	0	0	0	0	0	0	0.252555	0.279134	0	0	0	0
CG18858	18.0322	22.7892	21.2596	21.6642	18.0499	18.3364	16.7036	23.0112	19.0322	22.5398	22.7986	21.5927	19.54	18.5922	23.6346	21.8971	16.6639	11.8797	11.6383	12.9172	19.4165	14.9526	19.463	18.8377	18.0407	13.7323	13.6811	14.0997	20.085	20.9122	23.5861	17.3919
CR46069	0	0	0	0	0	0	0	0	0	0	0	0	0	0	0	0	0	0	0	0	0	0	0	0	0	0	0	0	0	0	0.195925	0
CG32988	0.0450057	0	0	0	0	0	0	0	0	0.234881	0	0	0.475168	0	0.156025	0.860087	0.705265	0	0	0	0.201974	0	0	0	0.377382	0.191139	0	0.057563	0	0	0	0.236454
CG12384	265.404	326.812	269.79	270.303	291.19	316.258	293.94	313.962	255.039	278.385	268.119	234.08	267.82	291.819	255.022	372.063	254.46	215.349	209.644	196.302	218.286	210.279	226.56	229.544	222.543	202.61	209.955	183.614	217.945	233.394	248.93	244.422
CR43714	0	0	0	0	0	0	0	0	0	0	0	0	0	0	0	0	0	0	0	0	0	0	0	0	0	0	0	0	0	0	0	0
CG3420	46.1456	47.3274	45.1788	54.5212	53.3737	62.0366	65.6323	65.8503	54.7171	61.4177	46.6477	54.2695	67.6886	67.6394	60.2287	88.3687	26.8482	36.1996	36.7865	34.7714	35.7804	41.5451	39.4513	45.3518	47.5277	36.6525	43.0807	38.8986	43.9484	35.4506	49.04	49.1684
snRNA:U5:63BC	0	0	0	0	0	0	0	0	0	0	0	0	0	0	0	0	0	0	0	0	0	0	0	0	0	0	0	0	0	0	0	0
CG17337	52.4612	52.3563	55.8554	48.4879	46.3551	57.8642	50.1938	52.4398	43.9706	70.2016	63.7244	62.8505	63.6008	66.7825	71.1359	60.9822	43.7085	47.7132	58.676	56.6098	59.7528	45.7836	53.2945	55.2237	46.3525	36.5935	64.3596	64.8498	55.5953	54.0326	44.7957	37.5873
gatA	8.6729	8.23918	7.06206	8.6634	9.6781	10.248	9.90415	8.69929	10.641	11.4768	12.83	9.21421	10.7829	13.2703	11.45	13.0101	7.38675	9.28688	9.31195	7.81556	8.23839	9.21697	7.31239	8.39011	8.52669	12.6247	11.497	9.04641	11.7545	9.96048	9.32418	8.4512
snoRNA:Psi18S-531	0	0	0	0	0	0	0	0	0	0	0	0	0	0	0	0	0	0	0	0	0	0	0	0	0	0	0	0	0	0	0	0
CG33981	16.8235	16.1135	20.3928	18.4096	16.3446	14.1046	16.0692	15.7339	13.0111	15.4799	16.3341	15.6779	14.2774	15.3691	15.0199	9.93277	19.5036	20.5499	21.3867	19.7844	20.1181	18.7227	20.5599	20.8563	19.8291	18.0943	18.5389	19.8857	19.1032	20.4985	20.7814	18.8903
CG13324	0	0	0	0	0.353585	0.346713	0.398792	0	0	0	0.685321	0	0	0	0	1.89778	0.394546	0	0	0	0	0	0	0	0	0	0	0	4.70657	0	0	0
CR45772	0	0	0	0	0	0	0	0	0	0	0	0	0	0	0	0	0	0	0	0	0	0	0	0	0	0	0	0	0	0	0	0
Acyp	0	0	0.350135	0.269563	0	0	0	0	0	0	0.322058	0	0	0	0	1.41963	0.299626	0	0	0	0	0	0	0	0	0	0	1.0063	0	0	0	0.328105
Rpn11	59.4819	60.7895	64.9905	59.8323	53.2057	55.643	58.492	57.8583	56.7541	70.8436	65.1021	60.7709	59.3026	70.0117	64.7477	73.9992	46.4533	55.5934	57.4946	66.8732	62.4603	64.9678	48.7654	52.6837	54.8486	46.0366	58.9283	56.1521	60.183	58.5622	44.8606	51.9855
scw	0.0684327	0	0	0	0	0	0	0.0905309	0	0	0.257178	0	0	0.197008	0	0	0	0.079042	0.0851219	0	0	0	0	0.154154	0.0673097	0	0.444603	0.0811689	0.0891882	0.0942176	0	0.0840604
Prat	5.34847	5.87295	4.57394	5.62823	5.98634	5.56766	6.51232	5.64835	4.97572	5.71454	6.02088	6.24119	5.8612	7.01136	6.13693	5.79956	4.56556	5.31804	3.4296	5.27206	3.97399	4.02305	3.56092	5.2745	3.60211	3.87088	5.69139	4.82729	5.0187	5.58625	5.33494	4.07849
CG31224	12.8045	12.1994	15.0026	13.0924	12.7445	12.8989	13.8445	13.2215	14.2871	14.1142	14.8209	15.6755	15.1024	14.3711	15.8835	9.2087	19.0651	17.1191	16.3066	16.8938	17.7958	17.3035	17.3124	18.1398	20.6105	20.8314	19.0036	19.8289	19.0473	20.0297	21.976	20.3449
SPH93	0.664919	1.4216	1.24875	0.892331	0.649029	3.71151	7.30733	6.55566	5.74511	5.24608	4.69719	6.47833	3.72916	7.73319	14.3979	6.41551	3.5754	1.81276	0.85545	1.16577	0.415782	0.731509	1.49954	5.05838	0.733067	0.606577	1.03426	2.54253	4.2722	1.03025	1.34736	1.99039
CG3769	0.399926	1.01856	0.68858	0.247819	0.530627	0.319185	0.273739	0.748981	0.824033	0.57604	0.309962	0.359906	0.181879	0.102011	0.170269	0.43674	2.09518	0.197615	0.368641	0.588169	0.542455	0.351624	0.275014	0.623561	0	1.04295	0.417303	0.184023	0.28405	0.198153	0.0950481	0.270723
RpL36A	2810.3	2772.88	2595	2609.77	2725.48	2923.49	2809.53	2958.09	3164.03	3059.84	2831.41	2678.15	2995.16	2923.35	2655.82	4121.89	1950.42	1904.53	1916.99	1598.87	1413.43	1073.87	986.29	1184.13	1830.02	1542.01	1386.66	1346.4	2312.38	1991.02	2144.43	2131.55
CG14749	7.98394	8.91992	8.34209	9.96804	9.30952	10.5458	8.81175	9.51004	8.86289	11.0371	10.0633	10.0851	11.239	10.4964	11.464	9.9039	9.40653	9.59409	8.03758	9.59092	7.83974	9.68203	10.8907	10.0375	9.71469	10.7779	11.0996	10.2003	9.99399	10.3046	11.1742	11.6605
CG34031	0	0.219521	0	0	0	0	0	0	0	0	0	0	0	0	0	0	0.193536	0	0.375021	0	0	0	0.338713	0	0	0	0	0	0	0	0.189727	0.164119
CG11395	199.921	192.871	195.361	180.963	176.191	186.677	190.849	183.017	166.055	194.378	201.192	173.231	153.206	171.49	167.295	221.19	150.373	138.36	148.808	142.323	140.912	130.165	142.288	147.225	121.907	65.6083	114.922	110.033	121.553	146.057	125.945	132.787
CG42682	0	0	0	0	0	0	0	0	0	0	0	0	0	0	0	0	0	0	0	0	0	0	0	0	0	0	0	0	0	0	0	0
CG15011	4.26892	4.45166	4.17751	4.44579	3.24378	5.20966	4.84582	3.58926	3.79697	5.06745	5.32722	4.60204	4.48052	4.21643	4.10246	4.33987	4.05393	4.81207	5.36106	4.05955	4.59079	5.47157	5.43804	3.79578	3.18216	5.26156	5.14427	4.41763	4.89255	4.8413	4.28927	4.78434
CG5787	10.6532	9.68982	11.2888	9.77444	11.2788	9.06626	9.93172	9.93336	9.85142	9.99861	10.663	11.1667	10.162	9.35855	11.1842	8.0414	13.1492	11.6781	11.6383	12.528	11.5963	10.8213	10.8093	10.7628	11.1509	12.1314	11.5537	12.23	13.5654	13.4068	13.0337	12.0407
Zasp52	49.6522	45.4401	43.0341	42.061	40.9003	40.6063	43.8826	46.0142	47.8269	49.9596	50.6502	49.7549	44.2826	49.1108	54.0085	47.5754	59.6433	61.7596	60.6873	48.1822	46.6422	49.9359	50.5115	57.2276	67.6846	68.1286	59.8483	62.2881	69.6086	62.1763	68.9365	73.1596
wa-cup	0	0.0656727	0	0	0	0	0	0	0	0	0	0	0	0	0	1.17162	0.128122	0	0	0	0	0	0	0	0	0	0	0	0	0.198856	0.0629486	0
CG10086	0	0	0	0	0	0	0	0.058589	0	0	0	0	0.100375	0	0	0.616539	0.553739	0	0	0	0	0	0	0	0	0	0	0	0.12298	0	0	0.120636
CG16896	3.80798	3.53171	5.26479	3.86828	4.67058	3.42225	4.11839	4.84445	3.69485	4.34325	3.85712	5.6227	4.4258	3.50958	3.70956	3.08833	4.29878	4.55851	5.54423	4.92224	4.72137	5.28033	5.50286	4.22091	4.08006	6.11275	5.6829	4.92934	4.08609	4.79816	4.5157	4.13312
CG32506	26.4609	17.812	21.6943	20.2084	19.678	24.0714	25.8056	24.0408	26.0094	21.3223	23.6889	21.4996	22.8387	22.7779	24.3703	16.6984	35.5709	28.6455	31.4877	27.8859	29.4787	35.0474	33.053	34.9496	65.5583	48.5382	55.9227	45.6505	50.3789	67.3208	66.2497	66.9043
CG15309	23.8829	16.666	14.6902	16.8663	18.3517	19.9613	21.8038	21.3995	21.362	19.2558	15.8275	16.5237	19.4277	21.2785	22.2096	17.6587	29.4862	18.708	17.1214	21.3526	19.355	25.8161	25.1184	26.5093	24.0103	18.9601	19.5228	18.2843	20.3167	25.6785	25.5795	24.3778
CG42662	17.0114	22.0213	28.338	17.0324	20.6766	20.2445	25.3005	21.6522	27.4404	25.502	21.2297	26.7942	23.847	26.1641	20.7122	29.2453	12.2176	17.6041	21.4728	14.576	15.4363	17.5285	10.6815	4.02153	12.2906	13.6398	13.0833	19.2837	26.2733	21.4502	16.8212	13.2158
psh	42.7176	44.8466	39.7893	36.5393	37.6469	43.1453	40.5312	40.446	35.5695	57.6384	52.5529	52.7697	48.5733	52.0296	46.6974	53.9684	32.0281	44.7385	39.8782	44.1639	42.5429	35.8528	38.7835	34.8894	42.358	29.4744	47.7895	44.3566	48.755	47.9776	39.5239	33.3486
CG33468	3.92813	1.91098	3.90541	2.83718	2.39702	1.88376	0.961121	3.17756	2.2956	2.98018	2.72988	1.81268	0.90943	3.36247	1.73112	1.45875	1.84158	1.4837	2.42227	2.80435	2.61058	1.33743	3.05803	1.14771	1.59013	0.880547	1.03997	1.7201	3.56498	2.77569	1.9656	1.33788
CG15765	42.1816	39.0996	42.7221	41.4253	40.0027	37.5031	38.1507	37.1297	49.4241	50.8726	47.2065	47.7072	52.6219	45.9521	46.881	30.0093	52.7188	54.2108	50.6456	47.9721	47.3749	45.1082	42.4855	43.2429	58.777	61.4761	53.5672	51.8105	60.5657	59.1565	61.614	58.9139
snoRNA:Psi18S-1854b	0	0	0	0	0	0	0	0	0	0	0	0	0	0	0	0	0	0	0	0	0	0	0	0	0	0	0	0	0	0	0	0
snoRNA:Psi28S-2562	0	0	0	0	0	0	0	0	0	0	0	0	0	0	0	0	0	0	0	0	0	0	0	0	0	0	0	0	0	0	0	0
Sfp96F	0	0	0	0	0	0	0	0	0	0	0	0	0	0	0	0	0	0	0	0	0	0	0	0	0	0	0	0	0	0	0	0
CalpC	10.8627	16.2586	14.4089	14.1459	16.1022	14.8061	14.2881	18.8126	15.2217	17.5785	16.5482	15.1965	12.958	17.1404	17.6736	17.9087	11.7307	19.1914	12.2907	6.90092	14.3792	11.207	12.1501	13.0434	10.8101	10.598	12.6721	14.6081	9.70988	11.6962	13.8344	12.1141
CR44937	0.456341	0	0	0	0	0	0	0	0	0	0	0	0	0	0	0	0	0	0	0	0	0	0	0	0	0	0	0	0	0	0	0
Gadd45	7.33315	9.84948	9.20727	8.85905	9.33736	8.46405	6.65725	7.38885	9.04499	7.39525	8.42855	6.74246	11.8748	7.54143	7.08608	11.7703	7.70911	7.50851	10.1827	8.42789	8.15515	8.12781	6.01554	7.48009	9.47096	7.20135	8.06456	6.09471	11.2467	8.55329	10.1231	10.5849
Tap42	17.0351	18.882	16.5458	18.217	18.8812	21.1715	20.1655	19.8878	18.5301	17.0286	15.9329	16.3353	14.834	18.0417	16.4847	20.9021	17.2244	18.5078	14.1117	15.5318	15.9727	16.3055	15.1217	16.5176	15.2829	18.96	14.7099	14.9033	15.094	19.9406	19.6118	17.2712
CG13248	28.6997	27.7609	28.2418	27.7405	28.072	26.3237	29.0212	26.8076	30.8086	31.3629	34.5424	32.4075	36.6713	31.7631	34.1329	26.7733	29.9664	31.0755	29.6559	34.417	33.0725	33.0926	30.503	28.0828	34.0513	36.964	34.8293	33.2272	39.3463	36.9917	36.3199	33.8249
CG14495	18.9268	21.4597	26.5476	28.4404	35.2855	30.0803	27.7969	27.7307	20.9812	20.206	19.8744	22.1141	25.0576	21.1125	15.6655	13.0281	20.1914	15.643	20.635	24.4654	25.5078	23.665	21.0716	18.025	14.3448	15.7268	15.7137	18.4344	23.0771	15.4342	14.5844	13.8797
Liprin-alpha	11.2645	10.4644	12.3032	12.0525	11.5725	10.8163	10.7625	10.8087	11.027	10.727	10.9576	11.299	11.5579	12.5215	12.6143	7.90245	16.1969	16.1532	15.7737	16.2149	17.6441	16.3331	16.0992	15.5708	16.5532	16.0156	16.2928	16.9082	17.2814	18.6851	18.168	16.7636
CG34222	0	0	0	0	0	1.71487	0.326949	0	0	0.335597	0.274714	1.57744	0.289087	0	0	4.59868	1.96241	0	0	0.342799	0.638264	0.298913	0	0	0.596588	0.660166	0.290624	0.316647	0	0	0.958862	1.49202
tRNA:CR31568	0	0	0	0	0	0	0	0	0	0	0	0	0	0	0	0	0	0	0	0	0	0	0	0	0	0	0	0	0	0	0	0
CG4623	1.91756	2.56722	2.33731	2.24827	1.80948	1.77546	1.9708	2.41252	2.80527	1.06625	2.05711	1.86367	1.27522	2.11932	1.61504	3.57628	2.6278	2.25978	2.3302	1.4821	2.21921	2.03029	2.21086	2.13877	3.034	1.31245	1.92927	1.0075	1.5321	1.71646	2.00416	2.55521
CG3621	271.227	308.133	293.866	256.55	280.089	322.93	305.311	339.505	303.873	269.218	293.984	257.637	299.214	312.872	283.015	477.676	209.928	225.83	231.011	220.822	222.115	232.931	239.18	200.771	240.806	220.065	226.761	251.951	227.181	235.99	244.104	246.53
sda	15.711	15.202	17.1045	18.0284	16.612	13.7828	13.2019	14.2694	22.1078	23.254	22.7036	24.4058	21.7294	20.226	21.8101	15.644	17.573	23.2392	22.8615	20.265	21.8645	17.1651	15.6496	18.0076	28.5059	30.0612	27.9429	30.7403	33.0485	25.2342	25.2124	25.2304
pad	2.05025	2.33353	2.1578	2.55717	2.37539	2.31681	2.00667	2.04256	2.42084	2.62642	2.62688	3.18708	2.05797	3.06703	2.95162	1.54923	2.79272	2.83497	2.10562	3.0297	2.5952	3.00361	2.78805	2.34555	2.90122	2.8049	2.56515	3.04931	3.34981	3.29927	4.12069	2.55993
Or85a	0	0	0	0	0	0	0	0	0	0	0	0	0	0	0	0	0	0	0	0	0	0	0	0	0	0	0	0	0	0.27975	0	0
snoRNA:Psi28S-3405d	0	0	0	0	0	0	0	0	0	0	0	0	0	0	0	0	0	0	0	0	0	0	0	0	0	0	0	0	0	0	0	0
mor	19.2573	17.5299	20.1553	18.3789	18.286	18.0462	16.7609	18.5979	19.6749	19.7047	20.1352	20.7247	19.8962	19.3445	19.7743	14.7899	19.6904	19.2528	18.0599	21.4994	18.4368	19.2335	20.0257	19.3053	19.5667	19.8998	21.4798	20.4437	21.7966	23.3765	23.8096	21.8994
CG14957	0	0	0	0	0	0	0	0	0	1.30154	0	0	0	0	0	0	0	0	0	0	0	0	0	1.31155	0	0	0	0	0	0	0	0
CG11696	6.7481	7.32454	6.74088	6.96187	7.53571	7.07081	7.22382	7.72705	8.70284	7.58557	7.79203	7.75293	6.41645	6.6345	7.14099	7.61377	6.3362	6.38552	7.21622	7.51663	5.48628	7.48469	6.61903	6.49572	5.44391	7.47343	6.46725	5.84785	5.45559	7.48123	6.16471	5.91204
CG43153	0.834626	0.237053	0.223471	0.428496	0	0.207797	0.243568	0.476424	0	0	0	0	0.21154	0.277978	0	0	0.488831	0.985537	0.240795	0	0.941706	0.427795	0.665235	0	0	0	1.23926	0.228275	0.243297	0.49828	0.476292	0
Gos28	30.9701	28.8121	27.0084	26.9634	28.0143	32.9607	31.9691	30.0993	28.708	26.1524	29.5969	24.8129	24.115	28.8701	23.4796	28.7736	20.2583	27.1306	22.7791	23.8572	18.1824	20.5039	21.1178	21.4016	18.7608	24.7876	22.0821	21.803	22.2119	24.1177	20.934	24.4155
CG33128	0	0	0	0	0	0	0	0	0	0	0	0	0	0	0	0	0	0	0	0	0	0	0	0	0	0	0	0	0	0	0	0
wdn	11.1793	11.6868	12.5802	11.9259	12.2842	10.0492	11.1773	11.0218	11.481	11.1233	10.6974	10.8359	9.69272	11.8329	10.2963	10.8065	12.0086	11.0986	13.5475	13.7279	11.8347	12.4513	11.9128	14.2922	11.2973	12.3876	11.8346	11.4114	10.3873	12.8393	12.9444	13.5587
CG17244	133.639	151.454	137.4	148.131	154.718	170.252	142.952	143.205	134.834	133.042	146.552	135.963	127.837	157.902	121.834	153.916	89.5898	128.903	114.559	120.411	110.242	105.932	86.4903	86.0708	96.9041	89.2209	99.2331	112.895	125.44	126.699	93.6017	93.2066
CG15870	70.4233	68.4399	58.9972	61.1951	68.5582	61.338	61.5793	77.3622	53.037	66.4504	57.8812	55.3524	46.7097	56.7797	53.7519	93.8901	70.3767	49.022	54.2904	58.6449	58.2289	61.855	66.6419	83.1159	57.9549	40.587	56.4483	54.6426	37.8355	48.2236	51.0043	61.4276
Unr	10.9361	12.0071	12.4211	14.7189	11.9801	11.0628	11.3612	7.46542	14.233	13.3317	13.0617	14.6931	14.6433	13.7612	14.3864	7.67576	39.4275	39.1915	35.8505	38.6246	40.0986	39.0537	30.4342	29.0421	33.054	32.0212	33.5098	35.6769	37.7564	40.0475	38.9135	34.1816
mir-318	0	0	0	0	0	0	0	0	0	0	0	0	0	0	0	0	0	0	0	0	0	0	0	0	0	0	0	0	0	0	0	0
CG34283	0	0	0	0	0	0	0	0	0	0	0	0	0	0	0	1.65569	0	0	0	0	0	0	0	0	0.302401	0	0	0	0	0	0	0
AdoR	1.24002	1.07162	1.33276	1.69377	1.30458	1.423	1.62924	1.53627	1.68659	1.8185	1.72613	1.8955	1.55481	1.69857	1.25968	1.23055	1.32947	1.5752	1.8626	1.12093	1.44533	1.13278	1.72836	1.61575	1.35512	1.13492	1.84121	2.06234	2.05628	1.77885	1.18164	1.65011
CR45965	0	0	0	0	0	0	0	0	0	0	0.065895	0	0	0	0	0	0	0	0	0	0	0	0	0.0640907	0	0	0	0	0	0	0	0
CG7985	11.119	11.6528	12.8341	12.002	13.7289	12.5024	11.8972	14.1284	14.3065	11.9393	13.1071	10.9408	14.2702	12.7938	11.6666	15.346	10.3946	11.9679	10.3086	11.6758	12.8066	11.1928	9.15889	8.20914	12.1404	16.8928	10.4358	10.4254	12.0132	10.8967	12.5351	15.113
mRpL44	18.2328	20.7093	17.1242	17.4439	15.8581	19.2924	19.7997	19.6401	21.9446	18.0022	19.8182	18.6876	22.4512	22.7599	21.7225	24.3697	15.361	16.4571	14.7826	13.8208	14.1006	14.9469	14.3935	16.4249	14.8245	16.0835	16.547	16.1799	15.5478	20.4571	17.3303	20.2925
Slimp	3.34603	3.90913	3.46181	4.7619	4.92416	5.69057	5.49989	4.86143	17.1345	19.1266	21.6398	16.3056	17.4321	21.2845	20.4502	20.3126	4.63108	4.88255	4.56781	5.91385	5.65337	6.52781	4.62848	5.051	4.73546	4.1058	5.06019	5.29779	6.42555	4.86033	6.185	5.73731
cmet	0.0480058	0	0.0122592	0.0233884	0	0.0674784	0.0128018	0.026854	0.0128411	0.0141598	0.0448677	0.0127419	0	0.0426318	0.0122236	0.073669	0.0613003	0	0.0115203	0.0120653	0.011066	0.0532968	0.0221207	0.0213445	0	0	0.0724838	0.0229025	0.0125282	0	0.0371721	0.0226592
tRNA:T:90Ca	0	0	0	0	0	0	0	0	0	0	0	0	0	0	0	0	0	0	0	0	0	0	0	0	0	0	0	0	0	0	0	0
Dscam1	10.0216	9.34585	9.64955	9.71741	9.39862	9.90569	10.6791	10.9525	9.06161	10.7467	11.0629	11.2345	10.8917	11.4382	12.6217	5.95356	14.9703	12.6857	14.4038	14.5438	15.1358	14.6709	16.2809	16.0663	15.1069	14.816	16.0629	16.1918	16.8512	19.6347	19.7878	15.4195
CR43914	0	0	0	0	0	0	0	0	0	0	0	0	0	0	0	0	0	0	0	0	0	0	0	0	0	0.219197	0	0	0	0	0.103507	0
CG42824	0	0	0	0	0	0	0	0	0	0	0	0	0	0	0	1.25988	0	0	0	0	0	0	0	0	0	0	0	0	0	0	0	0
CG7384	5.31398	5.68671	5.4983	4.4053	3.66956	5.14194	4.52571	5.00421	6.51509	5.32127	5.65768	4.78272	4.44215	5.33764	4.74794	3.75707	2.65626	5.57538	5.03692	3.84194	4.5304	4.30219	4.3209	4.27517	4.27328	3.24203	3.25273	3.81209	6.28151	6.69857	4.07115	4.69043
CG6790	0	0	0.0896995	0.043324	0	0.331262	0	0	0	0.0510834	0.0405626	0.0952171	0.0429881	0	0	0.564402	0.983072	0.0536511	0	0	0	0	0	0	0	0.0552817	0.240851	0.213612	0	0	0	0
Tfb1	19.549	17.3263	17.4844	18.6619	22.0239	17.5773	17.3774	17.7178	20.129	18.5726	22.8604	19.5462	19.3899	19.7411	17.5063	17.5413	18.7715	19.5739	17.0576	16.5146	19.1381	20.2792	18.0094	20.2796	17.0143	20.0239	18.4278	15.3345	20.8976	19.0556	19.2547	20.6342
CR45829	0	0	0	0	0	0	0	0	0	0	0	0	0	0	0	0	0	0	0	0	0	0	0	0	0	0	0.181691	0	0	0	0	0
CR46086	0	0	0	0	0	0	0	0	0	0	0	0	0	0	0	0.295569	0	0	0	0	0	0	0	0	0	0	0	0	0	0	0	0
His4:CG33869	0	0	0	0	0	0	0	0	0	0	0	0	0	0	0	0	0	0	0	0	0	0	0	0	0	0	0	0	0	0	0	0
CR45519	0	0	0.180802	0	0.183651	0	0	0	0	0.199193	0	0	0	0	0	0	0.364873	0	0	0	0	0.16847	0	0.17486	0	0.18256	0.163989	0	0	0	0	0
Taf8	4.28058	3.68489	4.0812	4.96303	4.77146	4.9062	4.03637	4.57206	4.62119	5.23053	5.07932	6.48497	5.48838	6.03253	4.69496	4.91758	4.40231	3.79137	5.58397	6.53997	4.50329	5.62304	4.40664	5.85505	4.93005	4.80428	3.78969	4.9177	4.98687	4.81266	3.55714	6.21171
Ubc4	49.5767	46.4405	44.9872	45.935	48.287	55.1647	55.8076	51.3792	48.4775	52.5119	45.524	48.5096	45.8416	52.7396	47.5999	58.9028	45.4847	34.8558	38.8076	36.7227	32.6704	37.1878	43.4939	40.6329	39.8249	45.9733	40.8621	39.8004	48.3477	54.4839	53.1253	46.3895
CR44723	0	0	0	0	0	0	0	0	0	0	0	0	0	0	0	0	0	0	0	0	0	0	0	0	0	0	0	0	0	0	0	0
CG14947	0	0	0.222235	0	0.115452	0.20666	0.117675	0.120768	0.238056	0.248564	0.300859	0.583875	0.105113	0.924698	0.110398	0.143066	0.243848	0.126078	0.116631	0	0.229425	0	0.234052	0.11533	0.222006	0.125509	0	0.35964	0	0.258196	0.246009	0.117683
CR44974	0	0.204818	0.393041	0	0	0	0	0	0	0	0	0.200849	0.187336	0	0	0	0	0.391829	0.385719	0	0	0	0	0.179489	0	0.193818	0.172889	0	0	0	0	0.17243
tRNA:R2:84Fa	0	0	0	0	0	0	0	0	0	0	0	0	0	0	0	0	0	0	0	0	0	0	0	0	0	0	0	0	0	0	0	0
for	51.3254	46.9192	50.8186	47.7561	46.3504	45.7973	49.8267	53.9094	33.0482	31.1008	29.245	29.171	26.7566	30.0132	31.0157	27.0037	51.2645	61.9403	52.0791	52.2854	50.6931	43.4219	44.3108	46.7624	31.7641	25.766	29.5031	28.1536	33.4415	31.8688	31.5632	32.0358
CG43201	0	0	0	0	0	0.630665	0	0	0	0	0	0	0	0	0	1.69364	0.34615	0	0	0	0	0	0	0	0	1.30708	0	0	0	0	0	0
step	22.1028	22.3883	22.3464	18.8141	19.6028	21.1574	21.0982	20.6095	20.9144	17.2914	20.2707	21.1866	20.4031	21.7475	21.1452	17.0687	28.2895	25.4506	29.4202	27.5611	30.3708	26.7235	26.5764	26.7884	26.348	25.6768	24.0642	23.6916	26.5517	26.445	26.4245	25.6417
S1P	6.59371	5.6314	7.07843	6.40779	6.08571	6.28128	6.53555	7.97694	5.57067	4.8584	6.00582	5.05025	4.45785	6.38155	6.88583	5.17194	7.482	5.07481	6.35732	6.09412	6.28205	7.44527	8.74619	7.98419	6.10055	4.77275	5.26582	6.02283	4.5798	6.92041	6.26925	5.20411
sog	19.0168	17.7437	17.8763	18.0272	20.0493	19.1424	15.9135	14.4802	14.5497	15.2204	15.3752	15.5438	17.1235	17.0379	16.6216	9.90704	24.9974	26.3828	27.8477	28.9275	27.8535	22.9741	23.2692	20.5581	19.156	18.7204	24.7193	25.5463	24.3915	20.3889	18.3691	15.5584
CG15473	0.804192	0.469566	0.608701	0.335499	0.557977	0.648914	0.741648	0.677261	0.664737	0.346954	0.864203	0.514173	0.830082	0.671767	0.7384	0.572535	0.82101	0.580784	0.662992	0.800237	0.495761	0.576296	0.958474	0.450902	0.530026	0.799079	0.894012	1.0726	0.822154	0.973265	0.627462	1.10689
CG32152	7.51103	7.19644	6.39495	6.05386	7.91246	6.93386	5.76277	7.11064	9.06269	9.17529	9.22338	9.92903	10.0034	9.03079	11.1533	7.09428	9.47955	12.4414	9.20647	10.7022	11.5079	8.98068	8.06169	8.81551	9.12489	10.7216	11.9139	12.0756	11.6464	9.49631	10.8754	9.67595
fd102C	1.97911	1.91333	2.33334	1.36686	1.52206	0.826958	1.15066	1.77202	2.1696	1.49272	2.44796	1.91326	2.50692	2.27091	2.40825	1.22995	3.291	3.36366	2.18605	2.13415	1.35715	2.82225	2.18365	2.58665	4.00011	3.41406	2.18808	3.0151	3.17315	3.58455	3.16734	3.59775
CG13312	0.101717	0	0	0	0	0	0	0	0	0	0	0	0	0	0	0	0	0	0	0	0	0	0	0	0	0	0	0	0	0	0	0
CG3288	0	0.756904	0.424507	0.367839	0.957965	1.47337	0.916241	0	0.20032	0.406129	0.628258	0.58975	0.265454	0.343967	0.558437	0.244858	0.827709	1.89243	1.59675	2.37727	2.25749	0.609298	1.75375	1.26506	0.15095	1.71566	0.735036	0.645987	1.70591	0.850394	0.331039	0.348966
CG8121	27.0139	28.8007	24.6529	28.8886	25.8471	26.6726	23.2756	23.5653	22.2575	24.6893	24.2066	30.4615	24.8146	31.7434	22.0294	29.6107	27.0161	24.1345	27.7322	32.2209	29.4455	27.5615	30.819	28.9277	20.3873	21.185	24.0412	28.4231	26.1716	23.5787	20.9778	25.3284
CG12723	0.0447233	0.148501	0	0	0.0496879	0	0	0	0.104453	0.105164	0	0.0512994	0	0.0571484	0	0.0656602	0	0.0638479	0.0568755	0.061035	0	0	0	0	0.0561129	0.197837	0.11103	0.120549	0.0596916	0.125509	0.18657	0.123897
Vha100-4	0.969166	0.563069	0.317955	0.803856	1.02058	1.68712	1.92818	1.3947	0	0	0	0	0	0	0	0.202502	1.61347	1.48194	1.94669	1.70916	1.57193	3.44349	3.46596	2.75662	0	0.0467646	0	0	0.0458689	0	0.140081	0.04486
CG18539	0	0	0	0	0	0	0	0	0	0	0	0.336989	0	0	0	0	0	0	0	0	0	0	0	0	0	0	0.286299	0	0	0	0	0
CR44842	0	0	0.108157	0	0	0.198819	0	0.0592908	0	0	0	0.0566909	0	0	0	0.132126	0.0564722	0	0	0	0	0	0	0	0	0	0	0	0	0	0	0
CG2818	17.7743	18.2762	18.4063	16.6616	17.2014	16.7316	18.0273	18.4278	33.06	31.5856	30.8582	29.0602	28.1158	32.1514	32.3128	33.2952	16.7835	16.7724	16.7735	19.3692	17.6314	17.5043	14.5896	17.8395	26.2577	30.7657	27.5137	26.1242	29.3076	30.5381	28.5699	31.9133
CG12824	1.46009	0.347002	1.46697	1.10618	0	0.937602	1.64176	1.05771	0.879645	0.72798	0.292692	1.61843	0.615399	1.94686	0.969654	3.21691	2.2281	0.896139	0.84033	0.381866	0	1.04887	0.649683	0.640403	0.673833	1.05904	0.923778	0.285739	1.36362	1.41535	0.648031	1.0394
CG30183	5.41524	4.82588	5.09655	5.87281	5.94883	5.24558	5.66394	5.43276	5.41109	4.89204	4.95058	5.48426	5.75693	4.57215	4.8709	5.39909	6.99621	7.37572	6.09457	5.3725	5.70034	6.86035	6.55462	6.72567	7.07298	8.53329	6.33554	7.05466	6.77655	6.81585	7.2923	8.70836
CG17580	0	0	0.131441	0	0	0	0	0	0	0	0	0	0	0	0	0.312432	0.13691	0	0	0	0	0	0	0	0	0.139294	0	0	0	0	0	0
MED14	11.6201	11.9854	11.6761	12.052	11.7217	12.4038	10.7389	11.3815	10.0972	11.6	11.0826	12.2491	9.79541	11.1614	11.187	8.5134	11.4405	12.0504	12.5643	12.915	12.8847	13.0657	12.99	11.9417	11.2521	10.9527	11.2832	11.1485	12.2338	12.0029	11.8337	10.9124
CG3734	0	0	0	0	0	0.592412	0	0	0	0	0	0	0	0	0	2.56462	0.968598	0	0	0	0	0	0	0	0	0	0	0	0	0	0	0
CR43283	0	0	0.0643413	0.0155326	0	0.0296885	0	0.0357391	0.0159383	0	0.0302145	0	0.0464895	0	0	0.0563265	0.0149116	0	0.0141704	0	0.0267642	0.0243188	0	0.0252443	0.0126875	0.0131208	0.0153931	0.0808601	0.061124	0	0.0739355	0.0126555
mir-977	0	0	0	0	0	0	0	0	0	0	0	0	0	0	0	0	0	0	0	0	0	0	0	0	0	0	0	0	0	0	0	0
CG13359	0.0807539	0.0900129	0.250923	0.162069	0	0.362481	0.0891784	0.0918736	0.0593155	0.468633	0.0747132	0	0.079622	0	0.0830554	0.712718	0.100271	0.166355	0.0953278	0.161399	0	0.280257	0.0976045	0	0.0913832	0	0.229735	0.0986505	0.097641	0	0.198969	0.0967627
r-cup	0.413337	0.509263	0.235108	0.45437	0.453771	0.351898	0.601316	0.261518	0.361877	0.106889	0.425263	0.100848	0.538733	0.166917	0.0940377	0.369217	0.326544	0.846838	0.713236	0.650497	0.446425	0.644943	0.360738	0.453702	0	0.88819	0.472848	0.209143	0.545694	0.172333	0.166716	0.0537207
fan	0.410893	0.308155	0.71711	1.64549	0.886532	0.393992	0.301214	0	0.152724	0.65183	0	0.149964	0.271786	0	0	2.68024	1.68057	0.622728	0.870101	0.457325	0.278802	0.663044	0	0.6636	0.264265	0	0.382215	1.12312	0.307584	0	0.153733	0.285989
CG33642	0	0	0	0	0	0.206904	0	0	0	0	0	0	0	0	0	0	0.221087	0	0	0	0.440337	0	0	0.207776	0.203299	0	0	0	0	0	0	0
tRNA:CR30240	0	0	0	0	0	0	0	0	0	0	0	0	0	0	0	0	0	0	0	0	0	0	0	0	0	0	0	0	0	0	0	0
CG8065	0	0	0	0.293981	0	0.1483	0	0	0	0	0.15059	0	0	0	0.113374	0.297318	0.36042	0.11561	0.155924	0	0.147473	0.137712	0	0	0	0	0.0934394	0.295426	0	0	0	0
CG42335	0	0	0	0	0	0.105044	0	0	0	0	0	0.0810279	0	0	0	0.284818	0.0425787	0	0	0	0	0	0	0.0406768	0	0	0	0	0	0	0	0
CG34002	0.19996	0.337567	0.208324	0.198887	0.433602	0.858254	0.109754	0	0	0	0	0.110386	0	0.12612	0	2.67706	0.561814	0.969002	0.431193	0.13008	0.20133	0.599709	0.604911	0.504631	0	0.10366	0	0	0	0	0.10701	0
Sfp51E	0	0	0	0	0	0	0	0	0	0	0	0	0	0	0	1.31314	0.750568	0	0	0	0	0	0	0	0	0	0	0	0.36933	0	0	0.653001
CG5961	28.5957	25.6065	23.2278	27.9179	22.7426	27.4356	27.1897	30.4231	30.1003	27.9303	31.2956	25.6395	23.8639	25.4834	27.8827	42.3242	25.4274	24.4175	21.5091	19.6454	22.9435	22.2051	23.8594	22.2967	27.9247	27.3064	26.2597	23.934	23.966	24.2243	30.4812	28.875
CG45069	11.6559	12.7455	9.36462	13.3639	15.6578	13.5581	14.3393	12.6693	17.4391	11.4083	14.2037	14.9818	11.1665	9.52107	10.822	11.0705	9.38088	12.9331	8.86121	9.96378	12.7654	12.0359	9.76136	11.4919	11.2642	11.2415	11.9826	13.262	8.39504	10.4024	11.1184	10.2095
CG17287	0	0	0	0	0	0	0	0	0	0	0	0	0	0	0	0	0	0.0764532	0	0	0	0	0	0	0	0	0.0694858	0	0.0728003	0	0	0
CG13067	30.4064	36.6495	32.2798	38.5949	37.8115	31.1214	31.4001	29.5366	24.6012	35.3888	27.8978	41.4299	53.0678	48.0012	50.137	46.4009	23.9798	28.5769	42.6873	43.9166	34.447	34.4007	24.5317	25.7904	19.5917	27.4701	45.4712	46.4642	36.3645	25.4309	26.1265	25.1286
park	11.408	8.79404	12.3608	11.483	11.7677	11.7681	11.7214	11.0358	14.096	14.7567	11.8615	11.7623	11.2309	13.6012	11.2872	16.082	10.1068	9.14254	9.88636	10.0836	11.5334	10.7143	10.2357	10.6533	9.20394	11.9093	11.138	10.9766	8.16182	10.2375	9.44971	11.4638
Vha14-2	0	0	0	0	0.0623555	0	0	0	0	0.824806	0	0	0	0	0	0.0697284	0.113502	0	0	0	0	0.0485875	0.100182	0	0	0	0	0.598866	0	0	0	0.266724
CG10738	0.75142	0.690047	1.05419	1.09052	0.748782	0.873228	1.01443	0.770168	1.13968	0.83225	1.11536	1.07614	1.19776	0.908703	1.06733	0.692685	1.37132	1.22275	1.19166	1.31233	1.04793	1.12489	1.14508	1.20571	1.26925	1.71696	1.08932	1.103	1.38253	1.85402	2.096	1.20087
tRNA:CR30215	0	0	0	0	0	0	0	0	0	0	0	0	0	0	0	0	0	0	0	0	0	0	0	0	0	0	0	0	0	0	0	0
CG10413	25.4119	25.5711	27.6797	28.345	28.9419	25.5918	28.9933	28.6696	23.6798	31.0079	30.2236	30.1855	26.4418	29.4497	32.1438	20.3948	24.6392	25.9804	26.8276	30.1922	30.0603	28.6499	30.3166	29.1637	27.5565	26.2002	30.0738	30.2384	29.3612	26.7289	26.413	24.4309
CG43843	0	0	0	0	0.0964843	0.0851494	0.097098	0	0.294922	0	0	0.0956304	0.34785	0.217062	0.0906967	0	0	0.095688	0	0.185243	0.252948	0.235572	0.159331	0.0762448	12.9759	13.6323	11.603	12.0174	13.6062	13.3238	15.1317	13.1843
imd	20.5006	21.179	21.3424	18.0357	17.7755	21.746	22.7178	26.1374	23.0256	23.8983	24.6988	23.3344	20.1633	24.5488	21.9118	28.8777	16.8967	18.0668	15.2153	16.1747	13.7153	15.3847	15.0349	17.3012	18.5228	14.2488	18.1045	15.8204	17.0326	16.0291	18.3707	19.2779
CG7148	19.0018	21.757	19.1175	18.4318	20.8864	20.7884	20.1374	18.009	17.7615	22.5004	20.8436	19.7015	20.6876	20.255	20.4834	24.739	17.9647	19.7811	17.806	20.8949	15.8209	21.6776	21.1948	18.4582	18.8407	23.6584	17.7857	18.7354	19.7011	19.2562	21.2399	25.5235
beta4GalNAcTB	12.7481	10.5739	13.6699	13.4067	16.544	11.6767	11.9288	12.958	10.9779	10.9628	11.747	12.1886	12.5598	12.0651	13.3076	12.3879	11.9642	11.8812	9.5917	11.5018	11.5547	10.3802	10.6143	13.8804	12.5414	12.4906	9.63238	12.5106	10.4838	8.21242	9.68344	9.49932
RpI135	3.02439	2.80098	3.54991	2.42183	2.70918	2.95354	3.05929	2.79028	2.02106	2.94222	3.38556	3.23881	3.08316	3.41893	2.81469	2.48751	3.1179	3.82931	3.28032	3.47773	2.89172	2.69314	3.37397	1.86995	3.79186	3.7361	3.00984	4.88668	2.76515	4.12298	3.19863	3.15798
Hsromega	161.287	241.19	218.662	208.65	258.229	175.356	174.22	175.893	228.779	202.699	204.493	179.199	228.394	186.065	181.182	205.582	172.138	224.145	226.193	232.725	250.132	189.417	183.979	179.258	165.522	201.057	192.602	171.165	143.629	138.493	199.941	221.87
vret	1.02055	0.346867	0.459654	0.663057	0.535592	0.592454	0.581228	0.553326	0.874953	1.05051	0.501827	0.77654	0.701904	0.435504	0.602207	0.851047	0.609107	0.778388	0.724781	0.819234	0.284244	0.417662	0.435283	0.61353	0.454981	1.2699	1.42935	0.987042	0.653296	0.79852	0.202409	0.377066
CG34375	3.7923	5.12018	5.94781	3.0131	2.53588	2.12172	2.74296	3.26066	1.98847	1.01105	1.14201	1.05583	1.12516	0.592719	1.923	1.36649	3.10859	5.10704	3.06229	1.73631	3.48399	1.67925	2.56814	2.64202	1.51045	1.16726	0.854206	0.833352	0.595982	1.31129	0.937168	1.85753
tRNA:E4:62Ae	0	0	0	0	0	0	0	0	0	0	0	0	0	0	0	0	0	0	0	0	0	0	0	0	0	0	0	0	0	0	0	0
CG12304	50.8072	49.9082	48.7608	46.0004	48.7183	50.9245	51.0037	56.4873	46.4017	49.7579	51.0173	42.89	37.9867	58.9012	43.1288	59.0286	40.9979	50.239	41.8236	40.2297	39.7163	40.2473	37.8177	37.879	38.3726	38.0031	38.232	39.0883	37.4395	33.5877	37.2922	40.6196
CR43379	0	0	0	0	0	0	0	0	0	0	0	0	0	0	0	0	0	0	0	0	0	0	0	0	0	0	0	0	0	0	0	0
CR43696	0	0	0	0	0	0	0	0	0	0	0	0	0	0	0	0	0	0	0	0	0	0	0	0	0	0	0	0	0	0	0	0
tRNA:CR30239	0	0	0	0	0	0	0	0	0	0	0	0	0	0	0	0	0	0	0	0	0	0	0	0	0	0	0	0	0	0	0	0
CR44201	0.105238	0.353609	0.110061	0	0	0.203967	0	0.480544	0.345984	0.123823	0	0.347301	0	0	0.557023	0	0	0.603421	0	0.366438	0.112999	0	0.230754	0	0	0	0	0.234618	0	0.121539	0	0.21494
CG32107	0.149361	0.201726	0	0.0590277	0.131432	0.0556364	0.256628	0.100102	0.242495	0.178048	0.0283726	0.0633258	0.207079	0.0729574	0.159652	0.0347287	0	0	0.118942	0.0313939	0	0.028551	0.0301086	0	0.138921	0.177917	0.139582	0.031127	0.0574072	0.215789	0.0561882	0.218993
CG14817	70.8204	92.6938	63.9048	65.7611	80.0589	97.7281	90.8083	101.255	89.0043	80.1397	90.4639	63.7377	88.6389	108.55	86.5309	125.505	48.7162	46.2374	45.346	51.3156	63.4089	56.4686	68.6165	66.4443	55.7605	54.8979	64.3676	60.1052	64.5897	70.1725	59.1921	66.5477
CR40641	0	0	0	0	0	0	0	0	0	0	0	0	0	0	0	0	0	0	0	0	0	0	0	0	0	0	0	0	0	0	0	0
TpnC47D	1.80159	1.16394	0.82492	0.790718	1.09839	0.684677	0.194729	1.46287	3.18719	1.20029	2.24029	3.98501	3.85824	3.37603	2.13137	5.19209	0.821969	1.29605	1.01558	1.92739	1.14674	1.68651	0.876247	0.563526	0.822992	2.16305	1.06327	3.22741	2.86906	2.76742	2.2318	2.40756
ord	0.0473088	0	0.0486774	0	0.0287762	0.0247879	0	0	0.056177	0	0	0	0	0.0318905	0	0	0.107018	0	0	0	0	0	0.0499228	0	0	0	0.0464121	0.0513037	0	0.0566877	0	0
CG11694	0	0	0	0	0	0	0	0	0	0	0	0	0	0	0	0.829633	0	0	0	0	0	0	0	0	0	0	0.25323	0.139984	0	0	0	0.282576
CG5762	0	0	0	0	0	0.793588	0	0	0	0	0.22294	0	0	0	0	3.92291	2.37384	0	0	0	0	0	0	0.227368	0	0	0.656171	0.363217	0	0	0	0
Tango8	0	0	0	0	0	0	0	0	0	0	0	0	0	0	0	0	0	0	0	0	0	0	0	0	0	0	0	0	0	0	0	0
CG10754	20.9469	22.8401	24.4533	24.5874	17.7201	23.8141	21.8875	25.6402	24.8153	20.4347	19.9618	23.6964	21.6736	24.9166	20.7954	24.6332	18.9004	21.4615	18.5305	24.9285	24.3732	23.0674	26.7673	19.5898	23.3641	19.1776	27.0923	22.7178	21.8622	16.715	21.9476	23.2888
tRNA:CR31889	0	0	0	0	0	0	0	0	0	0	0	0	0	0	0	0	0	0	0	0	0	0	0	0	0	0	0	0	0	0	0	0
Mlf	112.274	113.308	114.9	120.009	124.812	107.41	118.005	109.759	98.9884	102.666	97.4649	97.2951	108.306	102.687	96.7444	93.4157	114.542	98.8359	94.5913	101.792	94.1668	97.3428	97.1939	102.437	125.662	125.502	114.679	115.721	113.2	113.239	118.943	122.935
Pol32	6.25763	4.44186	5.00901	8.10058	5.52622	6.85973	7.47874	5.46883	6.9847	6.50536	6.28174	5.309	5.59763	6.67314	6.24076	6.24739	5.67751	4.68751	4.5352	5.22065	6.17119	4.57297	4.9106	5.60775	4.91686	4.23597	5.68814	5.353	4.78645	4.31979	5.37795	4.81866
CG6690	0	0	0	0	0	0.118153	0	0	0	0	0	0	0.0612149	0	0	0.232197	0.0687445	0	0.133279	0	0	0	0	0	0	0.068326	0	0	0	0	0	0
CR45145	16.4727	14.416	19.2921	16.2146	15.4281	14.7499	14.8164	16.435	11.5939	10.8054	13.1583	12.8596	12.4394	10.0722	13.7917	6.58389	22.4078	20.4916	18.801	19.0399	19.4107	19.7635	22.375	28.0572	18.198	15.6104	15.2464	19.5079	15.9867	18.0123	16.3445	17.7119
CR43417	16.0758	15.0649	16.7495	14.9393	14.2906	15.6417	15.0613	15.1902	23.961	25.9199	25.7349	24.3997	25.4701	21.9024	19.1907	21.224	14.6142	18.0131	17.1835	16.402	16.3035	10.6045	9.5062	15.2045	22.371	23.9411	23.7682	23.6374	17.5345	19.3427	11.4733	16.3909
CG17780	0	0	0	0.182842	0	0	0	0.102509	0	0	0.262666	0	0	0	0	0	0	0	0	0	0	0	0	0	0	0	0	0.0947922	0	0	0.19592	0
mir-190	0	0	0	0	0	0	0	0	0	0	0	0	0	0	0	0	0	0	0	0	0	0	0	0	0	0	0	0	0	0	0	0
CG14446	16.3788	14.6036	15.0313	15.2899	15.3416	13.7847	15.5337	13.568	14.0076	16.9597	15.7347	18.2816	17.2469	16.0387	19.3888	5.82146	25.7969	23.9533	22.6613	22.9394	24.1662	24.2876	24.5315	24.3471	29.6548	22.2784	27.5403	27.3069	29.0366	30.9272	31.7289	25.4236
E(spl)m2-BFM	1.60067	2.62591	2.21478	2.34255	4.3072	1.86394	2.12501	2.19376	1.89885	1.63162	1.10127	1.75363	3.02144	3.1906	1.9694	0.29083	0.732467	1.73543	1.223	1.97701	2.47992	2.14312	1.49554	0.790511	0.692997	1.314	2.08369	1.43315	2.39892	1.59422	2.14739	0.836196
tRNA:R2:84Fe	0	0	0	0	0	0	0	0	0	0	0	0	0	0	0	0	0	0	0	0	0	0	0	0	0	0	0	0	0	0	0	0
Nlg2	22.8138	22.9035	24.4536	22.8435	23.4929	21.3684	24.6134	24.0174	26.2623	21.591	23.3414	23.2415	21.9913	22.958	25.2469	21.6938	32.1945	26.3266	25.7988	24.5229	27.8508	27.7704	28.0995	27.3885	30.1585	32.621	24.2366	24.5507	27.8048	28.8999	29.7898	30.0717
Rrp40	4.28755	4.57343	2.61528	3.06021	3.99317	4.54271	4.54097	3.27462	3.25848	4.08756	3.15296	3.39777	3.06949	3.53171	4.89684	5.31474	3.23931	4.25667	4.30109	6.02625	5.35451	3.98044	3.7148	2.89021	3.28396	4.11103	3.80475	2.71117	5.58629	2.26633	2.63498	2.81934
CG31547	46.4824	36.0693	37.5356	34.3969	37.255	48.1205	45.2227	43.8893	35.8488	38.3583	36.9925	35.8876	33.8258	42.1211	47.1204	37.3942	40.2561	42.4977	39.1773	40.9575	42.5569	53.834	49.1019	42.0742	42.447	50.9723	41.939	42.9089	46.863	46.196	56.6821	48.3209
CR45053	50.7752	54.076	51.5708	50.8392	53.1377	67.0175	63.7994	46.6245	53.6579	62.1451	56.2957	56.0653	67.2256	72.5323	67.1199	65.6458	36.9374	60.2095	50.2905	47.4921	38.7674	46.2705	33.8332	33.9699	34.6513	50.8282	40.3362	42.4028	45.5208	45.0352	43.6114	37.6618
Hmgcr	9.16137	9.25311	9.91048	9.36177	9.97523	10.2097	9.0323	9.37258	9.60299	9.65424	8.15029	10.2829	10.4717	11.0392	11.7542	10.3337	10.1159	10.106	9.98049	9.30933	10.9856	10.8503	10.1573	9.66434	11.4429	9.4054	10.2174	11.3508	11.0079	11.7087	11.8038	11.1463
CG16771	17.4905	17.373	17.2376	15.9117	15.5631	14.1194	12.2949	14.6351	20.2616	20.2487	19.7649	21.2764	17.9826	19.0361	18.4901	22.5625	12.875	14.2748	14.0236	11.7792	14.1998	12.9533	11.1762	12.7892	17.3766	12.2302	13.4185	14.7602	16.8073	17.5602	12.7567	16.1269
CR45562	0	0	0	0	0	0	0	0	0	0	0	0	0	0	0	0	0	0	0	0	0	0	0	0	0	0	0	0	0	0	0	0
Ance-3	18.0065	20.6244	21.0449	22.3404	19.9258	15.1735	10.1877	11.9314	12.1356	24.4091	20.5405	19.9133	16.7745	16.5149	14.4093	11.5413	15.6427	20.1646	24.183	23.8538	24.438	12.5022	12.2481	12.8933	21.2937	16.4168	28.6728	27.9841	24.991	19.7277	18.608	16.0101
CR43988	0	0	0	0	0	0	0	0	0	0.274033	0	0	0	0	0	0	0.506404	0	0	0	0	0	0	0	0	0	0	0	0	0	0	0
CG32376	0	0	0	0	0	0	0	0	0	0	0	0	0	0	0	0	0	0	0	0	0	0	0	0	0	0	0	0	0	0	0	0
CG33947	14.1333	15.4253	18.6397	15.9052	19.0371	20.134	17.5607	16.6466	13.4887	11.7078	15.7229	10.7881	12.6484	14.7479	10.5286	14.8778	16.8668	12.4853	18.2083	19.6157	17.9197	14.4315	15.8291	16.3317	12.9719	12.3633	12.2245	9.93187	13.8365	16.6697	8.99824	13.8172
CG15646	0	0	0	0	0	0	0	0	0	0	0	0	0	0	0	0	0	0	0	0	0	0	0	0.0623687	0	0.0680044	0	0	0.134115	0	0.137215	0
mAChR-A	11.7959	11.6931	15.4147	13.763	12.2201	11.345	13.5897	11.7286	17.4002	16.2187	16.201	18.1992	16.7537	15.0651	18.6755	11.0555	18.58	17.5108	16.0355	16.8048	16.9532	19.3947	18.1065	16.8986	25.8109	27.3285	22.3516	21.5834	25.4944	26.4764	27.7886	26.9726
CG33703	0	0	0	0	0	0	0	0	0	0	0	0	0	0	0	0	0	0	0	0	0	0	0	0	0	0	0	0	0	0	0	0
CG6191	45.634	51.3724	48.2174	45.4459	38.9657	39.3807	44.6531	44.4064	54.8888	52.1375	46.355	46.0891	48.7478	45.4379	49.8263	43.9583	60.572	59.1081	48.2353	51.6792	51.7328	45.9824	53.0214	58.704	82.9317	82.2557	65.5261	64.9915	67.6314	69.3789	83.724	85.1887
CR44602	0.0382345	0	0.106134	0.227369	0	0	0	0.257676	0	0	0.0362861	0	0	0	0	0	0	0.347577	0.113994	0.24203	0.121371	0	0.102985	0	0	0	0	0.041387	0	0.039693	0	0
Sgs4	0	0	0.0917124	0	0	0	0	0	0	0	0	0	0	0	0	0	0	0	0	0	0	0	0	0	0	0	0	0	0	0	0	0
CG18268	30.5902	31.6415	28.9507	29.2329	28.3703	30.3243	29.9735	26.6596	35.8796	33.2112	32.1505	34.0902	34.5	35.3563	31.1909	25.3847	57.8659	51.8599	59.0344	53.6068	54.2257	57.3961	52.4501	51.3854	0.337081	0.723738	0.812023	0.245236	0.461687	0.326795	0.960207	0.217296
CG2453	14.4556	13.0986	15.0442	14.3348	14.065	15.5758	14.8605	17.7317	13.0282	15.8997	15.0126	13.2332	16.3742	12.294	12.642	18.5504	12.1422	12.0492	13.7746	14.6266	11.6799	15.0966	11.4508	13.6896	12.744	11.9188	11.8025	11.6893	13.5232	12.4389	12.7354	11.8919
CG12279	48.466	60.758	51.8802	58.6517	56.6517	59.372	59.3514	58.2345	64.33	62.6859	55.932	57.2009	57.5262	60.4783	51.6497	71.3846	29.2238	33.1868	38.4657	37.4683	43.0156	28.9381	30.7	33.8187	42.1221	38.7584	43.7675	37.0186	37.3845	35.9526	39.2264	29.307
CG12333	35.1592	30.49	26.1824	24.8411	29.0489	34.7793	37.4974	35.0634	38.496	28.0316	32.9017	32.1056	37.7429	34.3144	31.3046	35.8077	31.1932	21.8787	19.2684	18.0042	21.3235	26.6043	23.4431	27.3834	30.2909	26.1084	25.3131	22.2584	26.2459	26.3072	28.3049	34.8811
CR44203	0.732686	0.845089	0	0	0	0.381793	0.443781	1.27408	0.829383	0.437211	0.377263	0.842528	0	0	0	0	1.3722	0	0.907913	0	0	0.401961	0	0	0	0.885385	0.389442	0	0.450375	0	0	0.41445
ACXB	0	0.0353619	0.130553	0.0627351	0.173891	0.239483	0.0691935	0.0356437	0.103107	0.150758	0.210483	0.138041	0.251842	0.234429	0.0996481	0.643011	0.318668	0.0359805	0.103153	0.184153	0.034988	0.135652	0.0354032	0.0348155	0.294833	0.294002	0.290888	0.288851	0.240483	0.0732648	0.309581	0.44732
Rheb	97.5805	99.8956	95.3655	105.654	93.7313	99.172	104.61	109.597	110.611	111.082	112.697	105.534	115.531	112.25	117.902	123.296	87.9739	79.6376	77.7985	80.1603	80.9852	77.8167	77.7985	89.2314	105.9	84.4626	93.8669	83.3609	91.9782	94.2731	92.5657	93.4949
CG4901	7.14745	6.8106	6.61776	6.04523	6.20337	7.14499	6.7104	7.00545	6.3514	6.93247	6.38399	7.38839	6.4296	7.72749	8.00881	5.94544	7.36592	7.24078	5.09369	5.97461	6.08418	5.87543	5.52098	7.48908	5.83944	6.22717	7.85176	8.64617	7.37216	7.3068	7.221	6.19856
Tgi	16.0784	15.1663	14.6343	15.3765	16.3883	17.094	12.6343	16.9574	17.8221	15.3205	17.1795	20.3833	16.8338	14.8748	15.144	14.6474	11.5652	14.4033	14.8583	12.6663	14.9051	13.5697	12.9811	12.5048	13.1628	12.9227	14.0412	14.1742	16.3102	14.7073	13.9351	13.8213
CR33701	0	0	0	0	0	0	0	0	0	0	0	0	0	0	0	0	0	0	0	0	0	0	0	0	0	0	0	0	0	0	0	0
mthl7	0	0	0.0974631	0	0	0	0	0	0	0	0	0	0	0	0	0	0	0	0	0.110338	0	0	0	0	0	0	0	0	0	0	0	0
mRpS18A	26.6554	30.2257	24.2762	25.8931	30.1012	38.2873	36.113	30.0675	31.6767	27.5702	24.66	30.7901	35.7778	36.6058	30.1128	50.6561	20.1079	32.5632	24.5555	26.1741	25.9495	27.8742	26.2278	19.385	23.9368	25.2301	24.4003	27.1773	27.1981	26.6103	28.1961	26.3056
CR44874	0.160657	0	0	0.329953	0.354102	0	0.181011	0.183491	0	0.190265	0	0	0.328879	0	0	0.216969	0.750931	0.384324	0.183026	0	0.18132	0.172539	0.360219	0.358356	0.34883	0	0	0	0.18203	0.190514	0.182018	0
CG13896	2.52451	3.62414	4.57088	2.79397	3.13553	3.28504	2.70793	3.40126	19.638	18.8582	21.1925	21.9975	20.669	23.8189	22.5405	21.8605	20.409	22.0628	18.7776	22.2232	20.7663	20.9606	19.661	19.5311	2.98359	3.6975	3.897	3.49129	2.63446	1.96169	3.34776	3.08631
beat-IIa	21.4774	19.1938	20.1708	20.4237	21.6662	19.9394	20.2418	19.5698	24.334	25.5007	25.1787	26.58	25.9763	24.9076	28.3311	22.4749	21.7133	24.0703	23.5382	25.0481	24.611	25.6846	23.5	26.2327	32.9566	35.2021	32.0947	30.1057	29.8646	32.5155	32.443	32.1473
Obp56c	0.24967	0.423616	0.264198	0.252193	0.135102	0.119502	0.1395	0.141476	0.138183	0	0.361762	0.136937	0.49784	0	0	0.324564	0.139456	0	0	0.141055	0.128317	0.119861	0.370118	0	0.357271	0.130492	0	0	0	0.143233	0.419384	0.258654
roX2	122.744	138.614	120.069	133.771	123.746	135.738	126.532	113.752	132.378	114.273	132.332	104.855	145.556	126.103	95.8438	121.838	101.819	93.7349	87.2167	88.2419	93.8465	73.7932	67.2931	83.608	85.2532	100.749	82.0782	80.2519	95.3017	96.0597	73.7711	103.322
CG15035	0	0	0	0	0	0.142797	0	0	0	0.0879755	0	0.0817227	0	0	0	0.667683	0.0834655	0	0	0	0	0	0	0	0	0	0	0.16828	0	0	0	0
CR45611	0	0.194545	0	0	0	0	0	0	0	0	0	0.19083	0	0	0	0	0	0	0	0	0.378129	0	0	0	0.179033	0	0	0	0	0	0	0
snRNA:U6:96Ac	0	0	0	0	0	0	0	0	0	0	0	0	0	0	0	0	0	0	0	0	0	0	0	0	0	0	0	0	0	0	0	0
CG33643	0	0	0	0	0	0	0	0.390844	0	0	0	0	0	0	0	0	0	0.368243	0.36532	0	0	0	0	0	0	0	0	0	0	0	0	0
CR44060	51.9996	53.0884	52.5282	37.1017	45.3725	56.6603	50.6037	61.0885	41.5197	53.534	61.4763	62.4566	68.2585	70.6143	75.4586	27.7956	65.0945	54.7797	58.4468	68.1687	59.7585	69.894	57.2465	46.2435	60.9987	27.5729	57.4395	66.8649	62.735	81.0043	77.7859	54.5124
Rab9D	0	0	0.143919	0	0	0	0	0	0.153886	0	0	0	0.13745	0	0	0	0	0	0	0	0	0	0.296263	0	0	0	0.406636	0.150726	0.307864	0	0	0
CG5626	109.541	111.033	108.254	109.346	109.091	115.322	105.492	114.368	113.6	120.061	108.329	116.846	109.253	121.523	98.9128	143.398	92.3642	87.8248	93.9243	84.616	82.1937	84.5392	87.8857	84.5892	96.9275	94.731	89.5909	85.8173	121.379	101.503	98.5058	113.124
S-Lap1	1.41479	1.34641	0.829991	0.757032	0.831686	6.51104	0.607725	0.514518	1.75992	2.3847	1.2984	1.65337	1.77361	0.677807	0.412389	25.1981	8.7135	1.59173	0.93159	1.25832	1.40659	0.947465	0.310912	0.726862	0.399227	1.45414	2.96914	3.54968	1.1428	0.824593	0.799067	0.959815
Send2	0	0.212005	0	0	0	0	0	0	0	0	0	0	0	0	0	0	0	0.229558	0	0.230749	0	0	0	0	0	0.220591	0	0	0	0	0	0
CR45868	0.512077	0	0.270546	0.514798	0	0	0	0.872512	0.278234	0	0	0	0.256597	0	0.53686	0	0.836777	0.283759	0.551546	0.29046	1.0823	0.260956	0.278045	0	0.751594	0.555957	0.251395	0.278793	0	0.286974	0.820082	0.248156
piwi	0	0.0375755	0.136252	0.0324582	0.0720422	0.0948825	0	0	0.0719774	0.119036	0.185316	0.0722624	0.0986523	0.320032	0.104618	0.0414683	0.0730187	0.107932	0.0349892	0.181885	0.0344574	0.0668706	0	0.0686736	0.131311	0.071772	0.291771	0.316661	0.108633	0.187262	0.315166	0.223287
CG17030	0	0	0	0	0	0.155781	0.355058	0	0	0.18645	0	0	0.15911	0	0	0.63145	0.182136	0	0	0	0	0	0	0	0	0	0	0	0	0	0	0
Cap-D2	1.23998	0.412927	0.893798	0.689653	0.598232	0.766878	0.734581	0.812476	1.10277	1.13689	1.02309	1.03438	0.88726	1.23752	1.22234	0.710821	0.878431	0.852942	1.25869	0.986631	0.935471	1.0183	0.67222	0.796333	1.05975	1.22572	1.41535	1.05292	1.12677	1.37712	1.01106	1.01412
CR43298	0	0	0	0	0	0	0	0	0	0	0	0	0	0	0	0	0	0	0	0	0	0	0	0	0	0	0	0	0	0	0	0
LS2	0	0	0	0	0	0	0	0	0	0	0	0	0	0	0.0831559	0	0.0978397	0	0	0.29636	0	0	0	0	0	0	0.169344	0	0	0	0.196141	0
tRNA:D:96A	0	0	0	0	0	0	0	0	0	0	0	0	0	0	0	0	0	0	0	0	0	0	0	0	0	0	0	0	0	0	0	0
tRNA:CR31890	0	0	0	0	0	0	0	0	0	0	0	0	0	0	0	0	0	0	0	0	0	0	0	0	0	0	0	0	0	0	0	0
CG12640	2.45712	0	0	0	0	0	0	0	0	0	0	0	0	0	0	0	0	0	0	0	0	0	0	0	0	0	0	0	0	0	0	0
CG15458	0	0.389564	0.741177	0.714263	0	1.03662	0	0	0	0	0	0	0	0.91453	0	0.46013	0.373022	0	0	0	0	0	0	0	0	0.72393	0	0	0.36929	0.388691	0	0
CG8046	1.94117	2.73367	2.58633	2.04225	1.51716	3.31746	2.30086	1.81353	2.45769	4.85077	3.35982	5.52347	3.37778	5.89775	3.97035	2.62356	0.911712	2.85555	1.6922	1.97989	3.10092	3.2683	1.66413	2.63706	1.37555	2.64038	3.38994	5.89415	3.68931	4.16584	3.04215	1.8356
CG14903	58.1758	53.6576	50.5259	54.8258	56.9177	58.6474	58.8064	66.1308	68.1951	68.3105	47.3173	53.065	49.4859	75.8952	52.4571	73.1443	66.9153	56.0135	48.4341	58.7167	53.8679	63.672	58.6387	46.6205	57.1733	54.9305	45.0238	55.2813	66.0041	39.6527	57.7934	66.545
UK114	525.955	533.911	571.296	572.124	452.829	554.242	543.551	649.779	458.542	509.245	508.87	469.643	431.195	537.255	380.196	621.416	342.686	417.214	420.933	400.498	338.807	308.707	297.856	356.55	329.656	270.068	295.708	319.915	358.268	356.426	298.603	298.26
CG34281	0	0.565555	0	0	0	0.505705	0	0	0	0	0	0	0	0	0	0	0	0	0.685745	0	0	0	0	0	0	0	0	0	0	0	0	0
CG9451	48.5046	58.3121	41.1554	36.1166	32.9284	36.2636	40.4989	48.5941	58.4415	105.218	86.5107	75.1428	45.8855	40.9356	55.5929	72.2199	27.1943	62.6371	42.3499	39.947	34.7157	24.5643	21.4745	25.1077	59.8881	55.7061	53.7817	53.457	43.0898	32.7747	30.9751	61.1668
snoRNA:Me28S-U1554	0	0	0	0	0	0	0	0	0	0	0	0	0	0	0	0	0	0	0	0	0	0	0	0	0	0	0	0	0	0	0	0
WRNexo	0.0742545	0.332283	0	0.0733754	0.564203	0.0704229	0.0798895	0.0830937	0.324686	0.175648	0.0698479	0.399025	0.581471	0.719791	0.309993	0.184578	0.157263	0.553321	0.452958	0.717124	0.149367	0.143476	0.149867	0	0.140897	0.156541	0.415067	0.387112	0.473308	0.496267	0.234968	0.142369
CG9536	33.3284	29.2103	33.422	29.4052	29.9701	29.9848	30.9615	25.6728	29.2857	30.4025	33.7855	28.6119	30.7924	32.8566	30.8515	24.6677	30.2894	36.4963	30.9583	35.6879	34.2669	32.478	33.1696	31.6074	30.0174	31.6692	33.2452	29.2586	31.4825	34.3164	30.3284	30.9933
CG31245	0.230165	0	0	0	0	0.563599	0	0	0	0	0	0.126716	0	0	0	1.93928	0.483639	0	0	0	0	0	0	0.109197	0	0.115759	0	0	0	0	0	0
MFS17	53.4654	59.2548	62.9983	58.7207	63.9865	56.4811	53.1298	56.8063	51.7933	56.7056	59.6902	57.1363	62.2646	65.4715	55.4294	61.63	74.2571	74.267	77.083	80.6784	81.4541	69.8999	74.3205	81.1591	88.1117	87.3047	89.0195	93.2395	74.8509	84.221	85.6235	77.4296
CG14135	8.19976	11.1818	13.1024	9.73335	10.6623	9.73962	11.8114	10.6286	13.688	10.0307	10.1834	11.5221	12.3927	12.6089	11.0975	14.5976	10.1939	6.466	4.71553	7.71227	8.63918	7.14622	10.6862	9.68122	11.7415	11.6178	10.5356	11.548	7.54138	9.96801	8.29212	16.2938
Osi13	0	0	0	0	0.0856677	0.149661	0	0.0888393	0	0	0	0	0	0.0966428	0	0.0987757	0	0	0.0842588	0	0	0	0.0861964	0.0856343	0	0	0	0	0	0	0.0834752	0
Mlp60A	294.753	285.141	291.764	307.491	303.788	312.441	331.116	312.354	284.234	249.384	289.627	257.911	273.552	313.243	247.369	400.413	304.056	364.635	365.582	359.931	282.997	241.079	190.164	229.935	265.042	241.592	247.695	247.822	293.186	208.348	240.616	275.701
Tango7	220.252	204.711	184.025	210.367	199.418	220.768	209.968	223.012	244.294	211.368	213.173	201.135	215.567	202.952	206.399	256.79	192.3	173.541	160.804	154.332	164.596	169.015	169.967	190.037	229.779	217.255	192.714	190.387	215.477	190.891	210.833	225.895
Pex16	17.4204	22.1301	19.2984	19.1014	16.9532	17.0505	18.6519	17.6387	15.8958	20.5342	18.0249	19.9251	14.8477	19.5979	18.0483	22.8767	14.6214	15.6299	18.9272	19.2742	18.6584	19.2942	17.3617	15.7824	15.8225	17.46	20.4307	16.5453	13.3259	14.4626	14.8977	16.8302
jar	90.5538	95.8593	105.401	95.605	84.4641	70.4609	75.269	87.8798	76.2426	87.5636	92.1971	86.1786	81.3702	69.4679	69.7289	65.7291	95.1204	105.849	106.729	103.394	90.5207	80.4487	81.8989	95.6488	81.7222	87.3848	89.6584	86.3117	82.5187	73.8507	79.9806	84.9411
Clc	143.919	163.169	144.484	154.568	145.591	159.116	154.144	149.344	160.961	147.487	150.251	142.13	149.447	152.83	146.973	177.406	134.435	130.67	125.354	130.103	129.353	132.472	130.495	143.966	128.192	121.485	131.072	132.184	140.081	142.941	135.708	131.362
CG7433	246.801	245.851	240.957	219.225	221.015	232.884	234.838	237.199	225.618	235.026	232.029	219.924	214.248	213.236	197.955	236.958	186.387	186.278	190.271	191.851	182.495	165.158	162.327	160.029	179.173	173.282	182.842	183.135	206.907	190.364	168.749	192.172
CG1208	7.16082	8.76069	6.75546	5.71218	5.73193	5.23207	5.18752	6.82727	22.1591	22.0899	21.3772	19.3192	17.7812	13.0454	15.6624	20.0639	6.10323	4.50563	5.82874	6.08432	4.97852	4.82804	6.85068	6.61773	18.307	13.4104	19.4712	21.1372	17.9833	18.416	13.0955	15.4351
CG32374	0	0	0	0	0	0	0.151841	0	0	0	0	0.151394	0.136957	0	0	0	0	0	0	0	0	0	0	0	0	0	0	0	0	0	0	0
Scox	30.8391	32.4786	30.966	34.0192	32.7644	36.4869	37.1178	40.0391	30.0726	39.6634	33.4827	35.5587	34.7053	33.7021	36.1016	46.5123	28.5397	34.1404	28.9852	32.2168	28.5155	29.3454	28.4813	34.0698	27.2647	36.7728	30.4051	29.1376	34.6276	33.0813	31.2385	35.3378
CG7860	4.3511	5.73127	4.07103	4.03035	2.94741	5.89802	4.93973	5.22491	5.00342	5.61877	6.7758	4.19771	4.88442	6.57987	5.74308	6.52707	3.25257	2.87496	3.749	4.73929	3.96631	2.78553	4.66504	3.19129	2.26128	3.58371	5.14937	3.61794	4.33081	4.30386	2.98189	2.96828
CG30156	9.34887	8.78479	8.48696	8.01318	8.12908	9.66298	8.34992	7.40312	10.4313	11.29	11.9564	11.066	12.2135	11.2803	11.0444	10.7074	10.139	9.90067	10.2105	9.56225	9.69572	9.44513	10.6321	10.6908	12.8436	13.7452	13.3809	12.3773	13.7589	14.0353	12.0054	12.0476
Spn28B	0.409052	0	0	0	0	0.0912873	0	0	0	0	0	0.222132	0.308378	0	0.109647	0.466751	0.105498	0	0	0	0.420707	0.100222	0.105845	0	0.392108	0.401559	0.195435	0.544447	0	0.43704	0.607814	0.451685
CR44497	0	0	0	0	0	0	0	0	0	0	0	0	0.508816	0	0	0.325966	0	0	0	0	0	0	0	0	0	0	0	0	0	0	0	0
RanBPM	43.4641	39.8041	41.8519	41.3945	44.773	40.9627	43.2546	39.8737	39.6363	40.6526	40.0947	41.5644	40.5778	37.7399	41.8288	31.833	47.1029	43.8811	41.8549	44.7392	42.3422	44.4453	43.3623	46.4284	45.8532	39.4915	39.3884	37.4964	46.9727	47.6847	48.9599	46.0524
Mal-A6	1.55014	1.23733	1.55128	1.26881	2.18385	0.944154	0.949852	1.79137	1.48938	2.76767	3.49269	3.88871	3.67307	3.78266	2.95859	10.7661	6.69682	1.63042	1.27084	1.44012	1.55156	1.53443	1.19216	2.20978	2.85035	1.50812	2.32303	2.84038	18.4267	3.6607	3.65086	2.57998
eIF4E-5	0.121273	0	0.127043	0	0	0.586335	0	0	0	0.427612	0	0	0	0.301326	0	1.54133	3.95048	2.15418	1.88684	1.66974	1.34316	1.42196	2.95617	3.44667	0.22445	0.365709	0.214814	0	0	0	0	0.118411
CR43990	0	0	0	0	0	0.429925	0	0.476072	0	0.503942	0.88932	0	0	0	0	0	0	0	0	0	0	0	0	0	0	0	0	0	0	0	0.912346	0
CG32579	10.8627	16.2586	14.4089	14.1459	16.1022	14.8061	14.2881	18.8126	15.2217	17.5785	16.5482	15.1965	12.958	17.1404	17.6736	17.9087	11.7307	19.1914	12.2907	6.90092	14.3792	11.207	12.1501	13.0434	10.8101	10.598	12.6721	14.6081	9.70988	11.6962	13.8344	12.1141
CG31253	0	0	0	0	0	0	0	0	0	0	0	0	0	0	0	0	0	0	0	0	0	0	0	0	0	0	0	0	0	0	0	0
CG13258	0.150803	0.347515	0.324227	0.312728	0.168946	0	0	0.177761	0	0.898977	0.281452	0	0.306039	0	0	0	0.19282	0.201976	0.935407	0.604293	0.186959	0	0.19278	0	0	0	0.177035	0.391275	0.378678	0	0	0
CG13250	0	0	1.10381	0	0	0.684226	0.305128	0	0	0.397766	0	0.753125	1.07617	0.458014	0	0	0	0.416479	0.811589	0.434967	0	2.04092	0	0	0	0	0	0.384281	0	0	0	0
CG6455	92.3778	80.3441	80.7635	77.7568	76.9641	76.5233	85.2004	87.8301	92.0394	81.5286	79.3537	75.4055	77.6168	78.0228	82.7133	99.9759	85.7936	83.2368	78.474	72.7353	74.5658	74.5931	82.3336	94.4834	83.5032	86.2397	80.4858	80.2896	88.6013	78.5769	85.5266	91.4554
CR44084	0	0	0	0	0.615933	0	0	0	0	2.91616	0	0	0	0	0	0	0.69928	0	0	0	0	0	0	0.610103	0	0	0	0	0	0.687646	0	0
Cchl	113.526	106.306	92.9345	100.565	105.628	114.662	117.372	127.541	116.795	100.254	99.9723	96.9316	116.272	126.168	127.331	166.948	97.8151	84.0472	77.7444	72.9224	85.7919	99.5338	104.908	107.94	88.09	109.949	93.0305	93.7723	103.74	97.175	110.857	119.269
CG18766	31.7549	30.7296	28.8624	30.8414	29.9493	32.2626	30.6004	29.5475	34.2904	30.0771	33.2833	28.6201	32.7465	31.0332	28.5457	30.2941	28.4424	25.6937	26.7918	30.2976	26.0313	28.3395	24.4066	25.7636	30.5352	25.8481	25.7254	26.9231	27.5275	28.0845	32.1739	35.1845
IA-2	194.852	187.147	193.848	192.078	174.08	166.42	172.503	151.463	277.563	308.301	327.892	326.064	323.337	303.469	308.187	174.685	317.828	298.897	285.433	284.382	289.631	273.573	274.72	264.497	413.876	359.377	388.371	399.759	472.709	455.547	462.479	384.685
Ccn	7.85021	9.27049	10.4339	9.66908	9.93614	7.02261	7.74762	7.59832	12.4662	11.7023	11.3909	11.7492	14.0052	10.9269	11.232	8.93356	11.116	11.5019	12.104	12.334	12.5391	12.5592	11.7999	10.5408	14.8867	17.5282	15.483	14.0907	16.3886	15.8289	14.7673	15.6088
CR44190	0	0	0	0	0	0	0	0	0	0	0	0	0	0	0	0	0	0	0	0	0	0	0	0	0	0	0	0	0	0	0	0
CR45115	6.14326	8.0912	7.37355	5.44188	4.1517	3.76425	3.85095	9.5884	8.61697	9.32636	6.63353	10.3792	8.26445	6.79484	9.39434	12.0761	8.58398	5.59055	5.95048	3.92216	3.57075	3.41971	3.67022	4.08047	9.00095	6.10792	8.01816	6.85579	7.43521	4.3104	9.70056	9.46777
snRNA:U5:38ABa	0	0	0	0	0	0	0	0	0	0	0	0	0	0	0	0	0	0	0	0	0	0	0	0	0	0	0	0	0	0	0	0
Obp47a	0.714611	1.28057	0	1.1156	0.784507	0.721171	0	1.21408	0	0	0	0	0.384466	0	0	0	0.892177	0.457748	2.10168	0	0.436829	0.398516	2.76083	0.401647	0	0.434543	0	1.69534	0.844404	0	0	0.809482
CG8728	27.9169	29.9577	26.5635	27.0569	29.3804	38.0661	34.9572	29.715	28.7442	28.3374	32.0168	30.9943	32.5717	32.1742	28.914	34.8084	25.2704	26.9332	28.9047	29.3651	27.7715	32.8501	31.7755	25.5179	24.9739	27.0962	31.2281	31.5066	27.8322	28.3189	27.9446	29.3832
CG1983	22.9882	19.2395	19.3656	22.0242	21.8951	19.8829	25.6784	22.3376	28.3523	22.2158	22.7233	20.8466	25.5752	23.984	21.9262	27.1037	21.4188	21.9147	20.9533	21.0339	20.7331	20.72	19.2603	21.9479	26.4968	26.3957	21.0735	23.499	23.3326	24.3922	23.7417	30.3131
CG14668	0	0	0	0	0	0.221964	0	0.128243	0	0	0	0	0	0	0	0.776094	0.396542	0	0	0	0	0	0	0.11927	0	0	0	0	0	0	0	0
CG4769	302.312	290.03	263.108	261.263	281.996	302.583	329.847	331.614	334.815	293.669	301.153	280.636	302.379	333.641	315.107	436.347	258.761	259.493	247.566	232.767	224.072	236.745	254.344	254.506	274.6	259.65	247.596	255.265	299.125	298.688	296.884	308.809
CR42719	0.399001	0.594004	0.278582	0	0	0.127497	0.438188	0.905441	0.423837	0.482732	0.390051	0.434887	0.132832	0.663725	0.56543	0.820297	0.277687	0.138141	0	0.552642	0.127438	0.120132	0.630144	0.125133	0.239099	0.25759	0.587647	0.261168	0.278208	0.145669	0	0.361146
Gie	49.8254	54.8994	61.9486	60.662	61.6583	66.0799	67.2672	55.7335	64.2801	62.3277	59.6019	68.324	73.6123	77.9998	59.8569	66.467	60.5099	58.7608	68.5815	63.3851	75.7509	64.9046	54.2259	62.0034	62.6402	50.7274	65.6718	56.8425	67.0007	63.4948	66.1872	61.1513
CR44940	0	0	0	0	0	0	0	0	0	0	0	0	0	0	0	0	0	0	0	0	0	0	0	0	0	0	0	0	0	0	0	0
Rgk2	11.9558	13.2083	14.0173	15.9859	21.1875	22.5928	18.3944	12.7646	9.92748	8.27872	9.23649	8.34724	8.47371	9.00821	7.93326	7.05893	17.2338	14.4143	17.9613	17.5888	20.8827	25.8361	17.7939	14.7893	16.5814	19.4935	13.3233	13.6499	13.1373	13.1827	14.0146	13.579
CR44938	1.48933	0.789656	1.79136	1.34056	2.17182	1.80283	1.89614	1.52647	1.07009	0.186862	0.676723	1.20257	2.68074	1.4664	1.09935	1.58078	0.990762	1.0964	1.30928	1.2247	2.22546	2.86142	1.76005	1.1719	0.774729	1.18648	0.697171	1.63681	1.28407	1.72072	1.28177	0.795439
His1:CG33825	0	0	0	0	0	0	0	0	0	0	0	0	0	0	0	0	0	0	0	0	0	0	0	0	0	0	0	0	0	0	0	0
CG30275	0	0	0	0.212397	0	0.101241	0	0	0	0.03158	0.0227715	0	0	0	0.221938	0.551086	0.0610671	0	0	0	0	0	0	0	0.221353	0	0.0563572	0.0296653	0.276637	0	0	0
chrb	19.9207	18.4953	17.6234	19.5886	19.4323	22.3073	19.1037	15.1637	20.2087	19.1692	19.6499	23.7533	29.4979	23.3475	22.1801	14.2832	34.1533	31.8166	35.3503	36.3828	37.8257	40.2543	32.1105	28.485	34.7488	31.6514	35.5613	39.5482	40.9966	36.9973	31.9173	26.6964
CG6244	0	0	0	0	0	0	0	0	0	0	0	0	0	0	0	1.00558	0	0	0	0	0	0	0	0	0	0	0	0	0	0	0	0
Hsp70Aa	0	0	0	0	0	0	0	0	0	0	0	0	0	0	0	0	0	0	0	0	0	0	0	0	0	0	0	0	0	0	0	0
CR43887	0	0	0	0.674273	1.08065	0	0	0	0	0	0	0	0.983733	0.424281	0	0.430362	0	0	0	0	0.350066	0.981495	0	0	0	0.34803	0.625629	0	0.350494	0	0.695634	0.629417
Or85b	0.238304	0	0.12404	0	0	0.226422	0	0	0.132328	0	0	0	0	0.147842	0	0	0	0.13589	0.257632	0	0	0	0	0	0	0	0.118863	0.132178	0.129803	0.137643	0	0
PH4alphaPV	0	0	0	0	0	0	0	0	0	0	0	0.0588369	0	0	0	0	0	0.126206	0	0	0	0.0553936	0.0573538	0.111538	0	0	0	0.0593114	0	0.0647895	0	0
CG43075	0	0	0	0	0	0	0	0	0	0	0	0	0	0	0	1.53724	0	0	0	0	0	0	0	0	0	0	0	0.267667	0	0	0	0
CG33970	42.1962	33.4841	35.8095	37.4872	45.0382	46.6672	54.6741	51.7295	32.972	39.5472	36.7356	39.6224	48.1342	53.8374	66.7426	69.4581	40.0665	43.4233	35.9876	43.9047	61.6486	59.5231	62.1343	55.5109	45.8269	37.2023	46.1511	52.0806	67.9988	58.7766	68.5401	56.3205
CR44117	0	0	0	0	0	0	0	0	0	0	0	0	0	0	0	0	0	0	0	0	0	0	0	0	0	0	0	0	0	0	0	0
uex	25.7487	28.6467	27.8371	30.1439	28.2675	28.3029	27.4516	22.1399	34.6093	40.3925	39.5566	44.2445	44.663	45.9533	42.8512	34.0586	37.0118	34.7013	36.7197	43.7207	41.7987	39.6856	41.4858	37.6789	52.7252	48.7891	60.4246	63.0119	50.69	53.7538	52.2704	46.1194
CG43896	0	0	0	0	0	0	0	0	0.016398	0	0	0	0	0	0	0	0	0	0	0	0	0	0.0546624	0	0	0	0	0	0	0	0	0
CG31609	0	0	0	0	0	0	0	0	0	0	0	0	0	0	0	0.520757	0	0	0	0	0	0	0	0	0	0	0	0	0	0	0	0
mir-4981	0	0	0	0	0	0	0	0	0	0	0	0	0	0	0	0	0	0	0	0	0	0	0	0	0	0	0	0	0	0	0	0
CG14110	0	0	0	0	0	0	0.100313	0	0	0.10909	0.0869325	0	0	0	0	0	0	0	0	0	0	0	0	0	0	0.0939277	0	0	0	0	0	0.105666
CR45000	0	0	0	14.0133	0	0	0	0	0	0	0	0	0	0	0	0	0	0	0	0	0	0	0	0	0	0	0	0	0	0	0	0
CR44542	0	0	0	0	0	0	0	0	0	0	0	0	0	0	1.33248	0	0	0	0	0	0	0	0	0	1.2419	1.26516	4.51581	0	0	0	0	0
ZnT49B	29.5603	26.8578	31.3836	28.3739	26.2497	26.516	28.4222	30.4522	32.9034	31.4655	30.311	33.1086	29.2324	31.4651	34.1479	32.2216	32.3001	31.0227	30.3465	30.8322	29.8261	29.8224	27.3289	28.3991	31.2378	29.2805	28.0871	27.3661	30.0294	32.674	34.4452	33.9167
SerT	8.74681	9.68559	8.24679	8.10493	8.74308	7.73478	7.44309	7.08139	12.4242	12.4361	11.5912	9.40582	10.2026	8.25541	9.34791	8.32933	8.87846	11.0488	8.62112	9.34488	7.80395	7.76975	6.41492	6.22419	11.4977	12.4689	9.79217	9.88885	12.2903	10.7305	10.9065	10.6352
CG15528	12.1599	13.5054	12.2823	12.9929	12.0054	8.65377	8.86734	10.1504	9.77888	8.4407	10.9268	8.57257	6.56027	6.11269	3.8843	10.0344	12.1927	12.5357	11.4601	11.7236	13.4319	9.4779	8.95373	9.81411	11.5419	11.9859	7.2534	7.41524	6.357	8.37705	9.7827	9.21642
comm3	10.3942	12.286	12.5625	16.7187	13.4838	13.9364	13.7787	10.8702	10.8238	11.073	14.5391	11.4462	10.0284	13.3569	8.98175	11.849	11.8065	8.91657	10.7652	12.6184	11.3075	14.8239	13.8697	10.5686	12.9917	8.31585	8.05157	10.372	11.2956	14.5272	13.631	12.1739
CG6153	17.3871	13.7832	14.084	15.7003	15.6516	17.9824	21.5531	18.0612	14.7247	15.5624	11.1299	12.443	12.0102	16.914	13.8231	20.9404	11.7418	14.6233	17.716	13.4704	15.4426	9.90387	14.6262	12.8416	10.9385	13.3446	17.2955	13.7275	12.7835	12.5401	11.4764	12.0162
CG5589	2.83568	2.51096	3.13327	2.54881	1.26935	2.8612	2.34373	2.75384	2.18269	1.97979	2.80181	3.07269	1.91466	1.85784	3.50746	3.08829	2.45734	2.91985	2.85888	3.01807	2.67555	1.86887	1.78078	2.58426	2.35394	3.1242	3.99946	2.78656	1.77848	2.02105	2.28066	2.6441
CG45075	21.7948	19.5713	20.9471	21.4172	13.9202	14.8414	19.0353	22.1389	27.0385	19.2414	20.8852	20.7896	18.986	15.4887	23.4731	23.5252	30.9846	28.6588	27.3515	26.361	20.3533	19.3849	27.0716	28.6201	35.882	30.7915	28.3574	27.1423	22.0247	22.3776	27.576	40.9123
sens	0.529635	0.378932	0.350382	0.597676	0.20726	0.324412	0.616248	0.4726	0.333525	0.399122	0.139896	0.409828	0.514108	0.0910991	0.30757	0.248624	0.343853	0.218919	0.277535	0.332186	0.638529	0.365519	0.337313	0.444778	0.255888	0.450322	0.462355	0.504874	0.743185	0.416193	0.30764	0.331197
Cyp4g1	4.75871	3.24942	3.99976	3.69254	2.56084	4.46214	1.63675	6.87355	35.6498	17.0291	32.5744	13.5179	18.2911	39.6943	23.467	234.611	35.6326	3.57662	2.47845	5.70518	1.59708	3.98661	4.19655	7.31575	63.9601	27.2848	13.7116	24.2274	41.1518	49.7826	50.3186	27.2595
CG9723	9.67519	10.6836	11.6056	9.66329	8.75017	11.7316	10.3731	8.22659	10.4402	10.0504	14.5563	10.6367	11.5207	11.2997	12.0446	10.8743	8.01018	7.21826	6.31954	8.32696	8.62806	6.99924	5.86598	6.98064	7.71233	6.83425	7.19217	7.92582	11.839	5.854	9.01244	9.1797
CG6852	137.191	155.999	133.408	131.732	136.773	136.892	128.333	151.116	157.011	152.659	143.732	146.481	144.562	151.2	132.689	184.864	111.231	105.346	115.047	111.658	113.681	92.1156	93.9018	112.444	115.869	102.547	116.763	122.495	116.368	101.669	111.814	97.3731
CG14933	238.887	292.146	233.176	260.648	242.425	287.339	274.232	297.042	356.892	422.585	360.162	327.844	404.419	413.634	345.709	497.857	232.986	214.094	209.551	218.879	215.477	202.504	227.457	239.996	315.97	257.911	294.692	332.202	333.915	322.485	308.489	326.612
ITP	61.2262	76.8943	68.0784	76.346	82.0021	59.7617	69.3153	59.8957	87.0925	82.5339	81.3819	85.0163	98.5641	90.6585	70.6827	93.0142	48.9159	57.5293	48.5611	49.8317	49.4681	46.804	50.3255	54.1682	72.8902	69.5087	64.6095	62.2999	66.7252	65.8067	63.7101	67.6508
CG10257	9.98003	7.43882	5.50892	3.38264	4.22427	5.70246	8.13759	12.5405	13.2544	9.65017	9.35074	12.0812	8.61438	10.66	11.2086	13.4796	12.9115	8.69952	4.63728	3.90618	3.55096	4.47319	8.82585	11.2374	13.4447	16.2445	12.2929	10.2632	9.85447	8.09177	12.4166	11.6966
CG6865	0	0	0.113153	0	0	0	0	0	0	0	0.102669	0	0.107218	0	0	0	0.124581	0	0	0	0	0	0	0	0	0	0.20737	0	0	0	0.25219	0
tamo	19.3215	22.0305	22.244	20.0767	18.4556	18.4143	18.5572	19.4824	19.7352	21.3631	20.064	20.8945	20.586	17.9419	21.2494	18.6163	21.4004	27.4814	25.554	23.4272	26.4408	21.8781	22.2445	22.4582	22.1077	20.85	22.0629	22.3202	23.4089	21.7378	25.0273	23.3196
CR43491	0	0	0	0	0	0.477401	0.273006	0	0	0	0	0	0	0	0	0.651682	0	0	0	0	0	0	0	0	0	0	0	0	0	0	0	0
CHIP	42.8803	49.0949	40.1549	42.6177	41.2434	42.8219	43.4113	46.41	37.2054	43.5271	41.6656	38.5233	45.4257	47.9503	40.308	50.1507	40.7521	39.3783	34.8054	42.5585	37.0332	37.5354	35.0529	40.0381	40.5093	37.9702	40.6155	34.9811	31.9533	35.506	39.3517	39.6131
CR45398	0.481145	0	0	0	0.494021	0	0	0.551792	0.5492	0	0	0	0	1.4195	1.06902	0	0	0	1.72155	1.22712	0	0	0	3.30485	0	0	0.920652	0	0	0	0	2.95459
CG17691	135.98	161.276	136.722	127.733	118.339	118.692	116.96	148.642	88.2166	109.648	104.59	94.1152	82.665	85.2728	76.8966	120.715	167.405	151.857	160.275	167.543	160.849	144.036	159.161	175.829	123.496	98.6775	119.026	116.139	82.2978	79.2052	86.1494	101.087
CG31883	0	0	0	0	0	0.334796	0.0960727	0	0	0	0	0	0	0	0.184885	1.41324	0.192528	0	0	0	0	0	0	0	0	0	0.0824533	0.0913305	0	0	0	0
CG8664	0	0	0	0	0	0	0	0	0	0	0	0	0.384632	0	0	0	0	0	0	0	0	0	0	0	0	0	0	0	0	0	0	0
CG14020	0.372099	0.831754	0.962786	0.739534	0.407995	0.534471	1.21612	0.210146	0.621406	0.218567	0.174083	0.304605	0.0915714	0.227223	0.0955864	0.969248	0.412932	0.423004	0.96761	0.304564	0.647737	0.632487	0.838282	0.628038	0.267388	0.0995511	0	0.473083	0.416458	0.22045	0.104229	0.0988035
CG14664	0.275644	0.311008	0.386647	0.183824	0.602547	0.0871628	0	0.412163	0	0	0.176418	0	0	0.34525	0	0	0.195564	0.584946	0.387064	0.101618	0.191989	0	0.0949347	0	0	0.190052	0.0881984	0.195672	0.189203	0	0.0925192	0.0811041
SIDL	12.0968	10.3729	13.4184	10.628	10.8391	10.338	11.4512	12.0053	10.9707	12.0946	10.2597	10.1283	10.9182	11.5017	10.739	10.2174	11.824	11.7497	12.1071	12.4337	13.3654	13.3964	12.7332	12.5919	13.6655	11.5211	12.4977	11.0961	11.0047	11.2942	13.0985	12.6715
CR45501	0.91532	1.72134	0	0.309076	0.663803	2.37671	1.03072	0.690294	1.70849	0	0.872309	0.672972	3.04072	0.39354	0.631535	0	0	0.396469	0.3749	1.21118	0.375356	0	1.53871	0.375903	1.05466	3.1967	1.04662	0.77158	0	0.770427	1.11753	1.42431
CR43281	0.269919	0.403687	0.282139	0.181239	0.296391	0.0874387	0	0.30827	0	0.105161	0.254822	0	0.0893149	0.111637	0	0	0.201936	0.10363	0	0.21031	0	0	0	0	0.27606	0	0.182089	0.101033	0	0	0.098901	0
CG6140	0	0	0	0	0.0678725	0.660282	0	0	0	0	0	0	0.183612	0	0	2.80445	0.688873	0	0	0.0780789	0	0.0613837	0	0	0	0	0.337972	0.0744113	0.0757185	0	0	0
CG10801	0	0	0	0	0	0	0	0	0	0	0	0	0	0	0.0760934	0	0.0785779	0	0	0	0	0	0	0	0	0	0	0	0	0	0	0.139727
CR44333	0	0	0	0	0	0	0	0	0	0	0	0	0	0	0	0	0	0	0	0	0	0	0	0	0	0	0	0	0	0	0	0
CG43709	0	0	0	0	0	0	0	0	0	0	0	0	0	0	0	0	0	0	0	0	0	0	0	0	0	0	0	0	0	0	0	0
CG42492	90.2803	90.7148	80.6262	71.2209	63.446	67.8901	72.9199	75.4661	92.3032	83.0089	77.5083	74.4806	73.9324	69.379	83.7282	55.7143	125.245	118.598	102.589	103.248	93.0018	94.919	102.294	103.544	117.218	121.356	104.406	96.0699	96.7355	110.146	116.014	123.159
bon	12.4984	12.0529	15.034	14.5364	13.5436	12.0083	12.2482	11.9978	14.8654	15.125	13.6536	15.1857	14.2098	13.9401	15.0496	10.3882	16.8394	15.536	15.5941	14.5296	16.2082	16.1691	14.8062	16.8338	18.2077	16.5404	17.4474	17.9112	18.1177	18.9289	18.8462	15.4418
CG43397	0	0.25183	0	0.459166	0	1.33126	0	0	0.251925	0	0	0.501212	1.60348	0.361435	0.237299	8.6767	2.62489	0	0	0	0	0.147007	0	0	0	0.773664	0.281169	0.379976	0.256949	0	0.507011	0
CR44572	0	0	0	0	0	0	0	0	0	0	0	0	0	0	0	0	0.117689	0	0	0	0	0	0	0	0	0	0	0	0	0	0	0
5SrRNA:CR33357	0	0	0	0	0	0	0	0	0	0	0	0	0	0	0	0	0	0	0	0	0	0	0	0	0	0	0	0	0	0	0	0
Msp300	21.4834	18.5812	21.9878	23.1307	18.6444	17.6372	17.9953	19.2176	16.8793	15.365	15.769	16.419	12.553	13.4666	13.3372	9.98795	42.4104	43.9132	38.5563	36.1546	30.7708	34.8894	35.1126	39.0721	33.1911	40.2124	26.4494	26.7366	25.398	27.7314	31.2256	37.2897
par-6	34.8715	37.7607	34.3698	43.6857	44.4403	42.3663	40.669	34.2148	34.5677	27.5588	31.5486	35.7199	40.8098	35.6682	36.3243	30.3207	37.0447	37.1228	36.1947	39.7465	43.4836	43.0621	44.5084	37.6461	31.1514	29.5743	33.7817	36.9707	36.8358	32.285	35.3123	30.0284
CG13325	1.05739	1.51159	2.25839	2.43614	1.02424	1.59022	1.80037	1.69148	2.20729	3.00414	2.62077	2.05861	2.0172	1.84049	2.01434	0.949549	2.9798	2.35044	3.2624	2.67738	2.54651	2.33682	1.73676	1.86561	1.29798	2.32389	1.79409	1.64182	1.54338	1.43444	2.30915	1.89933
Sr-CII	0	0.0554975	0.0511208	0	0.106256	0.0932223	0	0.0463051	0	0	0.0464904	0	0	0	0.152137	0.123418	0.104728	0.0529803	0.200659	0.0526926	0	0	0.0464657	0	0.0908647	0	0.0436823	0	0	0	0.052031	0.0475184
Oseg6	0.890354	0.887279	1.10522	0.739271	1.10794	0.977661	0.914532	0.715514	0.803595	1.26776	0.89505	0.536164	0.894302	0.826581	0.941295	0.4234	0.870647	1.25817	1.26329	1.26025	1.05976	1.09689	1.1646	0.932333	0.872652	0.925986	1.32714	0.867288	0.863033	0.828072	0.982203	1.08492
hang	8.05268	7.53325	8.05687	6.70122	7.73429	7.43242	6.79381	7.09067	7.74562	9.156	9.2595	9.52268	9.08793	8.67343	9.5026	4.04491	10.7555	11.135	10.5121	10.8976	9.59209	9.75967	8.92131	9.09404	11.377	13.8595	12.7432	12.3193	12.5987	12.4339	11.837	12.4117
Ir7f	0	0	0	0	0	0	0	0	0	0	0	0	0	0	0	0	0.21713	0	0	0	0	0	0	0	0	0	0.133418	0.0737713	0	0	0	0.139379
Idgf5	69.1258	71.1109	77.0038	68.7459	65.7632	70.8525	69.053	76.554	59.7143	70.7458	77.2884	78.9098	58.073	71.243	60.9727	73.1609	58.7823	62.3119	55.3648	64.8845	69.0466	69.563	67.6985	78.4351	60.894	37.5989	63.151	62.3644	74.5673	66.4489	62.2954	54.6055
CG10013	0	0	0	0	0	0	0	0	0.144558	0	0	0.0709606	0.128941	0	0	0	0	0	0	0.29816	0	0	0	0	0	0	0	0	0	0	0	0.0696034
gbb	44.5286	44.0725	42.6036	41.9649	39.6818	42.1821	39.8388	41.1117	38.5259	42.8162	49.1998	44.3502	42.2029	42.7101	40.3359	49.2623	30.19	34.1664	30.4548	32.0839	30.24	29.5182	33.1342	30.3012	26.375	24.3601	30.6325	31.9985	32.2266	31.5574	31.4529	31.6716
CG12567	28.115	31.006	31.9762	31.2367	31.4731	35.4691	35.9336	31.6229	34.6311	31.4696	33.0711	32.1256	37.9931	36.3806	34.4896	38.0911	34.9771	35.6797	45.1101	39.0297	38.6671	42.915	39.5007	42.1641	44.5314	39.172	41.0335	38.3738	35.3568	37.2215	35.4354	35.4139
Hpr1	14.5821	12.2818	12.487	12.9411	15.1899	13.5593	14.2583	13.2789	13.0792	10.5639	12.7232	12.6734	12.816	14.0716	12.3606	13.0208	14.1694	13.1927	14.6403	14.9245	14.0771	13.1148	14.0113	14.4846	10.9454	9.63987	11.06	11.6899	11.533	12.0907	14.0822	11.1719
CG5059	98.0715	96.5384	89.3757	98.1489	112.858	108.161	107.231	105.2	110.38	90.3404	98.9746	113.627	133.268	115.095	109.313	102.297	115.475	113.74	105.6	107.366	143.913	132.925	132.999	126.356	112.882	94.5873	114.228	122.125	144.865	124.816	125.577	112.544
CR45542	0.675838	0.390719	0.743553	2.17032	1.09161	0.696431	0	0	0.745501	1.57027	0.332696	1.5022	0.352351	0	0	0.466587	0	0	0	1.19367	0.370842	0.335335	0	0.342502	0	0	0.655163	0.358743	0.363987	0.383548	0	0.333573
CG12256	5.73311	4.81372	3.51161	5.38227	6.21657	4.51658	2.81898	3.45071	6.53388	6.02111	4.34864	3.53295	4.79524	5.39184	5.10265	10.0365	6.55189	3.77734	4.54291	5.61381	3.97994	6.73279	4.87703	6.74539	4.23395	4.59591	1.92014	3.02628	5.52979	4.32113	7.00352	7.43837
CG5919	38.3958	27.9306	25.283	28.0805	26.2191	33.5057	34.1757	31.0502	30.9378	29.3605	26.736	26.4821	25.0084	32.5103	27.173	39.6534	29.4775	25.4307	22.0716	23.7374	25.7009	28.8111	29.9593	32.0356	21.8755	25.4784	24.5937	25.8925	28.7088	28.733	24.9981	29.6373
Ir56b	0	0.10077	0	0	0	0	0.0993279	0	0	0.314708	0	0	0	0	0	0	0	0	0	0	0	0.423295	0.111197	0	0	0.116895	0	0	0	0.113742	0	0
Pvr	17.7407	16.7512	14.7151	17.1505	20.0668	18.0575	16.6497	15.6723	13.0891	17.3299	15.7645	16.2226	18.4506	16.5806	17.2608	12.7249	19.1691	17.4946	18.0963	18.5896	22.5196	18.8131	19.9939	18.7546	17.2807	12.6302	15.8883	17.6199	22.682	20.9429	19.1101	18.5089
CG13055	2.27903	1.81715	1.24151	1.58471	2.55881	1.64884	1.34431	1.60348	2.21004	2.22276	1.64421	2.33984	3.36927	1.77649	2.15064	1.61595	2.87469	2.53404	2.50011	2.08101	3.19172	2.74814	2.06336	2.44857	2.76343	3.01072	2.54974	2.51307	3.82422	1.89587	2.85741	2.21724
CG15128	0	0	0	0.0526403	0	0.657021	0	0	0	0.126243	0	0.0575651	0.104529	0	0	2.09344	0.827448	0.120276	0	0.059253	0	0	0	0	0	0	0.100723	0.278895	0	0	0	0
l(1)G0045	2.39121	2.18786	2.10321	2.94341	1.6631	1.79129	1.79704	2.2351	1.94259	1.71056	2.61611	1.07399	1.17052	1.64721	1.67532	2.50734	1.99024	2.59473	1.91036	1.84739	2.15377	1.35446	2.21567	1.5642	1.51891	2.4929	1.4332	1.80614	1.29701	1.08561	1.56423	1.52599
CG16721	46.1657	38.3501	34.9651	34.7811	44.0427	44.7195	45.5634	45.8983	39.0372	40.0501	34.0497	36.2165	41.1093	45.8198	44.858	46.4796	47.4477	30.3803	31.0138	32.3544	44.4233	44.0015	52.7773	49.1834	39.8997	28.6416	34.7194	33.736	45.2753	46.5713	44.9369	42.7028
Cyp12d1-p	0.246805	0.289029	0.131838	0.315447	0.692812	0.723598	0.679341	0.500454	5.40949	11.7478	8.47545	9.70123	13.0358	13.6514	10.5366	4.93709	0.136184	0.297188	0.349575	0.178787	0.870248	0.910817	0.369518	0.26549	2.74062	5.30868	3.78372	5.89003	10.3516	13.0189	8.6891	5.76975
Ir84a	0.0592281	0	0	0	0.0648131	0	0	0	0.130653	0.0693868	0	0	0	0	0	0	0	0	0	0	0	0	0	0	0	0	0	0	0	0.0713871	0.0678468	0
Peritrophin-15a	0	0	0	0	0	0	0	0	3.46432	0	1.65898	0	0	1.20012	0	12.6829	0	0.942565	0	0	0	0	0	0.786484	0.821763	2.62615	0.769799	0.832478	1.80101	0	0	0
aurB	1.37618	1.63514	0.634034	1.04396	0.572027	0.686496	1.75586	0.497088	0.195048	0.802803	0.491551	0.670671	0.596669	0.651735	0.356667	0.715969	0.627302	1.62661	1.10338	0.535387	1.18249	0.774073	0.710978	0.199478	0	0.758787	0.462113	1.01847	0.104165	0	0.106342	0.515941
CG45218	3.72222	3.11938	6.65019	7.51738	2.22033	3.94771	4.58804	7.27284	1.84009	2.59675	5.74155	4.36438	1.75917	3.93684	3.03894	4.55504	0.599016	2.41841	4.92607	2.59444	3.62104	2.63988	3.32997	2.68118	1.60786	2.86335	3.06726	2.80717	1.18666	0.602966	6.34565	6.73475
Su(Ste):CR42429	0	0	0	0	0	0	0	0	0	0	0	0	0	0	0	0	0	0	0	0	0	0	0	0	0	0	0	0	0	0	0	0
CG16817	133.772	138.813	140.345	150.162	138.518	137.045	139.097	141.636	132.891	130.749	125.93	121.756	136.724	140.567	125.546	155.128	100.422	123.75	115.293	112.161	104.039	87.7943	92.8709	91.6683	97.6453	94.3382	105.642	101.591	108.023	96.8209	98.582	95.1662
ymp	0	0.190135	0	0	0	0.301803	0	0	0	0.249307	0.0999718	0.327777	0.104501	0	0.136217	2.46219	2.16305	0.541421	0	0.184217	0.275983	0.324699	0	0	0.536965	1.02462	0.364219	0.958511	0.20383	0.327385	0.326248	0.765351
Ttc19	13.5829	16.0856	15.5686	16.3902	13.7234	20.6321	16.814	14.2793	18.5282	17.3616	17.9103	17.347	18.7308	19.4548	20.4559	27.3388	16.787	14.8095	14.3135	18.0525	13.8663	16.7989	15.4969	16.2693	17.4335	20.2983	20.7478	16.5514	15.8957	15.0393	16.9687	17.0215
vig2	67.9667	67.2377	66.6967	66.9907	66.1239	76.7242	72.8987	69.382	79.7428	75.2864	68.6648	69.2652	66.2904	71.6818	73.3179	77.4672	60.0859	73.6598	63.7713	58.6311	54.4447	50.6614	48.7875	52.3986	58.1705	62.6384	56.9353	55.8597	60.2227	55.6092	64.3759	62.8503
omd	10.1181	11.239	10.3158	10.3912	11.4161	10.8891	9.85635	10.3136	10.9926	12.0148	11.6753	12.1543	13.2	11.1248	13.2164	9.90172	10.8787	10.3023	10.461	11.5584	11.1522	11.5971	11.7321	11.1691	10.0315	12.7938	10.8448	12.8713	13.5634	11.9647	12.1063	10.6965
CR44205	0	0	0.196464	0	0.103448	0.0921212	0.10525	0.107786	0.210333	0	0.264062	0.104098	0	0	0	0.258087	0	0	0.108255	0	0	0.105468	0	0.110669	0	0.233785	0.30545	0.224218	0.223555	0.234702	0	0
Esyt2	49.5473	54.304	54.9201	48.7905	41.9423	37.3435	33.2575	46.1858	45.343	56.2984	55.3995	50.3659	42.2482	32.457	33.1061	41.0361	47.108	52.6459	55.2847	56.241	49.7338	44.6538	37.683	46.2033	50.9675	47.1218	50.4634	44.7372	45.4258	34.775	33.6773	49.7383
CG17278	10.8671	10.8196	14.4254	12.3483	9.63045	7.79296	8.75332	10.9235	16.8283	15.1555	15.2594	15.9974	11.0487	13.4475	15.2158	13.6106	11.353	13.0572	13.702	12.5325	12.2228	9.25844	9.28264	9.79938	14.8795	12.9313	12.9649	14.7488	13.4722	12.7379	12.788	14.4045
CG13362	0.252987	0.141003	0.131325	0.37276	0.0689446	0.0598144	0.206822	0.0714534	0.407128	0.227621	0.0601814	0.0690556	0.435356	0.1556	0.131517	0.158568	0.431766	0.722847	0.135351	0.210337	0.125968	0.178754	0.245059	0.303844	0.119641	0.388119	0.0579222	0.063357	0.0713979	0.451304	0.213178	0.513441
CG10073	1.52704	1.96321	3.62208	1.73804	1.91817	2.60593	3.79124	2.2057	5.53626	8.60222	9.42349	10.1695	8.22523	7.11618	11.4877	8.81752	2.17222	3.42918	4.90306	4.56793	4.70135	5.71531	5.07757	5.74005	5.61591	3.30372	7.24478	8.16421	10.6595	11.6276	10.2008	6.24702
hgo	61.9709	80.2858	72.2883	61.931	38.0511	35.5331	35.4458	53.2019	63.625	100.858	91.4284	78.7113	56.4175	45.3951	38.4319	65.5655	76.7847	35.2646	40.8163	36.1637	26.4332	31.7619	41.8478	59.9127	95.4437	29.0363	51.1292	52.9665	53.5388	64.6451	49.8396	59.1768
CG15572	0	0	0	0.083533	0	0.0805553	0	0	0.0468003	0.0497693	0	0	0	0	0	0.4376	0.342602	0	0	0	0	0	0	0.0415639	0	0	0	0.0872006	0	0	0	0
CG12343	32.1067	37.4645	32.9424	31.7541	32.1683	33.1193	35.5863	38.248	37.3643	32.7264	31.9456	28.8221	27.3852	36.2956	31.7192	48.1223	35.5824	30.453	25.4722	24.8071	29.5049	28.1907	27.1605	29.0452	26.8928	28.9717	27.7567	26.047	23.3267	29.5091	29.0002	31.9486
CG12084	31.5238	29.8977	31.7769	31.6194	30.9615	27.6659	31.1349	30.9914	23.5806	23.983	25.6145	25.5319	24.2582	24.5123	23.8039	24.7138	28.8433	29.3	28.0712	30.5198	28.8818	31.3825	28.0446	26.253	28.5962	31.4233	27.999	26.7385	28.9622	26.3383	26.838	28.8346
CG43296	0	0.471836	0	0	0	0	0	0	0	0	0	0	0	0	0	0	0	0	0	0	0	0	0	0	0	0	0	0	0	0	0	0
His4:CG33897	0	0	0	0	0	0	0	0	0	0	0	0	0	0	0	0	0	0	0	0	0	0	0	0	0	0	0	0	0	0	0	0
bou	41.8481	34.874	37.1069	36.5643	34.0009	40.4667	41.17	42.117	41.7673	48.3072	45.1079	39.4912	33.0847	48.097	52.7104	49.6325	40.1647	31.4656	42.044	38.486	39.1003	40.0745	35.2287	41.3109	38.8118	40.4442	44.2196	44.4613	40.648	41.7204	34.7497	39.2057
pum	19.681	17.4034	17.9678	18.4839	15.266	17.4647	18.3991	17.0255	21.0706	21.7044	20.8855	21.5987	20.8532	21.62	25.6283	12.2268	32.6375	27.5766	28.2545	28.5217	27.7544	28.2609	28.8643	27.6905	34.1748	29.1309	32.0855	31.8256	30.124	33.945	33.9218	30.0043
18w	13.4561	12.1872	14.3239	13.3321	13.0764	13.7451	14.9167	12.7725	12.9812	12.8591	13.3769	14.1829	12.606	11.5008	14.7486	8.60283	14.0497	17.1252	16.3721	16.6567	15.7326	15.5752	15.488	15.4669	16.8701	16.4786	15.5354	17.6932	14.8125	15.4546	15.0258	13.6813
CG10576	68.1216	69.3957	68.1168	69.0621	65.2262	65.1987	68.7041	74.2808	75.3438	82.4346	81.8155	71.4981	70.841	79.7919	79.4733	85.1712	66.6983	84.6896	72.7427	65.9046	61.1421	55.3013	62.3887	61.4864	67.3602	80.9784	65.5022	67.9132	63.4794	59.4432	65.2916	66.3084
PAN2	20.0424	19.7653	18.8623	19.4122	17.7833	19.2889	21.3933	20.6651	18.1737	18.4035	18.7506	18.6349	18.3773	17.8846	19.9388	17.3284	22.1365	16.2535	18.5972	18.3913	19.2137	22.8871	24.2636	23.5834	19.005	18.5723	17.6294	17.7455	18.8137	21.6928	22.8974	21.1
CG32241	0.219036	0	0.152215	0	0.236366	0.069822	0.0809793	0	0.265489	0.0912618	0.141299	0	0	0	0.0774224	0.102652	0	0.296878	0	0.0873232	0	0.135537	0	0	0.076197	0.161103	0	0.0730291	0	0	0	0.0999866
CG7579	0	0	0	0	0	0.0704637	0	0	0	0	0	0	0	0	0	0.0939732	0.0815658	0	0	0	0	0	0	0	0.0741034	0	0	0	0	0	0	0
crm	7.7298	6.97363	7.86094	7.15161	7.34961	7.83229	7.63768	7.23091	8.54726	7.71063	8.43222	7.92848	8.93054	7.2956	8.4334	7.11293	7.88885	7.98279	7.3383	7.92577	8.57917	7.52802	9.30459	8.14289	9.96257	9.78828	9.37521	8.69764	7.90352	9.18338	9.01956	9.93241
CG44271	0	0	0	0	0	0	0	0	0.442133	0.464358	0	0	1.20304	0	0	0	0	0	0	0	0	0	0	0	0.395263	0	0	0	0.452289	0	0	0
Gr64f	0.449419	0	0.848017	0.182082	0.197942	0.173628	0	0.102568	0.400499	0.215393	0.0859724	0.199358	0.271976	0.225942	0.571544	0.351353	0.315723	0.218366	0.415507	0.224078	0.106401	0.637593	0.675361	0.325272	0.201756	0.688065	0.404609	0.111203	1.01167	0.216082	0.307757	0.192581
tRNA:CR32329	0	0	0	0	0	0	0	0	0	0	0	0	0	0	0	0	0	0	0	0	0	0	0	0	0	0	0	0	0	0	0	0
CG5458	56.7961	60.8275	65.9645	63.6591	58.8062	51.069	49.1708	59.2257	49.238	43.4381	44.1787	46.2601	47.3829	45.7067	48.2078	47.143	57.2792	60.9525	55.0466	58.1176	58.4818	50.5569	56.1857	53.4817	46.6864	44.9342	51.1133	45.0309	40.3654	42.168	40.4217	40.6884
nop5	8.2391	9.2478	9.92564	10.0218	6.5549	8.06687	9.28992	12.552	12.3224	12.8735	12.1703	11.04	10.4221	12.5941	14.5708	15.8136	8.64733	23.2478	9.83042	7.96257	7.65278	7.30588	6.59549	8.34454	13.4865	19.2838	11.2963	9.7605	8.63484	10.5885	10.1614	11.2779
RagC-D	37.0482	35.9882	34.1185	40.077	32.5652	35.8847	38.3343	40.5885	43.6035	40.194	35.0146	39.4014	39.6283	39.0298	41.4704	47.2126	34.26	33.2814	31.8765	34.0914	28.988	29.9368	32.1767	33.472	37.5843	32.3634	36.5164	33.4451	36.3641	32.9273	34.6652	36.3835
CG13344	12.9948	14.0702	15.8952	12.852	14.1843	15.7172	14.2986	14.2787	17.6638	14.7598	16.7036	16.0031	21.7268	17.5382	18.7084	16.7812	14.1116	16.1273	14.2254	18.6742	14.7088	17.4477	15.0451	14.2984	15.8832	21.158	16.354	16.3652	16.5798	18.184	19.5889	19.9077
CR44823	0	0	0	0	0	0	0	0	0	0	0	0	0	0	0	0	0	0	0	0	0	0	0	0	0	0	0	0	0	0	0	0
CR41613	0	0	0	0	0	0	0	0	0	0	0	0	0	0	0	0	0	0	0	0	0	0	0	0	0	0	0	0	0	0	0	0
CR44066	0	0.125544	0	0	0	0.109814	0	0.127041	0	0	0	0	0	0	0.116059	0	0	0	0	0.135168	0	0	0	0	0.113308	0	0	0	0	0.413362	0.133539	0
CG2701	23.7326	20.7632	20.937	22.1303	21.5288	24.1823	23.666	22.3191	23.8034	23.0423	22.032	20.6518	23.3443	24.5275	23.1945	26.1777	20.0958	18.018	20.727	18.6018	20.4376	19.7063	18.9251	15.7643	20.255	20.4588	17.8528	19.907	20.1968	21.7405	21.567	22.8372
l(3)mbt	11.8085	10.0262	10.9555	10.1423	9.35288	11.7641	11.3751	12.2152	12.71	13.2844	13.9823	11.8941	12.3084	11.7737	15.0485	13.2762	10.8413	13.7383	10.3831	11.7724	11.9041	11.9439	12.9603	12.2593	11.9794	14.8606	14.4135	14.9435	13.5959	13.592	14.7058	15.0829
CG13692	0.686394	1.03719	0	0	0	0.222478	0	0	0.757227	0.267171	0.874096	0.75323	0.458214	0	0.482329	1.20452	0.258372	0	0.25271	0	0.504107	0.715043	0	0	0	1.81538	1.13732	0.755175	0.508527	0.266179	0	0
fok	155.612	203.659	201.159	204.213	210.865	190.05	213.111	190.457	164.581	244.563	196.353	231.245	211.652	247.898	229.348	231.628	156.833	142.169	173.803	159.582	156.235	145.116	162.309	165.191	150.832	134.143	175.048	165.187	181.303	184.772	189.391	150.067
Sc2	71.4749	74.246	73.213	69.5771	62.3282	66.9082	63.4512	67.5596	68.2685	76.5721	81.4526	74.4051	59.0948	64.4302	73.3439	85.5012	80.5114	81.1172	75.7636	83.1546	77.5364	73.8052	74.8082	81.6862	80.8449	74.7712	80.9229	83.3179	67.0403	70.2825	74.044	75.6568
His1:CG33828	0	0	0	0	0	0	0	0	0	0	0	0	0	0	0	0	0	0	0	0	0	0	0	0	0	0	0	0	0	0	0	0
CG1129	21.9803	20.2255	23.4122	20.5931	21.1893	21.5824	20.5341	20.4982	18.9811	22.7845	24.0937	20.0893	18.1092	24.1789	24.8055	25.7321	17.7205	17.3924	22.8736	23.2168	25.1084	22.1678	24.3439	20.41	22.1096	17.0329	21.6276	20.2964	20.7836	23.3352	20.0552	19.337
ftz	0	0	0	0.0519687	0	0	0	0.0597692	0	0	0	0	0	0.0641919	0	0.142475	0	0.0651415	0	0	0	0	0	0	0	0.177954	0.0503144	0	0.0652209	0	0	0
CG33108	38.3633	47.474	45.8165	47.334	45.5802	63.0751	54.2125	60.9218	38.3028	50.2114	48.5072	39.0342	37.4947	59.7912	39.998	44.9245	40.1766	36.5757	47.8386	45.6903	44.3824	39.82	31.8026	30.7583	29.2895	28.8301	38.59	24.7083	37.2342	28.1465	30.6386	29.1063
blw	730.8	631.318	647.961	619.01	622.965	648.231	721.886	724.91	828.598	716.788	712.375	734.165	676.881	692.781	835.222	834.416	692.087	664.436	596.227	598.196	543.67	600.788	634.748	680.6	758.524	726.19	686.028	698.498	826.874	812.576	828.483	874.063
CG3163	11.1149	8.76511	9.81274	10.2865	11.0081	12.4999	11.2032	9.66715	11.6369	10.275	9.99259	11.5567	12.9264	9.9805	11.1047	12.7355	10.504	9.55378	8.80795	11.9127	10.8842	9.35689	9.39066	11.0667	9.15293	9.127	9.91204	8.51499	9.46424	9.87983	11.7053	12.0718
Glycogenin	39.7809	44.9245	45.0761	42.1752	38.9125	31.2877	30.458	34.1229	43.8582	43.0025	49.0889	50.9514	38.3789	39.2438	39.2282	33.1301	45.6462	53.7016	52.2097	47.2996	37.5431	34.4626	32.3325	34.071	53.8466	74.4944	57.8251	53.1967	54.7741	52.7815	49.3618	56.1252
CG4286	0	0	0	0	0	1.70199	0.321114	0	0	0.333341	0	0	0.424941	0	0	5.03098	1.35135	0	0	0.350597	0	0	0	0.154312	0	0	0.441409	0	0	0	0	0
CR44164	0	0.279445	0	0.775311	0	0.501632	0	0	0	0	0	0	0.253637	0	0	0	0	0	0	0	0	0	0.580158	0.291328	0	0	0.265177	0	0	0.606907	0	1.10927
Hydr2	59.8694	70.0031	86.2153	84.4244	86.4701	97.7079	81.8955	62.1561	55.6349	61.4909	73.1271	86.8025	95.7139	104.568	94.0647	54.9459	56.0924	78.0477	82.8709	95.9068	96.1858	93.5676	77.9399	62.2262	52.2508	50.6545	66.6178	84.3283	91.8719	94.1201	76.9096	53.1744
CG42404	6.52524	6.54906	7.96429	6.16642	7.11748	5.62713	7.3592	6.52199	6.65383	7.67131	6.75998	8.57667	7.42373	7.51979	7.99466	4.41244	9.77546	8.563	9.06326	10.2286	8.4688	9.29402	9.37301	8.49377	12.1848	11.4011	10.6048	11.6633	11.3898	13.3294	13.5122	12.0575
Vps16B	10.6009	7.98825	9.27417	10.2276	8.93396	9.02402	8.92687	8.7371	9.09801	8.50184	10.1525	10.2151	7.66585	9.50607	8.93333	11.4234	10.0135	8.31007	7.28423	7.99586	6.98788	9.67044	8.88847	6.78156	8.18162	7.48639	10.7618	8.59572	8.1844	9.30159	7.27565	9.58007
tRNA:K2:42Ea	0	0	0	0	0	0	0	0	0	0	0	0	0	0	0	0	0	0	0	0	0	0	0	0	0	0	0	0	0	0	0	0
Fit1	40.5277	38.7804	39.2857	39.2167	33.7341	33.3131	37.1984	41.6075	28.7783	30.6699	29.1526	29.9544	23.7734	26.7601	35.0034	27.6074	40.4038	41.8934	44.3669	46.779	42.8462	40.998	45.5569	51.0523	36.4786	26.5649	30.4591	25.7347	34.5453	32.8084	35.7114	38.8155
CG13148	4.18501	3.92874	4.02781	5.58535	5.49077	4.42247	5.3067	4.32421	5.38712	5.30099	4.23155	5.86471	6.84752	6.32552	3.54995	7.66032	4.21766	3.09612	3.46823	3.98618	4.29364	3.32645	3.20424	3.8376	4.47139	4.7652	4.28922	3.35921	5.15125	5.12925	2.75148	4.51342
CG4723	13.7751	13.1334	16.713	15.5412	13.5293	10.9058	9.01104	12.3649	16.4485	17.6426	14.7873	12.3083	11.8697	8.5538	9.21033	15.1026	16.3722	14.1045	15.5937	14.111	13.4287	12.9521	14.4691	17.6591	13.5091	9.54841	11.5418	11.9065	12.3267	13.311	11.85	12.5515
KdelR	88.0262	98.5453	100.652	98.4368	93.066	103.413	99.1008	88.1474	92.607	115.317	122.609	106.605	102.745	112.515	102.941	108.631	66.1452	95.092	101.305	108.587	95.2403	81.7236	79.5235	69.0247	81.9789	93.4837	105.997	100.134	92.6387	82.5632	82.2458	76.6816
sas	11.3592	10.2906	9.84518	10.8212	9.60544	7.56497	8.30919	10.0606	8.36874	12.5303	10.2393	10.4616	7.00887	6.89932	9.10197	7.64908	11.5222	12.831	13.0097	11.5816	9.3741	9.04183	8.52539	11.1586	10.4951	8.41848	9.72841	10.6835	10.3089	8.88171	9.64502	9.90314
CG14077	1.13955	1.27739	1.27985	1.42143	1.51176	2.3817	2.13661	1.4528	1.90365	1.54828	2.3031	2.21337	1.44661	1.22386	1.53254	2.17071	1.86186	1.56409	1.63647	1.35239	2.3787	1.76472	1.30823	1.76781	2.46235	2.35828	1.8446	1.53393	1.53237	1.95912	1.75434	2.14068
CG15579	2.17821	0	0.620409	0.595373	0	0	2.70556	0	0.395833	0	2.31312	2.42383	0	0.96474	1.83616	0.783168	0.648806	0	0.655261	0.694719	3.2091	1.10867	0	2.23923	0	1.78136	0.539091	0.578106	1.26527	0.643608	0.412115	0.770749
Calx	53.324	48.445	51.6743	50.7375	38.9881	34.7019	44.3832	48.1573	53.4034	48.281	51.2059	54.0975	52.9164	46.843	49.8589	36.2399	66.2352	64.8974	58.7121	56.969	50.3979	45.2353	55.1518	56.3084	68.3482	74.4297	63.5323	60.1013	54.9121	58.3372	59.9803	61.8145
CG13604	16.4884	16.1982	18.7845	15.437	16.4004	12.7486	13.9145	12.6385	12.6472	11.8109	12.8497	10.9911	13.2537	10.2506	12.1268	11.5033	18.3548	19.4991	19.4036	21.1077	17.8355	17.7645	18.2078	18.1288	14.4666	16.8719	13.7549	13.0003	12.2107	14.2138	15.5061	14.3614
snoRNA:Me28S-G764	0	0	0	0	0	0	0	0	0	0	0	0	0	0	0	0	0	0	0	0	0	0	0	0	0	0	0	0	0	0	0	0
CG1113	1.80246	2.27099	2.19951	1.65287	2.08738	3.33427	1.90464	2.54106	2.6759	2.26838	2.8899	1.3888	2.01928	2.51973	2.42739	3.01232	3.25897	2.4538	2.52726	2.02702	2.31089	2.96338	2.13911	1.83894	2.2331	2.78318	2.58697	3.01416	2.44186	2.75625	2.55221	3.19538
Npl4	35.7847	34.1977	35.5047	38.5164	40.3939	40.2396	39.3559	34.3713	43.4378	47.2182	48.73	49.2289	46.7662	49.9937	44.9244	50.1625	34.1777	31.7712	34.7513	38.8642	38.7709	39.2282	36.8456	34.2446	46.2966	50.8562	52.3084	50.0169	65.5518	49.8748	49.3037	47.9955
iav	15.4422	14.3306	13.9046	15.264	14.5229	14.5686	15.26	13.9832	0.632959	0.514711	0.561036	0.274905	0.405299	0.135013	0.534802	0.226036	0.589799	0.835424	0.454922	0.661357	0.828976	0.608786	0.567116	0.652489	0.249312	0.216308	0.362761	0.266912	0.31049	0.181965	0.21287	0.315115
spirit	15.9324	16.9108	16.2251	13.6805	17.2983	17.2568	18.3323	16.1775	15.7672	16.4068	19.9871	16.2316	21.5081	19.5929	20.1524	21.1435	10.7672	16.0874	17.1003	17.7033	19.9023	15.6717	16.921	12.7848	13.2856	17.5057	18.4034	17.9285	23.6007	18.9608	22.7049	18.2367
CG6470	0.624469	0.687974	0.870855	0.433369	0.754566	1.1543	0.551123	0.487999	1.41673	0.580754	0.990444	0.668019	1.00781	0.838559	0.925882	1.46971	1.6435	1.03906	0.688533	0.488872	1.56763	0.577871	1.16495	0.799065	0.799151	1.9096	0.957134	0.52586	0.913915	0.30557	0.694484	0.576764
Vha36-3	18.3815	28.0883	30.7089	27.4679	28.5788	27.324	21.4147	16.5652	8.71421	9.56661	12.4454	12.4953	14.3476	12.1739	10.6178	9.51712	16.2378	22.838	20.9102	24.4526	21.8179	20.8582	14.4364	11.3329	10.8739	11.6115	10.6245	11.6322	13.4176	11.0244	11.2701	10.553
lig	39.7789	37.6654	41.3609	38.0555	40.7218	36.655	36.8682	37.3136	40.9019	42.9892	43.1925	43.3563	45.5001	39.1467	43.7669	25.952	45.8405	48.0038	48.0149	47.0229	45.6155	45.1326	44.9675	42.3019	47.2687	44.8028	46.3719	48.9696	54.4508	58.6296	53.1621	48.8588
CG8777	7.65149	13.4686	12.8683	9.34227	10.359	12.474	12.9108	13.5459	11.1361	10.65	9.84244	11.0652	9.75303	12.6011	8.30457	10.6172	11.252	9.38559	11.6341	13.8111	11.7472	12.0258	9.65644	11.8646	12.314	12.0795	8.92284	10.7846	11.3474	10.7954	12.8778	13.1236
twi	0.0935476	0.155189	0.481333	0	0.15342	0.0451687	0.205409	0.0535697	0.159024	0.331151	0.430216	0.205774	0.181815	0.056933	0.0471745	0.194743	0.17366	0.0594086	0.155833	0.216636	0.191347	0.185729	0.236711	0.190297	0.0470599	0.556038	0.18024	0.0977282	0.358148	0	0	0
Cyp6g2	0.879692	1.26476	0.641627	0.931179	0.972745	1.49143	0.73988	0.766552	1.10025	1.49636	1.14821	2.15267	1.21817	1.14009	1.21849	1.93207	1.26053	1.12059	0.842951	0.646522	1.67888	1.14431	2.01249	1.65539	1.38932	1.66722	1.71106	2.02745	1.80039	1.24435	1.90905	2.22168
CG43083	0	0	0	0	0	0	0	0	0	0	0	0	0	0	0	0	0	0	0	0	0	0	0	0	0	0	0	0	0	0	0	0
CG6443	17.0687	17.7389	17.0091	18.5339	14.1418	15.6798	15.8801	17.8365	13.5557	10.7503	12.7534	14.1337	11.8625	13.7838	14.3422	18.3349	12.9717	14.8625	15.4272	14.1998	15.0112	15.6874	16.9968	16.043	13.6492	8.71096	9.36118	10.6584	11.1529	13.6722	10.3771	16.4875
CG34308	0.209345	0.282982	0.365681	0.144811	0.847131	0.895095	0.408191	0.237585	0.301553	0.219067	0.598199	0.452789	0.162458	0.349846	0.275879	1.14871	1.0736	0.366242	0.484883	0.516528	0.365268	0.127537	0.352539	0.128783	0.442084	0.405858	0.405912	0.863512	0.266611	0.255983	0.268739	0.559339
CR45193	0	0	0	0	0	0	0	0	0	0	0	0	0	0.133556	0	0	0	0	0	0	0	0	0	0	0	0	0.416929	0	0.116782	0	0	0.106012
CG9254	0	0	0	0.242929	0	1.39168	0	0	0.176686	0.0944443	0	0.087816	0.0804662	0	0	3.00215	2.48525	0.188848	0	0	0	0	0	0.181754	0	0	1.00159	0.277704	0	0	0	0
CG15080	0.40014	0.680941	1.48763	2.04477	1.65676	0.551403	0.686584	0.697464	0.0187244	0.0744329	0.0438711	0.127984	0.137854	0.366015	0.631697	0.265478	0.492267	1.80547	2.42775	2.05111	2.80273	0.98831	1.64492	1.2442	0.227864	0.166607	0.0721579	0.141599	0.186167	0.608411	0.636062	0.423125
CG9400	12.6703	12.5355	14.6889	20.0471	19.136	15.29	12.0404	10.4217	4.35075	5.73369	6.47515	9.3973	9.13436	7.8565	7.59222	9.21748	8.34281	11.2488	16.8151	20.5813	17.2807	12.2119	10.5376	8.11509	4.43984	3.46945	6.19618	8.27774	6.87459	6.38776	3.34916	3.25602
Prosbeta1	144.348	136.577	151.357	160.087	140.533	171.382	141.655	157.892	144.306	147.277	155.558	147.877	126.972	156.149	138.644	179.003	99.4896	92.9142	108.155	124.865	132.578	119.506	123.519	102.674	92.3992	92.6937	104.927	101.619	114.785	111.545	111.591	90.2052
scaRNA:MeU2-C41	0	0	0	0	0	0	0	0	0	0	0	0	0	0	0	0	0	0	0	0	0	0	0	0	0	0	0	0	0	0	0	0
CG43901	7.15013	6.03114	8.4284	8.40014	7.34315	6.76236	7.03193	6.79605	8.23576	8.82188	8.26978	9.4277	8.81234	8.20054	9.4887	4.90376	13.0304	12.5656	10.8545	11.1871	11.2622	11.7736	11.4164	10.236	12.5752	11.9011	11.4141	11.0976	12.943	14.6968	13.9547	12.2104
CG15322	0	0	0.0302265	0.0875424	0.130616	0.0285599	0	0	0.194171	0.0678474	0.240377	0.0645735	0.284793	0.284858	0	0.204496	0.0334984	0.146459	0.0644453	0	0.0591519	0.11522	0.267389	0.0614549	0.0583021	0.132036	0.141333	0.0913573	0.145953	0.19079	0.110863	0.0711259
His2A:CG33838	0	0	0	0	0	0	0	0	0	0	0	0	0	0	0	0	0	0	0	0	0	0	0	0	0	0	0	0	0	0	0	0
CG7357	10.1713	11.4454	10.485	9.88984	11.0875	11.5827	9.65938	11.6986	9.25534	12.8573	11.4739	11.0792	10.6431	13.9141	10.8039	11.0606	11.8401	10.3489	9.84886	11.2114	10.7169	11.0236	10.0182	11.0765	10.5463	11.2589	10.9957	10.4755	10.5595	10.5362	12.0847	12.5794
RabX2	0.339613	0.189714	0.712877	0.170941	0	0	0.18984	0	0.192822	0.201747	0.32808	0.377869	0.170411	0.216251	0	0	0.403752	0	0.196555	0.21027	0.393067	0	0.203604	0.198559	0.74849	0.213599	0.370444	0	0.600264	0.422872	0.203065	0.38686
CR44416	0	0	0	0	0	0	0	0	0	0	0	0	0	0	0	0	0	0	0	0	0	0	0	0	0	0	0	0	0	0	0	0
MYPT-75D	10.8977	11.4173	11.8072	12.6539	10.9973	11.0914	9.87743	9.35858	14.4946	14.0262	13.6161	13.053	14.0955	12.7812	14.1652	10.8076	12.6847	12.1909	11.564	12.1083	12.5031	10.9489	9.61894	11.1554	14.5232	13.2613	12.2114	13.7695	14.1251	15.3651	15.7727	14.6406
Ran	105.182	118.115	99.6756	106.08	108.08	117.712	112.243	107.25	96.1771	109.523	108.798	106.324	114.105	114.982	96.1092	120.115	91.9067	113.514	112.338	112.025	118.348	97.6809	89.4375	83.025	77.723	92.8293	101.323	104.533	98.4119	83.2691	80.7038	80.0963
Pih1D1	29.1868	29.5543	25.5338	25.7262	25.5306	25.6402	27.1399	26.507	35.0637	30.7845	33.0723	30.6318	30.6178	35.625	30.3636	30.8381	35.7329	32.1558	26.195	33.7727	28.4738	32.122	34.467	33.2239	39.853	42.0397	37.3048	32.6063	34.4007	33.9573	40.6184	42.5634
Sip1	36.4571	35.9703	33.203	34.936	36.9847	35.4597	34.2426	33.3399	27.1033	31.795	30.9238	32.1938	31.9013	28.9838	34.385	26.1099	42.1587	37.006	39.944	44.3383	45.2727	47.8193	47.8057	44.2144	34.0465	25.0463	32.355	32.9304	43.4564	40.0064	41.9762	33.5815
tRNA:CR30198	0	0	0	0	0	0	0	0	0	0	0	0	0	0	0	0	0	0	0	0	0	0	0	0	0	0	0	0	0	0	0	0
Mal-B1	0.676045	0.62361	0.578177	0.368582	0.402337	0.588291	1.01073	0.277099	2.07087	2.72087	4.92588	3.8741	3.12464	3.12584	3.21448	3.02185	0.715782	0.513554	1.43993	0.652474	0.674783	1.10956	1.23172	0.659354	5.87379	4.26493	6.43966	6.48517	7.74755	5.65934	6.87712	3.6483
CG18259	5.59731	8.30935	9.12177	8.31793	6.88015	6.57826	7.05351	7.93561	7.12154	6.10175	6.6242	7.17825	6.0871	6.11217	6.11547	7.45229	7.40066	8.99654	8.58263	8.83155	8.87461	7.27736	6.73265	7.35749	6.90059	6.78527	6.24306	6.59615	6.75093	6.50412	6.44157	6.1277
sxc	62.0253	65.483	67.7033	64.3422	63.5495	63.244	68.4667	60.8986	58.9712	58.5404	61.2877	62.732	64.1071	66.3864	63.2696	54.9796	75.9726	72.0905	72.4767	76.9966	80.4743	75.8956	79.4272	78.4063	73.9132	58.4936	71.368	73.9059	63.9613	71.3763	71.7137	63.1843
dpr15	5.06276	4.56902	5.24074	5.13217	4.68398	4.42496	5.06806	4.57356	6.97461	5.54525	6.81283	6.98461	7.20508	6.75176	6.09427	4.89135	6.69818	6.6518	6.41683	6.68739	6.97076	5.92481	5.73462	5.49649	7.93067	9.80942	8.18972	8.2124	8.25264	9.09789	9.4821	10.0079
CG9519	12.2222	10.5332	12.6675	10.7181	11.6259	9.1483	9.6633	8.59478	11.5782	18.3244	19.2513	17.4848	15.0848	12.4144	12.8579	13.555	11.0082	14.3808	13.3119	13.6639	11.4158	9.96362	10.4656	9.16438	12.7154	14.2338	17.838	16.6626	15.2006	10.4671	11.7767	11.2216
ems	1.42989	1.09396	0.756693	1.32105	0.939445	1.31895	1.13447	1.01712	1.76427	1.62099	1.69493	1.54393	1.19489	2.38236	1.93102	1.50741	1.0727	1.55612	1.55935	1.55434	1.32859	1.75361	1.34574	1.16577	1.64866	2.13941	1.53125	1.99234	2.15443	2.44572	1.6002	1.70962
CG8617	19.36	18.9768	18.0745	15.5825	18.4474	19.6791	16.9226	19.3031	22.6152	20.0932	22.4435	19.4621	23.5339	19.7659	22.6264	26.638	17.0714	13.4343	14.0088	16.4637	16.6289	17.7872	14.9563	13.5414	19.52	19.7387	18.3033	16.2539	16.6098	21.7935	20.3428	21.7837
Nup214	6.55077	5.69395	6.29606	5.93602	6.00104	5.60346	5.64042	6.15463	8.89084	7.55595	10.1023	8.81845	7.54316	7.73356	8.10276	4.99922	6.30958	6.90437	7.3688	6.98986	6.89032	7.31759	6.84524	7.3193	8.48356	9.67884	9.29166	8.5275	8.64699	8.80335	9.48519	8.17345
CG34362	6.79209	6.57718	6.68069	7.09022	6.38958	5.26478	6.92716	4.64563	8.01968	7.6523	6.82344	9.68234	9.7835	9.11271	9.3888	4.24439	17.8598	16.1168	17.3313	15.2788	15.6093	15.7562	14.1398	13.4544	20.2682	18.6042	17.0278	17.8693	19.4974	20.3735	20.3402	18.1724
spin	56.9987	65.9773	68.1041	80.381	83.5611	81.8171	70.3084	61.5715	67.4592	60.6354	67.9303	85.8472	103.758	97.0341	95.8794	63.2138	45.1758	82.5621	84.469	87.5994	85.9963	69.3465	53.9577	40.2376	57.6137	47.0496	66.7684	73.257	110.581	78.3068	66.9062	52.0258
asl	0.918076	0.849117	0.89039	0.650884	0.669845	0.87534	0.745274	0.666781	0.721914	0.746237	0.881702	0.657004	0.667448	0.487773	0.756525	0.654094	1.36631	0.5277	0.742248	0.77874	0.955885	1.14371	0.940498	0.77574	0.614045	0.606438	1.01616	0.688571	0.672987	0.855341	0.725891	0.547449
eIF4E-6	5.14353	7.82133	6.92229	6.85771	3.68357	8.40435	8.39288	7.82885	4.8128	7.5363	7.80848	5.19246	6.43189	8.741	2.9253	7.80457	6.55451	6.13031	6.257	8.91299	7.96201	6.74243	8.56435	5.61622	5.30062	3.71216	5.01915	6.19557	7.99573	5.40299	4.34196	3.61905
cm	22.1885	19.3649	17.85	21.6223	19.1074	21.9666	25.1467	23.8874	24.7764	26.1325	23.3738	21.3814	24.7766	25.7395	25.2791	24.3052	17.9503	25.9538	23.1842	23.9968	22.9967	19.2088	20.9647	20.3062	19.5508	22.6764	22.4012	24.5946	24.2087	21.9908	23.4052	23.1093
CG7065	7.39086	7.89937	7.99547	7.48729	6.63233	6.98489	7.19149	6.52236	7.32496	8.56474	8.82932	8.14218	7.1905	7.64739	8.22429	5.57927	9.16372	8.89887	8.56031	8.31771	8.33347	8.90558	8.04855	9.31196	9.24414	11.0928	11.1177	9.98278	9.58091	9.34826	10.3632	9.48884
AttC	94.76	139.378	189.009	123.042	39.9644	201.7	79.199	139.401	90.3274	86.7564	119.403	103.384	64.472	93.2199	86.7561	120.678	44.2836	373.888	219.877	275.966	200.826	88.1506	60.8101	37.2221	35.5491	23.0284	86.1623	63.2625	105.764	54.8639	54.1546	18.0856
Sep1	18.5421	19.6753	15.6518	17.4697	18.5499	19.3311	19.9681	15.983	23.2878	20.163	21.295	21.8583	22.4821	19.9983	22.1118	19.419	19.4871	18.3565	20.913	18.9462	20.389	20.092	20.774	19.6041	19.0381	18.2857	21.8214	22.6843	23.5688	23.3723	20.6702	22.2545
CG2540	19.537	20.6124	18.9287	16.4076	17.7894	21.1235	26.4461	27.0877	20.3196	18.4102	18.5092	14.8179	16.7175	25.586	18.0871	24.7276	14.6107	16.7551	11.0615	12.16	13.7362	18.1719	18.4211	18.6327	12.6804	17.0468	14.5926	14.7687	16.1298	16.0528	14.2256	15.4009
Ost48	58.0925	57.7844	59.6154	56.0549	57.2252	65.4379	56.0001	55.8695	53.1037	67.9177	74.1361	64.5205	63.009	59.4529	63.3052	61.0736	36.5378	48.6084	59.6331	56.1077	47.1293	47.5453	43.7016	38.4152	34.2792	42.0779	46.9041	51.822	58.0462	50.0286	43.5591	38.6414
28SrRNA-Psi:CR45860	0	0	0	0	0	0	0	0	0	0	0	0	0	0	0	0	0	0	0	0	0	0	0	0	0	0	0	0	0	0	0	0
CR43817	0	0	0	0	0	0	0.306266	0	0	0	0	0	0	0	0	0	0	0	0	0.326892	0	0	0	0	0.578947	0	0.859771	0	0	0	0	0
CG13323	0	0	0.0389953	0	0	0.0712763	0.0408797	0.127785	0	0.0887972	0	0	0	0	0	1.16212	0.647713	0	0.0789834	0	0.0392161	0.0376385	0	0.0398518	0.0372976	0	0	0	1.4293	0.0423541	0	0.0352864
CG16712	5829.09	6632.4	7449.33	7278.42	6737.99	7720.07	6547.34	6895.74	6655.54	8546	9188.36	8396.84	8140.36	9602.78	6924.24	9068.37	3407.66	4210.77	5047.68	4728.55	4201.34	4250.26	3612.36	3356.61	3600.16	2945.63	3841.85	4647.43	5505.14	5575.99	4287.72	3593.76
nudC	23.3036	25.4205	24.0174	20.494	24.2744	24.5779	27.0601	24.5209	17.2667	21.8964	19.3611	21.3571	20.1645	23.2986	22.0301	26.4701	17.6327	20.931	20.1569	19.3684	20.7957	17.8165	16.6904	15.2927	11.4006	15.5833	19.8555	15.3438	20.7201	13.7257	13.1148	13.1295
CG4563	0.0564143	0.0628657	0	0	0	0	0.0619803	0	0	0	0.0518591	0	0	0	0	0.154569	0	0	0.132606	0.0704907	0	0.189746	0	0	0	0	0.178698	0.065449	0.0732081	0.230054	0.377366	0
Scgalpha	21.5727	21.4444	19.4651	21.7276	22.9934	22.8812	23.0503	20.8725	24.7156	21.1104	22.7779	25.7805	22.1619	22.8987	24.8442	26.2989	22.7949	20.941	20.8244	22.5982	22.2595	21.008	22.17	22.0498	25.7101	25.5818	23.9201	24.6594	25.2284	24.112	27.098	32.8766
CG30105	3.72167	4.53142	4.74663	4.31167	3.73952	5.69195	4.03633	6.47503	2.63243	2.84244	4.34198	3.4216	3.37914	5.79247	3.53167	4.6243	4.4474	3.07431	3.96944	4.15725	4.26211	3.401	3.53956	1.22936	3.67851	4.76735	4.47371	4.08716	2.83563	2.15908	2.30011	3.68598
CG32679	0.1387	0	0	0	0	0	0	0	0	0	0	0	0	0	0	0	0	0	0.321351	0	0	0.307156	0.321744	0	0	0	0.146088	0	0.163653	0	0	0
BEAF-32	33.2799	29.2327	34.6548	30.9099	32.752	35.2378	30.8956	32.3845	35.8994	31.6826	34.0916	32.2798	32.224	29.7138	30.0218	30.9102	32.9325	30.1956	30.8895	31.793	28.5428	29.7824	28.7407	27.3482	28.2998	30.6106	32.3006	27.5142	27.0305	28.3754	34.8349	34.8638
tRNA:S7:12Ed	0	0	0	0	0	0	0	0	0	0	0	0	0	0	0	0	0	0	0	0	0	0	0	0	0	0	0	0	0	0	0	0
CR43898	0	0	0	0	0	0.0848966	0	0	0	0	0	0	0.0866121	0	0	0.229437	0	0	0	0	0	0	0	0	0.179035	0.0987426	0	0	0	0	0.196591	0
CG30268	0	0	0	0.212397	0	0.101241	0	0	0	0.03158	0.0227715	0	0	0	0.221938	0.551086	0.0610671	0	0	0	0	0	0	0	0.221353	0	0.0563572	0.0296653	0.276637	0	0	0
l(3)72Dr	2.3322	4.0787	3.0208	2.52006	1.44878	2.57021	1.75687	2.22844	1.68107	1.14209	1.73754	1.31412	0.781013	1.25415	1.9549	2.98172	2.65246	4.85074	3.93696	2.90443	2.85913	1.97933	2.21088	3.19763	16.2986	23.6454	21.8916	19.0395	21.6047	16.7843	19.098	22.0982
CR45321	5.91603	3.52142	0	2.25095	1.01262	0	0	3.40424	1.14883	3.63853	4.51204	1.20041	2.30292	3.19423	0	1.49832	0	1.15704	1.24314	0	3.70119	0	0	0	1.05282	2.22007	1.00063	0	2.20044	2.18225	4.25372	2.8025
CG11267	162.68	170.681	163.221	157.629	168.65	207.822	219.796	236.982	244.349	218.688	241.944	211.478	228.172	257.298	229.607	294.582	112.811	150.855	132.618	123.94	122.192	122.273	117.319	114.968	153.986	225.2	206.625	174.878	216.146	180.458	173.038	199.337
CR45931	0	0	0	0	0	0	0	0	0	0	0	0	0	0	0	0	0	0	0	0	0	0	0	0	0	0	0	0	0	0	0	0
mi	4.85788	4.6226	4.99118	4.2871	4.29391	6.19093	4.39971	4.39392	5.47096	5.1224	5.0624	5.40096	4.69662	6.3597	6.49139	5.27466	6.57807	5.41957	6.37055	6.16245	6.53509	5.50834	7.13291	5.45052	6.30192	6.39951	6.98845	6.95625	6.15282	6.97029	6.82159	7.53189
Ugt37c1	0.134076	0.150644	0	0.0668104	0.219957	0.0635943	0.0728679	0.0753817	0.367076	0.23935	0.190487	0.292472	0.533055	0.16543	0.280523	0.256374	0.224098	0.0762811	0.144311	0	0.143686	0.208829	0	0.282922	0.136293	0.151071	0.200956	0.221595	0.146996	0.156603	0.0737479	0
5SrRNA:CR33418	0	0	0	0	0	0	0	0	0	0	0	0	0	0	0	0	0	0	0	0	0	0	0	0	0	0	0	0	0	0	0	0
CG4332	9.71985	11.0713	10.0289	11.4697	10.8264	10.3122	10.1844	10.4479	8.3476	11.6752	10.3879	12.4	9.03041	11.4814	7.87875	8.13982	8.70696	10.5691	11.5558	14.0456	11.5244	11.8018	9.17994	7.57423	7.35582	8.63065	11.51	10.5445	8.87416	8.46362	8.97713	7.78837
CG42327	22.3536	22.8049	26.5103	31.3917	32.1267	30.267	24.7256	25.8682	32.1359	26.3157	29.2029	40.9542	38.3452	31.3766	28.1172	32.0559	14.2695	14.5242	15.3919	16.8423	15.8721	14.0417	13.4332	12.9208	13.4288	12.017	14.5557	19.203	21.5434	19.8919	17.1648	15.0036
Zip71B	20.7024	15.0228	15.7869	12.822	12.4417	14.4314	17.3522	17.2319	13.3792	12.2184	11.694	10.184	9.08344	10.9377	12.8307	16.4286	16.9002	11.68	14.1991	12.5297	15.1459	11.1427	17.3303	16.1788	10.8169	7.74138	11.4634	10.7169	12.2056	9.79773	10.4829	13.0639
CG1138	0	0	0	0	0	0	0	0	0	0	0	0	0	0	0	0.0962821	0.238809	0	0	0	0	0	0.0750535	0	0	0	0	0.0783435	0	0	0	0
Ubpy	20.5476	52.4951	101.255	306.342	334.554	175.628	110.897	30.9477	19.0054	22.9508	83.263	222.239	166.638	98.3081	74.4696	19.4849	22.5067	46.4469	89.6629	243.766	257.252	149.566	90.0407	30.0372	16.7171	21.5725	72.6735	156.409	114.86	85.4425	65.9367	20.1014
CG30273	26.7466	43.2831	47.4735	38.2385	52.8904	48.5692	47.353	41.4095	48.914	35.616	49.6796	46.828	55.9755	53.7256	44.4488	49.3115	24.8293	33.8892	37.152	42.3255	44.3	45.3793	30.7467	28.3348	28.375	33.4356	36.3737	28.4345	48.1247	41.4441	41.0955	41.8984
CG7813	0.0369184	0.0412286	0	0	0	0.104502	0.039466	0	0	0	0	0	0.143203	0	0	0.834367	0.867466	0	0	0	0	0.0328243	0.0335759	0.0653144	0	0.0363512	0	0.105527	0.0409364	0	0	0
Ugt37a1	0.135439	0.533436	0.140293	0.401732	0.439217	0.12813	0.220337	0	0.0753326	0.160984	0.255292	0.294872	0.266172	0.167058	0.0696044	0.346756	0.154192	0.469875	0.507064	0.0762788	0.208763	0.333271	0.13604	0.0657929	0.199799	0	0.254483	0.140107	0.230568	0.162153	0	0.0717592
CG43233	0	0	0	0	0	0	0	0	0	0.439457	0	0	0.378322	0.989532	0.398239	0	2.01077	0	0	0	0	0	0	0.354981	0.729253	0	0	0	1.19298	0.415497	0.781533	0
CR45119	0	0	0	0	0	0.450731	0	0	0	0	0	0	0	0	0	0	0	0	0	0	0	0	0	0	0	0	0	0	0	0	0	0
Cpr60D	12.213	7.17445	8.54852	11.867	17.8885	13.7684	7.14487	14.0395	32.3311	37.9627	27.7106	26.6769	23.5898	34.5434	39.0182	68.2913	8.86149	4.7309	12.6461	9.81562	8.68666	12.117	13.3807	12.786	25.8096	10.155	19.9082	23.2229	25.1037	22.5851	23.5695	25.0332
Cha	49.5457	46.1013	51.2345	50.1478	47.5452	43.8896	47.9622	42.6074	56.2519	57.2342	58.1686	58.578	64.1966	59.3731	57.9527	42.7871	66.0593	64.7609	64.2635	62.1244	60.5435	63.4343	64.2305	61.5015	76.147	72.1443	75.4729	73.0465	81.49	78.78	75.0247	71.5462
fz	3.89407	4.13423	4.37614	4.21222	4.87629	3.85863	3.70675	3.40526	4.57461	4.39335	4.67738	4.41438	5.02991	4.72315	4.14148	4.05195	4.67456	3.99901	5.69598	5.17556	5.33605	4.72763	3.87405	3.70434	5.42127	6.08153	5.1752	5.56159	5.1297	5.64125	5.52542	4.76204
CG11373	0	0	0	0	0	0	0	0	0	0	0	0	0.896337	0	0	1.21367	0	0	0	0	0	0	0	0	0	0	0	0	0	0	0.916604	0
CG11665	47.5154	51.9981	51.4775	54.3014	50.7732	54.2429	58.193	53.2692	48.2601	50.1133	50.9241	45.099	54.3074	56.3117	51.2427	47.9281	55.2643	47.8372	52.7949	54.6821	61.0431	60.7391	64.198	61.3741	56.5131	47.402	50.2987	52.877	50.6482	58.4324	58.9928	56.9357
Lcp65Ac	0.975674	0.757087	1.0902	2.08868	1.0286	4.7525	2.34504	1.85455	9.49453	3.43181	5.60843	3.30159	1.35468	5.44715	5.61977	11.8481	1.51254	1.1575	1.12913	1.60865	1.10844	1.30892	0.682387	0	6.70849	7.98096	4.13176	2.76759	3.37872	1.94312	3.33295	2.05445
ana1	1.98645	2.63683	2.83894	2.4889	2.12753	1.93216	2.40469	2.31224	2.8813	3.06666	3.70493	3.07522	2.66616	2.8085	3.09705	1.82996	3.71812	2.43836	1.85943	2.43324	2.29543	2.46097	3.39003	3.03263	4.54604	3.75709	3.83427	3.35628	3.58941	3.95104	4.16575	4.48268
mbm	3.35337	3.47169	4.35434	3.47064	3.2263	3.74556	4.21862	3.84392	3.82815	3.7657	3.30845	4.50845	3.82271	2.90717	4.47168	4.15933	3.9784	4.60587	4.69105	3.12442	3.75201	1.98503	3.22477	2.43986	2.85824	4.70218	3.34504	2.6037	2.94215	2.77757	3.6338	3.76702
CG13950	2.10329	2.68185	1.13918	1.00174	1.73086	2.14317	1.55625	2.04969	2.04181	1.96996	2.62034	1.21316	1.76142	1.11795	3.57172	2.20577	1.58609	0.891099	0.230479	0.245959	1.3499	0.99676	1.72356	1.01197	1.3241	1.00389	0.468087	2.20508	3.19306	1.02983	0.875212	0.611131
Inx2	71.636	66.2414	68.8426	62.2252	61.1262	65.9912	68.1014	66.5498	67.6959	73.8781	68.9927	72.4892	66.3003	73.3893	71.5169	66.0961	66.9814	72.4633	76.0218	68.1281	66.2064	63.8618	56.7354	60.5385	65.5567	59.9628	82.4446	75.02	72.1928	68.6975	53.3686	62.9124
CG42536	0	0	0	0	0	0	0	0	0	0	0	0.597091	0	0	0	1.76249	0	0	0	0	0	0	0	0.29993	0	0	0	0	0	0	0	0
Ance	36.9262	32.5873	38.986	32.9107	28.7226	27.8742	28.5121	36.1416	38.3047	54.405	51.2052	47.758	41.8902	33.6539	37.7671	47.9234	34.2537	32.7717	33.3982	37.5675	30.3834	24.6527	23.3754	30.1544	42.1692	31.9846	45.1543	41.8756	41.9762	35.5541	28.1724	33.8573
CycE	0.574385	0.397455	0.277965	0.265893	0.687465	0.427551	0.500795	0.473298	0.486312	0.578372	0.759906	0.679702	0.902665	0.596392	0.502869	0.839574	0.833968	0.779297	0.883038	0.857283	0.884869	0.60034	0.797875	1.02121	0.71026	2.11947	0.882024	0.707374	0.765945	0.724064	0.595899	0.788571
coil	5.15564	5.28733	6.37469	4.76878	3.95674	4.61822	6.354	5.83618	5.31906	5.90532	5.92177	5.87947	4.94731	5.76811	7.30719	6.20529	6.42696	5.77539	4.98989	5.23731	4.43248	5.1348	5.08885	4.41235	5.89116	7.44662	7.17716	6.77454	5.1239	6.87889	6.38773	6.58196
lds	1.61539	1.82913	1.24434	1.19477	1.03445	1.73284	1.48696	1.30843	0.470277	1.19468	1.04834	1.27396	0.548084	0.517275	1.04365	0.92337	1.47901	2.22469	1.99958	1.65917	1.74516	1.62537	1.86976	1.81883	1.03755	0.891291	0.983544	0.974712	0.724059	0.670648	0.970604	0.712595
Pfk	104.022	105.24	110.888	105.325	93.0574	88.4096	79.2936	93.4036	102.268	106.265	105.681	99.2983	80.0942	76.7057	79.9974	85.2639	110.657	116.198	119.527	112.244	99.6162	90.4087	83.1563	100.662	111.043	109.01	104.694	101.443	90.3964	87.3009	87.0693	104.682
CR42755	0	0	0	0	0	0	0	0	0	0	0	0	0	0	0	0	0	0	0	0	0	0	0	0	0	0	0	0	0	0	0	0
CG15641	2.0952	0.610426	1.79261	0.576448	0	1.71644	0	1.82874	1.79057	1.22871	0.548169	1.83905	1.68273	3.86215	0.581782	7.05727	2.13417	2.94061	0	2.31439	0	0.626628	0	0.665193	3.78257	0	0	2.63374	0	0	0.686714	0.645689
CG45076	213.036	208.312	188.683	215.676	211.088	201.452	222.33	212.032	268.032	236.217	292.358	257.496	245.871	235.14	238.516	297.964	197.215	209.178	229.276	203.434	184.417	211.601	192.105	200.501	270.13	292.181	230.188	225.99	249.5	223.572	241.163	247.07
CR18166	13.8518	7.43167	12.1726	10.9839	10.8232	13.2643	12.6988	11.8225	13.7442	12.8597	14.0226	9.73145	10.8032	15.3258	14.6923	15.4769	11.7545	10.0772	9.20616	9.04646	9.68712	12.0051	11.6248	12.2149	11.6847	13.1596	12.8746	12.1474	10.8481	12.5371	14.0469	16.3287
CG43120	0	0	0.120172	0.229361	0	0.649558	0	0	0	0	0	0	0	0	0	0.403259	0.702653	0	0.119677	0	0	0	0.125018	0	0	0	0	0	0	0	0	0
His2B:CG33890	0	0	0	0	0	0	0	0	0	0	0	0	0	0	0	0	0	0	0	0	0	0	0	0	0	0	0	0	0	0	0	0
CG14184	49.1657	59.7989	43.0304	46.2536	48.8824	49.6728	41.662	49.886	43.9267	51.52	49.44	47.4262	50.1388	56.7385	52.3676	53.0027	50.858	40.815	45.2877	45.254	49.5892	53.3816	50.5077	47.3281	48.196	43.7215	53.3521	50.0785	46.038	41.3147	50.3156	49.2435
CR43174	0.63055	0.353226	0	0	0.114521	0.100431	0	0.474907	0.234446	0.249218	0	0.115261	0.20883	0	0.217355	0.136214	0.119439	0.733374	0	0.119545	0.109448	0.211164	0	0.428585	0.835116	0.920606	0	0.223988	0.118737	0	0	0
CG17147	0	0	0	0	0	0	0	0	0	0	0	0.112075	0	0	0.104642	0	0.367533	0	0	0	0	0	0	0	0.221053	0	0	0	0	0	0	0
CG14579	0.12602	0	0	0	0	0.121632	0	0	0	0	0	0.277733	0	0	0	0.49233	0.993632	0	0	0.150867	0	0	0	0	0	0	0.399678	0	0	0	0	0
msk	31.5159	35.0608	39.2733	40.9719	35.3471	33.3229	36.3447	34.2206	34.4592	38.6415	35.7696	37.0014	33.8615	33.6296	38.5674	32.7623	35.3521	52.7961	47.2577	45.3108	44.5119	36.7406	38.745	40.1575	34.6166	38.0583	38.5152	39.7355	35.2897	31.0742	31.8567	30.0375
Cyp6a2	69.6833	72.6128	65.0011	52.1262	57.468	57.2256	45.1624	53.7437	33.6445	31.938	30.708	29.0869	35.2309	27.6261	22.525	26.8229	68.7756	53.1112	58.8743	61.2114	47.9587	42.2037	45.1947	44.2023	27.731	24.9736	23.9704	22.8538	26.3893	24.2142	26.8232	29.8099
CG11263	0.504277	0	0.396986	0	0	0.365774	0.419581	0.713803	0.281778	0.750736	0.685584	0.526624	0.759888	0.798307	0.630129	0.332212	0.827639	0.150667	0.424491	1.12549	0.779764	0.871913	0.839611	0.681183	0.861229	0.81797	1.28749	0.706586	0.29124	0.458389	0.949998	0.67961
CG44836	0.145522	0.324169	0.748171	0.280372	0.119739	0.242344	0.499907	1.72165	0.445182	0.677839	0.438235	0.393958	0.391683	0.353016	0.262241	0.047202	0.667284	0.974391	0.47759	0.576963	0.81439	0.343995	0.795129	0.230838	0.485879	0.703875	0.439347	0.283348	0.247111	0.3057	0.373905	0.314452
CG16884	1.66443	2.75524	2.22649	1.9194	2.24992	1.16058	1.1406	1.81169	0.46508	1.22321	0.373241	0.537273	0.555246	1.20328	0.664899	0.665481	1.04191	1.40442	1.73337	0.826002	1.03875	0.560392	0.875934	1.82275	0.561195	0.107187	0.36284	0.793379	1.03858	1.96217	0.213761	0
CG13064	0	0	0	0	0	0	0	0	0	1.68031	0	0	0	0	0	0	0	0	0	0	0	0	0	0	0	0	0	0	0	0	0	0
CR45953	0	0	0	0	0	0	0	0	0	0	0	0	0	0	0	0	0	0	0	0	0.292875	0	0	0	0	0	0.261682	0	0	0	0	0
CG3216	0.0580827	0.0678054	0.0937257	0.0300699	0.0997251	0.0289661	0.0989453	0.0983506	0.0988964	0	0.0558929	0.0331735	0	0	0	0	0.219288	0.190759	0.17187	0.257599	0	0.10265	0.0353827	0.23095	0.164771	0.0378347	0	0.0712076	0.0362844	0.0383596	0.0370922	0.0691473
Cirl	47.099	47.396	48.2626	48.0793	50.5711	48.7383	50.0146	46.2938	58.2832	56.131	61.7877	62.5977	61.4967	61.8311	59.756	39.8216	63.0661	59.6782	58.2159	58.8931	59.0442	59.167	58.2774	55.5631	72.6419	86.124	67.9661	70.9323	75.3243	80.2673	82.4876	82.3323
CG43139	0	0	0	0	0	0	0	0	0	0.363563	0	0	0	0	0	0	0	0	0	0	0	0	0	0	0	0	0	0	0	0	0	0
Su(var)3-3	2.96313	3.39657	4.56679	3.34784	3.86436	4.07663	3.81366	3.68037	4.00669	4.46731	4.15194	3.85182	4.48329	3.74547	4.27949	3.3485	5.21295	4.13223	4.23452	4.17566	4.73671	4.49456	4.38057	4.25317	4.10232	4.65847	4.73286	4.59242	5.48528	4.32046	4.5374	4.35256
CR45137	0.132028	0.147653	0.136582	0.131202	0.129455	0.18024	0.191	0.132768	0.122668	0.120759	0.179139	0.173455	0.231747	0.178959	0.139144	0.0722799	0.220247	0.112209	0.217911	0.132293	0.108728	0.180283	0.157608	0.0936848	0.146143	0.401248	0.291292	0.242386	0.0912757	0.195001	0.333565	0.164295
CG2901	0	0	0	0	0	0.075492	0	0	0	0	0	0	0.0780641	0	0	0.103575	0	0	0	0	0	0	0	0	0	0	0.0841986	0	0	0	0	0
CG3655	10.5305	7.9364	7.51788	6.92554	7.35009	6.37777	7.12117	8.71549	10.9971	10.2515	10.1672	11.2015	10.3917	10.813	11.8175	9.01377	12.1235	9.87375	10.5816	9.058	8.8719	9.51853	10.4591	10.3686	15.8584	11.1238	14.7068	12.5743	12.8742	14.0031	16.2224	14.87
Ca-alpha1D	25.1224	24.7033	22.2462	21.9016	20.7816	19.0527	20.834	21.0656	32.0294	21.5484	23.5254	26.4554	23.3445	20.532	27.7863	21.555	44.4402	39.8387	35.1293	34.954	31.4806	35.6737	39.3549	36.7346	39.0097	42.4576	31.7349	33.0059	30.3457	35.4964	39.9856	41.3241
CG30283	0.316015	0	0	0.64086	0	0.153793	0	0	0	0.558016	0	0	0.158283	0	0	0.617035	0.177869	0.181731	0	0.371993	0.173789	0.167171	0.351136	0.172764	0.16236	0	0.64271	0	0	0.182576	0	0
CG10505	0.769107	0.85863	1.03163	0.829891	0.870337	0.751777	0.631876	0.840642	1.02631	0.850856	0.933456	1.01953	0.731474	0.907186	0.789279	0.791274	1.04535	1.6514	1.3295	1.19371	1.00178	0.948082	0.693012	0.778367	0.967156	1.09784	1.43215	1.12947	1.02999	0.861929	1.26885	1.42781
CG10051	0	0.137944	0.254359	0.285064	0.134398	0.155303	0	0	0.0456197	0.0485045	0	0.0448358	0	0.0507444	0	0.0527743	0.0476476	0.19601	0.0909084	0.242617	0.0450715	0	0.0456631	0	0	0.144273	0.0841181	0.0466136	0.18757	0	0	0.0448148
CG43646	1.87053	0.732622	1.42698	2.04785	3.27899	1.32764	3.86847	0	0	0	1.32225	0	0.678515	0	0	0.872942	2.09336	0	1.43977	2.26038	0.699974	1.19844	1.27103	0.616872	0	0	0.58399	0.637385	0	0	0	0
Aatf	4.84418	5.77027	5.15821	4.64742	6.75847	8.38206	5.19496	4.14498	5.27986	4.72175	3.82462	3.85323	2.95685	2.60033	5.3217	4.1269	5.09529	6.62979	6.43038	5.71362	6.26345	6.29705	6.56501	5.01234	5.20925	5.97252	4.66377	4.99226	4.39518	4.75394	4.44121	5.67777
CR44063	0	0	0	0	0	0	0.588948	0	0	0	0	0	0	0.694896	0.53354	0	0	0	0	1.29986	0	0	0	0.543499	0	0	0	0	0	0	0	1.05125
CR43476	0.0675252	0	0	0	0	0.427996	0	0	0	0	0	0.0367883	0	0	0	0	0.345568	0.356656	0	0.543835	0	0	0	0	0.0350959	0	0	0	0	0	0	0.033958
CR41509	0	0.112343	0	0	0	0	0	0	0	0	0	0	0.0981646	0	0	0	0	0	0	0	0.0966072	0	0	0	0	0	0	0	0.103736	0	0	0.0919047
CR44769	0	0	0	0	0	0	0	1.65162	1.60708	0.847312	0	0.8277	0	0	0.813834	0	0	0	0	0	1.56637	0	0	0	0	0	0	0	0	0	0.726976	0.641695
CR44510	0	0	0	0	0	0	0	0	0	0	0	0	0	0	0	0	0.191137	0	0	0	0	0	0	0	0	0	0	0	0	0	0	0
ERp60	156.887	153.728	173.97	156.785	143.309	173.024	160.847	142.525	165.808	201.398	197.108	183.059	165.019	180.536	182.928	194.083	108.741	147.39	174.251	179.08	163.405	147.382	130.625	122.992	127.06	126.297	170.999	176.782	154.22	142.655	123.666	110.959
CG43192	0	0	0	0	0	0	0	0	0	0	0	0	0	0	0	0	0	0	0	0	0	0	0	0	0	0	0	0	0	0	0	0
Prm	35.4455	31.9113	30.7822	32.713	30.751	31.8986	34.4992	28.7829	31.7937	28.3979	28.5952	27.8765	25.3077	30.8213	32.0965	33.1373	37.3492	40.2749	43.3293	37.47	31.5583	38.9939	35.8028	36.7323	43.7482	41.2273	30.7538	34.5978	44.4757	37.6328	40.2471	38.9162
CR44860	0	0	0	0	0	0	0	0	0	0	0	0	0	0	0	0	0	0	0	0	0	0	0	0	0	0	0	0	0	0	0	0
bam	0	0.0616939	0	0	0	0	0	0	0	0.0645142	0	0	0	0.202668	0	0	0	0	0	0.190766	0	0	0	0.119858	0	0	0	0	0	0	0.180941	0.0559933
CG32641	18.2641	14.3176	23.7229	13.294	19.1819	18.6635	22.9396	18.4647	10.4747	11.0585	6.99969	5.40283	5.4056	12.2466	8.17217	7.13643	26.1423	23.2578	25.841	28.8455	20.8559	19.5431	19.8473	23.7953	6.5937	7.07906	10.6847	8.9504	5.43748	4.15749	6.66274	11.3218
Glg1	44.518	41.9354	46.1166	44.406	46.9323	44.499	47.1805	45.0785	46.9804	49.6743	48.84	51.4363	46.466	46.6629	51.1155	42.7275	43.9274	46.69	50.7171	48.286	53.559	51.9663	47.5921	48.0808	44.1578	47.2858	50.4982	49.462	49.8336	48.0166	46.1397	41.8339
CG4970	0	0	0	0	0	0.0828503	0	0	0	0.0518972	0	0	0	0	0	1.02621	0.502159	0	0.0779531	0	0	0	0	0	0	0	0	0.0439182	0	0	0.0464834	0.084657
nct	12.2643	14.7778	16.0497	16.0637	14.2934	13.4346	13.9925	13.5931	13.8131	16.5794	16.1901	16.3763	15.2242	14.9606	17.6548	12.8372	16.4519	17.9303	19.4421	19.1901	21.9003	18.7472	18.3272	17.7595	17.2108	14.9253	15.0505	18.6751	17.1483	16.2424	14.6633	13.6422
Dh31	43.6126	56.0711	57.1383	60.2474	47.9241	50.317	53.4114	46.9792	75.4079	65.9549	62.6097	66.8901	69.3583	65.1105	62.9519	60.3633	66.831	66.4625	70.1362	64.4946	67.9457	67.7189	56.5052	57.8382	87.112	89.5465	72.7565	64.727	71.3312	68.4029	73.34	78.8968
Gasz	24.3994	21.7902	18.0127	20.9736	20.0902	22.9813	26.1632	22.6237	20.5752	18.6507	18.1975	21.3061	22.2937	23.3983	24.6376	19.4391	22.173	20.703	19.4593	19.3675	20.6178	24.1126	22.0369	21.3317	20.22	18.5255	19.2728	20.3487	17.9511	19.2896	22.0761	22.9725
CR44035	0.0616728	0.0692333	0	0.0613147	0.0666881	0	0	0	0.0685889	0	0.0592047	0	0	0	0	0	0	0.0690024	0	0	0.119109	0	0	0	0.11343	0	0	0.0588919	0.139919	0	0	0
CG1523	13.4147	13.3446	14.2945	14.9638	14.9058	17.0286	16.1075	15.0365	13.9865	14.4086	14.6223	15.1165	13.4177	12.9852	14.0455	14.5372	12.3982	13.5167	11.2684	11.6165	11.4218	13.1904	12.2397	13.715	12.7472	13.0503	13.2287	11.8973	14.1275	11.483	11.6439	12.4181
CG4955	0	0	0	0.0568574	0	0.220204	0	0	0.0635354	0	0	0	0	0	0	0.97629	0	0.0703526	0.129172	0	0.0629856	0	0	0.0624397	0	0	0.117401	0	0.0675281	0	0	0.0655471
RpS25	3970.42	4089.19	3703.35	3769.34	3754.67	4078.02	3999.35	4199	4839.2	4288.88	4154.24	3753.01	4153.84	3833.22	3738.67	5388.83	2676.72	2907.49	2715.61	2501.2	2215.2	2073.27	1911.91	1961.14	2673.79	2454.26	2207.16	2175.13	3095.68	2772.68	2834.34	3242.41
CR40561	0	0	0	0	0	0	0	0	0	0	0	0	0	0	0	0	0	0	0	0	0	0	0	0	0	0	0	0	0	0	0	0
Cpr50Ca	0.0274146	0.0305248	0	0	0	0	0	0	0.0601267	0	0.0512385	0	0	0.0336283	0.0285618	0	0.0621502	0.0947098	0.0291414	0	0	0.0273954	0.0567885	0	0	0.0606771	0	0.0294963	0	0	0.0625424	0
CG8503	12.793	15.7896	12.1403	15.0719	14.2595	13.4311	13.3278	14.5849	12.8073	14.0018	14.4584	12.7524	13.6902	15.3113	15.2813	10.9872	15.0604	13.6517	13.4783	14.6288	14.1244	14.0533	13.4516	15.8409	3.46246	4.45806	3.30573	3.46204	2.81063	3.3644	4.11636	3.25754
CG9240	340.391	381.952	386.809	408.476	425.816	400.019	382.912	357.211	52.3138	46.9048	52.2709	44.7402	48.6992	46.3465	41.8716	65.4445	33.9756	40.3619	40.1376	32.221	36.6393	35.2205	32.172	33.7315	33.4713	37.5118	34.5328	32.0652	39.4137	28.4701	33.2212	46.1178
CG7514	0.100917	0	0	0	0	0.393421	0	0	0	0	0	0	0	0	0	0.542515	0.479171	0	0	0	0	0	0	0	0	0	0	0	0	0	0	0
CG34327	6.35777	4.60814	4.43164	5.50802	12.7598	8.14605	8.43824	5.37062	1.39514	0.914492	2.45462	0.896597	2.6307	2.47782	2.35068	2.68731	4.71731	3.53168	5.16397	4.51089	5.37475	4.32341	5.79911	3.79343	0.180545	1.96716	1.65293	2.45325	1.93298	2.00171	2.01548	1.4795
mir-92a	0	0	0	0	0	0	0	0	0	0	0	0	0	0	0	0	0	0	0	0	0	0	0	0	0	0	0	0	0	0	0	0
caps	13.6444	14.7924	16.8939	15.7585	14.0025	12.7985	14.2291	15.0427	17.4893	22.0148	20.2787	19.153	15.7773	15.2374	18.8452	14.5876	20.2288	22.1365	20.2416	19.5457	20.2176	18.1954	18.3144	19.3444	27.7728	21.3094	24.2065	21.4849	20.1066	21.6939	21.6907	23.8518
halo	0.689651	0.264655	0	0	0	0	0.268279	0	0	0.272221	0	0	0	0	0	0	0	0	0	0	0	0.224907	0.233058	0	0	0.25005	0.218398	0	0.268392	0	0.266273	0
CR43421	0	0	0	0	0	0	0	0	0	0	0	0	0	0	0	0	0	0	0	0	0	0	0	0	0.22425	0	0	0	0	0	0	0
SrpRbeta	17.676	21.0108	20.2115	24.0397	18.9483	20.3735	19.3942	19.8183	24.4075	25.0924	24.7521	25.1575	19.5401	26.8011	20.6945	24.3758	25.3896	31.1996	38.5594	36.7797	32.1125	23.8696	27.6269	24.4438	22.1649	23.9601	20.2875	28.7379	19.5772	17.1127	21.5277	18.9797
CR45907	3.34824	2.93305	4.69532	9.02435	7.52123	3.06114	5.58844	3.35688	6.24599	3.52075	2.18601	1.94239	3.59172	4.7772	3.26348	5.33922	4.92159	3.00391	4.44786	7.31325	3.85082	5.98076	4.02747	0.437029	3.48462	2.80801	5.38306	4.0809	4.30489	2.93114	2.36412	1.29512
Uba1	83.2084	87.0228	93.5571	95.6502	95.8676	93.2183	89.3676	83.8721	78.3608	82.685	86.2683	86.7111	87.1845	83.0539	84.4615	76.1227	84.2825	89.7392	93.8293	101.216	102.763	104.857	102.82	101.814	79.2683	74.5497	87.7012	86.5563	86.5181	85.969	81.7093	79.2432
CR44840	0	0	0	0	0	0	0	0	0	0	0	0	0	0	0	0	0	0	0	0	0	0	0	0	0	0.528165	0	0	0	0	0	0
CG42579	0	0	0	0	0	0	0	0.608699	0	0	0	0	0	0	0	0	0	0	0	0	0	0	0	0	0	0	0	0	0	0	0	0
snoRNA:M	0	0	0	0	0	0	0	0	0	0	0	0	0	0	0	0	0	0	0	0	0	0	0	0	0	0	0	0	0	0	0	0
Gr77a	0.47993	0.65004	0.0999206	0.868653	0.315289	0.645816	0.42387	0.324867	1.27636	0.788505	0.362288	0.210575	1.62671	1.33145	0.201817	0.252654	0.559596	0.697362	0.552473	0.478064	0.338961	0.664685	0.350813	0.563938	0.643453	1.08833	0.636755	1.17405	0.324023	0.343608	0.326891	0.206411
tRNA:V3b:84Da	0	0	0	0	0	0	0	0	0	0	0	0	0	0	0	0	0	0	0	0	0	0	0	0	0	0	0	0	0	0	0	0
5SrRNA-Psi:CR33416	0	0	0	0	0	0	0	0	0	0	0	0	0	0	0	0	0	0	0	0	0	0	0	0	0	0	0	0	0	0	0	0
CG34295	0	0	0	0	0	0	0	0	0	0	0	0	0	0	0	0	0	0	0	0	0	0	0	0	0	0	0	0	0	0	0	0
CG11882	8.78974	10.8134	8.91248	11.7643	8.77697	10.7512	10.2456	9.21846	8.70619	9.49415	9.05196	9.71702	9.76519	10.5666	8.1583	11.3633	7.55083	7.70244	8.74086	10.1177	8.23007	10.3328	8.12825	8.26425	6.83881	9.27246	8.4862	8.43423	5.65684	7.08761	5.96382	7.39454
CG14770	0.96501	1.78346	1.25597	1.59766	0.613199	1.56364	1.3365	1.32757	0.875062	0.22692	0.93632	1.50139	0.76782	0.764831	0.19927	1.31859	0.942255	0.957729	1.74729	0.686899	0	1.10923	0.375901	0.708109	0.192228	0.416639	0.177442	0.381555	0.478105	0.24673	1.91484	0.448871
CG13751	143.429	168.595	146.613	189.489	160.537	160.368	167.189	163.793	150.701	158.794	128.822	130.821	137.669	120.197	129.825	184.315	119.75	140.048	134.057	154.15	110.774	128.466	126.64	125.048	104.165	117.848	126.53	120.253	107.894	109.831	109.991	104.004
CG14607	4.29259	2.39701	3.07185	3.47277	2.95019	2.21886	3.6914	3.2803	1.8537	1.65136	0.416108	1.40017	0.88118	1.39334	1.37932	2.73191	2.29747	2.37422	2.95545	1.52077	3.02539	1.78184	2.46096	2.35055	1.51609	1.52257	1.14023	1.06985	0.754076	0.691867	1.25591	2.24154
Cog3	12.1519	11.3528	12.9133	11.6578	11.9574	11.8721	13.3722	11.0199	8.29331	9.67116	10.4391	9.79604	10.7359	10.828	10.304	8.8582	12.1257	11.1113	9.39335	12.8795	13.2832	12.9666	10.6857	10.7718	10.4807	11.2404	10.834	10.7769	9.57586	9.62331	10.3933	9.54219
CR44886	0	0	0	0	0	0	0	0	0	0	0	0	20.3872	0	0	0	0	0	0	0	0	0	0	0	0	0	0	0	0	0	0	0
Hexo1	102.663	91.4791	72.3187	58.0657	56.2737	55.8353	62.4754	82.3414	62.4652	53.2824	56.7914	51.5691	45.5334	45.4115	47.8738	59.6583	80.4506	73.8858	48.0419	42.3368	31.7218	41.9612	49.5553	55.9043	53.5624	47.8479	44.2554	39.8191	45.1392	42.0476	43.0737	52.2852
Swip-1	98.2603	107.145	99.0445	104.029	88.7751	68.0402	70.6225	84.4872	94.6422	103.143	99.4255	88.0921	81.3696	71.6303	68.7005	87.382	95.011	105.093	99.037	101.47	85.6405	56.2112	60.8371	70.3945	90.0952	77.3871	83.7303	79.9305	81.8967	72.7544	69.1923	80.9031
CG7841	9.95737	12.9057	11.5269	10.6659	10.2881	14.8205	14.7929	13.892	15.3876	18.1643	13.4858	13.8782	13.6362	12.4369	16.886	25.5064	11.4952	13.1581	14.3524	14.8419	10.7104	14.1666	16.1678	15.523	15.5329	19.9142	14.1845	14.9937	18.4229	14.5599	20.8053	25.6282
l(1)G0469	7.26196	11.0355	9.51599	11.0314	9.92551	11.377	7.98906	5.85627	7.81431	9.6617	11.047	9.96388	12.8705	10.837	9.81053	4.83073	9.92666	8.68378	11.4925	12.6035	12.9136	10.8301	10.5686	9.69143	9.06349	9.52244	10.418	11.5068	10.5461	10.7939	8.95422	8.80081
CG33137	1.74341	1.67541	0.949247	1.2186	0.312055	0.582498	1.34457	0.670573	3.27424	1.0628	1.16493	0.65283	0.608233	0.775945	0.633433	0.780736	0.325437	1.97804	2.23389	2.02143	2.50075	2.63237	2.12894	0.585683	1.15767	2.85335	1.97046	2.48919	1.92888	0.337794	0.636746	1.15913
Ir75d	1.13955	1.27739	1.27985	1.42143	1.51176	2.3817	2.13661	1.4528	1.90365	1.54828	2.3031	2.21337	1.44661	1.22386	1.53254	2.17071	1.86186	1.56409	1.63647	1.35239	2.3787	1.76472	1.30823	1.76781	2.46235	2.35828	1.8446	1.53393	1.53237	1.95912	1.75434	2.14068
CG13731	0.0321486	0	0	0.0322405	0.0357587	0.0620259	0	0.0372092	0	0	0	0	0	0	0	0	0	0	0	0.0389034	0.132914	0.0307081	0.0606277	0	0	0	0	0	0	0	0.0469029	0
CR44996	2.2866	0.941826	1.97696	2.88421	2.24936	2.54943	1.75802	1.72291	5.8225	4.83671	6.60895	7.16791	5.30952	9.00089	7.32353	6.23184	1.67137	1.96447	1.92444	3.0249	2.39115	1.93049	1.75656	1.81855	4.96694	3.23731	4.02132	5.56878	3.03983	5.48693	3.91214	3.32366
CG3597	118.877	101.918	123.374	110.413	98.1557	103.83	108.277	132.263	147.437	142.688	140.68	138.973	128.4	156.61	125.877	164.332	59.8098	104.82	96.6331	93.3621	80.5772	55.9587	42.5464	51.8254	79.7944	93.3356	100.404	107.715	103.947	79.0318	71.1988	75.1263
CG14000	0	0	0	0	0	0	0	0	0	0	0	0.180241	0.0815289	0	0	0.762819	0.192352	0	0.277003	0.0978608	0	0	0	0.091061	0	0.0973336	0	0.0932091	0	0.199926	0.191435	0
Cdk9	10.2247	16.036	12.9754	13.5979	13.187	13.9063	13.1101	13.3587	13.3697	11.7552	11.9541	10.3416	12.4056	13.8652	11.5166	12.2309	9.80606	11.3893	11.9792	10.7192	11.4598	9.65871	12.3431	9.65385	9.97432	12.3098	12.5799	10.6951	8.17926	9.90806	9.49867	10.9922
CG3117	0	0	0	0	0	0	0.103294	0.312857	0	0.10993	0	0	0	0	0	0	0	0	0	0	0.316454	0	0	0	0	0	0	0	0	0	0	0
snoRNA:Psi28S-2442a	0	0	0	0	0	0	0	0	0	0	0	0	0	0	0	0	0	0	0	0	0	0	0	0	0	0	0	0	0	0	0	0
Inx3	60.8977	65.9522	65.8217	65.7121	63.1582	57.9896	63.4538	59.4088	55.9664	67.9818	64.6199	63.1396	65.8007	63.3779	67.3287	59.545	48.971	67.3834	55.6405	61.1754	60.5132	39.0786	50.4401	53.5089	46.1531	36.457	53.2905	65.8126	60.041	46.3714	44.7255	44.7029
CG10671	29.5661	24.6471	22.6016	22.3707	20.9864	25.8508	24.4697	29.1748	23.7001	23.6858	23.8361	25.3912	20.2521	22.9421	24.2823	28.2078	25.8248	26.8544	21.6288	22.5615	26.3651	21.7412	25.0657	25.0507	23.1764	18.577	22.6034	22.1136	22.4082	24.5289	24.5523	26.005
CR44587	0.108254	0.246089	0.114618	0.109987	0	0	0	0.122218	0.119722	0	0	0	0	0.276175	0	0.139166	0	0	0	0	0.115547	0.218986	0	0.11078	0	0	0	0.117222	0	0.124012	0	0.212178
Yp1	2.46185	0.342471	30.3428	31.8757	0.134604	0.356778	0.134974	188.177	2.26393	2.65357	3.00843	5.28014	8.20491	21.9778	2.29468	279.105	0.667464	323.763	0.483149	0.509265	0.196296	0.12817	5.57451	172.033	1.23114	2.2455	7.70867	49.9107	75.8359	162.252	29.7429	1.3989
shf	27.1789	31.3683	33.8567	31.4171	33.8014	35.3081	30.7224	26.0945	19.5847	28.8302	30.5185	30.4057	26.1468	25.1986	25.6522	17.1049	22.9777	23.0403	29.454	28.1011	32.6187	30.958	26.9388	22.7666	18.7257	14.5723	20.8626	20.6353	28.9475	18.2039	16.8708	13.6151
CG34167	0.247118	0	0	0	0	0	0	0	0	0	0.237948	0.562516	0	0	0	0.690727	0.322258	0	0	0	0	0	0	0	0	0	0	0	0	0	0	0
CG34196	0	0	0.407485	0	0	0	0	0	0	0	0	0	0	0	0	0	0	0	0	0	0	0	0	0	0	0	0	0	0	0	0	0
CG1319	53.1057	54.8384	44.8018	43.5063	50.2442	52.0398	51.3855	49.3956	47.9221	46.1753	46.2829	41.1553	43.9111	48.7113	42.9139	44.8688	39.7207	31.7209	27.4074	33.7706	34.8634	30.5291	25.9543	29.711	28.5603	31.4821	29.7686	26.8828	38.4382	36.5717	29.1894	36.2073
CR42860	4.13049	2.70372	4.00122	4.17082	3.91948	3.20343	3.54628	3.18517	2.66528	2.50961	3.58675	4.60186	4.33879	1.88042	1.91541	3.12354	4.83569	5.83789	5.45909	7.14211	6.6956	5.38893	4.41832	6.53933	5.16169	6.48707	4.25478	4.59418	3.97551	4.412	4.36542	6.5837
CG11350	0	0	0	0	0	0.0781046	0	0	0	0.1801	0	0	0	0	0	0.226867	0	0	0	0	0	0	0	0	0	0	0	0	0	0	0.225538	0
CG6356	33.9088	51.4875	48.1044	44.5041	33.3161	28.1886	31.8131	26.3334	36.8929	47.9067	47.8746	53.6055	42.3697	43.0474	41.1424	33.7211	29.9062	48.6309	50.5011	48.6241	41.0662	25.1842	27.7227	27.8241	30.501	31.9951	48.372	49.7041	45.8556	41.8101	31.3022	28.2776
CG16789	14.5761	12.3727	12.2869	13.767	11.4664	13.1701	13.6825	14.4885	3.82313	3.41927	2.92987	3.89093	2.99747	2.57323	2.87479	2.56124	13.8188	15.7536	14.0442	14.0461	13.84	14.336	16.9199	15.6353	13.849	14.9657	17.4176	14.2246	13.2497	14.751	13.8188	14.1706
Grip84	10.5203	9.73187	10.8139	9.71517	9.85619	10.3086	9.30381	8.95171	8.64966	10.4847	10.3596	9.95424	10.9568	11.421	10.7075	9.38818	9.31249	10.0288	10.7033	10.8024	10.1231	11.4077	11.4002	10.562	9.26214	9.70276	11.2307	11.5932	11.148	11.0356	10.7134	12.0986
CR44374	4.52102	4.16715	4.82775	5.82837	5.28112	4.24318	7.47532	3.87866	5.01434	3.32536	4.70347	6.3282	6.06639	3.38124	4.85987	5.4515	6.26488	7.13639	6.83813	4.23301	6.48898	6.52843	12.1366	2.61885	5.18438	7.87538	8.11614	9.64396	7.43684	5.38599	5.81918	7.23324
CG9825	0	0	0	0	0	0	0	0	0	0	0	0	0.0813378	0	0	0	0	0	0	0	0	0	0	0	0	0	0	0	0	0	0	0
stai	52.0964	59.0173	59.2375	58.42	50.0883	52.0926	59.451	47.4088	60.1449	51.2077	50.0477	58.5835	64.2216	59.7908	56.2917	46.3384	79.1181	78.4397	77.9235	72.1767	74.1721	75.8298	79.2516	71.2059	84.7985	82.1297	77.0578	71.5878	73.9142	75.1072	79.5284	78.3073
MED16	3.48338	3.11951	3.21349	3.00384	3.14945	3.46752	3.07103	3.52347	2.38555	3.51039	3.14085	3.2695	3.71794	3.714	3.74088	3.62034	4.24997	3.44225	3.77395	4.19436	4.2161	4.7267	4.18122	3.67647	3.22378	3.08735	3.84947	3.91117	3.0519	3.85506	3.68405	3.81826
CR45806	29.4512	28.2351	27.6986	26.2655	31.809	31.7416	29.026	32.9809	22.6781	29.2246	24.5131	31.02	26.2151	31.687	29.0455	33.5737	22.5873	19.356	19.1834	17.0323	23.6888	20.4225	22.9113	24.6358	18.7406	24.5662	16.5942	20.197	26.4611	23.0919	19.8398	23.9045
CG12259	7.95322	7.1883	7.5669	9.18154	7.93191	8.8633	9.01567	9.19053	9.04711	10.0162	7.29767	7.53239	8.80718	7.49241	8.60439	9.37753	6.49531	7.44126	6.70434	7.04018	8.51595	6.68408	6.62154	4.72101	5.70345	4.74268	7.87889	5.67126	8.2838	5.42788	6.23852	6.89212
CR44096	0.281241	0	0	0	0	1.95194	0.329203	1.29783	0.956015	0	0	0.318773	0	0.374966	0.892289	0.392637	1.42136	0	1.04841	0	0	0	0.327202	0	0	0	0	0.643909	0.335003	1.45401	0.710348	0
CR44218	0.863428	0.692296	0.648877	0.495723	0.401643	0.842155	0.546064	0.140404	0.26755	0.585662	0.476754	0.268099	0.24508	0.609623	0.129276	0.31352	0.87551	0.626087	0	0.24585	0.671517	0.842791	0.875316	0.320249	0.105306	0	0.409865	0.22716	0.257758	0.267575	0.126122	1.02237
CG43997	0.295557	0	0	0	0	0.59705	0	0	0	0	0	0	0	0	0	0.396153	0.684488	0	0	0	0	0	0.310391	0	0	0	0	0	0	0	0	0.313307
CG8321	67.1909	76.3232	66.3743	75.7839	69.9638	64.7419	74.8725	76.5059	63.6138	75.0211	59.784	60.2169	66.9662	64.7724	66.5541	88.5573	60.3886	47.0076	47.5066	45.9304	45.8456	47.592	52.2063	55.5213	70.9484	49.5419	52.6905	41.6429	49.6347	64.5907	62.7991	65.5548
Cpr23B	0	0	0	0	0	0	0.120921	0	0	0	0	0	0	0	0	0	0	0	0.258296	0	0.252272	0	0	0	0.123087	0.144643	0	0	0.270681	0	0	0
HDAC4	15.4085	15.7819	15.4719	16.1826	16.0014	15.4037	16.0849	12.2562	18.7062	19.572	19.4799	19.2092	18.7704	19.1479	19.4244	14.2284	22.683	22.0731	21.3127	22.1945	21.1505	21.9699	22.9827	20.9958	26.8567	29.2793	29.5007	27.1582	26.345	24.4361	26.2313	24.3293
CG2889	13.7446	11.9065	13.4457	11.1379	15.2576	13.793	14.1435	13.2343	16.7474	12.2339	12.9291	14.2278	13.5092	13.7317	14.399	11.7289	14.5512	11.6644	11.998	12.6801	12.9874	16.2651	14.1145	12.7469	13.2403	14.3726	12.2774	14.5957	12.5343	11.8595	13.3818	15.3476
CG32075	5.03046	6.0299	7.25254	5.71669	4.68063	6.79797	6.52748	7.5728	4.26624	7.11535	6.15909	5.87912	5.49557	7.47058	7.51285	7.16281	5.19763	7.17049	8.09832	5.7658	6.99249	5.78108	6.3371	6.23491	5.35861	8.16629	7.84998	6.30067	5.02973	4.74352	4.73563	5.55554
CR45148	0	0	0	0	0	0	0	0	0	0	0	0	0	0	0	0	0	0	0	0	0	0	0	0	0	0	0	0	0	0	0	0
Su(Ste):CR42414	0	0	0	0	0	0	0	0	0	0	0	0.0687984	0	0.078757	0	0	0	0	0	0	0.0660344	0	0.0665903	0.131723	0	0	0	0	0	0	0	0.0581527
CG42789	1.27689	0	0	0	0	1.17672	0	0	0	0	0	0	0	0	0	3.21439	0.458743	0	0	0	0	0	0	0	0	0	0	0	0	0	0	0
CG32645	2.22253	2.05413	1.47897	1.02701	1.2302	1.29403	1.44856	1.16365	1.17235	2.01806	2.02054	1.804	1.04198	1.23049	2.37944	1.99584	2.83534	2.43453	2.31627	1.61095	1.07452	2.11472	2.04459	2.6348	4.37214	2.67872	3.30676	2.90884	2.16046	1.96456	2.46092	2.24455
CG8543	0	0	0	0	0	0	0	0	0	0	0	0	0	0	0	0	0	0	0	0	0	0	0	0	0	0	0	0	0	0	0	0
CG10019	1.49197	1.42064	1.45625	1.11758	1.33195	1.18306	0.997508	0.882677	0.834664	1.39811	1.56912	1.28449	1.18773	1.37394	1.16797	0.455481	2.45148	2.59958	2.60656	2.40062	2.09569	2.30427	1.86752	1.3683	2.01193	3.50176	2.20603	1.9668	2.25115	2.64533	2.21092	2.56177
Ir94b	0.070184	0	0	0	0.0768494	0	0.152382	0	0	0	0.133458	0	0	0	0.0740408	0	0	0	0.0706646	0	0	0	0.208214	0.136305	0	0	0.0644508	0.0715635	0	0	0.0674576	0
CG5897	0.0738958	0	0	0	0	0.0699223	0	0	0	0	0	0	0	0	0.232746	0.181327	0	0	0	0.0866921	0.0812753	0	0.0831186	0	0	0	0	0	0.163641	0.0865783	0	0.147539
tRNA:CR31518	0	0	0	0	0	0	0	0	0	0	0	0	0	0	0	0	0	0	0	0	0	0	0	0	0	0	0	0	0	0	0	0
Spn43Ab	518.099	517.888	522.977	534.868	522.315	496.253	480.708	535.12	536.874	625.327	652.037	575.035	536.671	538.488	463.125	626.958	402.061	411.308	341.588	311.838	288.662	292.687	314.416	381.364	422.58	311.393	382.929	381.183	426.72	378.973	356.552	396.711
CG17270	16.0407	21.0019	18.7392	20.011	18.4859	21.0428	18.037	18.0753	22.3046	17.7818	19.4985	18.0991	19.0765	21.5031	17.2916	17.5692	18.6853	19.0534	20.0071	18.3315	18.7495	15.8757	15.6423	12.8558	15.6069	18.2465	14.9098	16.0181	21.4046	19.9316	18.9931	25.3568
VhaAC39-2	0	0	0	0	0	0	0	0	0	0.25023	0.202061	0	0.213838	0.132851	0	0.278745	0.249871	0	0	0	0	0	0	0	0	0	0.233098	0.388441	0	0	0.122698	0
tRNA:CR31485:Psi	0	0	0	0	0	0	0	0	0	0	0	0	0	0	0	0	0	0	0	0	0	0	0	0	0	0	0	0	0	0	0	0
Cyp4ac1	67.3983	61.3731	62.5763	65.6703	58.7668	71.2878	81.5313	78.0987	71.7074	83.8774	92.8042	92.8017	87.3594	109.734	97.9807	89.1134	53.3995	60.6516	57.257	61.8762	61.6811	57.2002	62.2682	59.748	52.5776	34.942	56.3802	60.2513	68.9932	72.3272	71.2991	46.501
sim	1.18143	1.70527	1.77588	1.62638	1.38241	1.49661	1.06346	1.41971	1.71687	1.59149	2.46389	1.22609	2.26536	1.61539	1.85139	1.76357	1.43516	2.59636	1.98299	1.91595	1.71613	2.57375	2.19719	1.38572	1.55274	2.37361	2.67434	2.09812	1.99586	2.3262	1.83271	1.93701
CR46019	0	0	0	0	0	0	0	0	0	0	0	0	0.577835	0	0	0	1.26519	0	0	0	0	0	0	0	0.570729	0	0	0	0	0	0	0
CG9106	0	0	0	0	0	0.166567	0	0	0	0	0	0	0.170812	0	0	0.455426	0.185676	0	0	0	0	0	0	0.465434	0	0	0.0862145	0	0	0	0.0956685	0
LanB1	7.84998	8.5784	8.64456	7.02907	6.90634	7.71632	7.37946	6.37795	5.52341	11.476	10.7616	12.5618	8.03752	12.4715	13.5299	8.88026	5.57272	5.41867	9.17886	10.5403	9.7272	5.85688	6.4468	5.28852	6.69741	5.57507	13.1569	14.8577	13.7578	10.7246	6.78338	3.88197
CG32718	0.15377	0	0	0	0	0.147392	0	0	0	0	0	0.167148	0.461914	0	0	0.559829	0	0	0	0	0.15765	0.149533	0	0	0	0	0.432748	0	0.156911	0	0	0
CG17321	21.7148	27.3804	30.8181	31.6144	24.9387	24.1426	22.1562	21.9745	25.6001	20.9598	22.2801	22.7606	21.5714	21.7298	21.0709	19.4928	29.517	37.0498	32.3916	34.073	30.4089	27.4172	28.1861	26.027	28.6238	30.2829	23.9571	22.505	24.2304	26.9802	32.0633	31.688
Art4	5.67556	6.01643	7.21236	8.20127	7.61337	8.68556	7.10436	6.66599	5.64325	6.34545	5.77536	6.68445	5.5501	5.23855	5.61794	4.41076	9.83171	7.54006	10.4964	10.224	11.3338	11.3523	10.5707	7.97092	7.29301	7.34046	7.03642	8.47314	6.58333	6.46853	7.98903	8.36737
sna	0	0	0	0	0	0	0	0	0	0	0	0	0	0.145544	0	0	0	0	0	0	0	0	0	0	0	0	0	0	0	0	0	0.209306
wtrw	53.4781	56.6458	58.366	59.6287	66.363	68.029	62.4256	57.1508	63.2184	71.4691	75.4341	81.4719	85.7818	80.4122	85.4891	62.3977	49.8405	48.5627	52.6714	61.475	64.6699	60.1316	60.4942	57.0369	68.1038	57.0022	67.9039	79.9573	91.5721	85.3023	85.1993	82.4356
CG3631	5.16659	4.66499	5.75422	5.49322	5.98857	5.78063	5.31045	5.17923	5.77915	4.7141	4.57891	4.40803	4.98341	6.20886	4.65591	4.68916	5.54209	5.46928	4.11398	6.00441	5.27725	5.37848	6.21149	4.74586	4.39789	4.56797	5.22546	5.11451	4.44986	5.35475	6.13777	5.08243
CR45579	0	0	0	0	0	0	0	0	0	0	0	0	0	0	0	0	0	0	0	0	0	0	0	0	0	0	0	0	0	0	0	0
tud	45.1684	39.4798	46.0466	46.0525	45.147	43.9339	48.7117	44.8832	35.6251	40.1963	38.2937	41.0242	40.8176	44.4803	46.8149	28.2518	66.8714	62.0264	61.8422	64.3773	64.4343	69.0035	74.3134	74.7859	63.3887	53.0176	61.6289	62.9462	60.1475	62.5541	62.0714	55.3931
cdc14	18.0796	22.3891	21.4249	20.719	20.898	19.4347	19.8333	19.4063	20.4043	24.2179	23.4552	22.133	24.5648	21.8411	24.3204	16.9495	25.4315	23.9835	25.3494	23.0488	23.3431	21.8761	25.0267	22.5339	28.0206	28.5268	27.5651	28.4308	29.3191	28.9057	31.3135	31.223
CR44528	0	0	0.112173	0	0	0	0	0	0.111591	0	0	0	0	0	0	0.395798	0	0.111071	0	0	0	0	0	0	0	0.100777	0.0920127	0.102163	0	0	0	0
CR45617	0	0	0	0	0	0	0.782335	0.378183	0	0	0	0	0	0	0	0	0	0	0	0	0	0	0	0	0	0	0	0.319029	0	0	0.662055	0
mir-985	0	0	0	0	0	0	0	0	0	0	0	0	0	0	0	0	0	0	0	0	0	0	0	0	0	0	0	0	0	0	0	0
CR45269	1.22744	0.934116	3.10489	2.12823	0.87483	0.416402	2.87593	0.467817	1.78883	4.19997	1.90284	1.20737	2.45428	1.86364	2.1841	1.00246	0.903637	0.458853	0	0	0.44233	2.02829	1.69773	1.66656	1.56044	2.19072	1.56888	0.841317	0.284441	3.4947	2.18851	1.06247
CR44507	0	0	0	0	0	0	0	0	0	0	0	0.241713	0	0	0	0	0	0	0	0	0	0	0.219391	0	0	0.228072	0	0	0	0	0	0
CG1463	8.22374	10.5616	9.48253	8.72471	9.5048	10.2656	8.69345	9.70006	10.4734	8.19646	9.04894	8.55775	8.87594	9.07542	11.2019	10.2186	9.7322	10.1639	10.3018	9.6218	10.3919	8.84036	9.86968	10.9434	12.6171	15.1391	11.3536	11.7652	9.42967	11.4024	11.1207	13.5397
CG13188	1.98845	2.73994	1.20671	1.06217	1.68422	2.82538	4.36253	3.70793	1.02347	0.553947	0.826231	1.09472	3.02539	3.54312	3.06939	2.92817	2.81053	1.08258	1.3076	1.39112	1.36363	1.7232	3.90229	3.58177	1.29396	1.26824	1.20523	1.79509	2.92447	3.4438	2.81227	2.32412
alpha4GT2	0	0	0	0	0	0	0	0	0	0	0	0	0	0	0	0	0	0	0	0	0	0	0	0	0	0	0	0	0	0	0	0
Mhcl	69.0238	56.6897	58.4725	59.2183	61.5864	59.6032	66.0106	70.0804	61.6776	49.5526	46.8423	48.7593	48.8022	52.2776	54.8477	45.976	79.9957	63.5241	55.7222	56.4112	57.0444	69.0205	72.7855	69.7915	63.8481	59.5043	54.4525	51.6386	56.2003	58.147	65.8574	66.0979
CG17187	7.55806	5.85255	7.6281	8.80639	7.41202	7.8288	7.90269	6.6674	9.39543	9.57616	7.45996	8.33196	7.18779	8.20221	8.98664	9.36143	7.20086	7.70669	7.6796	6.99216	5.33291	8.14926	6.04896	7.07642	7.20932	10.7798	7.22473	5.79576	7.45308	7.40268	6.85069	9.47734
CG14826	0	0.159477	0	0	0	0	0	0.161638	0	0	0	0	0	0	0	0	0	0.175841	0	0	0	0	0	0	0	0	0	0	0	0	0	0
mr	20.3629	24.987	22.9967	23.8704	23.7963	21.0879	21.6642	19.8378	8.03655	6.37505	7.46601	6.71907	7.22774	7.30177	7.2466	8.42295	19.5179	24.1647	20.5681	22.7598	21.8169	20.8061	21.7776	22.2362	20.0088	21.7048	22.7083	21.9245	24.1271	18.6498	27.4078	24.4598
unc80	37.6611	35.6134	35.1325	33.9043	38.1235	34.789	35.4067	35.6879	33.0702	32.4082	34.0501	35.0519	34.5724	35.6131	34.774	22.6206	50.0807	44.3665	44.2754	46.5676	45.3487	48.7675	48.2547	45.329	49.4582	53.5962	39.5963	44.8984	48.081	52.5906	55.3563	55.2583
CR44575	0	0	0	0	0	0	0	0	0	0	0	0	0	0	0	0	0	0	0	0	0	0	0	0	0	0	0	0.363654	0	0	0	0
CG45784	0.0169672	0.0190791	0.0176443	0.033347	0.0185825	0.0314715	0.0362919	0.075941	0.135634	0.0203935	0.01628	0	0.184194	0.0822821	0.0543549	0.0192092	0.0162515	0.144172	0.0805639	0.0504383	0.0476191	0.118794	0.171094	0.107219	0.175275	0.214282	0.422976	0.244148	0.190551	0.169778	0.154031	0.196139
Acp26Aa	0	0	0	0	0	16.3416	0	0	0	0	0	0	0.74165	0	0	14.7896	8.03045	0	0	0	0	0	0	0	0	0	0	0	0	0	0	0
CG13405	0	0	0	0	0	0.487646	0	0	0	0.202283	0	0	0	0	0	1.27664	0.371267	0	0.175957	0	0.16627	0	0	0	0	0	0	0.390894	0	0	0.375611	0
en	2.7414	0.915403	2.09389	1.08765	1.62094	1.4575	2.19509	1.85225	1.42772	1.43035	1.31108	2.38868	1.57861	1.18642	1.64237	1.17464	1.3779	1.23167	1.48135	1.294	1.57021	2.24299	1.41548	1.28867	2.26985	1.65193	1.97132	1.52902	1.61751	1.50035	2.20185	0.77088
Lkr	1.14253	1.55289	1.23025	2.00471	3.17356	1.61441	1.79962	1.71153	1.75293	1.42162	1.39943	2.52019	1.51428	1.19559	1.52096	1.16206	2.38005	1.80711	2.16429	2.16061	2.38993	2.47828	2.46946	2.49219	1.63347	2.8395	2.16611	1.95988	1.62048	1.76689	1.96221	2.06216
PGAP5	13.3812	18.0134	18.5476	20.8858	19.3276	22.6496	19.6208	20.2524	16.6294	18.0646	19.9294	16.1661	22.5005	22.3811	20.3995	22.3158	17.5571	15.9801	17.0942	19.3593	17.9029	15.1214	12.2575	15.2812	14.9721	19.4365	16.6515	17.7415	22.1295	17.4682	16.1344	18.604
Gk	23.8108	19.0888	23.5802	23.7214	24.4592	21.8574	29.1796	26.4668	29.6189	22.1567	28.4677	25.7614	27.6491	22.1362	31.2065	34.3341	22.1417	34.6534	30.6967	29.0156	27.2797	18.8207	22.8312	28.6058	25.005	25.3684	32.4068	28.392	31.3572	20.2839	31.6282	27.0239
CR45399	0	0	0	0	0	0	0	0	0	0	0	0	0	0	0	0	0	0	0.27869	0	0	0	0.13864	0	0	0	0.127827	0	0	0	0	0
CR44648	0	0	0.452512	0.435725	0	0.842123	0.485869	0.468438	0	0	0.416823	2.78912	0	0	0	0	0	0	0	0	0.444936	0.400832	0.838037	0.404071	0.406876	0	0	0	1.33094	0	0	0
RpS30	4272.33	4419.62	4197.67	4109.7	4290.79	4514.11	4524.23	4698.93	4958.66	4338.33	4447.83	3878.58	4333.41	4492.8	3776.5	5870.87	3296.36	3395.48	3455.3	3354.14	3329.09	3019.53	2939.28	3104.52	3559.99	3559.59	3183.01	3079.54	3372.72	3118.23	3171.55	3706.98
CG15362	5.69145	7.8152	10.616	8.75085	8.64409	12.1073	9.4329	12.3015	10.3985	13.5501	9.96917	12.2449	6.8373	12.9223	10.0873	17.0171	6.5513	8.02366	12.6311	8.62597	9.25986	7.15333	6.81808	7.54915	5.46871	9.08678	12.9607	8.94441	10.3691	5.07476	5.75018	7.86494
CG11695	18.8042	15.8813	14.173	17.1764	20.9641	18.2746	17.9357	18.9023	19.4993	16.2659	19.1414	16.3953	19.0779	18.9785	17.628	18.7814	12.9496	12.4268	11.9573	12.1467	14.705	13.9004	14.4365	11.6509	11.9383	13.712	10.9571	13.0845	14.5848	14.6486	12.6346	14.6824
mir-974	0	0	0	0	0	0	0	0	0	0	0	0	0	0	0	0	0	0	0	0	0	0	0	0	0	0	0	0	0	0	0	0
CG9344	38.7912	48.4465	46.9929	35.8191	32.8076	46.0253	45.7005	43.7101	39.2974	42.0259	38.757	45.2046	39.5603	49.18	26.1868	53.5278	28.4357	34.702	54.0924	27.6902	31.6868	41.5334	30.5822	29.0635	24.0568	29.4512	29.1136	25.2292	29.2394	36.3103	29.784	39.4868
CR45527	2.06818	3.68598	3.64168	2.31122	5.3454	0	0	2.39565	0	0	0	0	0	0	0	0	3.92707	2.63665	1.34779	1.42704	5.2371	7.73534	4.71347	0	0	0	0	0	0	0	0	0
CG13065	0	0	0.508234	0.987451	0	0	0	0	0	0	0.22048	0	0	0.608394	0	0	0	0	0	0	0.310495	0	0.333952	0	0	0.694005	0.298829	0	0.294863	0	0	0.296402
CG12159	52.2329	44.9517	54.6619	48.3689	51.886	50.3101	48.3727	42.8904	42.74	41.4177	42.2541	37.4605	41.4861	39.9133	43.0349	49.1758	45.0327	40.9483	38.388	40.1585	40.9829	40.7998	47.6604	45.8935	29.0745	29.6985	31.8462	33.2254	30.4109	31.3349	34.7071	29.1624
Or92a	0.333088	0	0	0	0	0	0	0	0	0	0	0	0	0	0	0	0	0.127697	0	0	0	0.118318	0.123006	0	0.343721	0.255293	0	0	0	0	0	0
CG9839	5.34119	5.45327	4.944	5.867	4.54423	5.09565	6.32381	5.56156	6.78952	5.46744	6.2508	6.56554	5.43222	6.15766	6.71251	6.90592	4.48802	5.16767	5.34611	4.69148	3.3802	3.72542	4.25831	5.42347	6.51614	7.38032	6.28431	6.13674	5.71794	6.63308	7.11437	7.61648
Ino80	2.26671	2.4208	2.3869	3.27004	3.14934	3.35947	2.91763	3.00482	2.36646	2.42339	2.64262	3.06791	2.60428	3.07735	3.60698	2.14662	3.34191	3.20532	3.5531	4.05615	3.75706	3.94397	4.23183	3.59081	3.29771	2.7069	3.02949	3.95769	3.16814	4.61419	4.15867	3.14672
ssp6	7.88943	11.5479	10.7347	10.0734	9.47006	7.27154	8.70427	7.21434	9.24947	9.23918	9.15723	8.20638	10.6689	8.6786	10.3036	6.55384	10.7817	16.1059	11.9164	11.278	10.9953	8.2327	9.39048	10.0217	9.26832	12.3802	9.8566	9.75206	10.5174	10.9877	13.148	12.7221
Not3	25.6409	24.0346	27.2756	27.4078	24.7325	25.78	27.1149	24.6847	24.4405	27.1793	28.5871	27.9546	27.2797	25.5911	28.6606	19.4289	32.4276	33.4861	31.7053	36.2509	34.6074	33.7066	34.4919	33.5681	34.2025	34.4334	36.5694	36.2091	34.3038	35.9748	34.4277	35.3257
CG13231	0.640163	0	0.232829	0	0.468685	0	0	0.245693	0	0	0	0	0	0.577568	0	0	0	0	0.260929	0.553455	1.01535	0.94661	1.23737	0	0	0	0	0	0.535259	0	0.27053	0
CG43789	0	0	0	0	0	0	0	0	0	0	0	0	0	0	0	0	0	0	0	0	0	0	0	0	0	0	0	0	0	0	0	0
CG3062	0.120111	0	0.157067	0.307363	0.112569	0.214604	0.0561549	0.045291	0.285775	0	0.0459013	0	0.381861	0.123466	0	0.631783	0.33445	0	0.132269	0.131749	0	0.127141	0.134432	0	0.0601806	0.353242	0.179077	0.198644	0	0.0652385	0.0636958	0.266614
CG4025	46.6727	54.2011	54.191	49.1427	47.9658	54.3807	49.0235	48.9603	43.9321	48.8776	44.6091	53.2045	49.7404	46.4063	45.7347	50.3121	51.5892	47.7958	47.8642	48.2863	49.5011	46.9197	45.6231	40.859	36.3928	38.4755	42.2609	41.5653	44.4034	47.9388	43.51	44.5664
CG1024	4.77023	5.76358	5.06985	6.27364	4.89939	5.9966	6.85323	6.41382	5.6207	7.74934	6.68689	6.07705	7.14088	4.6217	6.81135	4.46388	5.8611	6.6549	5.82898	5.74362	6.06142	5.69459	7.08519	6.02237	5.7486	6.25951	7.59816	6.8747	7.23761	6.42378	8.23929	6.93818
grk	8.83738	8.29085	9.60243	8.39227	10.4296	10.2122	10.276	10.5221	13.0175	9.97606	13.8257	12.2799	10.6114	11.978	11.918	17.3547	12.377	13.147	11.8518	11.9077	8.5624	11.1665	11.9941	11.3757	17.4988	19.6756	14.6033	13.3305	16.3131	14.9778	15.8083	18.9768
CG34409	15.6951	13.0468	11.1872	12.3541	14.1082	15.2983	14.6979	13.4917	14.0329	16.263	13.815	12.0118	14.157	15.6288	12.4662	15.154	13.3103	14.621	11.6894	10.4074	13.6147	12.3737	11.2303	10.6672	9.9468	13.8346	11.8388	10.8017	13.8642	13.662	11.7387	12.772
Tg	24.2227	23.8132	21.6965	18.1279	14.6451	16.5187	15.5497	26.0315	14.3403	16.8534	15.2216	14.8135	10.4552	11.4483	14.779	18.8554	24.1665	18.7862	23.4703	23.5696	15.6463	14.9528	19.7414	21.4025	18.9249	15.7252	15.7911	14.1671	15.6347	15.8608	15.7576	23.9462
CG5455	68.2989	121.163	135.775	128.157	123.426	81.946	85.9024	83.1165	73.5937	93.5161	91.7401	84.0105	100.032	85.0653	85.9228	79.2295	67.2176	133.147	122.936	127.671	116.65	77.0029	87.1338	75.9354	72.7501	87.5272	79.5251	79.4968	92.2924	87.5282	89.4648	81.1936
CG31459	0	0	0	0	0	0.243539	0	0	0	0.147262	0	0.137572	0.125968	0	0	0.656731	0.274773	0	0	0	0	0	0	0	0	0.143129	0	0.140688	0	0	0.135216	0
os	0.0377312	0	0	0	0.0418162	0.0348411	0.079711	0	0.0414473	0	0.0348002	0	0.0738773	0	0	0.0510093	0	0	0.126182	0	0.0407404	0	0	0	0	0	0	0.0427821	0	0	0	0
CR45647	5.78009	0	0	7.067	4.13048	1.79743	4.2884	0	0	3.58821	1.85452	10.9937	7.06646	0	1.79291	9.5183	0	1.89782	4.14275	0	6.20987	0	1.6147	2.96831	6.44494	4.93192	1.46556	3.16244	1.87781	0	5.32469	4.6685
CR40282	0	0.321746	0	0	0	0	0	0	0	0	0.135734	0.15734	0	0.180013	0	0	0	0.170521	0	0	0.622569	0	0	0	0	0	0.277582	0	0.165295	0	0.166557	0
Trf2	4.46868	4.33876	4.68628	4.92425	3.8625	3.48584	3.87351	3.22338	4.00024	3.73481	3.58411	4.64148	4.45203	3.71881	4.20729	2.2762	9.62927	9.51583	8.42238	8.2177	8.27557	7.77406	7.91082	7.4029	8.00427	7.50789	7.59325	6.89831	7.89833	7.95335	8.05341	6.38124
run	0.415904	0.471826	0.244659	0.806184	0.965104	0.700775	0.967075	0.832559	1.11813	0.429099	0.685622	0.740504	0.592242	1.09318	0.756519	0.438491	0.773875	0.615547	0.973623	0.794138	0.959813	0.995972	0.630637	0.488505	1.09627	1.31652	0.786107	1.23565	1.30528	1.11704	1.02757	1.1829
CG6661	14.9858	14.4278	15.0722	14.1087	14.8019	15.2728	14.6539	13.1447	13.4279	13.3499	14.7554	17.306	13.9191	14.944	13.2734	13.0301	14.5632	13.5598	12.7553	15.1504	14.0504	14.301	13.8322	13.7494	12.9724	11.8111	12.3495	13.4463	14.1903	9.90194	11.6829	12.0048
CG34181	0	0	0	0	0	0.190514	0	0	0	0	0	0	0	0	0	1.27395	0	0	0	0	0	0	0	0	0	0	0	0.449528	0	0	0	0
su(Hw)	5.79169	6.75866	5.72477	6.44487	6.26469	6.6098	7.8209	6.5614	6.20652	8.10367	6.58	7.79877	6.02803	7.689	8.1235	6.30819	6.58911	6.38457	5.08214	5.61016	5.90831	5.24638	5.90823	5.86413	5.79589	5.45007	6.63118	6.08136	7.33002	6.8151	5.74932	6.16244
CG12170	33.6101	34.9935	35.4068	32.649	36.804	41.2095	38.5726	40.3515	39.6178	36.2749	40.002	34.4788	36.5588	40.4903	37.6091	47.3775	30.1763	31.996	24.2818	28.5357	31.1345	30.3303	27.7295	30.5243	32.2413	34.7132	32.4191	34.4	34.9264	32.881	37.9106	36.2246
mthl15	0.656789	0.41522	0.642837	0.247012	0.860529	0.665089	0.717765	0.41657	0.720236	0.48102	0.697879	0.613633	0.529732	0.302726	0.999703	0.848877	0.806049	0.517034	0.298292	0.495721	0.517925	0.622051	0.834385	0.786378	0.9663	0.394548	0.485011	0.450635	0.244784	0.524527	0.363197	0.614313
Mes4	29.9974	24.7455	21.9144	24.0276	29.385	25.7573	24.354	30.7656	31.5578	22.7593	22.1255	21.8807	24.5929	27.3377	26.6473	30.7141	17.8359	21.2737	17.8446	15.5025	18.436	14.1682	17.7609	23.8067	25.7198	21.4398	16.2168	15.9537	18.5996	26.4153	21.397	23.1316
CG45603	0	0	0	0.713692	0	0	0.803907	0	0	0.826752	0	0	0.716689	0	0	2.41193	1.17866	0	0	0	0	0	0	0.368352	0	0	0	0	0	0.797966	0	0
Vha36-1	204.142	186.125	180.455	175.009	180.274	197.23	192.14	193.517	174.897	159.51	153.892	152.499	157.964	161.965	158.281	200.906	156.49	159.639	158.994	150.109	164.959	149.674	145.191	144.458	146.221	145.635	130.977	129.046	169.313	160.494	158.985	160.072
CG12986	0	0	0	0.656584	0	0	0	0	0	0	0	0	0	0	0	0	0	0	0	0	0	0	0	0	0	0	0	0	0	0	0	0
pre-mod(mdg4)-J	143.915	131.701	133.305	140.877	137.328	137.989	140.67	132.151	136.822	117.692	131.11	130.676	123.54	129.721	127.093	124.637	165.093	155.417	157.174	155.456	152.971	155.456	144.877	149.209	130.531	148.6	128.41	128.214	120.376	133.658	130.913	147.074
CR11538	0	0	0	0	0	0	0	0.0544643	0	0	0	0	0.0942054	0	0	0	0	0	0	0	0	0	0	0	0	0	0	0	0	0	0.0596617	0.11628
CG1358	69.0538	63.2632	64.461	66.5812	66.9248	69.5115	66.6161	56.6661	65.935	68.0738	73.5078	70.2079	81.1342	68.1362	65.1397	48.9638	70.5712	63.1044	61.7845	63.3327	71.6781	62.0036	61.7974	57.2336	71.1067	75.0334	72.7765	73.452	86.8782	83.0978	68.5253	62.315
CG13723	0	0	0	0	0	0	0	0	0	0	0	0	0	0	0	0	0	0	0	0	0	0	0	0.378259	0	0	0	0	0	0	0	0
MstProx	0	0	0	0	0	0	0	0	0.0377386	0	0	0	0	0	0	0.173307	0.0377892	0	0	0	0	0	0	0	0	0	0	0.118523	0	0	0	0
mip40	17.3303	18.3542	20.2252	21.9409	16.2835	19.8966	22.9811	17.5229	16.5007	15.9285	16.1287	17.7454	13.636	21.4305	16.7733	20.7597	17.4501	16.2053	14.9737	12.4887	15.251	14.2237	15.2002	18.1428	13.6478	15.5099	14.6461	17.268	12.053	12.3789	11.5664	13.0592
tRNA:Y1:85Ac	0	0	0	0	0	0	0	0	0	0	0	0	0	0	0	0	0	0	0	0	0	0	0	0	0	0	0	0	0	0	0	0
CG10168	0	0	0	0	0	0	0	0	0	0	0	0	0	0	0	0	0	0	0	0	0	0.127285	0	0	0	0	0	0	0	0	0	0
tRNA:CR30155	0	0	0	0	0	0	0	0	0	0	0	0	0	0	0	0	0	0	0	0	0	0	0	0	0	0	0	0	0	0	0	0
CG1494	0.0392955	0	0.181771	0.0558316	0.0431555	0.0710935	0.101589	0.169285	0.0830539	0.0439044	0.0362333	0.0610878	0.095662	0.0227971	0.0577148	0.202076	0.108905	0.0897923	0.123931	0.115723	0.0817564	0.0639305	0.105441	0.0819795	0.138276	0.0936686	0.115679	0.128403	0.0676146	0.114018	0.114335	0.16547
PsGEF	37.2147	45.1062	43.8575	41.2377	42.5524	28.0503	27.6843	31.5954	36.1594	34.3708	34.2821	33.7394	38.3606	30.5012	32.1912	20.4875	83.9686	79.7002	84.3566	85.3159	75.5726	71.1234	68.7503	69.729	46.8772	52.3243	45.8526	48.8153	51.5823	45.8347	46.1653	44.1711
fj	0.574648	0.635703	0.829022	0.684823	0.50653	0.682346	0.40116	0.368045	0.468285	0.717817	0.531381	0.870532	0.71554	0.943656	0.307953	0.268349	0.58771	0.991352	0.507957	0.689145	0.465829	0.426824	0.558923	0.442932	0.515387	0.521673	0.613847	0.845833	0.951256	0.679949	0.64553	0.528162
CR43803	0	0	0	0	0	0	0	0	0.425005	0	0	0	0	0	0	1.7641	0.655086	0	0.638246	0	0	0	0	0	0	0	0	0	0	0	0.207781	0
tRNA:N5:42Aa	0	0	0	0	0	0	0	0	0	0	0	0	0	0	0	0	0	0	0	0	0	0	0	0	0	0	0	0	0	0	0	0
CG8509	0	0.187572	0.0867135	0.0834732	0.271858	0	0	0.0939756	0.186341	0	0	0.0908869	0	0	0.0854075	0.328024	0.0987772	0	0	0	0	0	0.281013	0	0.176138	0	0.0848391	0	0.0970414	0	0	0.0935224
CR45301	0	0	0	0	0	0	0	0	0	0	0	0	0	0	0	0	0	0	0	0	0	0	0	0	0	0	0	0	0	0	0	0
CG6106	0.395106	0.490138	0.762386	0.691442	1.3485	0.716459	0.759508	1.35632	1.3526	0.714561	0.851768	0.652421	0.869217	0.962636	0.767375	1.98744	0.815191	0.33418	1.637	0.721617	0.912661	0.696268	0.334234	0.851716	0.895281	1.35993	1.18718	0.79273	1.47355	1.16829	0.548568	0.57521
CR45653	0	0	0	0	0	0	0	0	0	0	0	0	0	0	0	1.42345	0	0	0	0	0	0	0	0	0	0	0	0	0	0	0	0
sowah	28.1869	29.2852	32.9886	31.2931	29.9583	31.8689	30.8621	29.7229	27.2234	21.5863	23.5662	20.445	27.9172	31.5864	28.319	31.0782	31.0517	34.3876	27.4422	29.1815	31.557	33.0901	29.2809	29.54	31.3968	28.3313	19.7661	23.4557	26.9238	21.5798	25.6412	26.7059
CG33054	70.3162	72.7587	70.0758	69.9034	68.9841	68.3913	66.2188	68.6255	64.1678	61.8436	62.8894	59.8162	57.5147	70.8384	54.2587	76.799	68.3538	73.3144	64.9763	72.198	69.6133	58.6723	52.0875	57.459	62.3471	56.2596	55.7858	67.6514	59.1302	55.4409	56.2646	54.8147
CG43133	0	0	1.12742	0	0.750779	1.04895	0	0.399501	0	0	0	0.389502	0	0	0	0	0.418965	1.70827	1.22902	0	0	0	0	1.18613	0	0	0	0	0	0	0.813294	0
CG10953	0	0.153076	0	0	0	0	0	0	0	0	0	0	0	0	0	0	0.370084	0	0	0	0	0.455706	0	0	0.31743	0	0	0	0	0	0	0
CG17999	0	0	0	0	0	0	0	0	0	0.0724134	0	0	0	0.0751846	0	0	0	0	0	0	0	0	0	0	0	0	0	0	0	0	0	0
CoVa	1159.63	1143.54	1100.06	1073.64	1155.68	1283.42	1235.07	1302.44	1385.93	1185.22	1237.13	1079.64	1254.77	1349.67	1169.18	1804.96	817.466	789.449	805.61	806.349	767.066	710.199	709.064	702.797	872.363	829.243	763.573	811.043	932.047	870.292	889.599	1006.99
CG31680	0	0	0	0	0	0	0	0	0	0	0	0	0	0	0	5.34057	0.748469	0	0	0	0	0.664935	0	0	0	0	0	0	0	0	0	0
mRpL24	74.0627	64.8016	57.6003	56.5982	67.2709	77.7906	80.9782	85.6426	56.6872	55.3698	48.403	49.0852	57.2422	60.9614	55.5923	79.083	54.99	46.0531	49.0563	55.2701	51.3496	52.4758	55.3016	53.7965	47.8827	37.3761	39.2432	45.6326	43.2379	45.4162	46.6874	46.7006
Obp50d	0	0	0	0	0	0	0	0	0	0	0	0	0	0	0	0	0	0	0	0	0	0	0	0	0	0	0	0	0	0	0	0
CG6800	0.796037	0.88926	0.616405	0.755147	0.765729	0.951955	0.546353	0.909177	0.793297	1.3736	0.335847	0.905205	0.795206	0.220336	1.39175	0.925479	1.09348	1.12331	0.523748	0.335925	1.18725	0.597969	1.04731	0.610937	1.26031	1.17576	1.94311	0.916291	2.47477	1.00497	0.863285	1.62422
CG2837	3.98134	1.57152	1.59101	2.59258	4.40725	3.09389	5.84169	4.85844	12.4329	10.477	12.8233	12.7047	15.5783	18.1612	28.427	33.0109	2.49408	3.0674	3.63868	2.96909	2.69957	2.70499	3.17493	1.7483	8.06359	7.21919	7.69684	9.55586	11.2748	17.2467	28.2768	19.3184
CG15743	14.5916	12.9794	12.5012	11.842	11.9319	14.0621	12.7844	14.9834	8.89746	10.9765	11.8552	9.9575	11.1254	12.7927	10.4038	11.9693	9.78973	11.422	12.6839	14.0039	10.6561	12.9102	8.98099	9.95906	8.30846	11.7374	9.16916	8.81802	8.01429	9.36592	10.7494	11.0449
snoRNA:Me28S-A771	0	0	0	0	0	0	0	0	0	0	0	0	0	0	0	0	0	0	0	0	0	0	0	0	0	0	0	0	0	0	0	0
RpL9	1870.2	2021.05	1766.42	1883.16	1836.73	2001.33	1829.16	2017.11	2370.33	2143.13	2306.37	1951.59	2106.16	1966.99	1772.1	2596.47	1335.12	1321.66	1280.84	1209.11	1155.19	1091.91	1019.5	1070.86	1318.22	1280.05	1122.95	1203.95	1602.41	1427.51	1393.85	1581.67
CG14667	12.3663	13.9647	14.5345	12.9637	14.8414	16.8445	15.0564	16.6841	15.5384	15.3419	14.3063	13.0793	18.0742	16.3657	17.7776	15.9217	13.3176	10.3854	14.5901	10.9567	11.0992	10.7256	12.6606	12.3787	11.639	12.0928	13.4357	11.2612	13.305	12.0223	16.3317	16.7698
Snoo	5.34743	4.85801	5.50153	6.06357	5.10525	5.42827	4.50241	4.16196	7.47723	6.72323	5.81614	7.32301	7.48246	6.82561	7.10883	3.66042	9.58096	9.97592	8.42394	9.16836	9.26877	9.25187	8.13539	7.36083	11.2847	9.32443	9.29606	10.1234	11.0703	12.2996	12.6924	10.6678
CG13170	0	0	0	0	0	0	0	0	0	0	0	0	0	0	0	0	0	0	0	1.47966	0	0	0	0	0	0	0	0	0	0	0	0
SIFa	30.7512	27.1137	25.2151	28.3879	38.1649	26.2244	32.9488	31.1432	39.6923	26.866	34.1585	31.6426	37.0212	33.8051	32.0314	42.9089	21.5789	23.6673	26.0865	25.9909	24.5535	30.0977	30.8662	21.7843	38.3231	50.5217	28.117	27.9677	29.9408	27.5729	23.7271	39.2629
Rab9E	0	0	0	0	0	0	0	0	0.160926	0	0	0	0	0	0	0	0	0	0	0	0	0	0	0	0.29835	0.166607	0	0.323036	0	0	0	0
CG34236	0	0	0	0	0	0	0	0	0	0	0.205765	0	0	0	0	0	0	0	0	0	0	0	0	0	0	0	0.12432	0	0	0	0	0
VhaM9.7-b	172.181	174.293	152.962	175.378	187.362	176.811	179.378	176.806	184.533	178.729	184.745	153.525	198.724	195.015	175.619	227.22	150.168	169.363	154.127	159.993	188.836	166.813	170.426	154.532	161.337	178.508	184.386	174.627	162.861	154.794	159.239	161.794
scaf	46.7109	57.9684	73.8783	73.1395	64.9323	54.1773	47.974	39.6635	31.762	42.4855	39.2824	43.6383	45.5903	36.18	39.2503	27.4184	48.1626	78.3912	86.2418	90.571	107.212	73.9576	59.9152	48.6602	38.72	46.4043	53.7616	53.8713	51.5275	40.2575	36.3058	26.2721
CG6362	0.553306	0.358611	0.618803	0.830419	0.454375	0.583468	0.511427	0.158126	0.886873	0.106048	0.21204	0.508165	0.450895	0.282619	0.514977	0.254859	0.349432	0.302354	0.597673	0.922933	0.42126	0.827491	0.589394	0.961436	0.617562	0.532325	0.40017	0.60056	0.410287	0.429355	0.598643	0.763451
CG3394	10.073	9.30221	10.1603	10.9659	13.1112	11.718	10.7385	9.68307	8.04226	13.3885	10.9792	12.0251	13.2092	10.8628	12.0976	9.49253	6.36414	11.9471	10.8467	13.0446	9.51567	7.82715	9.29796	5.84307	6.26964	8.04867	10.0159	10.3689	13.0011	9.40551	9.4235	6.65261
sqh	158.023	177.763	178.603	193.913	197.15	199.189	177.997	160.872	147.732	155.443	155.145	148.342	172.693	167.411	137.687	167.869	122.982	127.489	148.882	142.725	158.205	146.027	136.693	132.286	102.306	100.537	112.442	105.363	129.955	126.615	114.897	108.94
CR44745	0	0	0	0	0	0	0	0	0	0	0	0	0	0	0	0	0	0	0	0	0	0	0	0	0	0	0	0	0	0	0	0
pre-mod(mdg4)-O	143.915	131.701	133.305	140.877	137.328	137.989	140.67	132.151	136.822	117.692	131.11	130.676	123.54	129.721	127.093	124.637	165.093	155.417	157.174	155.456	152.971	155.456	144.877	149.209	130.531	148.6	128.41	128.214	120.376	133.658	130.913	147.074
Pdk	114.488	108.784	106.402	100.288	96.7709	94.8085	112.599	124.55	99.1756	105.082	92.2289	87.7752	92.5453	106.696	126.629	116.578	124.264	104.611	110.31	119.256	110.626	124.545	140.253	143.665	123.953	89.2701	100.943	99.2842	99.522	118.756	124.077	134.385
Mfap1	14.6766	14.5257	15.4012	14.6116	14.7752	17.1928	16.6444	16.611	16.674	12.5531	14.4835	13.1881	11.9292	13.8414	13.5262	14.1542	14.7212	13.1419	10.1592	10.4383	9.88468	13.0056	11.2903	11.0154	10.1667	11.3937	9.45472	8.88929	11.5906	11.7719	13.1905	15.106
tRNA:R:12Ee	0	0	0	0	0	0	0	0	0	0	0	0	0	0	0	0	0	0	0	0	0	0	0	0	0	0	0	0	0	0	0	0
CG31195	16.4272	17.29	20.1328	23.1823	19.7942	19.4329	16.7016	17.7049	13.016	18.0388	18.8652	17.2491	17.4254	19.1666	17.1863	10.8173	17.3844	20.555	20.5364	23.7619	23.8156	18.7819	20.5483	18.9483	16.8556	14.4616	17.3036	17.3001	15.9983	16.4151	16.0518	14.6494
CG16953	112.29	110.945	114.857	108.774	114.053	111.367	104.41	108.844	110.45	118.39	126.714	118.266	115.53	109.365	110.449	92.9773	113.909	112.133	98.0111	104.473	111.394	106.002	112.584	112.23	120.294	100.511	109.892	105.729	109.122	110.332	121.663	115.02
AOX2	0.237162	0.15906	0.219501	0.187655	0.103874	0.180037	0.231967	0.267467	0.0800508	0.166893	0.0879059	0.0519897	0.0695098	0.057921	0	0.0626993	0.198961	0.117756	0.053396	0.257529	0.290459	0.157801	0.300773	0.133384	0.0770642	0.145809	0.125403	0.055605	0.0564145	0.0298971	0	0.0831289
CG34443	0	0	0	0	0	0	0	0	0	0	0	0	0	0	0	0	0	0	0	0	0	0	0	0	0	0	0	0	0	0	0	0
RpL32	2931.96	2983.45	2881.22	2998.54	2906.49	3359.32	3072.94	3208.41	3858.64	3501.85	3572.02	3058.65	3394.36	3495.2	2933.19	4834.13	2183.56	2235.91	2192.07	2118.61	2162.71	1954.81	1864.19	1929.11	2385.53	2453.82	2193.92	2277.12	2601.02	2250.1	2277.42	2528.93
CG15200	0	0	0	0.337431	0	1.3085	0	0	0	0.377943	0	0	0	0	0	5.29781	0.709829	0	0	0	0	0	0	0	0	0	0	0.343072	0.702547	0	0	0
erm	4.15662	3.9983	4.50071	3.67882	3.69242	3.62922	3.89038	3.61915	6.33985	5.0995	5.92225	6.53675	6.97568	5.51542	4.98517	4.22713	3.6267	4.76504	4.67041	4.82801	3.93681	3.15996	4.65784	4.01766	5.72416	7.84854	6.91753	6.00574	7.57325	6.44383	6.48876	5.99249
RpL13	1928.44	1977.47	1894.34	1954.02	1933.99	2005.47	2011.41	2055.4	2529.65	2108.39	2180.59	2040.77	2177.22	2117.79	2019.64	2869.26	1629.12	1700.84	1658.12	1622.93	1452.14	1474.95	1369.31	1607.95	1969.51	1969.36	1751.49	1747.12	1859.55	1701.72	1726.01	2033.36
CG33099	2.67035	2.80642	2.78234	3.1754	2.24096	3.57055	2.80887	2.09145	1.08763	2.20247	4.22189	3.47827	5.23932	3.72442	4.25131	2.98347	2.27595	2.80776	2.16775	2.18958	1.27036	2.06133	0.85182	1.2337	2.81102	1.12625	1.63463	1.72919	2.41961	1.8263	2.64115	1.76669
Vps4	61.1999	69.8459	62.8102	67.231	67.362	61.2599	63.4584	61.8771	66.2082	65.3481	68.1927	63.8346	65.7237	65.3455	64.593	70.1056	52.3982	55.0642	50.4672	53.8192	56.3623	53.7328	47.7853	48.1231	52.8921	49.5893	49.0872	47.2206	54.1194	54.0856	57.63	59.6718
mRpL22	32.0381	29.2991	27.4576	29.7423	28.3782	39.2678	31.5473	26.1582	33.8464	27.9077	30.6012	27.8295	32.1079	33.5361	31.9361	39.9627	25.6742	29.0585	30.4206	30.5109	24.8841	27.3107	27.7052	26.1859	22.4378	32.095	29.5408	26.6454	26.9599	28.5125	34.1833	29.2608
Sbp2	18.2491	20.7898	16.7815	19.0212	18.2595	16.7741	18.4038	16.9229	19.368	16.925	18.6006	18.2133	15.7551	20.7509	18.1196	20.5308	14.074	13.7988	15.6703	11.1717	14.2869	12.4307	16.4134	15.6733	11.1006	13.6324	17.1232	14.8612	13.3258	13.1692	15.4974	14.6192
Flo2	32.0269	31.8503	30.1711	31.4332	31.9539	32.8624	36.7849	32.5811	34.0424	35.2858	33.807	33.1314	37.9014	37.0199	39.912	29.3944	38.9734	36.1129	39.549	35.3553	36.0063	36.0242	35.4352	32.9589	36.8284	32.4869	35.3909	39.1959	37.6437	43.4567	47.0137	41.117
Dscam4	9.6193	10.3565	10.3964	10.2012	9.48315	10.1047	9.88167	9.2796	11.9639	10.7	11.7279	12.3373	11.7269	11.8476	10.7622	6.2661	19.2687	17.655	17.1899	16.6217	17.4376	17.3831	17.5642	16.7406	20.6106	20.5519	16.6105	17.4764	18.8229	19.4368	21.0796	19.961
CG33770	0	0	0	0	0	0	0	0	0	0	0	0	0	0	0	0	0	0	0	0	0	0	0	0	0	0	0.280524	0	0	0	0	0
Eig71Eg	0	0	0	0	0	0	0	0	0	0	0	0	0	0	0	0	0	0	0	0	0	0	0	0	0	0	0	0	0	0	0	0
CG6149	0	0	0	0	0	1.09131	0	0	0	0	0	0	0	0	0	1.48653	0.231884	0.479952	0	0.480126	0	0	0	0	0	0	0	0	0	0	0	0
CG12560	30.75	31.2136	31.6587	29.4922	32.7005	27.0239	26.1672	37.0887	15.4526	21.3953	21.1683	20.4827	18.0388	20.4962	15.4809	20.9598	20.38	19.5588	22.272	17.5272	19.9306	21.5447	19.6012	19.1528	13.4234	8.87186	13.0229	14.5011	18.1048	15.3404	14.9114	13.665
CG8378	14.6585	13.1434	12.2921	13.286	12.1761	14.9541	12.3724	13.2794	14.1187	13.6669	15.8476	13.0859	14.2936	14.3631	15.4532	11.2428	11.9164	13.1258	13.2999	12.3544	12.8137	13.7581	12.9684	11.7037	11.0961	12.2392	13.6744	13.8761	12.8125	10.5236	11.6423	12.8176
CG5482	52.8223	56.7291	56.5073	53.7965	51.0451	53.4655	56.4658	48.7313	49.7352	62.4823	56.8742	60.7994	60.0137	61.6091	60.8242	69.9314	48.3804	49.0497	49.1255	49.179	55.0629	54.9401	52.6433	47.2392	57.3475	46.8915	53.9163	54.2613	52.794	54.29	55.1463	52.4208
CR43706	0	0	0	0	0	0	0	0	0	0	0	0	0	0	0	0	0	0	0	0	0	0	0	0	0	0	0	0	0	0.735902	0	0
CG43163	2.23421	2.42224	2.29662	2.06494	2.82161	2.27269	2.35059	1.91175	1.8182	2.30258	2.57465	2.77014	2.50904	2.49817	2.27432	1.84468	1.8179	2.98338	2.29187	2.44436	2.68784	2.50251	2.53277	2.11446	2.19413	2.45066	2.13061	2.22155	2.44654	2.31144	2.3039	1.81196
CR44165	0.623925	0.117575	0.220159	0.209792	0.341371	0.0996827	0.23038	0.234181	0.426511	0	0.202735	0.450291	0.314505	0.132236	0.337759	0.496192	0.527129	0.421247	0.423281	0.560307	0.530023	0.581107	0.812095	0.200477	0.477294	0.707203	0.470258	0.418568	0.715553	0.650903	0.0997032	0.172734
scpr-B	0	0	0	0	0	0	0	0	0	0	0	0	0	0	0	0.669015	0	0	0	0	0	0	0	0	0	0	0	0	0.297352	0	0	0
vvl	10.4346	11.2116	11.1938	11.4038	10.3633	10.7536	10.7705	9.92644	10.7278	12.1912	12.7823	12.0466	12.8492	12.7104	14.0673	9.69755	16.3822	15.0952	14.5904	14.8955	14.193	15.0666	14.8363	15.6135	17.5682	13.6164	16.4597	16.8979	15.8765	15.0765	15.5976	13.6266
CG42487	9.41001	11.3684	9.366	10.7662	8.23168	12.0538	10.7202	14.6677	15.613	13.644	13.3514	12.5827	15.0316	16.942	16.6719	13.6944	9.28159	9.70749	10.479	10.344	7.49325	9.67885	10.9657	13.5118	11.9579	17.5569	14.344	12.8418	9.08606	8.81358	13.1515	12.0354
Ubc10	89.4218	93.592	86.0622	90.1763	99.5619	95.0092	84.2718	100.377	118.094	109.651	118.444	111.434	122.19	118.199	111.592	128.484	71.788	69.3721	64.481	64.4018	65.6045	60.3539	58.4293	64.6653	71.6619	65.9016	72.522	71.2632	86.3203	79.9465	85.1792	85.475
CG17786	0.396077	0.337614	0.289361	0.394404	0.102756	0.333454	0	0.238458	0.35289	0.190492	0.0866638	0.277388	0.274114	0.169763	0.312859	0.149921	0.548803	0.455313	0.300798	0.344786	0.295127	0.455826	0.451011	0.471213	0.539576	0.210133	0.115735	0.30639	0.487593	0.381669	0.412007	0.31235
CG7768	0.659364	0.750135	1.17048	0.669849	0.944733	2.37949	1.23916	0.50407	0.247019	0.526677	1.27946	1.46418	0.885007	1.69394	1.15068	8.16036	4.65389	0.796009	1.01143	0.801566	0.740178	0.704391	0	1.18514	1.1494	1.26993	2.90522	1.22808	2.54868	1.60276	1.27108	1.1824
tRNA:CR30220	0	0	0	0	0	0	0	0	0	0	0	0	0	0	0	0	0	0	0	0	0	0	0	0	0	0	0	0	0	0	0	0
Nf-YC	6.1033	6.1939	6.34026	5.79295	7.00445	5.78282	5.0716	6.78836	7.51008	6.46503	6.49656	7.59077	7.61712	7.43426	6.84682	6.15602	6.09959	6.6968	6.9492	6.41062	6.2023	7.06678	6.18058	6.94042	7.44687	8.19699	5.97506	8.38169	6.51952	6.29365	7.83286	7.08252
Npc2h	4737.34	5748.78	7474.6	6688.19	3527.56	9197.52	8100.72	4956.55	673.286	605.016	626.496	555.141	538.673	614.024	629.073	801.965	10777.3	9511.86	10197	13158.7	12933.1	6458.34	5731.68	4187.86	407.553	331.656	338.527	351.213	443.405	430.775	429.815	436.943
CG11912	0.133302	0	0	0.272172	0	1.44675	0	0.152357	0.149391	0.156633	0.127575	0	0	0	0.139426	0.181581	0.160496	0.331156	0	0.491647	0.452501	0	0	0	0	0	0	0	0	0	0	0.454204
Egfr	20.5168	18.5032	21.9138	19.6683	19.9209	19.8897	20.0074	19.1203	27.9635	30.0966	26.5964	28.9782	24.5693	26.317	31.5548	22.292	25.3623	27.4955	24.369	26.9842	22.3	24.9258	22.9954	22.1765	35.6236	23.673	29.7445	30.653	30.6609	32.2686	28.8757	29.8279
CG2926	12.0171	11.0639	12.6659	11.6389	11.1238	12.2235	12.3966	11.0148	12.4646	12.7606	12.054	12.3453	11.4674	12.3964	12.9513	7.30932	14.9993	16.7968	14.5712	15.272	14.7471	16.0021	15.3501	15.9866	17.5361	17.1797	17.6915	17.8952	18.23	18.38	18.5301	16.8272
CG34408	28.3386	26.1471	28.9851	26.3621	25.4988	27.8915	26.4625	25.5827	29.5315	27.0364	26.6507	28.5532	29.6793	31.0008	29.92	26.2938	29.2731	30.0376	29.0859	29.0933	30.7791	30.8507	30.788	26.7734	34.0529	40.4216	32.8142	31.8652	34.6871	34.7083	34.2998	34.9112
CG13377	4.2488	3.21558	2.94713	2.38847	3.08196	3.25912	2.71061	2.54969	3.02834	4.31466	3.52542	2.84082	4.03044	3.0127	3.38058	3.47937	4.54401	5.53273	6.15675	6.47	3.68958	4.33605	4.60092	3.54525	5.98636	4.84629	5.87047	6.48994	4.25004	3.58161	4.46039	4.37704
eIF-4a	1382.2	1405.59	1319.88	1359.95	1354.47	1369.75	1404.47	1413.08	1510.51	1460.39	1539.64	1386.77	1499.16	1457.1	1386.55	1547.87	1109.08	1140.64	1093.89	1017.66	1070.04	1074.37	1148.96	1280.75	1222.36	1112.61	1138.82	1222.75	1258.75	1117.26	1141.12	1175.79
CG7028	10.2034	11.2233	11.0546	11.3809	11.4781	11.1756	10.9574	10.4698	11.1267	11.8183	10.2805	12.2335	10.8686	10.8601	12.0353	9.15003	13.9073	12.8031	11.1788	13.4299	13.1245	14.4965	13.8741	13.0817	12.5204	14.3288	13.6782	13.4223	13.6458	13.5578	14.536	12.7149
CG5282	42.4067	42.0855	45.2656	39.5143	43.1499	45.7363	43.8438	42.193	45.8273	43.1218	43.741	36.7035	45.6531	42.7346	41.2484	47.6425	55.0338	59.2047	57.6899	56.5459	60.1999	53.4948	58.1493	58.9515	45.9274	41.9223	33.554	30.9954	42.4631	44.4983	41.2368	49.9623
CG13091	0.530487	0.307929	0.753625	0.329555	0.0750495	0.522481	0.149239	0.695863	1.46122	0.563454	0.768505	0.289159	0.202965	1.62687	0.996941	8.67173	2.76141	0.549977	0.534881	0.244834	0.456667	0.300666	0.469867	0.228736	1.53365	0.327085	0.714553	0.714267	0.232436	0.327164	0.93864	0.36795
CR44850	10.257	12.3362	9.36687	12.8785	16.6339	15.7075	13.6485	13.3058	51.0835	64.3588	72.959	64.5929	76.0214	68.5106	70.5135	89.5965	5.42507	9.37984	8.31764	10.9565	7.57354	12.2149	4.65969	9.27152	38.5592	40.2115	39.401	55.6871	70.2197	55.0101	54.2459	41.7239
CG3770	1.65838	3.32916	1.39531	1.75017	1.75527	1.99972	1.85248	1.45224	2.61829	1.74244	2.07245	1.57372	2.42307	2.36971	1.8195	1.79919	1.53347	1.404	2.33656	2.21335	2.17483	1.32589	1.81822	2.22047	1.62741	3.23483	2.81448	1.81812	1.85388	1.5713	1.61705	2.38049
CG30056	4.4762	4.74367	4.75647	5.71603	5.48663	6.07219	6.59805	5.08236	5.9962	6.84113	7.22811	7.39853	7.01576	6.66923	6.65575	3.50954	7.06466	6.96727	7.29997	7.40807	6.10699	6.85477	6.42482	5.74003	8.94833	9.48481	10.9613	10.086	9.52218	10.3962	11.8424	7.91472
fend	3.9311	3.58433	3.62836	3.50693	3.42019	3.45406	3.6195	3.17682	5.93259	4.75691	4.83367	6.19555	6.70237	5.37568	6.61375	3.89882	4.3724	4.73795	5.25659	4.36084	5.23609	4.59177	4.92036	5.4443	7.24831	6.65559	7.34224	7.58461	7.11193	6.7387	6.54097	5.48843
lectin-21Cb	0	0	0	0	0	0	0	0	0	0	0	0	0	0	0	0	0.141965	0	0	0	0	0	0	0	0	0	0	0	0	0	0	0
CG34029	0	0	0	0	0	0.477144	0	0	0	0	0	0	0	0	0	1.29473	1.10685	0	0	0	0	0	0	0	0	0	0	0	0	0	0	0
Eig71Ef	0	0	0	0	0	0	0	0	0.693817	0	0	0	0	0	0	0	0	0	0	0	0	0	0	0	0	0	0	0	0.684023	0	0	0
hkb	0.0576134	0	0.119942	0.17511	0.0647368	0.0566674	0.0645249	0	0.128482	0.200278	0.32078	0.128456	0.343866	0.285535	0.180425	0.955871	0.0703338	0.144545	0.129906	0.274057	0.18678	0.121217	0.443921	0.0644297	0.245063	0.139366	0.178927	0.194377	0.139838	0.29436	0.427927	0.687363
CG11851	10.0858	8.72327	10.6595	9.34534	8.41567	10.2638	11.9537	9.087	7.72717	9.76411	9.8795	9.89199	9.6661	10.9358	10.7909	8.05844	8.84893	8.07642	9.08713	11.3054	11.0369	9.98318	12.462	11.7196	5.58245	6.71534	10.433	8.18304	7.69785	8.15224	8.29641	8.34085
CG33226	0	0	0.168707	0	0	0	0	0	0.520798	0	0.308879	0	0	0	0.337685	0	0.788689	0.547761	0.885412	0.907033	1.05718	1.18819	0.601696	0.148439	1.17254	0.204867	1.13488	1.30809	0.72825	2.35162	1.75879	2.21638
CG13040	0	0	0	0	0	0.611283	0	0	0	0	0	0	0	0	0	1.10828	0	0	0	0	0	0	0	0	0	0	0	0	0.478994	0	0	0
dod	24.0003	25.9635	25.9924	23.1224	24.1357	25.7459	22.9144	27.3048	23.7261	22.4592	19.9469	22.254	24.6444	19.8973	25.3783	26.6357	26.0085	24.5607	23.2319	24.4786	24.0839	20.9114	19.082	18.1347	21.5562	24.6401	22.3124	21.5177	21.065	22.2306	16.6493	23.2901
CG3618	60.708	54.3856	56.231	52.9805	53.62	52.5118	56.0342	60.1794	61.9064	51.5714	49.8583	50.0032	53.1373	54.4305	52.5428	51.2429	52.4023	46.3668	40.9825	45.7276	43.6443	45.806	50.6274	47.359	48.4488	39.7828	40.1568	41.1201	45.6388	46.5042	50.3298	53.5067
jumu	1.89265	1.10659	1.70601	1.65735	1.06546	1.27159	1.71376	1.4061	2.14841	2.03221	2.03391	1.9396	2.43108	1.7361	1.88889	1.03449	2.20132	2.55389	2.46637	1.92489	1.60672	2.31782	2.0203	2.26634	2.55443	2.26496	1.96251	2.12182	2.15031	2.44401	3.26371	2.96895
Vdup1	39.9286	35.1315	32.6978	32.3702	33.2462	36.2766	46.0658	67.7452	46.7911	37.9443	35.9681	34.5512	30.72	29.7638	37.0764	74.0504	34.8094	32.3365	31.0043	26.6786	23.8611	27.6736	40.5954	43.357	38.3844	45.5169	29.2708	29.8317	28.2047	25.0933	39.4462	61.0389
CG15255	0	0	0	0	0	0.504375	0.16581	0	0	0	0	0.0821846	0	0	0	1.42253	0.349429	0	0	0	0	0	0	0	0	0.0859733	0	0	0.0856274	0	0	0
viaf	42.8509	57.303	41.6537	50.4952	48.1246	49.266	46.7125	43.9466	43.691	43.8859	46.471	43.2036	45.7946	43.2402	40.3913	50.7073	36.1112	36.6477	44.7962	42.3375	46.4908	36.1279	34.3914	39.9095	36.2812	40.9319	42.1442	41.1693	35.8668	39.23	34.8857	35.7217
EloA	12.4356	10.5639	10.8263	12.285	11.9831	11.2447	11.9873	9.53941	11.8612	12.879	13.4841	12.6992	12.4059	12.3569	11.6902	10.0067	14.6078	14.6443	14.2897	13.4101	14.2113	16.0736	13.3762	13.4084	13.2943	13.6821	13.8066	15.6866	14.3	15.9253	15.6174	15.9622
CG42828	0	0	0	0	0	0	0	0	0	0	0	0	0	0	0	0.676202	0	0	0.55158	0.580309	0.537839	0.472905	0.996354	0	1.92632	0.520435	0.458498	1.00328	0	0.535256	0	0.931688
CG8420	0.154574	0.172174	0.080595	0.155261	0.0565932	0.54414	0	0.175711	0	0	0	0.0847912	0.0767784	0	0	1.04508	0.497667	0	0.166382	0.12282	0.080451	0.078015	0.162925	0.0565041	0	0	0.159234	0	0.0885504	0	0	0.16689
CG32319	0	0	0	0	0	0	0	0	0.114786	0.121586	0	0	0	0	0	1.48196	0.349521	0	0	0	0	0	0	0	0	0	0	0.11618	0	0	0	0
CG9130	0.123344	0	0	0.0292564	0.0667035	2.07817	0	0.134259	0.139535	0.312771	0.344107	0.202212	0.419473	0	0	6.30661	2.2505	0.0364385	0	0	0	0	0	0.152559	0	0	0.541364	0.653938	0.0360007	0	0.146193	0
CG42748	45.7886	51.3476	49.7173	51.8006	42.1871	38.9274	41.9503	43.1096	52.5043	52.6632	47.709	45.4708	51.5115	44.7617	48.6902	39.4428	62.5984	59.9108	58.2201	55.8836	62.7109	54.6063	66.4138	67.4793	65.632	65.8593	69.1633	68.658	57.065	56.1567	64.4137	60.0076
CG9386	8.06536	9.36886	7.34268	8.67938	7.42827	8.07965	8.35371	9.86315	9.89771	8.19591	7.97206	8.25385	8.32215	7.73934	8.58469	11.1378	8.77124	9.27177	8.24135	8.44677	7.64879	7.67349	8.52912	7.79205	6.08184	7.45841	7.95107	8.56662	6.34851	6.66681	7.82411	8.15457
CR44706	0.980726	0	0	0	0	0	0	0	0	0	0	0	0	0	0	0	0	0	0	0	0	0	0	0	0	0	0	0	0	0	0	0
metro	32.8719	32.8206	32.247	28.3896	31.7007	26.8031	28.7615	29.4621	32.0872	33.2398	32.4265	35.8665	34.7138	29.5926	31.5542	29.1162	32.9404	37.8746	31.3226	28.2512	32.1849	34.059	30.3788	28.9383	34.9832	41.1341	36.5627	33.274	39.1824	40.1298	36.3168	35.7016
Mcm3	2.4146	1.80994	3.02327	3.059	2.35746	2.67329	2.997	2.68713	2.85019	4.49999	2.86696	2.60398	2.68395	4.04884	3.06249	3.08652	2.24823	3.58261	3.14002	2.63238	2.87482	2.52127	2.75162	1.82023	2.11151	3.58509	3.97166	3.04135	2.82892	2.75264	2.40086	2.78654
CR43287	0	0.597905	0.561727	0.178984	0.372938	0.171531	0	0.19955	0.378705	0.212065	0.351202	0.775806	0.179347	0.22861	0.188778	0	0	0.342709	0.329299	0.682077	0.609177	0.785921	0.396273	0.39162	0.14011	0.857171	0.520366	0.426472	0	0.189311	0.35325	0.46119
CG32554	4.44475	5.36792	2.87082	3.39031	4.02563	3.73557	3.70805	3.37895	3.04163	3.98427	5.25224	2.72185	3.88323	3.52887	4.62362	4.88376	2.39377	5.15306	2.02911	2.58738	2.90236	4.39987	3.26723	3.5751	1.92503	3.40456	3.45575	2.52665	1.95606	2.35758	3.02032	2.39809
CR43962	0	0	0	0	0	8.90679	0	0	0	0	0	0	0	0	0	0	0	0	0	0	0	0	0	0	0	0	0	0	0	0	0	0
clos	0.307209	0.306406	0.299122	0.222385	0.123745	0.395475	0.208748	0.309309	0.19462	0.325899	0.166543	0.227551	0.0791219	0.176708	0.234021	0.266889	0.338078	0.417802	0.203305	0.322898	0.447458	0.227059	0.2524	0.230205	0.349816	0.405517	0.312097	0.397802	0.390906	0.283416	0.694321	0.413317
CG14898	32.4696	31.0801	36.0284	32.4802	31.3499	35.6134	49.1925	45.2189	36.9823	35.9934	42.6564	46.3441	51.9128	60.3049	45.6131	70.92	26.0893	33.6837	31.2488	24.3491	32.6627	32.3531	30.2354	31.9836	43.2865	41.4544	38.8261	41.0089	45.6651	36.4977	57.9929	59.1107
tRNA:CR32128	0	0	0	0	0	0	0	0	0	0	0	0	0	0	0	0	0	0	0	0	0	0	0	0	0	0	0	0	0	0	0	0
zormin	17.1984	16.4684	17.8556	15.2616	13.8382	13.2883	13.2344	15.5729	12.2067	15.5477	16.0694	14.9054	9.8585	11.3904	12.093	9.35372	23.777	21.7664	22.8639	21.863	18.1567	17.7254	17.9507	20.9953	22.1572	20.798	18.3556	19.9932	18.7584	16.8748	18.023	19.1433
CG6629	0	0	0	0	0	0.142453	0	0	0	0	0.141499	0.162279	0.149612	0	0	0.759819	0.159532	0	0	0	0	0	0	0	0	0.518995	0.155108	0	0	0	0	0
Art8	4.6217	5.98292	4.459	5.71118	2.88838	6.38463	5.74213	5.12306	5.17407	5.50022	7.02177	5.95933	4.15995	4.97728	7.45403	7.55667	3.73909	10.6142	4.5625	2.72463	2.73844	1.73055	2.11034	3.66472	5.37114	5.9485	5.50163	5.31712	2.72775	3.79297	4.51627	4.10243
Ir56d	0.0630438	0.0712627	0.130697	0.438727	0.0688368	0.0595334	0.137637	0	0.0704394	0.301915	0	0.207679	0.062519	0.234883	0.0654767	0	0.0729048	0	0.0686372	0.144593	0	0	0.194829	0.0632119	0.0633719	0.139137	0.303704	0.0668664	0	0.152887	0.217356	0.134754
edin	2.86286	1.35201	26.7228	1.87579	0	4.90462	0	3.29261	72.7043	29.8079	46.4205	42.3575	24.6735	22.7864	48.2514	57.0879	0	22.9543	2.23016	6.36462	10.1177	5.04323	0	1.87761	32.3258	5.63008	125.597	20.4531	67.5527	26.6757	33.2925	8.07092
CG18343	88.8465	91.2714	77.2693	87.1379	97.0501	89.7988	79.9739	101.908	133.661	145.786	114.336	117.295	127.253	139.279	121.984	177.631	62.5176	75.5541	66.7247	74.181	64.2411	76.4882	82.4362	66.7929	117.208	105.294	127.751	109.848	116.189	97.6376	109.295	109.87
CR44784	0.807526	0.919931	1.74475	2.09882	1.97805	1.8456	0.939193	0.690363	0.445819	0.473197	0	0.669588	0.413584	0.531289	0	0.839233	0.692474	1.18106	1.62335	0.246391	0.91649	1.69966	0.896223	2.88513	0.212703	0.236839	0.208521	0.456671	0.45631	1.19472	0.682993	1.06468
HP6	0	0	0	0	0	0.361392	0.415835	0	0.789045	0	0	0.795326	0	0	0	0.480034	0.394068	0	0	0	0	0	0	0	0.352374	0	0.339974	0.374794	0	0.816509	0	0
mRpL48	28.8652	22.2067	29.5593	27.6156	27.1221	30.5816	34.6144	34.5812	41.4879	32.1987	37.0124	33.9709	43.0741	41.9839	36.5997	50.8874	21.7552	19.4079	24.9169	26.0027	29.1016	33.2712	32.7149	23.8574	42.8576	35.6803	28.5389	30.41	35.8447	37.2023	43.5874	36.0049
DCX-EMAP	4.67183	6.23309	7.66298	9.0416	7.38545	4.65934	5.43189	5.02243	4.29353	3.94005	4.75648	4.35383	3.90375	2.92516	3.70462	2.6861	4.4297	4.33601	5.25008	4.89192	4.79043	4.09155	4.02579	3.19121	3.76283	7.24274	5.74798	4.97464	4.74831	3.80164	6.35935	5.37435
Ir64a	0.11423	0	0	0	0	0	0	0	0	0	0	0	0	0	0	0.0498577	0	0	0	0	0	0	0	0.121913	0	0.0441745	0	0.0422532	0	0	0.0441951	0
CG44261	0.375254	0	0.417333	0	0.779483	0.780892	0.451807	0.856694	0	1.76014	1.14651	0.42074	0	1.56511	0	0.52259	0.442132	0.896765	1.31501	0.467467	0.428007	0	0	0	0.381338	0.823523	0	0	0.437961	0.446759	0.860888	0
snoRNA:Me28S-A982b	0	0	0	0	0	0	0	0	0	0	0	0	0	0	0	0	0	0	0	0	0	0	0	0	0	0	0	0	0	0	0	0
snoRNA:Me18S-G423	0	0	0	0	0	0	0	0	0	0	0	0	0	0	0	0	0	0	0	0	0	0	0	0	0	0	0	0	0	0	0	0
tRNA:S4:56D	0	0	0	0	0	0	0	0	0	0	0	0	0	0	0	0	0	0	0	0	0	0	0	0	0	0	0	0	0	0	0	0
CG15043	0.142654	0.316195	0.393285	0	0	0.367915	0.153948	0.322876	0	0.661559	0.177934	0.415502	0.742555	0.606322	0.288089	3.91822	0.230416	0	0	0.229398	0	0	0.46026	0	0.201811	0.167443	0.857002	0	11.9091	0	0.35221	0.445061
CG4749	5.00941	5.5748	4.03777	4.37752	4.50025	5.13371	5.44519	4.03796	4.09334	4.42357	4.4993	3.70467	4.43646	3.29191	3.56345	4.13537	3.47419	4.82858	3.65938	3.95342	4.66297	3.24335	3.97739	3.49242	4.15423	5.65623	3.53335	4.44844	4.00201	2.80532	4.46215	4.84853
Arf79F	202.681	191.482	212.327	209.228	202.795	204.988	205.849	191.074	208.399	199.66	198.559	200.163	213.705	207.007	203.288	204.832	189.305	215.767	202.184	202.099	206.483	186.815	198.593	191.357	190.918	187.374	196.238	202.765	215.324	200.971	198.73	190.551
CR45368	0	0	0	0	0	0	0	0	0	0	0	0	0	0	0	0	0	0	0	0	0	0	0	0	0	0	0	0	0	0	0	0
CG5292	17.7057	18.514	18.9051	18.2151	17.9945	21.7059	17.9241	19.6254	16.7285	15.943	20.446	14.7459	21.3279	15.2036	16.2527	17.8455	16.2215	16.3445	17.055	17.5225	13.6318	15.1786	15.4874	14.1342	13.771	15.0685	11.4604	12.7739	17.2041	16.5442	17.7227	15.6818
CG5987	1.30965	1.45416	1.04527	1.00776	1.14809	1.53307	0.753756	0.702041	2.90929	2.43941	3.94323	3.03033	4.83791	2.85866	0.975147	3.57546	1.72787	0.931986	0.833551	0.797952	0.983761	0.631081	0.724477	1.11205	1.07512	2.04959	1.69913	1.36646	1.35775	1.56284	0.846024	1.71428
mRpL45	26.0718	26.6239	26.0352	24.2957	22.5782	27.342	35.3501	32.7472	28.9633	27.628	24.5435	25.3312	26.7336	34.6974	32.7907	39.2265	26.8226	25.3415	23.2391	21.0385	23.3526	27.8134	28.0096	28.4063	29.0343	26.5323	24.3368	29.9538	24.3374	29.9347	31.0033	32.5874
CG5418	0.946826	0.704441	0.546334	0.843259	0.924349	0.709495	0.465529	2.27486	2.32515	5.92092	3.67266	3.01346	4.8104	6.9487	5.27879	10.1855	0.501861	0.784685	0.869762	0.666456	0.376877	0	0.665886	0.788058	1.77221	0.676997	3.7805	2.77159	3.59476	2.42666	1.96217	1.16254
Cpr65Ax1	0	0	0	0	0	0	0	0	0	0	0	0	0	0	0	0	0	0	0	0	0	0	0	0	0	0	0	0	0	0	0	0
tra	15.5122	14.5105	17.71	17.694	20.2151	14.3229	15.5706	19.0165	19.6217	16.3814	20.8014	15.8176	15.3897	16.9076	16.3959	20.9534	15.4131	14.2937	17.1081	14.9515	17.4905	16.0576	13.0574	16.2542	19.599	25.116	19.6258	18.6293	20.1799	18.651	21.2595	19.8762
CG1677	31.089	31.8726	31.522	32.9182	34.6312	30.5727	30.6761	29.4094	34.2212	37.4999	32.2551	36.0529	37.6518	33.5923	35.2082	27.0521	34.1071	35.3656	32.9309	40.3997	37.5888	36.1625	33.5654	30.3947	38.3093	45.3075	38.3276	41.5974	42.7219	37.3935	37.9063	39.0379
CG32061	0	0	0	0	0	0.324531	0	0	0	0	0.486706	0	0	0	0	1.05711	0.680818	0	0	0	0	0	0	0	0	0	0	0	0	0	0	0
CG6938	0.155963	0.173904	0.0916985	0.110105	0.0975915	0.0846946	0.218035	0.0504162	0.049925	0.0780966	0.165021	0.0242649	0.108618	0.0269827	0.0453283	0.0585821	0.209702	0.135277	0.0492155	0.104216	0.0476641	0.140973	0.169576	0.165696	0.184797	0.130612	0.2684	0.147987	0.13097	0.165696	0.292044	0.255037
Teh4	50.6716	49.6316	52.644	50.573	55.7921	46.2074	46.3116	38.7687	57.3341	47.2982	53.9632	62.056	63.2151	52.0814	61.0212	40.5115	116.42	106.489	106.525	118.215	110.164	111.541	107.485	107.339	120.799	140.166	113.216	122.772	124.53	128.102	134.021	124.149
CG17664	5.23299	4.64742	4.64791	4.06	4.04794	4.83173	3.51859	4.06807	7.28064	9.21918	7.91903	6.1421	6.11119	6.59143	7.22732	8.6269	5.67758	8.06948	5.55702	8.03888	6.28299	3.25451	3.9081	3.63881	3.67016	5.91412	6.52006	4.96035	6.62175	3.81425	6.15047	3.02793
CG13579	6.07299	6.18938	6.87676	5.57651	5.9554	5.75512	6.70239	5.86726	8.32654	7.40179	6.79733	7.97612	7.91689	6.9569	6.64773	4.5786	9.04212	8.04897	7.7708	8.61595	7.53813	8.90366	9.24622	7.40339	9.86376	12.6106	9.23597	9.53277	9.48198	9.52096	10.0875	10.8768
CR45924	0.307376	0	0.164035	0.788652	0.33523	0.926135	0.353079	0	0	0.738561	2.01183	0.515383	1.10163	1.60744	0.500893	0.406711	0.802583	0.324089	0	0.33472	0.92699	0.279698	0.587977	0.286332	1.27564	0.454911	0.685842	0.453063	0.650022	0.677256	0.954418	1.13568
dve	8.16395	9.17756	9.78568	7.36019	6.02304	6.09865	4.79048	5.30012	10.615	7.35614	5.62991	5.47651	5.79094	5.46247	6.758	4.83176	7.08431	10.3484	7.58119	6.08939	6.22501	4.71925	5.07556	5.22878	8.53231	7.19594	5.216	4.45448	5.83458	6.85189	6.75407	8.09405
CG8235	28.2987	28.2323	28.0487	28.7661	26.7474	28.4625	25.0025	31.4278	29.9129	24.0158	27.7287	26.4014	26.0159	27.1816	26.8305	36.2086	21.2736	23.9506	20.6353	17.5924	20.7923	24.3966	22.0273	19.8189	22.4714	29.3468	22.3146	23.6429	22.9123	20.3482	20.9282	21.7686
sif	48.3287	42.5729	43.188	44.7013	50.8115	56.9607	57.5279	40.7384	42.3417	41.0368	41.8078	48.3541	52.1061	52.6193	56.829	26.6552	108.069	95.217	87.0597	86.0971	101.856	112.663	110.95	99.9258	93.3984	91.0114	83.146	89.2732	95.0149	100.744	102.302	86.7417
ind	0	0	0	0.195779	0	0.0950282	0	0	0	0	0.182735	0	0	0.121573	0.200817	0	0	0.118092	0.107968	0.114119	0.104149	0	0	0	0	0	0	0.106441	0.115821	0.121528	0	0
eIF-2gamma	69.9757	58.2314	58.3718	63.742	51.2642	67.2641	73.3644	71.8398	71.9326	72.2162	64.839	65.0929	59.5897	68.0396	67.4352	75.2338	52.5815	53.6003	52.1707	47.7022	53.0292	46.7624	54.7721	50.2798	51.3471	51.7135	49.9581	52.9778	50.9685	49.4009	51.1903	50.8396
cv-d	29.5915	28.1149	30.5524	26.6799	26.0319	24.9294	26.1769	28.54	29.2959	37.5709	36.7596	34.3148	30.5455	28.8056	31.7438	21.958	28.5701	37.5276	34.8708	36.5815	31.4863	28.5388	27.8195	30.6704	33.1044	29.7674	34.3248	36.8329	36.4542	30.1041	31.055	28.0023
CG7720	16.0878	15.2208	12.4732	12.8128	17.0129	15.5876	17.6388	19.4005	20.1673	15.9298	16.7028	20.2006	23.6623	22.698	24.6694	23.8124	12.8303	19.8062	18.3002	16.6279	18.3505	18.4922	13.4345	14.1669	15.74	17.1974	20.9123	24.9583	28.3297	17.2258	18.1724	16.8877
CG7288	8.22057	6.36799	8.38761	7.82705	7.36168	8.52799	9.00774	7.83375	8.27601	6.99565	7.83599	6.91188	6.59575	8.54583	6.85524	6.34937	6.37891	6.54922	6.1517	6.89054	7.35694	7.28287	8.66483	6.24275	6.12716	7.30401	5.19758	7.67981	7.5903	5.83278	5.86335	6.91608
CG13473	0	0	0	0	0	0	0	0	0	0	0	0	0	0	0	0.35714	0	0	0	0	0	0	0	0	0	0	0	0	0	0	0	0
CR44058	0.0892721	0	0	0	0	0	0	0	0	0	0	0	0	0	0	0	0	0	0	0	0	0	0	0.197485	0	0	0	0	0	0	0	0
CG44869	0	0	0	0	0	0	0	0	0	0	0	0	0	0	0	0	0	0	0	0	0	0	0	0	0	0	0	0	0	0	0	0
Klc	67.5451	64.8662	68.5543	67.5571	69.9847	67.0597	74.9891	66.0873	67.5024	67.3456	57.1245	62.441	67.7232	72.0596	70.5786	69.0891	59.3458	58.8975	64.2726	65.8011	66.9836	63.2223	63.2277	63.7339	55.2766	53.7081	53.171	57.9827	62.0021	62.7407	62.3341	62.9978
CG8087	0	0	0	0	0	0	0	0	0	0	0	0	0	1.02997	0	0	0	0.948652	0	0	0	0	0	0	0	0	0	0	0	0	0	0
Jon99Fi	0	0	0	0.11855	0.12749	1.8525	0	0	0	0.54825	0.221321	0	0	0	0	12.3518	1.20499	0	0	0.149373	0	0	0	0	0	0.146916	0	0	0	0	0	0
5SrRNA:CR33413	0	0	0	0	0	0	0	0	0	0	0	0	0	0	0	0	0	0	0	0	0	0	0	0	0	0	0	0	0	0	0	0
CG8297	25.9096	29.426	23.0588	27.397	28.4579	31.7957	26.4446	30.8759	34.5032	30.6111	26.3527	29.3165	29.475	35.4558	28.479	36.7209	25.5245	26.0503	23.7012	24.3568	22.9538	30.475	27.695	30.8026	27.2187	19.0459	26.0818	27.3573	22.9833	20.3861	22.0635	24.2826
CR42875	1.82842	1.80616	1.02822	1.61022	2.16949	0.396603	1.59554	1.06327	1.7806	1.17007	1.16233	0.224215	1.84467	1.31754	0.410449	3.18964	0.634384	1.65858	2.39994	1.25643	2.00718	1.12792	1.55491	1.72372	0.931365	0.409639	0.558352	0.387508	1.94944	1.72527	1.173	1.28743
Pat1	13.8775	13.9275	14.818	14.9013	13.6189	14.4595	14.0882	15.7008	15.2097	15.5028	14.8439	16.4026	16.3439	16.592	16.4765	11.6289	18.4101	15.4904	16.4786	15.761	17.4583	18.7907	17.1981	17.0093	18.3642	19.5768	19.6547	19.5631	19.2655	18.9114	19.6674	17.4633
CG4610	9.7307	9.97089	8.60602	9.64247	8.78208	9.75681	9.45928	9.74426	9.91768	8.6161	10.5463	9.40957	9.97521	10.6413	10.0167	11.7473	9.40975	9.45368	7.04752	7.65882	8.03053	8.63681	8.69101	10.1647	10.4147	9.17113	10.4794	10.0723	8.78672	8.82023	10.6329	9.43158
CG3669	0	0	0	0	0	0.0930808	0	0	0	0	0	0	0	0.238644	0	0	0	0	0	0	0	0	0	0.27642	0	0	0	0	0.106881	0.112295	0.106934	0
CR45133	2.18492	0.411408	2.0309	0.274248	0.801054	0.964976	2.28721	1.03228	0.788665	0.4353	0.398904	0.100338	0.365225	1.09233	0.289358	0.558453	0.526871	1.29877	0.401746	0	1.31252	0.5216	3.12335	0.810637	3.50859	4.8791	3.12292	2.80092	2.52686	2.75573	2.83963	2.71751
Rad51C	0.410564	1.18226	0.544692	0.116088	0.383605	0.334544	0.572925	0.396854	0.650884	0.206901	0.383074	0.318736	0.230931	0.215384	0.303507	0.609402	0.538737	0.416514	0.129299	0.345968	0.257864	0.320186	0.0668573	0.325034	0.0617405	0.55651	1.03676	0.339203	0.466021	0.702967	0.33505	0.317
CR44863	0	0	0	0	0	0	0	0	0	0	0	0	0	0	0	0	0	0	0	0	0	0	0	0	0	0	0	0	0	0	0	0
tRNA:K2:56EF	0	0	0	0	0	0	0	0	0	0	0	0	0	0	0	0	0	0	0	0	0	0	0	0	0	0	0	0	0	0	0	0
flw	88.5412	75.1101	65.3969	58.7227	46.5863	59.0424	75.0663	76.7183	96.2684	78.7393	76.2595	73.1499	82.7093	82.1878	91.4869	77.0527	96.9181	94.1245	69.866	62.3688	56.9197	71.3032	87.5392	92.7603	94.1403	77.5959	88.2721	72.8108	82.3241	92.6877	95.4139	90.2083
AOX4	0.0256836	0	0	0	0	0	0	0.0288699	0.0286373	0.0607274	0	0	0.025149	0	0	0.0330222	0.117289	0	0	0.0596433	0	0	0	0.082755	0	0	0	0	0	0.0928393	0	0.0278443
pnt	8.46209	6.76722	7.76356	6.92025	7.78478	8.63423	7.22825	7.07426	7.14411	8.97484	9.1218	11.8827	8.98558	10.8599	11.368	5.67417	7.66689	7.37206	7.68169	7.70891	9.16305	7.34158	7.83357	6.95923	7.17329	6.85831	10.4605	9.3343	9.6313	10.4624	8.05424	5.87693
CG4061	9.97085	10.1859	8.70671	10.6255	10.5429	13.0466	11.3918	10.158	8.82039	10.1355	9.2314	11.5269	12.5104	13.3285	9.6445	12.2679	7.58584	9.11554	9.26856	9.97963	8.97989	12.0687	8.56177	7.57653	6.80941	12.6944	11.5079	11.0905	9.79416	8.85231	7.33664	10.1566
CCHa2	112.227	119.754	121.231	115.752	132.399	131.508	117.662	135.642	263.275	273.211	275.559	241.867	271.576	268.06	242.186	264.38	59.1825	122.983	109.263	115.801	95.8446	80.3092	68.5446	57.1188	119.416	147.606	149.51	157.911	192.578	148.602	115.817	106.704
CG17300	0	0	0	0	0	0	0	0	0	0	0	0.767393	0	0	0	3.38589	1.33328	0	0	0	0	0	0	0	0	0	0	0	0	0	0	0
Ggamma30A	2802.26	2892.2	2662.52	2820.83	3184.59	3149.6	2840.09	3016.4	3148.05	2613.65	2796.37	2741.41	3170.91	2845.35	2462.82	2941.5	2392.03	2237.8	1951.71	1789.66	1574.42	1733.87	1463.82	1537.19	1917.5	1695.01	1660.52	1621.73	2241.65	2133.19	2168.81	2242.64
syd	27.465	26.1254	29.3789	29.6124	30.1525	26.5838	29.5434	27.7221	30.0663	28.0309	29.3214	28.1426	29.7054	28.8796	28.7067	22.6889	33.1529	31.1132	30.0778	31.3366	31.8999	30.2835	30.8753	29.1335	33.427	30.4147	29.5368	32.2585	36.1288	38.168	38.8794	35.2305
CG17207	0.188534	0.212521	0.197433	0.0951276	0.414762	0.365407	0.524061	0.532892	0.103481	0.328459	0.265385	0.30799	1.11742	0.466435	0.195954	0	0.437551	0.565827	0.532978	0.911955	0.53092	1.34558	0.214749	0.73799	0.584526	0.896473	0.975294	0.325279	1.17208	1.0091	0.967279	0.507361
CG14841	0	0	0	0	0	0.110602	0	0	0	0	0	0	0	0	0.116372	0.152511	0.132317	0	0	0	0	0	0	0	0	0	0	0	0	0	0	0
RpL7	1716.94	1771.16	1661.11	1702.04	1709.27	1780.12	1772.9	1842.83	2227.75	1952.82	2026.9	1870.52	2001.67	1929.07	1824.32	2375.25	1352.91	1491.05	1377.07	1380.47	1375.76	1363.84	1377.88	1404.36	1451	1521.4	1453.32	1509.12	1670.92	1457.21	1412.93	1567.2
Cht9	0	0	0	0	0	0.0971751	0	0	0	0.22787	0	0	0.0980269	0	0	0.6823	0	0	0	0	0	0	0	0	0	0	0	0	0.962757	0	0	0
CG45545	0	0	0	0	0	0	0	0	0	0	0	0	0	0	0	0	0	0	0	0	0	0	0	0	0	0	0	0	0	0	0	0
TpnC4	0.190425	0.216177	0	0.191134	0.61333	0.182984	0.633265	0	0.412777	0.228977	0.560456	0.207577	0.191773	0.210775	0.404094	3.08925	0.200299	0.403322	0	0	0.763441	0.356475	0.370815	0.532498	0.17571	0.751338	2.04649	0.37899	10.1684	0	0.194638	0.521384
Dl	1.51765	1.27398	1.34497	1.01286	0.608765	0.854264	1.12469	0.77231	1.11408	0.980615	0.963327	0.908605	0.704225	0.687219	1.00082	0.520828	1.49621	1.8812	2.24544	2.36873	1.29365	1.43671	1.42553	1.57857	2.35983	1.65048	1.96678	1.68244	1.17798	1.54379	0.886151	1.27458
Nplp1	55.7393	57.7719	62.2814	63.1681	56.9244	55.8579	56.2769	52.0014	94.7871	89.9624	94.5556	91.2735	98.5972	82.5898	89.8371	78.3835	65.8412	64.4516	66.8279	70.9813	65.2465	65.6975	63.3689	60.5616	99.2334	113.421	92.5131	91.6226	100.213	96.4812	100.791	99.5051
CG5728	5.61678	4.79571	5.44841	4.79571	4.43955	6.39374	4.95082	4.10972	5.14614	5.27385	5.0138	5.77711	4.68471	5.71195	5.87332	3.44212	6.08502	6.82701	5.56705	4.88655	5.4482	6.02408	4.94265	5.4692	6.57219	6.66155	6.15597	6.67033	6.50199	6.46461	6.17524	5.66841
CG14431	4.57834	4.82081	4.64748	4.70968	5.06116	3.99801	3.90139	4.00492	5.2756	6.96711	7.46866	6.77237	7.15872	5.69761	5.56333	3.69311	5.22307	5.80867	5.50137	5.83921	5.54266	5.87609	5.28085	5.37121	7.93643	9.20413	7.91372	8.17742	8.70183	8.24664	7.50145	7.67437
Rpd3	20.3006	19.9206	23.7142	22.2753	21.1348	21.8031	20.9658	19.7175	21.0015	23.8825	21.6038	22.7469	20.3467	17.8021	23.2782	19.5956	18.04	28.8678	28.6607	23.3918	25.4741	18.3811	21.2468	17.805	17.9904	26.1505	26.8859	25.0812	21.1604	14.9029	16.898	15.5532
alpha-catenin-related	25.9783	25.6149	26.9173	25.5971	23.6763	22.1367	26.5979	27.4202	29.181	22.0357	24.2621	24.3321	22.4999	24.7562	23.7576	22.1099	29.0001	26.6985	26.0218	28.3896	23.9016	23.6881	26.6929	25.9903	28.2069	26.8272	23.7451	23.0969	24.2999	27.8497	30.3075	32.7204
mRpL36	43.4149	47.6754	42.2725	40.1294	44.9781	61.0424	62.7579	60.4903	45.401	57.082	46.9284	50.542	37.14	54.5708	48.504	87.0916	34.063	35.8905	31.9406	28.749	35.5164	47.2607	30.0442	40.1979	41.1531	46.26	44.4725	34.4209	33.9801	41.8	37.9257	40.1035
CR43334	0.065094	0.036297	0.0599595	0.0501015	0.0239775	0.0681992	0.0705244	0.0246189	0.0414432	0.0858864	0.049806	0.0774619	0.0777991	0.0440631	0.0615355	0.0632653	0.258719	0.151089	0.118591	0.195557	0.160165	0.114326	0.169874	0.179882	0.125555	0.155841	0.103576	0.0771622	0.080217	0.117062	0.0864706	0.133176
Rcd4	14.7744	16.1733	13.5129	12.7936	15.7195	18.0397	15.4184	15.6538	15.8813	17.8378	17.1313	13.9963	16.0411	18.9393	13.3351	23.9871	11.2065	8.29243	9.78473	8.41013	10.9345	9.15903	10.0461	10.8562	8.155	12.5198	12.7132	9.21062	10.1634	10.6197	10.5493	12.4238
CR45675	0	0	0	0	0	0	0	0	0	0	0	0	0	0	0	0	0.544502	0	0	0	0	0	0	0	0	0	0	0	0	0	0	0
CG5380	45.0445	41.7629	37.6766	41.7307	40.7855	48.9416	42.5957	45.2695	9.68077	8.44564	7.04963	9.85695	8.9853	9.60573	9.60896	12.3448	35.4989	46.2889	39.8249	45.8956	40.35	40.0807	46.1802	33.8226	41.1505	42.9988	41.6618	39.8853	37.3849	42.9824	36.3432	38.2288
fkh	3.70266	3.09606	3.72668	3.83407	2.63454	3.0984	2.75242	2.50941	3.68126	3.85165	3.58753	4.04752	4.1242	4.00309	3.3745	2.02541	4.97953	5.21205	4.50595	4.66599	4.03923	4.31534	3.73085	3.88127	4.61233	5.73169	5.35275	4.73696	5.8223	5.2533	6.08132	5.87224
CR43821	0	0	0	0	0	0	0	0	0	0	0	0	0	0	0	0	0.486425	0	0	0	0	0	0	0	0.44171	0	0	0.92616	0	0.973463	1.41528	0
Ugt35a	13.6311	15.8397	13.0741	11.4783	7.02159	7.52475	6.38196	13.8208	7.43838	10.4831	10.7367	7.35706	4.09871	5.33836	4.80402	10.616	12.3401	12.7834	13.268	9.45421	7.22827	6.80729	10.6463	13.5524	9.67591	5.99158	9.30357	6.18694	5.45182	6.49365	6.71385	8.39223
CG42823	0.426887	0	0	0	0	0.437904	0	0	0	0	0	0	0	0	0	0	0	0	0	0	0	0	0	0	0	0	0	0	0	0	0	0
CG12158	8716.82	8538.95	7394.07	9200.43	11129.4	9211.17	9309.52	9938.2	7573.08	8723.22	8854.53	8354.97	8528.81	9772.96	9607.13	12756.2	8075.08	7995.22	8464.97	7917.68	8500.02	9480	9141.86	9231.88	14655.8	14089.7	12132.4	11372	8727.04	8163.48	9980.68	11952.4
CG11857	85.4198	87.7828	84.3651	76.8068	69.4812	62.3985	69.6424	72.8673	85.4291	79.2423	72.3195	68.8433	67.325	73.7132	72.6738	78.864	76.0004	79.3157	72.4545	69.0777	58.9729	61.1901	66.8738	68.3684	65.5359	66.161	67.0203	65.6373	61.2351	61.6105	66.5427	63.115
kni	8.43021	7.87338	5.45464	6.6807	7.59938	7.15391	7.59443	7.4576	7.34235	9.6786	9.13832	8.85235	7.64037	8.15364	9.93739	7.74264	7.38214	9.06993	7.73895	7.75239	8.14547	8.38908	8.04848	7.35175	9.77945	9.54896	8.34246	9.57718	9.30157	8.96714	9.65391	9.783
CR44441	0.0904212	0.408293	0.0949509	0	0	0.0853024	0	0	0.0927777	0	0.178513	0	0	0.114743	0	0.21532	0.423469	0.326279	0.159257	0.732024	0.221153	0.0650708	0.0664395	0.132511	0.20748	0	0.197273	0.14403	0.0867583	0.550831	0.167306	0.210261
CR45132	0.759087	4.02507	2.12817	3.27501	2.03796	0	4.14301	1.3074	0.860813	0.922699	1.19474	1.7537	0	0	0.85708	3.16863	1.26386	2.1171	1.26861	0.888528	0	1.42322	1.12468	1.08745	0	0.78172	1.40576	2.29194	0.414935	0.425124	1.62546	1.44389
CG5498	24.5249	27.3585	22.2855	20.8231	21.1524	18.9997	22.5466	23.9455	18.8674	19.0104	20.3608	19.4928	16.2719	19.1461	21.4855	24.8441	22.9156	21.9663	15.9115	16.118	18.0908	21.17	20.781	24.2605	22.115	15.5057	19.3208	15.3917	15.39	16.5757	21.2664	20.0597
l(1)G0007	10.664	12.5596	12.7346	11.4754	12.2431	12.158	10.946	11.9318	16.8845	13.8826	13.6825	15.6714	13.1921	13.4851	13.4762	14.5529	11.1599	10.2709	11.9816	11.3303	11.3465	11.6955	10.9543	11.9313	12.7634	13.4727	11.3891	11.8221	14.7524	13.7203	16.1274	14.9481
CR44188	0	0	0.125697	0	0	0	0	0	0.254087	0.141912	0.230118	0	0	0	0	0	0	0	0	0	0	0	0	0.272673	0	0	0.371386	0.137189	0.127586	0	0.126612	0
Ku80	4.48773	5.32925	6.91382	9.02525	4.97794	7.93176	6.43412	4.29918	5.10219	6.21151	7.23752	6.83962	4.77705	6.32015	5.38126	4.954	5.03359	5.25315	6.79771	8.84176	6.28719	6.46941	4.3266	3.43037	3.81477	4.55239	4.85422	5.03172	4.32416	5.96658	5.27544	5.32068
Dyb	42.6629	40.3496	36.1657	31.4984	28.978	29.9944	37.5487	45.6197	52.8211	38.6422	42.7335	35.3358	36.2268	43.6402	53.2178	47.351	62.8803	58.1162	46.7232	45.226	38.0112	44.8784	57.4023	62.0287	66.309	69.7036	56.2754	49.5268	52.5937	64.0268	78.2624	82.2335
snoRNA:Or-CD8	0	0	0	0	0	0	0	0	0	0	0	0	0	0	0	0	0	0	0	0	0	0	0	0	0	0	0	0	0	0	0	0
CG42685	0	0	0	0	0.0224485	0	0	0	0	0	0	0.0221261	0	0	0	0.0249681	0	0	0	0	0	0	0	0	0	0	0.0389477	0	0	0	0	0
Obp57a	316.058	378.968	335.084	352.101	372.052	366.645	364.221	377.65	461.873	620.733	640.587	614.319	632.785	745.88	622.525	863.108	277.913	293.14	290.761	297.567	237.959	235.661	223.46	202.021	607.666	440.376	480.244	535.781	557.101	492.77	565.698	557.764
CR44930	0	0	0	0	0	0	0	0	0	0	0	0	0	0	0	0	0	0	0	0	0	0	0	0	0	0	0	0	0	0	0	0
CG33310	6.77639	8.06497	8.21386	8.39826	6.77185	7.00614	7.48689	5.01136	9.186	8.9178	9.1767	8.69999	9.03775	8.99629	9.08742	5.60168	13.5151	12.2458	13.1146	12.0613	13.3609	12.9946	12.3931	10.477	17.1426	17.6911	15.307	15.1448	14.8874	17.1494	16.2477	14.8755
CG8960	0	0	0	0	0	0	0	0	0.237753	0	0	0	0	0.278001	0	0	0	0	0.144238	0	0	0	0	0	0	0	0.221559	0	0	0	0.515342	0
CG11505	9.90727	9.59133	11.4818	11.1694	10.4916	10.914	10.2384	9.28284	9.93652	10.5402	10.597	11.8714	11.491	10.2556	11.3325	5.67536	18.6023	18.1972	16.105	17.8598	17.1841	17.2756	15.8709	16.4275	17.9999	17.4234	17.4884	17.7708	18.7817	18.6721	18.1826	17.1095
CR43617	0	0	0	0	0	0	0	0	0	0	0	0	0	0	0	0	0	0	0	0	0	0	0	0	0	0	0	0	0	0	0	0
tRNA:CR30449	0	0	0	0	0	0	0	0	0	0	0	0	0	0	0	0	0	0	0	0	0	0	0	0	0	0	0	0	0	0	0	0
CR45475	0	0	0	0	0	0	0	0	0	0	0	0	0	0	0	0	0	0	0	0	0	0	0	0	0	0	0	0	0	0	0	0
Cenp-C	1.10248	1.0876	1.00112	1.30868	1.30368	1.60672	1.31017	0.703512	0.954644	1.07214	1.0194	1.32683	0.448936	1.10797	0.992718	0.662737	1.62307	1.73865	1.54283	1.62585	1.22397	1.27548	1.45127	1.65333	1.3508	1.50714	1.64936	1.6465	1.46322	1.86695	1.45982	1.45212
CG43894	0.146842	0	0	0	0	0	0	0.430934	0.198088	0	0.141713	0.161233	0	0	0	0	0.226636	0.590517	0.18733	0.194957	0	0.363833	0.172879	0	0	0.428323	0.383231	0.138098	0.388636	0.408005	0	0.606635
Cpr66D	0.380293	1.59539	0.49769	0.574544	0.824279	0.650653	1.16299	1.0817	1.95544	1.19612	1.46611	0.963434	0.919488	1.04825	1.92462	2.04827	0.929258	2.27477	0.961978	0.899283	0.40211	0.482838	0.596894	0.683848	0.966346	3.0704	0.675518	1.21226	1.11216	1.28431	0.929109	1.87094
Dmtn	35.5953	44.735	45.3027	40.1292	42.9986	36.6742	37.368	35.4591	41.186	46.6479	45.1111	46.4949	44.8551	42.4761	48.3842	35.5614	41.0073	51.1928	45.0573	44.2508	44.5762	42.6258	42.8821	36.9265	44.6169	41.2776	38.9368	43.8122	50.297	57.784	55.0996	52.5256
CR45577	6.09328	7.30203	8.45943	5.79826	6.41003	8.20807	6.86467	5.561	1.49409	2.79053	2.3456	1.09011	1.81471	2.62083	1.70024	1.56227	6.26879	8.32019	5.54902	9.92159	2.17966	5.69164	3.14315	3.63978	2.50182	3.4258	2.08151	6.04837	3.15997	2.27317	0.423371	2.00897
CG9192	0.412349	0.643374	0.25774	0.0819165	0.176606	0	0.452458	0.556996	0.94009	1.16075	1.00216	0.917954	1.30261	0.919972	1.01983	1.45932	0	0.214909	0	0.516682	0.565272	0.0925019	0.767926	0.187112	1.27441	0.824567	0.616358	0.582405	0.720964	1.60629	0.735905	1.31792
CG6867	10.5455	11.07	10.5101	10.7346	11.7685	10.3462	11.4528	10.6039	15.1883	13.51	13.18	13.5312	12.0772	10.6365	13.3925	11.2111	11.6396	11.5408	12.2576	13.2855	12.905	12.5712	10.851	12.6725	14.4659	16.5215	11.4849	13.4967	14.1186	15.9416	15.7971	18.2385
Cyp304a1	1.72283	1.78251	2.02138	1.49424	1.50936	2.30455	1.25039	0.677498	21.759	24.2923	33.5017	29.1797	22.6267	32.8281	14.8938	18.9263	2.31504	2.29243	2.04328	1.29396	3.00693	1.67647	3.22816	2.77787	8.92024	12.2837	17.9443	19.1609	37.0294	29.8494	27.991	17.5494
CG30036	0	0	0	0	0.178462	0	0.356357	0.183588	0.0898892	0	0	0.17784	0	0	0	0.522979	0.375937	0.288488	0	0.0947925	0	0	0	0	0.0838608	0.0937309	0	0.0910741	0.0927247	0.0981516	0.28012	0.612122
Obp57e	8.90358	4.23547	9.60672	22.3142	11.8009	7.66595	12.6606	6.11318	6.95318	21.0109	28.9801	23.0436	29.6119	43.8414	35.1387	34.5168	7.81853	11.5746	10.9535	7.71257	14.1863	9.71362	12.0775	12.8005	33.7712	22.0784	21.9077	28.8348	31.8516	28.0555	20.34	20.8641
CG9471	40.5384	41.2898	36.8806	37.0123	35.2242	40.2727	35.8013	51.3783	46.7777	38.3016	39.5028	36.4597	29.1265	33.7387	34.905	60.5122	28.4562	27.8823	34.4099	32.8409	28.5721	26.4296	27.2866	31.0027	23.0121	31.6251	38.5379	31.3432	30.0752	24.132	28.6428	37.68
SuUR	6.1854	4.63316	5.85786	5.42699	4.34619	4.05049	4.68268	6.26074	3.91692	4.48364	4.10081	4.69052	4.35186	4.46777	4.96967	5.36375	6.40892	5.92138	5.94882	5.35298	5.06702	4.58896	5.56285	8.4506	5.51492	5.60799	5.26966	4.78244	3.64654	4.56618	4.78057	5.84156
tRNA:S2b:88A	0	0	0	0	0	0	0	0	0	0	0	0	0	0	0	0	0	0	0	0	0	0	0	0	0	0	0	0	0	0	0	0
Trip1	250.296	240.305	221.98	221.77	227.724	225.435	233.844	257.155	221.94	220.782	215.303	199.101	206.868	199.331	199.806	260.324	195.114	171.897	161.285	153.5	160.67	149.22	151.803	169.441	170.559	157.891	161.801	146.342	164.474	159.201	165.268	179.336
CG30093	0.912842	0	0	0.647243	0.659759	0.64224	0	0.350436	1.03365	0	0	0	0.634272	0	0.33114	3.03939	2.66508	0.389562	0	0	0	0	0	0	0.664838	1.10361	0	0	0	0	0	1.04185
GstO3	119.23	132.517	113.026	106.979	112.662	95.3856	103.761	121.154	112.786	126.478	114.227	108.551	109.169	105.975	103.987	139.109	109.471	110.491	113.746	105.041	114.754	99.5495	93.2866	100.65	90.5278	77.7117	108.329	110.574	123.555	102.275	87.2185	81.7417
CR45316	0	0	0	0	0	0	0	0	0	0	0	0	0	0	0	0	0	0	0	0	0	0	0	0	0	0	0	0	0	0	0	0
CR45967	0	0	0	0	0	0	0	0	0	0	0	0	0	0	0	0	0	0	0	0	0	0	0	0	0.379846	0.196269	0	0	0	0	0	0
CG32576	34.2893	37.1806	26.4889	31.902	26.8397	31.6116	41.6071	36.8972	35.2286	34.6511	29.1088	23.1925	30.8237	42.54	28.2058	44.48	29.2752	30.7884	27.5459	30.947	30.729	33.4823	27.2072	28.4764	35.0106	35.8087	34.1812	28.8782	28.7929	28.5542	25.9516	24.8442
CG13023	0.158739	0	0.232007	0.576457	0.190625	0.304715	0.345933	0.0983637	0.0477704	0.184457	0	0.058126	0.0516871	0.10484	0.133398	0.215497	0.323841	0.156098	0.0597259	0.0633873	0.346797	0.229858	0.119462	0.0588891	0.0570176	0.652877	0.0552309	0.139263	0.260937	0.136668	0.231187	0.129246
snoRNA:U29:54Ec	0	0	0	0	0	0	0	0	0	0	0	0	0	0	0	0	0	0	0	0	0	0	0	0	0	0	0	0	0	0	0	0
smo	3.87906	3.54535	4.49929	4.00352	3.72782	4.63864	4.26852	4.02843	4.63679	5.16245	5.60671	4.77884	4.97565	5.91559	5.0264	2.99732	4.74508	4.94363	5.27899	4.41916	4.24556	4.08667	4.51508	4.15011	4.87508	5.94042	5.30629	5.4831	5.13034	4.97325	5.57803	5.79489
LRP1	11.1519	8.81549	10.772	10.8168	9.7329	9.09765	10.7529	11.0883	10.3439	11.0913	10.4138	11.1636	9.93482	10.6278	12.0615	7.45023	14.3629	11.503	10.7364	11.3936	10.0788	12.6635	14.0826	14.4953	15.3425	9.61723	9.87888	11.2092	11.7208	16.4891	14.9533	14.2149
CR44756	0.978134	0.750719	0.446333	0.489191	0.741685	1.64608	1.14376	1.04031	0.391289	0.793595	0.231763	0.731458	0.969231	0.912572	0.645522	0.546016	1.26817	0.744474	0.771219	0.543412	0.82269	1.22185	0.771294	1.4682	0.839608	0.331145	0.833518	0.527053	0.593992	0.698121	0.852081	1.26088
CG44094	0	0	0	0	0	0	0	0	0	0	0	0	0	0	3.96213	0	0	0	0	0	0	0	0	0	0	0	0	0	0	0	0	0
CG6509	8.94358	8.86864	9.27054	10.3699	10.8772	10.1113	9.16534	10.0266	8.40883	9.55017	9.50004	10.7672	10.4458	9.33934	9.90458	5.78608	12.7007	12.0673	11.9928	11.748	12.366	13.1404	12.9195	12.7837	12.6014	11.1603	12.6098	12.565	12.3136	13.5987	13.2642	11.7712
CG18672	0.466867	0	0	0	0	0	0	0	0	0	0	0	0	0	0	0.610522	0	0	0	0	0	0	0	0	0	0	0	0	0	0	0	0
CG30022	34.8219	38.1323	36.9795	36.6366	32.9887	36.2045	40.3405	40.7923	28.1304	30.7047	28.9168	28.2107	25.6781	28.1314	25.3347	28.291	34.0447	38.411	44.8059	41.1249	39.5755	33.4121	34.5538	32.9252	27.1284	25.6314	27.2366	27.6584	22.6663	23.7126	26.9076	26.5921
CR44682	0	0	0	0	0	0	0	0	0	0	0	0	0	0	0	0	0	0	0	0	0	0	0	0	0	0	0	0	0	0	0	0
CG31053	1.83747	1.3299	1.79745	1.46158	0.282365	1.8023	1.60904	2.37758	1.61954	1.97822	1.11293	1.71671	2.59283	1.48138	1.2112	1.94693	2.91902	2.04758	0.710558	1.34611	1.61517	2.03797	1.82132	1.7563	2.46153	1.15335	1.71516	1.73854	3.14417	1.31194	3.77023	4.8061
CG15472	0	0	0	0	0	0.0759153	0	0	0	0.094482	0	0	0	0	0	0.100207	0.172645	0	0	0	0	0	0.0811326	0	0	0	0	0.165651	0	0	0	0
tRNA:G3:56EFb	0	0	0	0	0	0	0	0	0	0	0	0	0	0	0	0	0	0	0	0	0	0	0	0	0	0	0	0	0	0	0	0
Mtor	7.09341	6.67958	8.06786	7.6581	7.61792	7.72377	7.66061	7.27486	7.14703	8.09951	8.8529	9.10725	7.70479	7.94298	8.01914	5.17213	9.35619	9.15337	8.72659	9.38081	8.37279	8.9896	9.00339	9.45111	9.06377	8.42999	9.05396	9.3627	8.80161	9.8333	8.65466	8.93394
Torsin	45.4643	50.2349	45.9934	47.4639	47.0347	53.4075	51.1574	54.3712	42.3613	51.8945	49.531	49.8716	50.6325	55.0151	44.9869	60.8419	35.4574	37.8336	39.0083	45.1313	44.4474	36.5043	43.4223	40.5073	34.6041	32.1862	39.1191	41.7497	40.1171	37.6236	31.9015	31.3202
Sfp26Ad	0.523553	0	0	0	0	6.36514	0	0	0	0	0	0	0	0	0	7.59427	4.78657	0	0	0	0.276849	0.260665	0	0	0.61073	0	0	0	0	0	0	0
Or67a	0.180132	0	0.0946106	0	0.0989098	0.0865431	0	0	0.192806	0.105865	0	0.0976287	0.0903945	0	0.192048	0	0.0989559	0.10131	0	0	0.101653	0.597605	0	0	0.286015	0	0	0	0.0949912	0	0.0945769	0
CG13075	0.105205	0.11872	0	0	0	0	0.232481	0	0	0	0.399934	0.116587	0.316301	0	0.221979	0.419234	0	0	0	0.126439	0	0.114286	0.11949	0	0	0.505957	0	0.366297	0.119738	0.383238	0.120921	0.114528
CG7185	25.3434	23.4736	25.2956	25.9356	26.1293	27.4199	25.6664	23.7235	24.2819	24.4359	25.4406	24.4816	26.3778	25.5986	25.3721	21.5137	25.183	24.9633	26.0483	26.2526	27.7875	30.0806	25.0094	25.6076	26.5669	24.5533	22.809	27.0292	25.7551	28.376	25.1602	26.8287
Side	22.7492	26.7175	27.844	56.8156	36.6299	28.8506	14.2129	16.1337	28.8415	21.9634	30.1972	47.7634	38.7076	22.8718	15.2102	17.9619	21.0609	21.3612	21.3145	37.7779	28.1557	19.2597	11.0553	14.3854	24.2205	23.3764	25.318	35.5956	27.7504	16.9786	13.1813	18.569
Acf1	7.27793	7.16057	7.90373	7.90779	7.55691	7.21664	7.4842	6.68099	7.78486	7.52249	7.59951	7.58779	7.74398	8.06661	7.24244	4.87271	10.1563	8.35019	8.73802	8.70488	8.86127	8.6077	8.24923	8.94711	9.03605	9.35573	9.39702	9.20444	9.33699	9.3698	9.81788	8.29691
CG5287	56.7961	60.8275	65.9645	63.6591	58.8062	51.069	49.1708	59.2257	49.238	43.4381	44.1787	46.2601	47.3829	45.7067	48.2078	47.143	57.2792	60.9525	55.0466	58.1176	58.4818	50.5569	56.1857	53.4817	46.6864	44.9342	51.1133	45.0309	40.3654	42.168	40.4217	40.6884
hk	43.7108	42.7011	43.228	41.6328	38.3841	40.3085	42.175	41.0729	42.8909	37.8009	36.4161	37.592	37.4993	35.3116	41.043	40.2856	43.4437	41.64	39.7537	38.2369	34.1944	37.2008	37.963	38.063	44.4479	37.6712	33.6928	34.7608	38.1647	39.5546	42.687	43.7929
CG34436	0	0	0	0.330504	0	0	0	0	0	0	0.483227	0.18073	0.333354	0.625075	0.53009	0.625643	0.17308	0	0	0	0	0.155899	0	0.16287	0	0	0	0.16866	0.686462	0.539734	0.339531	0
CG4293	15.4557	15.2093	18.2909	15.666	14.5565	17.0097	17.3724	17.1227	13.6627	16.2968	17.2278	16.3577	15.7551	17.7687	16.3892	17.4838	14.998	16.1367	18.3961	18.7045	18.1049	18.534	17.5962	15.6788	13.299	14.6743	13.8718	17.792	19.8	15.5055	16.3157	16.5943
CG5160	8.84611	10.3439	10.5884	8.63244	7.27567	7.85789	9.48695	6.62089	21.6387	19.8973	19.9336	18.2891	23.4971	16.8005	22.6297	25.0348	9.70865	9.58495	9.27816	7.62599	7.80306	8.3381	8.08388	7.95599	17.7009	14.6375	17.4841	19.2036	19.6023	16.2419	23.4889	16.9578
mir-1013	0	0	0	0	0	0	0	0	0	0	0	0	0	0	0	0	0	0	0	0	0	0	0	0	0	0	0	0	0	0	0	0
sls	3.52218	2.75897	3.00824	3.03552	2.98552	2.87462	3.10035	2.83727	2.31903	2.50159	2.50467	2.76783	2.04203	2.66496	2.45477	1.86315	7.87873	7.96257	7.2634	7.01742	5.64581	6.82295	6.78013	7.99672	8.31337	9.22329	5.97135	7.07613	6.6291	6.68202	7.42705	7.4061
SkpC	0	0	0	0	0	0	0	0	1.02063	0	0	0	0.449576	0	0	0.605451	0.778471	0	0	0	0	0	0	0	0.447663	0	0	0	0	0	0	0
CG42340	4.55458	4.93778	5.17049	5.06277	5.00942	4.06524	3.97842	3.95294	4.49417	4.27856	4.47959	5.34096	4.76353	4.59655	5.44895	2.14548	6.21115	6.30855	6.16757	5.38404	5.62488	4.494	5.41109	5.21892	6.63388	6.55622	6.21699	6.31733	6.46006	6.5252	6.65058	5.95668
CG7031	0	0	0	0	0	0	0	0	0.0444277	0	0.0751902	0.148825	0	0	0.0600017	0	0	0.0732401	0	0	0.12736	0	0	0	0	0	0.0395726	0	0.148998	0	0.0725179	0
CR44845	0	0.842536	0	0	1.00755	1.5458	0.515182	0.527561	0	0.602425	0	0.49993	0.255214	0.294334	0.2542	0.825637	0	0.940893	0.234917	0.489974	0	0.216211	0.469111	0.227496	0.211344	0.894139	1.07858	0.70631	0.224668	0	0.435166	0.184911
snoRNA:Me28S-A982a	0	0	0	0	0	0	0	0	0	0	0	0	0	0	0	0	0	0	0	0	0	0	0	0	0	0	0	0	0	0	0	0
CG7556	24.7368	25.3571	23.8407	21.7665	25.5013	26.2895	24.1737	24.9447	28.614	26.2989	29.9322	24.1386	24.6223	26.0266	24.3498	27.2829	19.5433	22.4627	17.58	19.6292	16.1385	17.0535	17.6956	18.3145	18.5327	20.5254	20.0488	19.6237	21.0406	20.6483	18.851	19.0157
tRNA:S7:23Ea	0	0	0	0	0	0	0	0	0	0	0	0	0	0	0	0	0	0	0	0	0	0	0	0	0	0	0	0	0	0	0	0
CR45495	0	0	0	0	0	0	0	0	0	0	0	0	0	0	0	0	0	0	0	0	0	0	0	0	0	0	0	0	0	0	0	0
CG32264	45.2316	42.871	48.8669	49.0889	48.0591	48.7424	45.965	39.2218	51.1605	49.3813	47.4859	56.0408	53.1088	51.2083	53.5609	40.5933	68.1365	58.3652	58.4452	58.7371	57.6965	59.9274	54.0515	54.1722	75.8025	64.495	64.3466	64.7636	75.3235	78.6048	77.1097	71.2925
Evi5	10.3294	9.26459	10.1585	9.81531	9.34665	10.1054	9.60086	8.20303	11.5487	11.9271	11.8755	12.5563	12.123	11.3632	12.6526	8.32107	17.3825	15.7203	15.8406	16.8505	15.8024	16.4853	15.151	14.2421	20.9958	24.3082	19.7548	21.2542	19.9126	22.3784	21.0741	21.6696
4E-T	17.6886	20.1776	19.8422	21.2333	18.3668	20.6433	17.2632	16.0726	19.0899	17.5381	18.5796	19.8948	22.5322	22.9539	22.3915	13.7304	24.8332	24.0062	25.4452	26.0684	28.2089	24.3964	26.3821	25.1476	24.8731	23.9833	24.3586	24.9155	25.2112	28.0088	23.7621	23.0477
Grip128	5.79399	5.46636	5.25992	5.18315	5.85502	4.62455	5.33479	5.03027	4.4833	5.17511	4.91696	5.04433	5.12306	6.5882	5.63203	4.868	4.97379	5.40772	5.38312	5.2885	5.23564	5.64987	5.95854	5.51417	4.3873	6.05145	5.08778	5.0581	5.15063	5.22172	5.59219	5.64157
mt:ATPase6	56708.8	66021.3	64026.3	70092.9	66623.7	67076	68613.4	65283.9	53313.6	47522.6	51131.1	51208.4	61720.4	56993.7	43998.9	60838.5	67529.7	66434.6	77412.5	67649.1	70167.4	63348.1	63942.5	62500.9	63246.1	58729.2	60224.2	56847.9	58488.5	52772.1	50731.3	50700.7
CG14013	0.117784	0	0	0	0	0	0	0	0	0	0	0	0	0	0	0.785723	0.281015	0.143206	0	0	0	0	0.366407	0	0	0	0	0	0	0.148114	0	0
CG4465	0.425197	0.136617	0.630091	0.428413	0.335725	0.294399	0.673483	0.624718	0.974636	1.20726	0.842766	0.744314	0.362981	0.227707	0.763386	1.0016	0.933903	0.656254	0.598284	0.409176	0.0768674	0.470456	0.248895	0.241334	0.818539	0.953609	0.517835	0.821148	0.301366	0.557528	1.167	1.30292
CR45096	0	0	0	0	0	0	0	0	0	0	0	0	0	0	0	0	0	0	0	0	0	0.611081	0	0	0	0	0	0	0	0	0	0.645987
Spec2	17.0341	19.1924	19.5249	17.6869	18.8506	17.6141	17.435	15.4906	17.0377	15.2639	19.5764	16.6168	16.6405	17.9005	17.1159	18.7934	13.7004	13.1649	17.6035	16.5835	15.7688	14.9289	12.5636	16.6827	14.0876	15.4137	11.0032	14.4134	15.5039	12.2535	15.0292	15.6034
CG7033	49.3286	55.0257	49.7489	54.2264	53.9239	52.5841	53.0409	50.7215	47.9215	62.1116	53.839	50.1508	51.9333	50.671	48.355	52.5883	37.7587	61.8581	56.6469	58.4819	57.9324	53.7123	45.058	42.9412	37.041	53.5626	50.3947	46.1716	51.4186	37.1706	38.9624	40.4375
CG43066	25.2851	27.9743	27.1286	24.7316	24.9395	22.4797	22.5375	21.2549	27.4987	32.9027	31.2418	33.6221	36.2416	24.3205	31.191	17.857	37.7106	37.3587	38.8297	36.4818	38.0258	31.8642	36.9557	34.3296	46.0245	50.6938	47.4724	48.0825	46.6169	42.0355	41.96	40.2854
CG43185	0	0	0	0	0	0.517529	0	0	0	0	0	0	0	0	0	0	0	0	0	0	0	0	0	0	0	0	0	0	0	0	0	0
CG6453	23.9094	22.507	24.243	22.587	22.8983	27.1625	23.566	23.3608	20.9458	27.6505	27.4539	23.8491	19.3312	24.2885	24.302	29.0958	16.2776	22.7058	23.4061	24.0703	20.7561	17.4169	16.6901	18.094	17.8035	17.5255	21.8136	25.2349	20.6904	20.1877	16.8417	16.494
CG14325	0	0	0	0	0	0	0	0	0	0	0	0	0.0731433	0	0	0	0	0	0	0.178663	0	0	0	0	0	0	0	0	0	0	0	0
geminin	17.9732	20.3411	24.2434	22.8541	20.5382	20.974	21.4093	23.21	22.3387	22.1945	23.2161	23.4578	19.4855	28.7052	18.2933	25.3547	11.5311	15.6275	15.7058	22.0931	14.6045	17.9955	13.4873	15.4624	15.6252	19.5122	18.0926	18.3407	16.5004	17.7162	14.5346	14.8718
Spn42Da	69.8365	78.0338	74.5898	72.8368	69.781	70.6649	71.5236	74.0866	78.2044	96.8741	81.2305	88.8028	76.063	77.2512	79.6255	91.6809	64.1856	85.5267	74.9993	79.1032	78.0732	75.9681	74.4437	76.9653	74.6596	57.3003	78.1726	80.9991	83.8922	82.5932	77.307	71.6776
CG16825	2.87595	4.17603	4.07682	4.33401	3.39386	4.49095	4.21444	2.32008	4.26684	3.8105	4.65211	5.49461	5.62817	4.8121	5.20562	2.22538	4.55271	3.68202	3.76468	5.28979	6.14333	5.98421	2.89269	3.42465	5.81973	5.99741	5.34424	7.64379	8.97866	8.27062	7.53192	6.12349
Su(Ste):CR42421	0	0	0	0	0	0	0	0	0	0	0.297358	0.326997	0	0.393052	0	0.365596	0	0	0	0	0	0	0	0	0	0	0.284621	0	0	0	0	0.225581
Or35a	0	0	0	0	0	0	0	0	0	0	0.105474	0	0	0.138334	0	0	0	0	0	0	0	0	0	0.127568	0.234644	0	0	0	0	0	0	0
sbb	14.2154	12.9016	16.6216	15.8666	14.8707	13.1489	13.1177	12.1558	15.1396	15.8758	16.7525	16.302	15.1261	15.6233	17.1276	7.45079	21.4955	23.1295	19.5079	18.9729	19.7326	17.6974	18.9268	18.6853	25.7979	25.0442	21.3641	22.7178	25.0349	27.2312	26.0867	23.6009
Obp44a	3833.74	3715.09	3644.63	3537.53	4208.12	4245.7	4254.44	4342.24	2634.37	2797.11	2896.87	2728.18	3595.98	4001.28	3318.29	4022.93	2706.85	2441.88	3180.03	3431.8	3779.55	3209.63	3245.04	2992.81	1534.32	1403.8	1858.91	2193.85	2306.38	2196.7	1692.36	1639.85
CG11073	88.8796	80.3426	87.106	92.5621	83.5191	75.8022	67.3993	76.5435	82.5772	91.599	89.0369	98.5425	75.7975	65.5919	59.0615	70.9621	88.7478	92.6737	97.3794	102.795	92.5526	68.8407	60.9006	78.6254	98.7333	90.1301	106.848	109.64	98.4341	70.6805	59.5313	78.7147
CG6813	5.75776	6.39443	6.32463	8.14977	9.88987	9.39922	6.87012	6.07165	5.22678	8.47348	5.6844	8.44375	6.37053	6.2023	6.81133	6.86148	7.34977	6.6302	6.96982	8.84267	6.68753	7.83107	7.38084	6.32608	5.95741	9.47874	6.96515	6.3473	6.14877	4.05458	5.22372	6.8026
CG14383	0.292176	0.989858	0.41211	0.0987811	0.42542	0.378087	0.757367	0.552749	0.105575	0.229791	0.467225	0.844305	0.486925	0.364982	0.815981	0.752456	0.312657	0.212826	0.513076	0.326566	0.904835	0.944333	0.195019	0.762331	0.560361	1.02132	0.362075	0.401485	0.933172	0.768489	0.516324	0.947825
CR46072	0	0	0	0	0	0	0	0	0	0	0	0	0	0	0	0	0	0	0	0	0	0	0	0	0	0	0	0	0	0	0	0
CG10311	95.0144	135.376	128.694	134.499	121.714	119.594	93.9256	89.2988	92.3728	120.681	142.624	169.841	161.103	132.415	92.4792	108.541	86.4725	116.694	141.58	146.104	132.42	100.819	89.9982	68.2464	90.6176	106.865	124.05	140.967	137.553	114.993	82.6499	78.7326
Fbxl4	75.3756	69.6786	73.5713	77.2189	80.3662	81.0686	87.5156	83.8209	72.9416	54.3531	62.2033	69.6308	80.9948	73.2362	72.3786	71.8148	71.0465	64.5498	59.6877	63.3194	68.4185	76.3627	79.9836	71.4338	63.4838	58.9796	56.4134	62.0751	63.6252	63.9589	68.8579	64.7404
CG6279	2.99163	3.22131	3.81515	5.22029	4.45332	8.65893	6.1183	4.90406	4.71498	5.51363	7.83639	7.1661	5.51421	7.0451	6.52165	5.42386	3.92641	2.58693	1.19425	3.43491	2.19713	1.89835	4.71042	2.93832	3.0747	4.42164	5.02521	4.01627	5.73579	6.31195	4.71769	2.89466
Nup153	10.0777	9.76634	10.9816	10.898	10.6322	10.5031	10.7815	10.3439	9.74832	11.0737	11.9851	11.6897	10.9624	11.608	11.8129	5.21047	14.8583	15.7423	15.1205	14.5877	14.8895	13.8827	14.7127	14.0576	15.6878	17.5062	15.8167	15.5879	16.2144	16.1352	17.037	15.2276
Taf4	20.9254	22.405	23.8591	23.7105	22.8934	21.1696	21.3387	19.5649	29.4224	27.3313	25.805	27.4121	26.8515	26.378	27.4295	19.4291	30.0922	28.3165	31.1215	31.3979	30.5424	29.3496	30.3405	29.8158	34.7468	38.9171	35.2019	34.9552	33.1237	35.4058	35.8018	36.2998
CG7366	0.858567	0.968668	0.537917	1.07479	0.564738	0.822122	1.14365	1.02005	0.792878	0.585045	1.02256	1.63342	0.961957	0.393908	1.43428	0.785419	0.879456	1.29666	1.8637	1.72464	1.0527	1.79946	1.53152	0.878945	1.09107	2.39733	2.61622	1.98854	1.14906	0.967882	1.14142	1.06011
gcm2	0.0805425	0	0.12421	0.0796855	0.0883706	0.154012	0.0880647	0	0.0896442	0.234625	0.185166	0.176205	0.195742	0.294181	0.246119	0.215904	0.191609	0.39444	0.266267	0.14042	0.0424697	0	0.0432145	0.257815	0.0829834	0.421967	0.0803801	0.132326	0.191864	0.405733	0.146292	0.234116
CSN5	18.8315	21.0499	24.2402	21.0658	21.6926	28.3711	19.6954	25.1386	20.9628	20.6093	21.9594	25.4902	21.7286	23.7271	21.6522	23.5521	23.387	19.6378	25.8032	23.6145	21.345	21.6259	21.3273	20.4705	17.042	19.8138	24.196	20.378	19.4054	24.1175	25.597	21.1697
MED31	49.9716	51.1423	42.0455	52.1047	48.2706	45.1135	51.0973	52.2482	52.0525	46.0096	52.2718	48.1446	48.6896	42.8139	41.6404	53.2939	45.8833	40.1335	41.1622	44.1819	48.4459	44.0207	44.0502	38.1417	45.7188	50.0126	45.4752	43.2097	45.3522	45.6044	57.8845	49.3714
Cec2	0	0	0	0	0	0	0	0	0	0	0	0	0	0	0	0	0	0	0	0	0	0	0	0	0	0	0	0	0	0	0	0
CR43282	0	0	0	0	0	0	0	0	0	0	0	0	0.803953	0	0	0	0.310185	0	0	0	0	0	0	0	0	0	0	0	0	0	0	0
mt:ND5	4736.95	5517.34	5507.39	6161.76	5501.93	5771.69	6110.54	5708.37	3747.57	3775	4157.95	3923.09	4920.84	4465.09	3550.74	4770.12	5802.27	5476.93	7326.93	5962.44	6553.56	5383.3	6481.88	7091.49	4826.24	4523.94	5063.93	4232.83	4132.58	3741.05	3403.23	2974.55
beat-Va	3.88851	3.20495	3.31374	4.2914	5.01101	3.99901	4.13459	3.51455	5.09684	4.72438	3.7415	5.47116	6.61016	4.39416	5.40234	3.99342	5.31254	4.39249	5.94668	5.29964	6.35661	7.16173	5.74406	4.59058	8.56218	8.70385	8.40643	8.71504	8.52854	6.39675	8.7855	7.49919
snoRNA:snR38:54Ec	0	0	0	0	0	0	0	0	0	0	0	0	0	0	0	0	0	0	0	0	0	0	0	0	0	0	0	0	0	0	0	0
CR44814	1.03089	0	0	0	0	0	0	0	0	2.53896	0	0	0	0	2.4417	1.52837	0	0	0	0	0	0.995497	0	0	0	0	0	0	0	0	1.14032	0
CG17083	0.411676	0.173537	0	0.0510238	0.111664	0.292842	0.111697	0.0577477	0.341265	0.181556	0.193287	0.166482	0.351022	0	0	1.17749	0.22588	0.346246	0.0531392	0	0.0512414	0	0	0.0484501	0.0977108	0.107917	0.281436	0.415488	0.11453	0.0604072	0.0572716	0.214555
Tsp42Eo	1.40162	0.475164	0.731717	0.425191	0.609963	1.08869	0.779947	0.633693	0.647931	0.496365	0.801782	0.471163	0.841249	0.177365	0.294449	0.190804	0.338678	1.23587	1.60817	1.55427	0	0.475274	0.989626	1.58747	0.155403	0.704408	0.449945	0.166372	0.335612	0.879215	1.70899	0.657774
snoRNA:Me28S-C3227b	0	0	0	0	0	0	0	0	0	0	0	0	0	0	0	0	0	0	0	0	0	0	0	0	0	0	0	0	0	0	0	0
PH4alphaSG1	0.316774	0.213414	0.196687	0.187352	0.482985	0.0598268	0.137033	0.21445	1.46091	0.483181	1.33846	0.960252	0.602123	0.644363	1.38972	0.311206	0.325696	0.27204	0.294767	0.60608	0.355486	0.404797	0.426623	0.217397	1.85273	2.36877	1.63549	1.0407	1.44946	1.52978	1.98348	2.48767
boss	172.442	156.599	150.252	119.089	104.086	97.8826	109.243	137.415	119.212	98.5884	96.1035	85.872	98.5221	95.7274	96.7318	95.89	137.747	129.955	97.7296	79.0534	63.877	75.6876	95.0623	106.001	87.6532	63.9125	66.1999	69.0715	72.9496	76.9341	87.4331	87.6794
Pmp70	61.4256	64.7509	62.8553	61.3417	66.4646	72.133	54.9103	54.0619	62.776	72.9154	70.007	65.4635	72.3349	70.3537	76.4397	61.4566	61.2052	95.3016	85.1848	93.7971	89.069	80.0571	61.2298	53.7962	64.7084	73.1182	83.1982	80.9259	85.1309	70.4097	64.1499	51.7027
upd3	0	0.0428981	0.119207	0	0.0425619	0.0369061	0	0	0.0426438	0.136231	0.0359919	0.0422672	0.037813	0.0468546	0.0397745	0.255273	0.131791	0.0892456	0.201509	0.336416	0.341294	0.220814	0.113658	0.0757085	0	0.124156	0.0358705	0.0392903	0.0889175	0.187351	0	0.0418973
Pbp45	2.06888	2.97861	2.13196	2.96286	2.85434	1.92107	1.26857	2.54458	0.942489	1.8008	2.16	1.93827	1.5045	2.25782	2.21711	2.14366	1.54482	2.42891	1.36194	1.79847	2.04475	1.61611	1.35309	1.83334	1.82231	1.52526	1.78354	1.7999	1.91277	1.14738	1.01527	2.11624
CG31804	0	0	0	0	0	0.258451	0	0	0	0	0	0	0.271295	0	0	0	0.13177	0	0	0	0	0	0	0	0	0	0	0	0	0	0	0
CG11458	7.43417	6.01872	5.15432	1.90112	10.4384	5.57879	2.47039	10.2757	3.39551	0.623918	0.783205	3.93661	3.48837	3.1771	5.0416	5.65129	0.367362	3.88483	1.4546	0.391308	1.08747	1.7604	1.8905	2.19059	3.03762	5.76919	2.31558	3.29633	2.85311	4.0534	2.93984	2.47639
CR45943	40.2989	33.5761	36.6262	37.672	41.8774	39.5476	45.3696	39.8126	0	0	0	0	0	0	0	0	15.8799	27.7573	30.3537	36.0469	29.4864	36.9508	43.8317	27.7582	30.8379	21.7799	17.7598	25.4522	28.7784	25.6353	26.2572	29.1321
CG10089	18.3662	18.3386	19.9849	17.9538	19.2202	18.4312	20.6539	17.9595	21.7651	18.1372	20.7765	19.7188	19.0674	19.2319	21.1011	18.9538	23.9425	22.6568	23.0096	18.8338	21.5054	25.2578	25.5768	24.4556	28.2137	27.1278	23.7093	23.4413	23.0614	25.4812	25.5755	27.322
CG14286	5.51515	6.77889	6.71884	6.45973	5.47694	5.22381	5.13173	6.14121	6.4342	10.9489	5.34933	6.41103	5.61553	8.85114	6.16325	7.24883	4.9311	4.3534	4.10012	6.0339	3.7067	5.81628	4.69486	3.69657	4.95615	9.04829	7.25031	5.28426	4.74325	4.11457	3.42237	4.2329
Obp56b	0.296104	0.340144	0.32012	0	0.317537	0.300169	1.03818	0	0	0	0	0	0.924551	0	0	0	0	0.718434	1.03831	0.365859	0	0	1.00158	0.327569	0	0	0	0.674698	0	0	0.691634	0
CG43057	0	0	0	0.333222	0	1.42752	0	0	0.521986	0	0	0	0.904369	0	0	2.55774	0.544258	0	0	0	0	0	0	0	0	0	0	0	0	0	2.10385	0
Pebp1	28.7863	30.3998	27.1198	30.8521	28.8288	31.2875	31.3753	30.1886	21.3196	31.5106	31.7149	27.1201	31.2538	35.801	30.106	27.8071	26.0091	25.7074	30.7546	36.4282	37.8879	33.6197	31.9013	26.3007	0.216036	0.476196	1.20948	0	0.254468	1.05451	0	0.981421
CR45706	0.0695303	0.3889	0.146025	0.138922	0.457125	0.132299	0.303553	0.0789101	0.835169	0.247257	0.134176	0.51729	0.971289	0.427304	0.523928	0.573753	0.13245	0.462718	0.400213	0.350965	0.46429	0.186232	0.395437	0.4597	0.727235	0.193175	0.304228	0.271416	0.782913	0.689428	0.504522	0.487288
CG9346	10.4342	10.4715	9.83043	9.91558	9.24533	9.71218	10.1359	10.1306	9.34394	9.02559	9.37812	9.54095	9.94587	9.36347	10.664	9.39036	11.0197	10.1655	11.4543	11.5977	10.5151	11.7131	12.2581	12.346	9.51493	10.9724	10.6719	11.3121	10.4329	10.4536	10.8152	11.0502
Nuf2	0.165051	0.0923292	0.342739	0.0821796	0.358734	0.317332	0.0904034	0.279999	0.719537	0.769051	1.16612	0.446155	0.567826	1.0168	0.429896	1.06527	0.0915045	0.279438	0.0871795	0.185359	0.085771	0.334926	0	0	0.328987	0.916003	0.484626	0.448535	0.554112	0.386788	0.184705	0.683144
CG7943	23.963	27.22	23.3794	27.5433	29.8998	27.1542	32.7835	27.9044	34.1223	31.5719	28.6293	32.3175	34.9116	30.2688	30.1238	32.8386	24.555	26.414	20.6594	23.5857	23.1458	24.0762	22.4614	21.2284	22.2811	30.9333	28.1954	30.2841	27.915	26.2919	30.9239	31.2822
CycK	39.969	38.9911	39.2188	37.785	41.3523	35.903	39.4637	40.4856	43.3625	35.3525	41.5789	39.3251	40.5917	42.7778	42.9573	41.4165	37.1294	38.8723	34.7327	39.5213	38.4463	35.5286	37.1105	41.2997	36.5679	40.5338	40.9598	39.8999	41.037	40.1911	40.883	42.0752
CG9932	34.2249	33.0563	34.208	36.9261	33.3712	35.718	34.4237	31.4783	45.4982	36.1792	43.3953	47.2523	44.1088	41.6565	44.2182	29.1765	50.504	54.5417	49.0024	49.4145	51.7047	47.8592	46.4009	45.9847	52.4499	46.3971	50.9383	51.578	57.3888	54.6601	55.405	49.2241
RpL5	3345.58	3452.35	3134.58	3260.79	3296.5	3543.45	3341.93	3756.31	3824.52	3579.42	3432.71	3330.34	3651.02	3569.22	3143.64	4357.66	2526.38	2476.39	2357.37	2252.41	2188.85	2080.27	2032.07	2130.98	2652.21	2577.66	2501.18	2444.53	2802.97	2565.18	2636.55	2966.57
aPKC	31.7571	33.1684	33.3433	32.8987	30.1039	28.5683	31.5869	27.0135	35.0137	30.843	32.1578	31.6049	35.1425	30.02	31.6699	22.9411	48.9075	49.5321	44.5436	44.4692	47.0857	47.927	43.0891	39.2568	46.8188	50.6342	45.1196	42.3313	46.8425	49.2679	49.4413	52.1012
Srp54k	37.8785	34.8398	32.9201	35.0166	30.1536	35.5588	33.7374	34.2445	33.5701	32.4117	35.8194	33.2868	27.7653	33.326	36.0985	37.9986	36.9951	38.9509	34.7004	36.1398	33.7615	35.6715	36.4154	33.5071	33.6444	30.5367	34.8792	33.9165	37.2297	37.0708	38.035	33.3641
Aef1	16.2135	16.2108	22.0799	19.8398	16.3411	15.6513	14.5818	14.8903	19.2381	18.5175	18.6365	21.8544	20.6215	19.3963	21.6007	14.351	21.7902	23.9925	20.892	21.7668	19.9022	18.3963	18.2814	19.8049	21.9103	20.6126	23.0333	23.1469	23.7815	24.3911	24.431	19.2076
CG18467	17.2714	14.8116	17.5062	17.2815	18.1574	16.5776	17.6814	14.6577	20.856	18.477	17.385	20.5942	21.3579	22.7778	19.1653	24.2704	14.7935	16.8115	13.283	18.2338	18.269	14.7927	15.2645	13.5746	20.1211	19.1431	18.5504	17.3071	20.1463	22.909	19.5077	23.612
d-cup	0	0	0	0	0	0	0	0	0	0	0	0	0	0	0	0	0	0	0	0	0	0	0	0	0	0.142852	0.125606	0	0	0	0	0
CG8508	0	0	0	0	0	0.464989	0	0	0	0.289153	0	0	0.120375	0	0	0.620489	0	0	0	0	0	0	0	0	0	0	0	0	0	0	0	0
CG11337	3.58462	3.16984	3.73734	4.37039	3.94236	5.73437	4.82786	4.32218	4.64128	3.64072	4.49146	4.07635	4.61172	4.53509	5.39076	3.86828	4.21012	5.06308	4.939	5.20277	5.01044	4.53119	5.31281	3.875	4.6049	6.88402	4.87213	4.60978	5.18776	3.63771	4.50636	4.85242
CG4218	0	0	0	0	0	2.17258	0	0	0	0	0	0	0	0	0	2.46431	1.15653	0	0	0	0	0	0	0	0	0	0.0951428	0.676574	0	0	0	0
Or94a	0	0.267967	0	0	0	0.114132	0	0.269493	0	0	0.222605	0	0.702778	0.147278	0.494769	0.153504	0	0.145775	0.136212	0.144978	0	0	0	0	0	0.14383	0	0.415616	0.137966	0.291843	0.278079	0
Mal-A2	0.154791	0.805557	0.21235	0.203549	0.394755	0.48869	0.223063	0.697245	0.517831	0.181295	0.239511	0.281328	0.0503372	0.313518	0.105562	1.80736	1.52513	0.440748	0.346693	0.551712	0.450992	0.280451	0.752444	0.225757	0.218317	0.305915	0.318226	0.17613	1.26261	0.127538	0.487752	0.348536
RanGAP	8.7086	7.74217	6.69907	7.8466	7.09674	8.31934	9.31205	8.17462	8.26632	8.40171	9.76021	10.1864	8.8165	9.3555	8.86172	10.563	5.85867	8.9213	8.46489	7.47173	6.5256	5.68908	7.47135	6.7236	5.9551	7.26824	7.56211	8.97564	6.91312	6.51382	7.64685	8.62135
snoRNA:U31:54Eb	0	0	0	0	0	0	0	0	0	0	0	0	0	0	0	0	0	0	0	0	0	0	0	0	0	0	0	0	0	0	0	0
CG42363	3.96704	7.74017	8.08137	5.28062	6.13419	8.37252	7.22825	4.80023	5.43867	4.66864	6.39372	4.46427	6.02911	5.3425	5.73527	4.40586	4.7783	6.84892	8.4605	8.52628	4.90759	6.61679	5.44433	3.56793	3.63886	3.29033	5.25667	5.2273	4.78959	5.13415	6.532	3.32144
CG5758	196.219	190.821	185.629	169.431	162.275	172.611	179.219	177.786	189.282	193.987	188.925	176.228	183.511	199.969	205.743	165.505	215.359	179.49	179.744	172.726	176.419	170.772	194.153	189.989	207.917	171.947	185.874	188.162	179.796	197.099	199.348	202.955
CG34204	0	0	0	0	0	0	0	0	0	0	0	0	0	0	0	2.70738	0.520558	0	0	0	0	0	0	0	0	0	0	0	0	0	0	0
Tret1-2	2.4994	1.35799	0.782942	1.37065	1.08999	1.81914	3.42092	2.74721	3.68825	4.62618	3.91797	3.803	1.99767	3.86729	4.41628	4.38649	2.58592	1.55616	1.08416	0.784532	2.03317	2.34797	2.26534	2.77751	5.11138	2.65679	2.78698	2.95739	2.37428	4.29965	3.1456	3.06007
srw	0	1.21209	0	0.364587	0	0	0	0	1.97166	1.24885	1.40052	0	0	1.41879	0.376191	0.477428	0	0	0	0	0	0	0	0.349734	0.704697	1.52394	0.335911	1.10039	0	0.407293	0	0.714567
robl22E	0	0	0	0	0	0	0	0	0	0.967846	0	0	0	0	0	0.575796	0.444516	0	0	0	0	0	0	0	0	0	0	0	0	0	0	0
CG14230	5.22546	5.59478	5.47533	5.93476	4.37757	5.01726	5.17276	6.95031	5.48007	5.83375	5.29789	6.84526	5.50134	4.02466	4.86405	5.43384	3.96236	5.58325	5.02135	4.21809	3.86572	3.33685	3.31616	3.14188	3.99032	5.10028	4.56081	4.32016	4.40491	4.05226	4.43581	4.6207
CR44770	0	0	0	0	0	0	0	0	0	0	0	0	0	0	0	0	0	0	0	0	0	0	0	0	0.391905	0	0	0	0	0	0	0
CR43949	0	0	0	0	0	0	0	0	0	0.122861	0	0	0	0.130225	0	0.420002	0	0	0	0	0	0	0	0	0	0.244365	0.106718	0	0.119313	0	0	0
Rop	164.831	158.315	173.844	164.637	159.552	152.038	150.444	146.407	163.146	164.476	172.056	164.869	173.673	161.297	160.427	149.054	167.223	152.364	165.991	167.631	165.303	162.234	148.671	142.058	167.919	160.373	152.764	160.722	183.61	173.407	166.735	168.493
DNaseII	107.239	97.4138	101.278	94.3485	130.689	150.242	140.641	135.45	90.7456	109.664	114.565	96.2078	123.704	143.101	122.99	164.86	60.3717	84.7365	88.6504	101.717	100.045	105.158	87.0811	80.7972	65.4662	53.2598	80.6682	92.1417	93.4443	89.3715	69.1625	55.5313
CG34345	0.06349	0	0	0	0	0	0	0	0	0	0	0	0	0	0	0.0789378	0	0	0	0	0	0	0.0606905	0.0586007	0	0	0	0	0	0	0	0
mthl1	6.21976	6.74763	7.36637	6.00929	6.17825	7.25372	7.63482	6.63006	5.34073	6.10463	6.8727	6.36556	5.61538	6.5312	6.65539	5.0184	6.2369	5.90692	6.63048	6.7189	6.64915	7.53852	8.17089	7.62549	7.12804	6.88621	6.8077	6.37624	5.82977	6.14	6.04665	6.72437
tup	5.62806	5.29006	5.32471	5.05286	5.25564	5.55886	5.08651	4.73182	6.18086	4.79881	5.28043	4.8294	5.95773	5.39961	5.20217	4.30558	7.19747	5.50836	5.60187	6.90484	6.61057	7.54955	7.42799	6.09889	8.29477	7.83628	7.82406	8.13502	7.28641	8.20038	9.07871	8.76454
CG13409	41.3912	37.1855	37.6725	36.8088	35.8538	37.8075	44.4268	40.995	42.9708	30.0904	33.2184	31.2798	35.6747	35.8424	34.9641	36.1496	38.3301	32.8992	30.3862	32.9578	30.7177	37.1414	40.5103	40.1989	37.5694	30.7874	30.4304	32.127	31.3088	32.9225	32.8184	37.3444
ghi	52.4526	70.4727	66.9853	66.2347	73.0847	65.3436	57.8218	67.262	72.7904	69.2526	59.4928	76.0178	63.8653	62.6466	62.0001	73.1659	47.3735	55.0552	59.06	53.2433	75.9418	46.3087	63.9047	55.1306	64.4488	65.2285	68.0433	65.5827	51.8393	47.9119	50.4873	48.9239
CG42588	1.02259	1.53305	1.69163	1.91917	1.85349	1.45585	1.40589	1.06849	1.6996	1.83098	2.22597	1.89965	2.05891	2.03283	1.7526	1.06099	2.00425	2.55615	2.31682	2.26743	2.35012	2.19199	2.34178	2.10289	2.65324	2.54274	2.88445	2.43291	2.46089	2.07403	2.76659	2.19216
CG44013	112.599	121.422	114.726	103.257	70.75	98.5663	92.0627	109.175	117.488	118.278	112.31	105.169	71.2794	90.3002	91.3363	159.142	86.6084	72.1225	62.7328	65.0387	58.4661	55.848	68.764	65.8659	80.8971	35.4929	46.6486	48.49	46.3071	64.0135	64.5141	65.5343
CG13711	0	0	0	0	0	0	0	0	0.332492	0.180811	0	0	0.310387	0	0.162232	0.197721	0	0.170927	0	0.170824	0	0	0	0	0.43362	0.315648	0	0	0.340974	0	0	0.302499
CG7963	0.112427	0	0	0	0	0	0	0	0	0	0	0	0	0.14092	0	0	0	0	0	0.135919	0.125819	0	0	0.123546	0	0.132493	0	0	0	0	0	0
CG15873	0	0	0	0	0	0	0	0	0	0	0	0	0	0	0	0.640282	0	0	0	0	0	0	0	0	0	0	0	0.263068	0	0	0	0
CG7568	8.8142	6.97753	7.57106	8.51171	7.87791	6.45145	8.34261	6.06033	9.77479	8.74591	8.09982	8.63766	8.98102	9.89422	8.92416	8.93216	11.0976	14.1535	13.1889	12.4421	13.4352	14.101	17.4944	13.4509	12.5035	16.5001	13.7406	11.6394	13.2693	12.7948	14.2257	12.1911
Lcp65Aa	0	0	0	0	0	0	0	0	0	0	0	0	0	0	0	0	0	0	0	0	0	0	0	0	0	0	0	0	0	0	0	0
MED30	9.22716	7.11558	8.02713	5.56411	6.33257	6.25454	7.03272	6.73879	7.74019	8.80828	8.31066	9.15352	7.12738	7.42556	8.36532	10.2647	7.0362	8.52849	8.1807	6.92806	6.6883	6.06815	4.4749	6.41486	7.76535	8.62585	7.35711	6.31556	7.25653	6.55826	8.89369	7.81282
Fibp	38.0047	33.7454	35.3792	33.18	41.1488	41.5633	36.325	40.4355	32.8255	34.1253	32.2659	32.1838	30.9553	27.6945	33.0808	37.7039	33.2629	36.5915	30.1237	30.0839	36.2178	38.5244	38.3096	34.6788	30.5839	30.3657	27.2996	29.8876	27.6556	31.3023	27.2149	32.7744
Crg-1	20.0014	21.6838	20.2799	20.2429	24.8849	24.4194	23.4386	21.4079	13.4527	10.0794	9.58793	18.6563	27.7037	24.083	13.7955	12.8839	38.7967	35.8213	29.772	34.1854	37.0256	45.4898	41.3524	32.2468	13.5273	12.113	12.229	20.6086	21.5017	22.2694	20.7267	13.8983
CG14034	0.245701	0	0	0.36855	0.133799	0.703992	0.537887	0.416986	0.266188	0.835516	0.57508	0.400764	0.121544	0.757264	0.25575	1.73196	0.6952	0.284356	0.134818	0.285049	0.132286	0.639714	0.132933	0.260028	0.880007	1.93644	1.34118	1.21175	0.820222	0.288942	0.685378	1.01952
mir-137	0	0	0	0	0	0	0	0	0	0	0	0	0	0	0	0	0	0	0	0	0	0	0	0	0	0	0	0	0	0	0	0
CR43792	0	0.400809	0	0.368133	0	0	0	0	0	0	0	0	0	0	0.380954	0	0	0	0	0	0	0	0	0.393048	0	0	0	0	0	0	0.410544	0
CR44312	0	0	0	0	0	0	0	0	0	0	0	0	0	0	0	0	0	0	0	0	0	0	0	0	0	0	0	0	0	0	0	0
CG10188	18.6193	14.3855	16.1614	14.9616	15.2919	17.2773	19.8276	17.3065	19.7357	13.9395	15.9679	15.2342	16.7286	16.6591	18.8091	14.1267	20.6596	14.4118	14.9346	13.9452	13.9445	19.3003	19.7495	20.0626	18.4229	16.8223	14.4554	15.7008	17.2208	19.2627	21.7288	19.6191
5SrRNA:CR33426	0	0	0	0	0	0	0	0	0	0	0	0	0	0	0	0	0	0	0	0	0	0	0	0	0	0	0	0	0	0	0	0
CREG	63.4095	61.6824	61.5259	49.5526	57.4883	59.4321	53.8083	60.8235	48.0226	53.5865	63.4184	56.6211	56.8858	70.4169	59.6639	85.0448	49.9713	51.5771	51.9401	59.561	64.2188	62.7117	57.8902	66.0568	38.4777	35.2721	49.4132	50.817	52.4884	50.867	46.4559	37.3521
CG12945	25.8079	22.4453	24.085	24.2146	24.8175	23.7558	25.9561	23.2136	22.2332	26.6364	25.2214	22.8138	24.341	23.9999	25.1583	24.5267	26.4504	27.0321	24.6843	25.4982	27.0519	28.6048	25.6798	27.9248	27.9156	27.9327	31.9859	28.0362	24.8976	21.6479	26.9138	25.6987
smid	20.4912	20.0017	20.8711	18.4761	19.9813	18.5774	20.8468	17.881	21.4088	22.3419	20.9795	22.5861	19.055	19.3253	25.3141	20.9361	21.5386	23.0583	21.83	21.7317	21.6809	23.0996	21.7322	22.3257	22.7626	23.5409	23.4437	23.2617	22.9695	24.6682	23.9458	22.6287
NKAIN	50.743	56.7393	61.6235	60.1566	59.6116	57.0154	57.2419	53.1889	47.7747	50.0011	53.6279	53.1992	58.9992	51.0507	54.7676	35.3753	65.841	64.6509	70.4101	78.9893	74.081	72.9946	67.7228	69.9566	60.6506	66.3448	67.7742	67.1057	63.681	67.0197	60.3329	58.2579
CG9068	0	0	0	0	0	0	0	0	0	0	0	0	0	0	0	0	0	0.0331739	0	0	0	0	0	0	0	0	0	0	0	0	0	0
CG3557	0.128402	0	0	0.126508	0	0.256609	0	0	0	0	0.364964	0	0.130803	0.165499	0	0.169678	0.46574	0	0	0.463559	0	0.399614	0.277369	0.289878	0	0.314293	0.77421	0.436582	0	0.153947	0	0.147056
Inos	403.566	408.504	598.271	772.314	869.951	928.02	584.428	419.638	362.678	453.724	517.073	530.494	526.471	510.851	420.127	442.811	262.193	332.64	593.498	674.085	700.508	606.341	346.69	255.36	288.579	208.017	412.982	404.06	447.586	342.313	213.132	208.102
CG32829	0	0.144838	0	0	0.270269	0	0	0	0	0	0	0.557843	0	0	0	0	0	0	0.13007	0.133003	0	0.306795	0	0	0	0.225278	0.0968594	0.106146	0	0	0.149988	0.13706
CR43858	0	0	0	0	0	0	0	0	0	0	0	0	0	0	0	0	0	0	0	0	0	0	0	0	0	0	0	0	0	0	0	0
Cat	281.402	295.945	275.05	267.326	257.019	280.463	250.911	268.087	257.371	366.116	303.717	313.034	328.712	316.95	353.585	296.445	276.002	238.508	298.561	316.254	278.437	264.51	297.291	262.315	294.425	196.144	285.518	299.515	315.374	354.902	304.502	263.418
CG13930	0	0	0.0465961	0	0	0.0437205	0	0	0.104199	0	0	0	0.132527	0	0.0919494	0.185821	0	0.121346	0.0534885	0	0	0.0518024	0.0533965	0	0.0507682	0	0	0	0	0.122139	0.0598428	0.118383
CG13461	0	0	0.310973	0	0	0	0.33018	0	0	0	0	0	0	0	0	0.38617	0	0	0	0.693381	0	0.283807	0	0	0	0	0	0	0	0	0	0
c(3)G	3.82152	1.96547	3.69504	5.38901	3.30105	1.67753	3.02294	6.04297	5.44776	2.67935	2.1556	6.58939	3.87568	5.95663	3.88735	7.21304	2.97831	6.88486	7.9725	2.77188	4.08277	1.4603	5.96245	2.3425	2.98308	9.0359	4.70206	3.21492	4.28028	4.69827	2.10204	5.86032
CG6488	10.1843	9.6099	9.86544	11.3108	11.4875	11.4176	10.7444	10.9877	13.2543	11.4945	13.9331	14.2213	13.4316	14.4187	14.3267	14.8545	8.78376	10.2757	8.51285	9.65587	7.40784	10.6957	9.9521	7.89651	12.4964	11.5008	12.7434	12.9979	11.0397	12.8781	14.5847	13.5799
stj	29.85	32.858	32.6872	38.2294	30.4076	27.3461	25.4452	24.4301	26.1637	24.2063	26.743	26.8391	24.9432	21.7546	21.9077	15.3484	43.2502	45.2699	50.2637	50.8458	49.2433	41.4483	39.3169	38.4255	40.3806	45.2533	37.5369	38.8499	35.9852	39.5066	37.2392	40.8707
Drsl6	0	0	0	0	0.713961	0.769912	0	0	1.61879	0	0.767296	0	0	0	0	0	0	0	0	0	0	0	0	0	0.6863	0.722567	0	0	0	0	0.769245	0
CG18788	0	0.0659425	0.061234	0.117946	0	0	0.0653906	0	0.0665375	0	0	0	0	0	0.0612296	0.236273	0.141969	0	0.201571	0	0	0	0.0689714	0.0672254	0	0.144113	0.0623288	0.207355	0	0	0.0716188	0.0686773
Gr59d	0.116766	0	0	0	0.128388	0	0	0	0.129453	0	0	0.128102	0	0	0	0.151265	0	0	0.131076	0.139902	0.262035	0	0	0	0	0	0	0	0.130934	0.138543	0	0.248528
CR45411	0	0	1.53385	0	0	0	0	0	0	0	0	0	0	0	0	0	0	0	0	0	1.60345	0	0	0	0	1.32755	0	0	0	1.48453	0	0
CG5280	11.1097	11.1728	12.8395	11.5306	10.7415	10.7368	11.7828	9.93872	0	0.524792	0.528999	0.124456	0	0.138749	0.115773	1.52346	17.0977	13.6197	14.3883	13.6069	16	17.2306	17.4983	16.3076	0	0.543726	0.349506	0.770958	0.13382	0	0.135159	0.521059
Or33c	0	0	0	0	0.282875	0	0	0	0	0	0.241202	0	0	0	0	0	0	0	0	0.161735	0	0	0	0	0	0	0.572366	0	0.150166	0	0.304441	0.144702
Ste:CG33238	0	0	0	0	0	0	0	0	0	0	0	0	0	0	0	0	0	0	0	0	0	0	0	0	0	0	0	0	0	0	0	0
RpL15	2863.66	3024.83	2719.04	2863.14	3012.5	3054.67	2977.57	3342.69	3353.15	3173.6	3248.18	2845.03	3185.41	3097.78	2833.55	4092.71	1939.52	1813.36	1705.93	1484.82	1419.29	1368.83	1335.93	1660.56	2046.8	1765.84	1708.75	1628.59	2164.55	2057.84	2054.85	2195.93
CG10650	1.25752	1.57468	2.26512	2.48691	1.52457	1.86862	1.83688	1.96761	0.240756	0.359098	0.343531	0.839561	0.569633	0.150379	0.748923	1.34651	2.54418	0.899024	2.02083	1.3931	2.26443	2.46179	2.0683	1.08657	0.542568	0	0.533283	0.423233	1.09013	0.474544	0.761235	0.890076
CG31809	13.9035	11.12	10.587	6.39178	7.76109	10.6995	10.1052	13.9452	0.922812	0	0.100064	0.228146	0.726014	0.130882	0.217551	0.93696	14.4825	13.4377	10.546	11.041	11.7555	10.8083	14.3498	15.6152	1.89601	0.595816	0.522519	0.431764	0.454715	0.793915	1.36235	0
CG7142	0.228597	0.168236	0.23536	0.380195	0.168095	0.294734	0.168459	0.437567	0.597998	0.264091	0.56417	0.925935	0.448866	0.468427	0.0781262	0.515434	0	0.191065	0.172608	0.274903	0.334083	0	0	0.430692	0.730189	0.186239	0.0789191	0.52236	1.01344	0.580046	0.658087	0.36361
Lim3	3.05545	2.96944	3.0465	2.38613	2.93611	3.55842	4.14273	3.58269	4.14228	4.18805	3.35776	4.09074	3.31946	4.51483	3.28249	3.64263	6.02774	5.00261	4.05521	3.69444	3.99846	4.49385	4.47372	4.15593	5.40941	4.77786	4.26868	4.15162	5.05391	4.18327	5.37659	4.58342
CR44087	0	0	0	0	0	0	0	0	0	0	0	0.1158	0	0	0	0	0	0.105822	0	0	0	0	0.0970164	0	0	0	0	0	0	0	0	0
Pabp2	13.3591	20.4495	17.098	17.567	11.7898	18.4235	16.9662	11.7065	16.3207	20.7251	20.6082	20.5063	14.0125	22.3579	19.9577	15.4199	23.1053	24.8776	22.6239	22.4888	20.4603	22.9252	20.7788	16.374	21.1774	20.4426	22.2069	23.418	21.7512	27.9792	23.3973	22.8894
CR43967	0	0	0	0	0	0	0	0	0	0	0	0	0	0	0	0	0	0	0	0	0	0	0	0	0	0	0	0	0	0	0	0
CG30051	17.9557	17.0341	20.3765	27.14	21.692	28.3354	18.3231	24.9655	17.2047	18.0148	16.3064	15.5531	19.6875	21.0392	16.5957	17.3439	11.5248	13.4493	18.3463	18.5502	12.4259	20.7007	10.4911	15.8786	14.0205	10.214	19.608	10.334	12.9288	11.8682	13.8479	11.7102
unc-13-4A	5.17509	4.35868	5.99362	5.03022	4.44831	4.96975	4.96197	4.42147	5.95675	6.99466	6.18652	6.51551	6.88453	6.68732	7.00592	2.98785	8.17969	8.3429	7.39656	7.75029	7.75635	7.91925	8.22062	7.52219	10.8157	10.3147	8.98987	9.04894	9.70968	10.3197	10.9867	9.97154
His2B:CG33874	0	0	0	0	0	0	0	0	0	0	0	0	0	0	0	0	0	0	0	0	0	0	0	0	0	0	0	0	0	0	0	0
AstC-R1	2.61919	2.89575	2.8861	2.96661	2.98284	2.41449	2.63723	2.16508	4.66663	3.56637	2.41975	4.406	2.9951	2.90496	3.84391	1.92638	3.67375	3.85512	3.4446	4.63291	4.52608	4.45652	4.29142	3.57833	4.90654	4.80918	4.88056	4.60285	4.51394	4.33485	4.80174	4.08269
PH4alphaNE3	0	0	0.152586	0.0292914	0	0.179607	0	0	0.0311088	0.079058	0	0	0	0	0	0.611425	0.151414	0.0328938	0	0	0	0	0	0	0	0.0723323	0.0738326	0.070633	0	0.0328916	0	0.0279348
CR45735	0	0	0.181398	0.173708	0.180444	0	0	0	0.186309	0	0	0	0	0	0.183243	0	0.185768	0	0	0.191617	0	0.484101	0.506168	0	0	0	0	0	0	0	0.18064	0
CG13900	27.98	28.5416	30.3685	32.0117	26.2009	28.3092	29.3582	29.0058	34.4233	32.6707	33.6095	35.1867	33.6132	34.9365	36.5996	27.0815	33.0583	39.8165	34.4513	35.6649	33.8001	31.9205	31.8772	30.732	43.85	53.9938	43.5167	43.7302	43.361	43.2094	44.6861	46.7874
CG34251	0.213477	0.520209	0	0.702428	0.114803	0.206511	0.23518	0	0.454774	0.246168	0	0.23128	0.208887	0.130194	0.313506	1.13531	0.400975	0.132106	0	0.387655	0	0	0	0.387986	0.909987	0.12912	0.111919	0.369266	0.252007	0.131758	0.961097	0.121207
CG6745	11.5784	9.38422	8.68549	8.96096	9.32039	10.1421	10.9178	9.86922	12.4287	10.9858	13.225	13.6298	13.1241	11.8788	11.0709	10.3012	13.0253	11.0007	12.9985	12.7976	11.6402	12.5351	13.9732	13.0182	16.1318	14.728	12.0409	14.6808	12.8173	14.7361	18.2572	18.2763
CR40182	0	0	0	0	0	0	0	0	0	0	0	0	0	0	0	0	0	0	0	0	0	0	0	0	0	0	0	0	0	0	0	0
CR44534	0	0	0	0	0	0	0	0	0	0	0	0	0	0	0	0.533107	0	0	0	0	0	0	0.773939	0	0	0	0	0	0	0	0	0
tRNA:V3b:90BC	0	0	0	0	0	0	0	0	0	0	0	0	0	0	0	0	0	0	0	0	0	0	0	0	0	0	0	0	0	0	0	0
twf	14.7477	17.7758	15.8091	17.0559	20.9865	17.6899	15.9301	15.7934	16.303	17.2315	17.1607	14.8072	18.3892	15.2775	14.846	15.3623	11.6668	18.4681	18.9954	17.9217	23.2256	19.4702	18.8252	16.3382	13.1728	16.7402	17.0956	15.5793	14.3887	15.766	14.3585	14.1125
CG14564	0.403004	0.696155	0.678603	0.90152	0.399167	0.495082	0.715914	0.457309	0.349161	0.608612	0.931414	0.753237	0.670946	0.976032	0.951248	0.337707	0.993809	0.832038	0.882441	2.09729	0.977648	0.993075	1.50207	1.22404	1.31183	1.70787	1.50466	1.50667	0.66292	1.07168	1.95248	1.19547
CR45941	0	0	0	0	0	0	0	0	0	0	0	0.214789	0	0	0	0	0	0	0	0	0	0	0	0	0	0	0	0	0	0	0	0
CG31036	10.8569	6.52778	5.09162	3.44128	2.36212	6.27533	10.3772	12.4586	6.01067	3.60927	3.12707	2.54465	2.43182	4.53826	5.33614	5.60705	9.78512	5.95655	3.1481	3.54777	3.08337	5.9765	8.68749	9.38489	5.09629	2.93415	2.45604	2.29853	2.72535	4.47408	5.91083	6.72924
LSm-4	83.8405	89.0161	90.5742	86.761	89.5358	96.7098	95.9397	100.815	78.662	83.0592	86.7854	78.5641	90.199	90.8098	82.4936	91.446	66.2244	57.8428	70.8847	76.4585	79.8559	69.6271	82.5041	54.7759	53.0401	48.5524	49.6855	63.807	58.3776	52.8385	65.8197	59.9758
CG14340	9.42539	6.17462	7.18843	5.903	4.55315	12.7392	13.0426	11.9144	8.77732	4.85412	5.08648	3.26467	5.60009	8.89717	7.14958	11.9995	9.38406	4.36269	5.42025	5.35913	4.38206	8.80868	8.65229	10.2783	7.35177	6.37765	4.25139	3.84498	4.16646	8.54271	7.44259	8.25486
CR44826	1.00802	2.33631	0	1.07725	0.355075	1.74892	1.60852	1.93743	0.742896	0.394184	1.69259	0.37925	0.704746	1.40019	1.10783	1.88721	2.65031	2.32657	0.381501	0.808308	0.753793	2.38552	0.718515	0.347673	1.03276	2.62451	3.00375	1.81518	0.745714	1.92135	1.09857	0.336308
CG18284	0	0	0	0	0	1.26442	0	0	0	0	0	0	0	0.285499	0	7.14685	1.33125	0	0	0	0	0	0	0	0	0	0	0	0	0	0	0
CG13144	6.19021	5.73792	6.02259	5.93638	4.93572	5.44394	5.77992	4.0157	3.07031	1.94908	2.59384	2.79696	2.17664	3.49562	2.42965	3.92774	6.02623	5.36375	4.94801	5.4157	6.76122	6.86012	6.82912	6.4697	3.54297	4.37766	3.93331	2.9675	4.13296	3.62005	4.73387	4.47964
dup	1.25144	1.24889	1.34654	1.42267	1.78749	2.04465	1.19397	1.43037	1.49984	1.4244	1.60149	2.01869	2.26747	2.16751	1.37412	1.12834	1.33099	1.93547	1.38869	1.18299	1.66905	2.46326	2.09735	1.95612	1.89587	1.98727	1.74113	1.96902	1.74533	1.91325	1.2104	1.75007
CG12264	56.3249	56.1728	53.7091	48.794	45.2186	59.7028	59.1234	57.4837	58.9215	55.4526	55.7755	54.116	51.5669	50.6132	57.6669	63.3898	42.3533	48.3127	44.1358	49.4683	47.6336	41.8223	43.6443	44.7982	43.2025	43.713	45.9817	43.8125	52.9745	46.8655	52.2328	49.4838
WDR79	6.36251	5.06667	7.45233	7.70055	7.14059	7.05009	8.5982	8.14707	10.6931	8.60906	7.90131	9.25775	7.24526	9.15633	8.8442	10.0206	7.07191	6.8121	6.48578	6.60687	5.27298	6.72987	5.74158	4.63239	6.11345	7.94527	8.11208	6.7571	7.0062	6.26275	6.86748	7.73508
snoRNA:Me28S-A992	0	0	0	0	0	0	0	0	0	0	0	0	0	0	0	0	0	0	0	0	0	0	0	0	0	0	0	0	0	0	0	0
CG5909	18.8116	15.57	14.8281	13.3267	17.265	18.8419	14.66	14.2116	9.42232	14.9814	12.1308	11.1668	13.5962	12.9575	10.9445	12.2003	11.7269	17.7825	13.5398	14.2293	14.3088	14.1714	8.0814	8.41234	7.57564	6.99968	11.6843	12.0997	13.9835	9.1242	7.83466	5.63062
CG31288	11.9273	11.402	11.2894	10.3436	9.35706	10.0856	9.66901	9.02359	1.70612	2.82911	4.30799	2.52569	1.52769	3.83505	1.42498	2.76684	10.643	12.5737	11.4957	14.395	14.0753	11.1767	11.4925	9.47472	1.07766	0.802803	1.9264	3.09986	2.71077	1.93571	2.82165	1.456
snoRNA:Or-aca4	0	0	0	0	0	0	0	0	0	0	0	0	0	0	0	0	0	0	0	0	0	0	0	0	0	0	0	0	0	0	0	0
Reg-2	76.4316	85.0758	84.6053	77.0256	53.4085	73.8833	64.334	75.2631	67.1862	98.012	74.0101	70.5168	70.1583	65.0397	47.221	73.0854	78.5526	43.1077	61.4794	53.3084	47.4592	60.9038	69.8686	74.9595	80.7885	35.2896	49.4106	52.9531	55.5286	84.5391	73.0719	67.9868
CG13322	8.60867	11.8877	12.5752	10.625	12.0607	10.3872	11.3237	10.9722	10.0232	10.5386	8.49096	9.50998	9.62764	10.0339	9.32001	8.34552	9.91115	12.4828	10.1804	11.9285	10.862	10.5979	12.1727	9.40551	9.84056	10.1938	9.63919	10.7773	12.2508	10.7039	13.3437	10.0349
CG30108	23.4127	24.1079	25.6164	25.2352	21.3338	33.0744	25.1799	25.6697	26.4197	24.1889	25.1994	32.3948	20.7239	31.7453	27.9796	44.0787	14.3735	26.5115	26.565	22.2938	24.6117	14.5327	19.3949	13.7103	16.6953	20.9321	21.7527	16.3073	16.7179	19.7752	23.6315	15.1018
5SrRNA:CR33409	0	0	0	0	0	0	0	0	0	0	0	0	0	0	0	0	0	0	0	0	0	0	0	0	0	0	0	0	0	0	0	0
CG5724	0	0	0	0	0	0.0621559	0	0	0	0.0782261	0.0619877	0	0	0	0	0	0.0761867	0	0	0	0	0	0	0	0	0	0.0659973	0	0.075485	0	0	0
CG7261	19.1717	21.6177	23.1149	20.0743	20.5329	25.9299	24.465	20.4407	8.47242	9.80185	8.19791	9.07012	9.12159	7.98021	8.69728	7.09748	20.2503	24.2064	19.8403	15.0278	24.5239	25.7593	21.0698	19.2435	7.97606	8.00695	9.17881	9.7196	8.57446	10.1306	9.3128	8.72816
SNF4Agamma	49.4344	49.674	51.2481	48.7072	45.3164	46.7271	51.8532	52.1795	51.3692	51.3326	49.5459	46.2357	48.3772	50.3864	54.1617	51.5988	62.043	52.7005	51.2668	51.7102	51.1338	60.387	61.686	61.1319	56.992	48.4781	49.0679	48.735	55.4619	61.622	65.2023	65.1124
CG4619	10.6807	7.58786	10.7136	8.95265	12.4831	13.7798	14.6854	11.1515	10.2903	11.6402	10.8847	12.0349	12.4336	13.6603	14.9361	14.3359	8.81591	12.1973	9.39641	10.2972	11.9196	12.3805	15.028	11.6093	12.1062	12.8463	12.4536	13.3442	11.7414	13.9391	13.2342	11.9606
CR40639	0	0.37776	0	0	0	0	0.750444	0	0	0	0	0	0.338538	0.43102	0.710553	0	0	0	0	0	0	0	0	0	0	0	0	0	0	0	0	0
CG14421	0.263612	0	0.141393	0.5441	0.143573	0.132961	0.910006	0.30391	0.46335	0	0.38557	0.151484	0	0.171172	0.139189	0.571225	0.168273	0.171157	0.151026	0	0	0.126482	0	1.00397	0.53419	0.442397	0.122986	0.264593	0.17109	0	0.172486	0
CG33160	1.10358	0	0.384272	0	0.199812	0	0	0.625392	0	0.854684	0.34708	0.610976	0.551635	0	0.192588	0.244729	0.221704	0.461656	0	0	0.87633	0	0	0	0	0	0.4143	0	0	0.226649	0.219269	0
CR44789	0	0	0	0	0	0	0	0	0	0	0	0	0	0	0	0	0	0	0	0	0	0	0	0	0	0	0	0	0	0	0	0
Cyp313a4	0.812392	0.534267	0.489629	0.535955	1.10418	0.768397	0.58818	0.53321	0.684914	0.160914	0.508639	0.519729	0.933923	0.415933	0.348658	0.528048	0.480982	0.819174	0.225523	0.795364	0.654393	1.27201	0.434327	0.56294	1.19423	1.01114	0.473056	0.445972	1.44031	0.670583	0.643825	0.529521
CR44712	0	0	0	0	0	0	0	0	0	0	0	0	0	0	0	0	0	0	0	0	0	0	0	0	0	0	0	0	0	0	0	0
CG2652	0.604264	0.13199	0.127149	0.999409	0.386676	0.712885	0.835737	0.413892	0.81382	0.279581	0.463192	1.78468	1.45308	2.4405	2.80466	2.36767	0.821186	0.130033	0.754056	0.46067	1.32541	1.12358	2.18017	0.239134	0.568713	1.42116	1.4489	1.08345	2.68877	1.95778	2.50141	2.54253
dikar	6.6665	6.18318	7.00041	7.79834	7.10782	6.28605	6.69448	6.43671	6.13982	6.81075	7.12684	7.19006	6.38503	6.64237	7.12706	3.5128	11.8153	11.3408	9.95163	10.7073	10.0537	10.8348	10.0934	10.9671	11.5875	8.88144	10.1298	10.5013	11.0326	11.168	12.8555	11.0221
CR45397	5.53796	6.66106	20.5829	4.49589	11.3465	8.81147	6.13778	7.27521	6.32647	1.85051	0.845592	5.49081	6.88742	8.48678	8.80219	11.7538	2.96591	8.04646	3.03992	8.70914	8.97479	3.24386	4.24023	7.32518	5.18024	3.65637	0.799089	2.55387	8.55239	6.79536	1.86717	6.01368
CRMP	52.3239	57.5002	58.3808	62.9273	60.7039	53.8083	58.6404	53.2376	56.4451	55.7775	64.3735	63.506	65.0384	59.7477	59.455	56.7279	65.4024	69.7166	69.6056	77.2986	68.865	69.0482	63.6102	66.8764	65.1936	75.1251	67.3295	70.1278	69.1159	66.1824	63.2348	70.355
CG34276	0.0636183	0	0	0	0	0	0	0	0	0	0.0608302	0	0	0	0	0	0	0	0.0646058	0.136044	0.611854	0.0613291	0	0	0.0599152	0.0649791	0	0.066659	0	0	0.0641953	0.0565214
CR44022	0.659636	1.22769	0.606946	0.795141	0.723882	0.759847	0.394497	0.497545	0	0.518342	0	0	0	0.590937	0	0	0.438765	0.630392	0.556746	0.843209	0.788108	0.753607	0.607202	1.14469	0.736044	0.549129	1.94843	0.816157	0.483391	0.639858	0.468082	0.261863
Gr89a	0.137454	0	0.141734	0.547106	0.302107	0	0.150197	0	0.60426	0	0	0	0	0	0.288257	0	0	0.515608	0.323873	0	0.16525	0.333945	0	0.17191	0	0.179591	0.315938	0	0	0.337167	0	0.304407
Myb	31.3204	35.3666	33.7994	34.7421	32.7392	28.868	31.5226	27.2425	30.0454	31.9162	32.4421	34.4209	31.0891	32.4553	32.8097	28.8085	33.075	28.6724	28.2444	28.0001	27.7821	25.0361	29.7352	30.6388	30.9249	29.1134	31.2522	26.8738	31.5692	32.0328	31.8867	30.469
NiPp1	10.1317	13.2158	14.4594	12.409	11.4846	12.6157	12.8759	11.6405	14.3158	12.1381	12.6873	11.7201	12.8263	10.3946	10.879	14.2557	12.5359	15.1291	11.5538	11.6375	10.8247	12.2583	12.0021	12.6011	10.1993	10.9334	10.6757	10.1654	12.0867	9.65782	12.4381	13.0344
CG8270	9.38189	9.04928	10.4376	9.31218	10.0969	9.51782	11.8187	11.2339	9.46613	8.1242	8.67212	9.23157	10.6365	10.5363	9.09909	12.0663	8.00538	8.39589	10.1419	9.92697	8.99048	10.0559	10.2325	9.36767	8.73719	7.96107	9.04302	9.32185	10.0625	8.49425	9.07077	8.43109
CG14694	129.302	142.24	152.104	138.237	127.904	118.478	132.874	145.508	131.287	118.704	122.139	111.599	120.749	119.342	115.545	163.571	120.758	136.383	139.395	124.909	101.919	105.423	126.595	132.444	118.402	129.794	102.893	98.2509	118.271	110.659	129.565	147.031
CG8526	1.12832	0.972325	0.953168	1.17871	0.732477	1.43027	0.902933	0.873745	0.460251	1.2587	1.00633	1.07557	0.964067	1.01081	0.958324	3.06972	1.81758	0.878542	0.636384	0.990981	0.571442	0.681398	0.954243	0.70023	0.609774	0.693342	0.866467	1.73702	1.13479	1.00676	1.03221	0.752062
CG10584	14.9941	12.3369	12.0296	11.0054	9.91867	12.1112	15.3595	14.9798	15.143	12.1434	13.6296	16.0605	11.7452	13.415	12.251	18.2708	10.8056	11.4373	9.52235	7.11446	8.82011	9.52551	9.0171	9.53725	9.66825	9.9423	11.8023	9.65605	10.9693	12.1898	11.3513	11.7616
CG30384	1.02501	0.701872	0.929	0.637686	0.582269	0.795036	0.582552	1.45493	0.452954	0.224035	0.438671	0.749633	0.611559	0.592776	0.215591	0.635378	1.06709	1.08017	1.41502	1.01828	0.941384	1.1074	0.54928	1.03729	0.292136	1.30382	0.454256	0.307579	0.323404	0.339986	0.231401	0.853067
beta4GalT7	14.4375	13.3096	15.3314	13.6723	15.5928	16.3417	17.6251	12.9684	13.8107	14.323	16.3855	16.167	14.8992	12.0222	13.1199	13.7821	12.3339	10.3577	12.4986	11.3631	13.6433	10.1934	12.9174	10.3183	9.20248	12.3349	10.3154	12.0643	9.86387	8.37548	10.8054	8.61725
CG3699	159.677	185.327	225.474	207.505	155.133	153.933	165.029	171.84	73.4011	100.813	117.401	127.716	105.649	85.5856	66.3997	67.2169	87.7857	138.77	172.231	157.439	111.8	107.598	88.2548	113.104	28.6846	55.9516	72.6934	97.2022	86.315	74.9629	37.9058	34.248
CG32669	9.82322	7.76038	6.5784	8.25407	11.0718	10.2069	11.1817	8.92625	11.5063	9.24012	9.96646	9.97182	11.9324	9.40232	9.60416	13.6568	7.93005	6.5488	5.50755	5.25646	4.80996	8.95267	8.27232	8.58149	9.32584	13.176	10.3149	7.57676	9.03128	8.64283	6.97237	8.81612
Obp56e	187.885	165.661	180.998	224.467	345.677	375.079	421.841	403.977	117.777	131.478	116.443	114.136	144.932	180.363	227.158	350.117	145.802	167.427	139.557	156.706	206.741	208.418	227.802	178.916	86.9362	83.6089	67.9987	81.9689	109.648	108.185	122.913	115.684
CG15083	82.3455	96.822	109.701	114.183	112.521	100.288	109.574	102.59	94.2142	102.101	96.9302	98.5649	96.6852	117.564	90.8688	107.657	70.4232	75.5097	90.4907	79.8355	91.8734	77.2132	71.15	65.347	72.516	58.8158	80.1701	68.4343	82.1067	67.7894	66.6953	62.6908
CG9784	25.7008	29.4647	24.9481	24.0641	21.5249	26.0119	25.3578	26.0859	28.0871	26.3854	28.3745	25.6181	24.4645	24.8739	29.155	24.9278	25.983	21.0194	23.137	23.2216	24.104	22.875	29.1911	30.7175	28.5764	21.4349	26.1865	23.988	25.943	27.6859	30.5289	31.1519
Wnt2	0.615591	0.682658	0.317986	0.882473	0.733495	0.553203	0.435785	0.655192	0.432239	0.700904	0.923024	0.478097	0.944674	0.851682	1.17484	1.15705	0.57712	0.328753	1.1165	0.600937	1.28248	0.677886	0.778078	0.888787	1.63267	0.746859	0.892596	1.27036	2.29573	1.39992	1.2989	1.05135
CG3608	8.09338	5.69757	7.71844	6.70703	7.07093	9.36925	9.37912	7.44708	5.60857	8.35568	7.0248	6.53819	6.79939	9.78699	8.40768	9.72514	6.34474	5.91947	6.08967	7.54212	5.48688	7.28457	6.84688	6.49779	4.52529	4.68611	7.1848	5.88479	7.27115	6.75835	7.25382	6.35362
CG11327	0	0.106298	0	0.0469043	0.0519733	0.586887	0.102485	0	0	0.111819	0	0.10228	0.138551	0	0	1.25209	0.563086	0.208099	0.0484688	0	0.0467242	0.0905475	0	0	0	0.0491674	0.349467	0.048406	0	0	0.103127	0
CG43229	0	0	0	0	0	0	0	0	0	0	0	0	0.737074	0	0	0	0	0	0.878601	0	0	0	0	0	0.758504	0	0.718551	0	0	0	0.879725	0
Rab9Fb	0	0	0	0	0	0	0	0	0	0	0	0.167251	0	0	0	0.198741	0	0	0	0	0	0	0	0	0	0	0	0	0	0	0	0
CG4278	14.1497	19.318	18.4628	16.1011	17.5852	16.9416	21.6856	19.7175	16.3205	16.4186	17.4314	15.4873	19.6807	21.7223	21.5477	24.2037	15.9471	13.6254	15.9928	15.4912	15.6624	15.0613	15.2369	16.2008	13.752	14.3191	15.134	14.7604	14.3936	15.2993	15.3948	13.414
CG31544	0	0	0	0	0	0	0	0	0	0	0	0	0	0	0	0	0	0	0	0	0	0	0	0	0	0	0	0	0	0	0	0
snoRNA:Psi18S-1854c	0	0	0	0	0	0	0	0	0	0	0	0	0	0	0	0	0	0	0	0	0	0	0	0	0	0	0	0	0	0	0	0
stl	4.419	3.13149	3.79349	3.51008	3.16624	3.65758	4.56452	3.96344	2.77111	2.41668	2.49834	2.3121	2.62083	2.47294	3.60005	2.52116	3.64683	3.5487	3.47742	4.05757	3.4968	4.18488	3.77531	3.98167	2.85526	3.10317	2.45136	2.57583	2.47504	2.87329	4.64722	3.97682
CG4467	31.0523	28.9233	31.0098	31.2849	27.7461	27.1505	26.8655	24.9128	30.4943	26.7664	28.4091	31.8031	28.2463	31.6193	31.7116	19.3815	54.3153	51.5693	51.8562	50.3348	55.0078	51.9963	54.4297	53.2093	56.8523	56.9087	45.0098	50.1096	46.6733	51.1666	56.3838	52.3081
IntS8	3.50912	4.35057	3.96316	4.43365	4.22381	4.21386	4.61918	4.62719	5.47165	5.40188	5.07495	4.82267	5.06165	5.7444	4.77127	4.67473	4.89729	5.46783	4.53222	5.58864	5.89362	6.10559	6.90614	5.59971	6.10839	7.03764	6.68764	6.19825	4.83685	6.22021	6.92522	6.35275
CR44665	0	0	0	0	0	0.0729681	0	0	0	0	0	0	0	0	0	0	0	0	0	0	0	0	0	0	0	0	0	0	0	0	0	0
Chmp1	100.69	114.499	100.011	99.1094	99.1726	98.9769	100.096	95.8489	78.6071	82.157	79.7602	75.7625	78.9669	86.9129	74.1865	101.759	81.0504	83.611	79.5249	79.6731	85.2043	86.3667	84.6521	80.5897	76.7249	56.3625	75.4176	61.1799	64.5703	64.4014	66.0399	78.3112
CG8379	19.0597	16.5908	18.4178	18.9802	18.7967	18.7877	19.7342	19.0579	17.2138	17.784	17.2204	17.4454	15.8875	16.3689	17.4299	13.841	18.7779	15.258	19.5778	18.5607	20.7232	18.6772	19.9109	19.4682	15.8701	13.7032	17.4609	18.2047	15.1276	16.9626	17.9712	17.7829
Cyp4p3	8.00721	8.60749	8.19623	6.91875	6.88816	6.47669	5.60866	8.41714	9.10155	11.5302	9.63428	7.61581	6.51663	5.49844	8.29427	9.72216	6.3886	7.97657	6.81059	6.32266	6.77871	5.5265	7.27502	6.28246	8.08669	5.41728	8.48421	7.23192	5.89722	7.3396	6.61986	9.51324
CR43830	0	0	0	0	0	0	0	0	0	0	0	0	0	0.469151	0	0	0	0	0	0	0	0	0	0	0	0	0	0	0	0	0	0
Cdc6	0.444614	0.793401	0.524758	0.572563	0	0.130407	0.111076	0.466663	0.15275	0.199866	0.254052	0.297848	0.0664763	0.329185	0.174951	0.40811	1.41766	3.00324	1.17087	0.907829	0.907929	1.05876	1.18825	1.15684	0.100288	0.379087	0.38928	0.320554	0.3196	0.336258	0.201994	0.270615
CG2964	0.051284	0	0	0.0513256	0	0.148709	0.169908	0	0	0.0589481	0	0.0565263	0.0501106	0	0	0.917942	0.509601	0	0	0.0642204	0.0592372	0	0	0	0	0	0	0	0	0.266588	0	0
CG34425	0	0	0	0	0	0.19903	0	0	0	0.0600439	0.145518	0.278996	0.149651	0	0.0521263	0.805218	0.466865	0	0	0.169872	0	0	0	0.047927	0.0977168	0.108163	0.138928	0	0.359883	0	0.120421	0
CG2104	0.0807822	0	0	0	0.132553	0.115723	0	0	0	0.0469874	0.149338	0.0870472	0.156384	0.097598	0.163582	0.208657	0.186158	0.0477728	0	0.0927148	0	0.0828731	0.0861029	0.378322	0.0405596	0	0.158227	0.130961	0.093491	0	0.0469039	0.0443811
nSyb	333.72	336.942	355.422	340.021	342.184	318.169	320.924	299.454	394.296	336.529	356.63	367.406	374.946	334.918	364.352	232.746	425.408	431.269	382.676	385.984	374.016	377.148	346.254	358.486	437.888	398.964	380.795	388.375	429.373	436.03	435.093	435.007
sv	5.85171	7.59678	7.45255	7.99125	7.20907	5.60725	5.15354	4.27468	6.40673	7.23789	7.03858	8.277	9.25025	6.8416	7.04105	5.66386	10.452	11.8334	11.7757	12.5813	10.5443	7.84622	7.94483	9.6357	9.65951	10.4614	11.3227	11.2249	9.17488	10.2409	10.505	8.63596
yl	0	0	0	0	0	0	0	0	0	0	0	0	0.0134281	0.0166206	0	0	0	0.0178155	0	0	0	0	0	0	0	0	0.0309677	0	0.0167135	0	0	0.0170118
CR45329	0	0	0	0	0.158145	0.14191	0	0	0	0	0	0	0	0	0	0	0.1527	0	0.151175	0	0	0	0.146695	0.144616	0	0	0	0	0	0	0	0
CG32440	0	0	0	0	0	1.16462	0	0	0	0	0	0	0	0	0	1.25413	0.52035	0	0	0	0	0	0	0	0	0	0	0	0	0	0	0
Smox	38.9697	34.8721	40.9724	38.9771	43.2913	38.7667	39.4952	37.8224	38.862	39.2479	41.3662	44.3264	36.1872	40.166	42.8691	29.873	44.5503	39.6667	40.3952	45.9818	46.2528	47.0623	49.1986	45.462	46.7573	39.59	44.598	43.145	48.2034	48.4557	47.9851	45.3385
Mon1	15.1712	17.7356	15.594	15.9284	16.9045	16.7211	18.784	16.0877	17.3645	17.4027	17.1125	17.2496	20.5442	18.5948	16.9987	20.2728	16.9874	15.874	17.2505	16.2089	16.2568	17.8989	16.3639	16.8224	15.1	16.1318	16.6645	14.8982	16.534	18.7573	15.4	17.1757
t	628.012	465.853	247.996	148.204	121.191	212.678	397.267	525.804	500.659	310.353	213.358	144.801	152.65	231.623	324.847	412.11	619.588	441.883	194.205	125.57	102.728	220.18	386.032	499.927	380.44	249.044	175.268	125.696	143.274	228.745	334.572	432.423
tRNA:CR31944	0	0	0	0	0	0	0	0	0	0	0	0	0	0	0	0	0	0	0	0	0	0	0	0	0	0	0	0	0	0	0	0
CG6432	5.32597	5.83016	5.71683	6.01408	3.90634	6.65496	6.21296	7.05927	5.67843	7.10955	6.55666	6.25278	5.77228	5.73106	6.2984	6.8746	5.79702	6.96412	7.59677	6.25332	6.01124	6.38744	6.65227	6.66427	5.22954	5.82023	7.08909	5.6743	5.10788	5.88399	5.65878	5.90718
CG10208	29.1314	25.9355	31.7106	26.9443	25.743	30.2534	28.9446	37.9117	47.7132	56.3131	58.0777	51.1204	41.7737	46.7858	50.2807	68.1464	26.2944	29.7336	24.7263	31.1698	25.0863	28.9345	28.5095	29.9807	33.6419	40.404	43.5078	33.8994	36.3379	29.0681	43.03	42.6539
CG13101	14.7068	10.0047	11.3796	10.4301	12.289	14.1226	16.6302	24.4602	11.2133	19.1563	13.4821	7.22924	7.44894	18.5594	15.8047	27.6255	11.0238	10.4151	10.5243	8.94964	9.53098	13.2381	19.0215	18.3548	15.6797	11.2752	12.0515	8.8232	7.0777	12.2413	13.4304	16.9213
CG12090	91.663	93.4043	93.1502	88.0619	91.5477	98.0183	92.4957	92.4487	49.8401	48.2758	50.7364	45.2209	38.8606	46.3313	49.0945	44.6298	101.15	99.076	93.7094	94.0683	107.564	112.116	117.278	107.476	53.5231	44.9076	39.2664	40.8613	51.3569	57.1299	59.4313	59.9492
CR45433	0	1.23977	0	0	0	1.10855	0	0	1.78327	1.2598	0.547419	0	2.2391	0	0.57843	0.737096	0	0	0	0.626729	0	0.48818	0	0	1.00843	0.529494	0	1.02999	0.581733	0	0	0.512223
slif	12.4928	9.9592	10.1925	10.7304	11.2073	10.7231	10.3959	13.1094	6.54987	8.78802	7.53073	6.98886	9.42961	7.16553	7.35148	8.01729	8.53931	9.02819	9.34012	8.53307	9.75571	9.16714	8.83973	9.31162	5.87075	4.56259	5.85991	8.04864	8.23811	10.4453	6.35023	8.62214
CG4576	4.94465	3.3106	2.52586	3.53626	3.07457	3.2497	4.79771	5.07629	3.52711	3.4896	4.31825	5.08443	5.61382	6.41984	7.48606	6.03634	3.26328	4.68976	5.0952	3.58107	5.10759	5.98349	5.7983	4.76594	2.5635	3.94128	5.1343	6.61947	5.60425	4.65747	5.16638	3.28841
CG11162	0	0	0	0	0	0	0	0	0	0.18942	0	0	0	0	0	0.645075	0	0	0.194263	0	0	0	0	0	0	0	0	0	0	0	0.197567	0
SLC5A11	32.5218	30.3196	25.6095	21.6643	18.3524	22.1385	26.0116	32.4618	58.7318	58.5174	49.2646	35.422	34.1006	29.8463	52.5623	49.7529	86.8081	43.1614	61.7475	32.4325	32.9857	40.4503	105.395	97.1074	167.181	50.1976	39.7735	42.2176	38.5089	68.6512	103.563	110.834
Zip89B	11.1816	8.53422	9.96392	8.62833	10.1443	9.49483	8.39953	9.57587	13.9802	18.7562	16.1926	16.712	17.2699	17.4141	17.5412	13.5117	7.30563	18.9687	12.5718	11.9313	13.685	6.9704	6.87965	8.50548	13.2328	11.9588	17.938	16.3267	22.936	13.807	10.9469	11.2358
CG7968	0	0	0	0	0	1.05133	0	0	0	0	0	0	0	0	0	1.62956	1.47964	0	0	0	0	0	0	0	0	0	0.164124	0	0	0	0	0
CG1888	24.7614	23.6639	27.1143	22.9202	25.4107	25.6505	28.1339	26.1315	34.5461	32.9177	32.1922	32.2238	33.0321	35.6801	32.7918	41.4614	21.999	20.5173	21.2687	21.6542	21.9258	20.4546	21.3952	21.0146	18.6164	25.1552	21.8553	25.0453	25.2346	24.6208	24.8634	25.3889
CG31368	5.62327	5.39592	6.24508	5.74452	4.92264	6.09574	5.87054	5.63513	5.89967	5.48984	4.98633	5.9275	5.79396	5.62051	5.30199	4.65891	5.53014	5.89612	7.30461	6.10775	6.71025	7.68771	6.75003	8.11869	7.82077	6.40656	6.76135	6.87898	7.38733	7.82888	8.175	6.72267
CG43272	0	0	0	0	0	1.89297	0	0	0	0	0	0	0	0	0	6.61809	0	0	0	0	0	0	0	0	0	0	0	0	0	0	0	0
Met75Cb	0	0	0	0	0	0	0	0	0	0	0	0	0	0	0	0	0	0	0	0	0	0	0	0	0	0	0	0	0	0	0	0
Or83a	1.83786	1.83709	2.12072	2.34632	2.13513	1.76437	2.02615	1.50666	2.82062	1.44445	1.72452	1.89949	4.94446	2.78013	2.02816	1.85094	3.37869	3.99518	3.73793	1.87674	3.72464	3.24603	2.7839	3.27808	1.89225	6.4753	2.62818	2.92251	2.58424	2.10836	1.77794	5.13378
CG18853	0	0	0	0	0	0	0	0	59.146	54.6516	47.4242	48.4498	53.1755	47.4444	46.4606	60.8659	0	0	0	0	0	0	0	0	37.8442	41.5019	35.5561	37.1935	46.6789	38.8799	45.7417	50.4871
CG7352	0.445602	0.496313	0.577254	0.220592	0.488144	0.482891	0.305062	0.959232	1.10834	1.30395	0.418082	0.485614	0.818845	0.805129	0.745652	1.2531	0.370004	0.378998	0.521554	1.40042	0.388245	0.76465	0.453727	0.612407	0.804287	0.607369	0.629875	0.639943	0.43973	1.59039	0.951297	0.359613
CG13590	0	0	0	0	0	0	0	0	0	0	0	0	0	0	0	0	0.655697	0	0	0	0	0	0	0	0	0	0	0	0	0.334791	0	0
mtacp1	301.695	292.849	283.238	288.18	304.401	329.117	351.297	367.454	311.074	270.679	272.485	249.025	278.543	328.721	297.83	467.163	249.265	247.688	227.318	224.159	203.025	237.327	269.913	260.242	230.017	250.968	245.005	232.226	236.377	223.625	260.932	279.017
CR44697	0	0	0	0	0	0	0	0	0	0.750813	0	0	0	0	0	0	0	0	0	0	0	0	0	0	0	0	0	0	0	0	0	0
L	22.7969	22.0953	22.6898	21.0468	18.6004	29.9309	28.5663	27.2317	26.0134	25.8102	27.015	24.3538	23.4664	29.9405	30.3632	25.725	23.6516	19.524	18.6874	21.0287	21.2684	26.7255	28.1121	25.9054	30.7886	18.0855	19.4811	19.8615	27.0918	33.0973	34.9729	32.5722
CG31950	7.79945	13.2238	12.314	12.0162	12.3943	15.482	9.01965	11.2495	8.82874	13.2705	8.87097	10.0149	7.82862	13.5862	10.2627	14.0328	5.45213	6.7244	7.33931	5.18212	4.4811	3.90077	1.47965	1.90561	5.26544	4.3489	6.40882	4.59116	6.46298	8.5311	4.215	7.96363
CG2263	28.2746	23.0815	26.035	26.6043	24.5232	29.9561	28.1873	26.9718	28.3742	22.612	25.5836	26.0749	25.037	28.2014	25.8127	29.182	20.4405	25.7769	25.104	23.3077	21.0218	22.9307	21.8575	22.8166	23.5036	22.8875	19.9646	20.6152	21.7299	23.083	20.4356	22.5858
snRNP-U1-C	18.1143	24.5515	21.0067	25.1447	21.272	27.9383	20.5241	23.0632	38.3023	40.2431	39.9631	37.6336	44.7433	40.1312	36.8234	50.2699	18.9138	18.192	25.58	24.9344	23.7746	21.1295	21.2356	26.6849	33.1378	41.4338	35.9007	31.5979	32.3629	33.6881	32.3112	36.2227
CG2974	12.0739	12.7094	12.4442	10.0847	11.2147	12.9612	14.8797	13.5742	10.2167	12.5027	13.3831	10.4704	11.6044	13.9266	11.471	15.4641	9.06675	8.06778	10.7041	9.02444	10.8042	10.4293	9.27131	11.287	8.26246	8.93754	10.4718	10.1372	8.62342	9.65399	6.04834	9.15951
su(s)	10.7106	10.6013	11.4079	10.8265	10.2367	10.3876	11.124	11.2191	10.944	10.4473	12.3161	10.466	9.80092	10.7101	13.0893	8.95086	13.4893	12.1968	11.7764	11.7956	11.5511	11.8296	12.09	12.5729	11.6732	13.6951	13.3423	11.9887	11.7699	13.231	14.4454	14.9002
CG10834	0	0	0	0	0	0	0	0.610624	0	0	0	0	0	0	0	1.48022	0	0	0	0.651552	0	0	0	0	0	0	0	0	0	0	0	0.523023
CG13053	0.869108	0.899186	2.07943	1.44474	0	5.82449	1.16192	0	3.02827	2.07934	0	1.03481	5.8253	0.319679	1.73837	0	1.11662	1.14193	1.16507	0	0	1.90539	0	0.965692	1.15531	2.11295	0.925997	0	1.07461	1.07635	0	0.248698
CG45490	0	0.319964	0	0	0	0	0	0	0	0	0	0	0	0	0	0	0	0	0	0	0	0	0	0	0	0	0	0.54175	0	0	0	0
Lcch3	18.421	17.6692	19.5043	19.6212	18.828	16.9099	16.7242	16.1482	25.4493	19.5575	19.1414	23.0154	22.5688	21.2872	22.3956	22.2691	21.008	18.5082	16.775	20.7688	22.4343	21.3521	21.34	19.7549	25.1886	26.6654	23.5601	22.7558	20.1927	24.5746	26.6721	27.2256
CG6734	6.40027	5.06405	5.73055	6.04742	6.05578	6.51424	6.03457	5.67782	5.80397	6.66552	6.78189	6.74337	6.36647	6.30631	7.22102	5.04959	8.0278	7.42923	7.95331	6.96575	7.67211	7.26102	7.96543	7.77032	8.32899	8.23588	8.1419	8.32049	8.71224	8.11689	9.15478	8.76628
Aats-trp	18.3949	22.7239	22.3996	24.6546	27.1437	28.4204	28.738	21.4788	22.4183	17.0255	20.3643	19.8505	17.9948	23.7319	20.3526	20.7664	17.8437	23.8966	22.9297	22.4647	19.1096	26.2671	20.2134	19.7105	17.6631	26.5132	23.5173	21.0598	19.1205	17.1044	19.5615	20.7078
CG30486	1.47088	1.25571	1.49046	0.853047	1.84926	2.51634	1.14091	2.12192	0.0720526	0	0	0	0.319191	0.362132	0.146648	3.01743	1.92121	2.03469	2.79597	0.846021	1.42604	0.482022	1.45566	0.786549	0	0.23711	0	0.165402	0.165043	0.0793689	0	0
Alh	9.67082	9.10361	9.74767	10.2699	8.84913	8.43121	9.33486	9.16907	9.37775	9.62638	10.6082	11.048	10.8099	9.62881	9.37343	5.71393	14.4948	13.6625	12.9289	13.5293	11.9303	12.8315	12.8307	13.4336	14.3407	15.549	14.2116	14.1099	14.156	14.6555	15.4125	17.0656
CG7172	35.1568	37.9965	33.3805	33.7752	33.2086	34.4866	43.0437	41.8591	28.9578	31.4481	30.4626	34.9606	39.222	40.211	38.4555	42.6943	22.9488	31.3166	29.2274	28.5724	19.9966	27.1661	33.1752	29.0721	29.1321	29.6156	28.5496	35.2598	32.0364	31.3812	30.4842	28.9552
CG1690	0.0631917	1.46324	1.11255	1.74742	1.22195	0.799849	0.41143	0.862742	0.800995	0.822777	0.594041	1.22167	1.14429	0.0777448	0.756156	1.55347	2.01395	1.33054	1.84037	2.46603	2.64825	0.905366	1.40402	1.13779	0.79027	2.5177	1.76555	2.7361	1.94932	0.955849	1.03617	0.886003
snoRNA:Me28S-C3351	0	0	0	0	0	0	0	0	0	0	0	0	0	0	0	0	0	0	0	0	0	0	0	0	0	0	0	0	0	0	0	0
CG12065	39.8981	41.2077	38.6027	37.8449	42.1375	42.2423	38.8111	34.8384	31.336	43.628	41.1563	40.687	50.1939	42.2034	43.1677	34.8687	35.5899	36.6864	42.4813	41.4332	47.4293	43.1053	40.8442	38.3273	34.1839	31.9692	38.1921	42.9672	48.3092	48.7546	43.3857	36.7804
mir-983-1	0	0	0	0	0	0	0	0	0	0	0	0	0	0	0	0	0	0	0	0	0	0	0	0	0	0	0	0	0	0	0	0
CG32591	0.68825	0.255979	0.508333	0.19479	0.427453	0.439575	0.0714253	0.260283	0.450876	0.540897	0.888931	0.217418	0.685107	0.646271	0.660512	0.920723	0.986534	0.334036	0.184633	0.527178	0.617415	0.533208	0.348446	0.616495	0.858362	0.396877	0.627896	1.50391	0.692974	0.566984	0.641927	0.711109
bcn92	40.3608	49.5887	47.4868	51.7974	45.9642	58.8751	46.8241	47.771	53.1758	39.7479	47.7383	50.5798	39.9863	40.84	41.8844	53.0825	39.1342	39.14	39.0728	40.9693	39.6393	37.7986	36.3841	39.2556	32.8789	38.9646	41.7014	31.2577	34.7604	34.0735	31.863	39.419
GlcT-1	19.2223	27.6069	25.0267	22.4	20.9922	18.4088	17.8987	15.5268	18.8495	18.2013	18.9365	18.7983	17.6862	17.0526	16.4802	14.2658	19.526	31.3619	27.3343	25.1114	28.5859	22.7871	20.685	17.4484	16.0498	18.5195	16.5607	16.835	16.9483	17.1571	16.4464	16.9827
Mst77Y-9	0	0	0	0	0	0	0	0	0	0	0	0	0	0	0	0	0	0	0	0	0	0	0	0	0	0	0	0	0	0	0	0
CG4911	20.0485	18.8737	20.9648	21.8198	18.4055	18.9265	19.5452	17.5297	19.9395	23.8919	19.3955	20.4785	21.2751	22.2036	21.6068	17.1778	32.0847	24.624	24.7407	24.1282	29.6079	27.0717	26.7833	27.2712	31.7066	23.5575	26.2592	24.7996	28.2587	30.0868	31.704	29.6312
CG18577	0	0	0	0	0.365961	0	0	0	3.76275	2.39332	5.62819	3.85427	4.92052	3.50871	2.71594	4.7296	0	0	0	0.197497	0	0	0.182296	0.176997	2.21012	4.67939	2.36896	3.72121	3.56712	4.15265	2.28767	2.55455
CG5087	13.6327	10.8288	13.2859	14.0044	11.1741	13.997	13.6942	12.6049	11.1008	11.5345	12.1362	13.4011	11.1263	12.5185	12.7715	10.309	14.5099	13.8404	13.3763	15.3645	13.7942	12.8651	14.0996	14.3857	14.8188	13.2988	13.5592	15.236	13.7969	14.6274	14.9796	12.6057
CR45753	0	0	0.219997	0	0	0.203616	0	0	0	0	0	0	0	0	0	0	0	0.483325	0	0	0	0	0	0	0	0	0	0	0	0	0	0
CG4078	23.8107	18.7686	21.3865	20.0775	24.4994	23.0037	21.0956	23.0243	3.62865	3.76245	3.36423	3.18257	2.82763	3.66855	3.66487	3.24335	15.1861	18.1404	15.9032	15.9426	15.9612	19.1276	17.2387	13.3863	3.68532	5.07293	3.92287	4.16496	2.65252	4.24149	3.5781	3.54895
mir-964	0	0	0	0	0	0	0	0	0	0	0	0	0	0	0	0	0	0	0	0	0	0	0	0	0	0	0	0	0	0	0	0
CG13585	249.131	272.818	239.873	237.588	247.029	293.5	265.46	272.341	277.266	253.238	262.647	225.251	252.997	283.536	224.289	343.019	176.07	178.026	183.63	176.628	178.64	190.736	193.401	184.248	167.101	142.824	160.403	169.879	185.923	175.779	166.21	185.164
jagn	39.2977	35.0004	38.562	40.6818	38.8084	33.3328	40.9529	39.014	41.234	45.165	42.5095	39.2241	38.9517	47.4598	47.7787	48.0366	33.6886	34.0652	40.0255	41.2426	39.9391	39.8965	38.5019	37.9821	39.1902	42.2606	38.4169	40.7872	37.0004	34.8092	39.3982	39.5624
CR43263	0	0.14653	0.276308	0	0.137082	0	0.14472	0	0	0	0	0.28428	0	0	0	0	0.405399	0.270092	0.130183	0.271182	0.244351	0.219871	0.339502	0.325773	0	0	0	0	0	0	0	0
CR30009	0.0688533	0.2304	0.216773	0.898364	0	0	0.150048	0.232	0.323472	0.376884	1.019	0.549886	0.2768	1.14596	0.339625	0.442676	0.185301	0.183814	0.185292	0.22481	0.152997	0.313139	0.0670862	0.201463	0.245274	0.376873	1.01081	0.408977	0.39963	0.391534	0.218308	0.358924
l(1)G0156	144.251	120.745	117.717	112.399	111.647	113.588	134.566	134.692	134.229	128.283	127.022	120.092	128.356	133.253	156.408	150.634	137.058	129.792	114.915	105.698	114.581	121.818	146.298	147.886	152.347	134.755	139.201	133.56	157.775	146.391	162.263	163.433
CG3964	0.0255785	0.14223	0.052704	0.254702	0.14087	0.911254	0.139868	0.172218	0.174512	0.0896223	0.14271	0.0281847	0.176188	0.0624559	0.156504	1.68562	1.04659	0.0312454	0.171006	0.241534	0.0274654	0.162135	0.250511	0.109604	0.026788	0.0304918	0.129071	0.170517	0	0.0325199	0.12587	0.0608305
CG7607	109.158	109.53	108.749	125.324	153.801	145.048	138.107	129.008	117.771	131.927	134.4	123.942	159.681	172.956	130.067	159.45	68.4783	64.134	84.223	104.109	100.732	82.5493	82.7793	74.0485	110.909	84.3183	91.7407	97.435	94.6265	102.708	93.2668	109.387
Tequila	168.603	136.918	159.111	138.831	134.643	134.55	146.593	172.042	195.581	252.135	232.193	230.925	188.179	189.112	224.276	179.086	168.453	168.837	152.182	152.434	133.679	132.848	150.825	173.992	242.965	166.15	220.509	223.447	219.805	217.725	213.68	222.548
Pof	8.39016	8.55426	8.1697	7.20684	9.30087	9.94143	9.27602	8.75087	9.50152	8.91824	9.17557	9.52848	10.0012	9.80138	9.35332	9.92978	11.3182	9.29206	9.3145	9.51051	8.72875	10.77	9.85949	10.4441	10.0169	10.6423	10.889	9.65597	6.9573	11.5029	8.50523	9.52663
bves	18.2809	16.6736	18.0822	19.7309	20.1072	18.8186	21.5078	15.4267	19.0818	19.9742	18.3918	20.4234	25.4027	21.5779	22.1494	16.7674	22.4028	21.272	21.4467	22.0345	22.622	20.5756	19.426	18.8208	23.5705	22.0097	22.4579	23.9258	26.3294	24.8353	22.5494	20.4905
Cyt-b5-r	1194.27	996.313	1003.32	1008.7	949.678	912.545	1102.36	1336.29	1008.06	1160.28	1076.49	987.336	826.597	779.453	903.949	1247.39	1130.9	998.553	876.045	927.984	861.224	774.97	951.083	1194.55	981.974	658.206	855.053	795.264	820.228	751.313	817.163	956.905
CG13830	164.511	166.745	192.881	171.021	136.197	129.556	131.22	129.568	150.848	161.901	158.67	142.032	125.97	118.977	135.004	89.3059	194.458	193.328	176.693	161.273	128.749	122.986	128.817	145.049	168.433	159.444	152.658	131.885	141.49	146.905	156.381	153.546
CG2063	20.6782	19.4006	18.9448	17.8516	16.7238	19.0363	18.2585	21.6918	23.0601	20.8511	17.1696	18.0911	18.8971	17.7847	18.4397	20.3519	14.9212	16.6287	18.4128	14.3297	15.9209	15.0817	14.9609	14.9484	12.9194	14.1317	19.0681	14.6259	15.1032	15.0537	15.7418	14.6782
CG17572	26.9898	47.0116	39.4993	34.6186	34.7452	29.8763	31.6768	22.999	17.9658	29.6751	38.8653	43.5768	50.0983	45.0503	35.4983	34.1107	17.9337	41.1914	33.4068	30.0507	27.7897	25.637	25.489	21.9457	14.8551	25.3494	32.325	38.1967	52.1578	38.2705	26.3708	15.8342
CG11131	0	0	0	0	0.0778552	0	0	0	0	0.129433	0.318907	0.12743	0	0	0	1.28105	0.147687	0	0.140486	0	0.139182	0	0.148438	0.150245	0	0.0926331	0	0.148828	0.145581	0.151515	0	0
mRpL50	17.5268	16.9928	17.8169	21.5157	18.2879	24.1627	20.1344	26.0785	28.0546	37.9937	30.2717	35.0979	37.3826	45.5937	29.5556	39.8117	16.6032	15.2222	17.6812	13.6513	19.315	18.2363	16.7048	18.2572	27.5042	30.1436	28.412	30.5588	30.3113	33.5453	24.361	33.3704
CR44200	0	0	0	0	0	0	0	0	4.21011	0	0	0	0	0	0	0	0	0	0	0	2.58176	0	0	0	0	0	0	0	0	0	0	0
sr	1.61528	3.17692	2.77515	1.88918	2.58628	1.48321	1.48676	1.46186	1.66668	3.93689	3.97615	3.86684	7.21268	1.87186	1.80479	1.37912	2.60108	4.22896	4.50944	3.21487	4.5623	2.8595	1.95972	1.77297	3.31316	6.93747	6.78364	6.40702	7.57208	3.03091	3.10434	2.08886
Rpn1	41.5874	36.8681	43.9523	40.971	36.8489	42.6213	39.481	39.8339	40.3836	43.345	43.2541	41.4656	39.7153	38.6938	43.8885	39.1368	43.4136	45.7057	48.5375	53.8918	55.1796	53.1729	53.1653	48.4534	41.7074	41.4734	46.6357	50.4608	46.0995	50.1851	44.1305	40.716
bor	11.4001	12.5603	11.5588	12.8897	14.6115	16.3278	14.7015	14.698	14.8511	13.1024	16.5078	13.6962	16.5934	17.1947	18.4635	20.1844	10.1855	14.289	11.7898	13.4131	12.7839	11.6337	10.7672	10.5679	13.1045	17.8908	15.0111	15.3833	17.8059	17.2791	17.6563	15.5097
CR45302	0	0	0	0	0	0	0	0	0	0	0	0	0	0	0	0	0	0	0	0	0	0	0	0	0	0	0	0	0	0	0	0
mld	6.60039	5.09671	6.28127	7.12538	5.72577	6.5507	7.17412	6.65825	6.90352	6.40771	7.05766	6.54779	7.42359	8.07894	8.01334	3.71232	9.57576	7.26215	7.61942	7.86551	7.49182	10.5416	9.96212	9.58809	10.6561	10.0093	7.97263	9.12689	10.625	11.2499	11.7604	11.2581
CD98hc	162.111	156.837	151.186	152.522	159.081	153.457	141.852	153.879	157.004	171.516	174.213	164.895	163.184	159.712	158.817	167.387	129.366	164.763	139.436	142.183	140.159	128.979	135.201	134.859	138.42	136.19	140.172	144.015	147.335	150.727	139.428	136.303
CG15642	20.5739	24.3689	20.4179	18.0071	19.9992	26.6949	18.7096	21.0338	27.5745	22.9478	24.0679	20.365	22.2559	21.9964	19.3778	28.7777	15.8229	22.5234	17.0398	20.6277	19.9158	17.7217	20.6455	21.7037	26.5589	26.0601	18.9632	19.672	26.3007	23.3231	21.4249	24.2166
CR32160	0	0	0	0	0	0	0.0619306	0	0	0	0.21243	0.0607323	0.167447	0	0	0.0693385	0	0	0	0	0	0	0	0	0.116765	0.0641415	0.0586581	0	0.0593962	0	0.0590324	0.0533926
CG32856	19.2889	14.7532	21.1404	16.5663	11.2237	15.025	14.7358	11.9517	14.7527	15.9107	15.7468	14.7275	18.9747	21.6499	14.496	24.4007	14.6919	14.477	21.5798	16.1748	10.2043	9.01338	16.1578	14.0501	12.7751	18.1562	17.5484	15.3968	13.6472	8.48623	9.79224	9.37772
CG2807	12.8221	12.0667	14.1963	12.7254	13.0479	12.617	11.9182	13.9683	9.58009	9.96396	10.7475	11.3346	10.4049	8.47928	9.64383	8.90575	14.6984	15.3199	13.0928	12.8488	12.8144	14.6521	14.2676	12.3083	11.1965	10.2891	11.5032	11.6742	12.4063	11.9058	11.5734	12.5208
Actn3	0	0	0	0	0	0.0503786	0	0	0	0	0	0	0	0	0	0.260194	0.324741	0	0	0	0	0	0	0	0	0	0	0.0536087	0.0541189	0	0	0
CR44369	0	0	0.404497	0.38633	0.379423	0	0	0	0.830871	0	0	0	0	0	0	0	0	0	0	0	0	0	0	0	0	1.17844	0	0	0.817897	0.833048	0.397116	0
CG10589	0.431447	0	0.445915	0.0854086	0.186695	0.491759	0.18729	0	0.478403	0.204699	0.408806	0.375349	0.341014	0.213331	0.537067	1.76181	1.04846	0.581357	0.728677	0.28887	0.267044	0.780064	0.0899559	0.606413	0.425697	0.28322	0.830125	0.460681	1.43133	0.301921	0.0952332	0.0881768
CG10566	27.1418	22.7457	25.0531	27.7477	29.9724	29.8166	28.7626	28.9806	32.4082	24.0588	21.7131	27.6621	24.3331	25.851	25.6149	28.6459	23.3572	19.8156	20.7959	22.6969	23.3529	18.6686	20.0704	19.7061	21.4954	24.6433	17.8972	17.5573	22.0212	22.8993	24.3283	24.5208
CG1236	32.5551	28.9137	34.306	27.4299	32.2205	36.7254	33.9134	34.0976	34.6349	42.0951	41.3765	40.0798	33.1097	38.3202	40.5798	45.9144	22.3744	26.6604	22.2339	25.8499	26.3309	20.677	20.6467	18.3309	21.7788	27.4028	26.6277	27.1431	28.0246	29.2331	29.1235	24.686
CR45762	0	0	0	0	0	0	0	0	0	0.149732	0	0	0	0	0	0	0	0	0	0	0	0	0	0	0.259198	0	0	0	0	0	0	0
CG2528	0	0	0	0	0	0.219456	0	0	0.0499508	0	0	0	0	0	0	0.342279	0.252382	0.102111	0.0491818	0.103264	0	0.0926767	0.0482796	0	0	0	0.134374	0.198328	0	0	0.0490229	0
CG12267	4.90952	3.34668	4.25419	5.04745	4.75173	4.14247	4.53429	3.69305	3.69136	3.27383	3.18428	3.18389	3.31115	3.53641	4.78239	5.72937	2.95411	3.69172	4.5274	3.5663	4.53028	3.75907	3.64688	4.25198	3.66289	3.47682	2.64632	3.57591	4.02026	3.99641	4.15464	5.15089
CG33462	0	0	0	0	0	0	0	0.25312	0	0	0	0	0	1.26296	0	0	0	0	0	0	0	0	0	0	0	0	0	0.12045	0	0	0.127148	0
CR45888	0	0.387713	0	0	1.05043	0	0.793462	0	0.382261	0	0.343128	1.14386	0	0	0	0	0	0.411071	0	0	0	1.42116	0	0.716699	0	0	0	0	0.399754	1.61951	0	0.360241
CG31419	0	0	0	0	0	0.355727	0	0	0	0	0	0	0	0	0	1.95716	0.414449	0	0	0	0	0	0	0	0	0	0	0	0	0	0	0
Cyp9b2	77.6026	79.0586	81.6742	70.2024	78.593	67.8865	67.2743	86.9021	102.135	153.124	152.312	136.319	136.349	119.451	117.833	149.802	61.0666	61.3851	72.3987	71.5726	68.0328	61.2338	64.7196	73.0588	98.8033	63.7498	93.0366	109.82	120.4	95.9877	82.3893	99.199
mir-2491	0	0	0	0	0	0	0	0	0	0	0	0	0	0	0	0	0	0	0	0	0	0	0	0	0	0	0	0	0	0	0	0
CG2906	7.0093	6.43211	7.95426	7.78158	8.34807	9.68755	7.95718	8.93825	10.7884	7.55573	9.12008	9.6111	9.04237	8.36984	8.42976	7.44354	6.60571	6.24375	8.67708	7.28948	7.89073	7.61294	8.43592	6.61499	7.23902	7.60677	7.67525	7.54786	7.68634	6.99064	6.83736	7.66801
Or67b	0.106558	0	0	0	0.116402	0	0	0	0	0	0	0	0	0	0.112551	0	0	0	0	0.12698	0	0	0.126647	0.121714	0	0	0.114571	0.127588	0.11238	0	0	0
Sodh-1	476.634	419.632	602.157	570.19	409.036	388.443	414.869	481.592	357.714	404.146	399.632	419.243	311.317	336.042	231.426	332.456	417.208	313.335	477.357	466.523	300.717	384.883	306.5	371.228	267.246	199.446	295.236	377.127	354.092	307.728	182.576	234.25
CG6985	2.23153	4.18025	2.49035	3.10868	1.93179	2.92937	3.22905	2.9707	1.79145	2.57055	3.44167	2.78305	2.19248	3.84521	2.691	3.88695	3.0534	3.2127	4.66743	4.35487	2.13988	2.80783	2.4449	3.65539	2.08576	4.57041	4.04502	3.67783	2.918	2.61594	3.0328	1.85193
CG44475	0	0	0	0	0	0	0	0	0	0	0	0	0	0	0	0	0	0	0	0	0	0	0	0	0	0	0	0	0	0	0	0
CR33491	0	0	0	0	0	0	0	0	0	0	0	0	0	0	0	0	0	0	0	0	0	0	0	0	0	0	0	0	0	0	0	0
CG43255	0	0	0	0	0	0	0	0	0	0	0	0	0	0	0	0	0.471266	0.477014	0	0	0	0	0	0	0	0	0	0	0	0	0	0
CR44095	2.53633	2.48857	3.56334	5.64848	4.7733	4.79886	4.39044	3.45807	5.66056	6.25545	4.92556	9.20155	8.32714	7.39956	5.88819	4.55767	2.72999	3.17065	3.57589	4.57088	2.73875	2.06084	2.30111	1.21668	4.1573	7.37707	5.47887	4.73485	8.08596	7.75571	5.99712	3.95009
CR18228	31.1697	40.466	31.8673	31.2113	36.811	30.3912	33.0423	35.4494	32.7743	33.0978	31.8632	26.1963	31.5217	25.4834	29.4123	35.4336	38.4945	33.1821	39.7127	33.9045	35.7445	30.8762	36.3864	34.4925	30.348	26.5493	27.5128	27.6932	27.3932	23.5785	29.0689	28.3018
tRNA:S774:12Ef	0	0	0	0	0	0	0	0	0	0	0	0	0	0	0	0	0	0	0	0	0	0	0	0	0	0	0	0	0	0	0	0
CG33965	10.5201	13.1433	14.4293	14.5939	15.9873	13.1492	16.0387	8.86273	13.8319	16.2927	16.6963	18.4857	19.5216	14.0338	16.7744	20.1255	2.84954	1.55539	0.291198	0.464756	0.858785	4.08629	4.07839	4.76959	2.45718	0.308199	0.663835	0.294187	1.18184	2.48421	7.01183	6.93518
CG7715	0.291643	0	0.30981	0	0.316315	0	0.165679	0.166784	0.168492	0	0	0	0	0	0	0.205592	0	0	0.878671	0	0	0.153721	0	0	0	0.356561	0.150438	0.162498	0.192907	0	0.393117	0
CR46093	1.06982	0.53342	1.00014	1.69553	0.923902	0.587235	1.074	1.50777	0.622793	1.09122	0.896678	0.510944	1.76449	1.78473	2.62566	2.79076	0.503452	0.771621	0.748546	0.928153	1.4865	1.1909	2.89061	1.12199	1.1567	0.643456	1.84944	1.4098	0.743245	1.18163	2.09189	1.02016
CR46005	0.10832	0.182449	0.112874	0.161668	0.180222	0.05083	0.146747	0.122039	0	0.158946	0.127286	0.0857396	0.106571	0.0657672	0.144277	0.18755	0.19429	0.22258	0.141291	0.0896712	0.461481	0.138743	0.26759	0.208741	0.212267	0.171378	0.135544	0.242019	0.130651	0.140032	0.102497	0.15455
CG14853	39.5766	39.8137	39.8895	41.6245	39.033	34.4398	35.7225	33.6129	50.6309	45.5152	46.8486	45.7543	43.6006	39.171	43.2285	40.9171	41.5658	39.0449	35.5943	36.8217	36.436	35.557	36.3336	33.6862	48.4285	50.1263	40.8088	37.793	40.3733	47.0247	48.1305	56.5828
CG32650	0.350257	0.583047	0.181466	0.0876543	0.382589	0.767358	0.194781	0.299274	0.198965	0.302586	0.326442	0.577502	0.429429	0.432231	0.268048	0.956931	0.317262	0.551199	0.200228	0.214747	0.0986651	0.0985573	0.309651	0.100755	11.714	9.8556	9.57408	12.1551	12.6137	11.4265	10.1245	9.18563
nAChRbeta2	30.7945	23.573	30.329	27.1776	26.987	25.3343	29.1893	26.9616	31.7792	25.4435	27.0181	25.342	27.4324	31.2362	28.6794	29.0462	30.3701	23.7235	25.4926	27.6346	27.8352	38.7077	33.9986	29.9202	38.9843	31.0794	25.0713	25.8237	29.2802	34.1764	37.7225	38.1312
CG13066	0	0.427225	0	0	0	0	0	0	0	0	0	0	0.380367	0	0	0	0	0	0	0.466433	0	0	0	0	0	0	0	0	0	0	0	0
CG8641	5.68135	4.73101	5.97455	6.24423	6.15991	4.72031	5.52168	5.49762	8.14683	7.18092	7.13797	7.2776	9.23477	7.84274	7.62692	5.27216	10.455	9.46526	8.49323	8.49528	8.17041	8.51047	7.3684	7.477	10.1444	12.3847	8.75557	9.29988	10.2144	11.151	10.7175	9.02921
CG42592	0	0	0	0	0	0.241666	0	0	0	0	0	0	0	0	0.26405	0	0	0	0	0	0	0	0	0	0	0	0	0	0	0	0	0
CG42265	10.33	11.3225	12.4492	12.065	11.6353	10.7013	11.6228	9.94445	10.0933	10.1985	9.3667	10.1939	10.1242	10.4665	11.4102	5.86296	14.5541	12.7264	12.8952	14.0339	13.0232	13.6618	12.9911	13.1747	15.0703	13.8433	13.5995	12.1897	14.111	16.3427	14.8025	14.0361
CG4164	20.4895	24.1317	22.2166	20.029	20.3638	27.8454	17.829	21.276	37.7861	40.1388	36.0798	32.4376	30.1305	33.3618	36.8816	43.2618	15.4739	21.6106	26.7747	25.4629	20.8324	21.735	15.2662	12.2903	28.8605	23.7969	30.3438	29.6723	31.8011	25.865	26.2802	21.9172
CR45669	0.289287	0.777809	0.241819	0.290882	0.383886	0.332258	0.319623	0.59206	0.7801	0.744351	0.981572	0.499401	0.516634	0.791368	0.552085	0.430946	0.197683	0.270256	0.331232	0.283637	0.201464	0.260989	0.623932	0.620683	0.5593	1.64841	1.06558	0.974286	0.745825	1.18879	1.42802	0.618458
CG32109	18.7404	18.4488	19.5152	16.972	20.4774	16.8227	20.4048	20.3287	9.22135	13.6888	11.9386	13.0043	17.1781	19.2998	17.1793	16.5765	17.0305	16.4118	17.2979	18.0056	14.8509	15.961	17.8829	20.7308	14.3464	14.148	15.3218	12.8339	14.2375	15.5817	15.2366	14.3503
CR43794	0	0	0	0	0	0	0	0	0	0	0	0	0	0	0	0	0	0	0	0	0	0.20509	0	0	0	0	0	0	0	0	0	0
tRNA:A:90C	0	0	0	0	0	0	0	0	0	0	0	0	0	0	0	0	0	0	0	0	0	0	0	0	0	0	0	0	0	0	0	0
Cdc23	2.51035	2.28177	2.08849	2.89074	3.16948	3.47454	2.58772	2.50504	3.56182	2.71899	3.03164	3.12757	2.55678	2.88467	2.35753	3.54046	1.63615	3.56544	2.70076	3.46957	3.59455	3.23309	2.83866	3.09063	2.79097	2.77805	3.12752	3.74718	2.37041	2.79187	2.55438	2.90769
CG32000	69.9505	74.7105	74.4394	73.8513	74.0713	67.339	73.7435	63.9988	66.6095	63.7809	66.3513	70.848	71.7697	73.6303	72.1965	58.3052	116.431	109.324	114.261	117.819	123.856	115.393	119.719	116.372	112.941	117.593	116.29	112.514	98.9159	99.1948	105.842	100.739
CG9628	195.98	195.676	201.521	206.955	214.471	207.509	178.391	168.06	177.28	190.849	209.871	202.665	198.03	194.82	189.035	198.088	188.01	166.707	194.023	192.286	235.903	189.414	219.512	210.154	188.487	155.76	185.928	205.715	165.243	157.737	161.006	158.26
spri	14.3403	14.1037	15.2943	14.9539	12.8773	11.0664	11.081	13.1327	15.906	16.6326	16.1466	15.0428	14.8738	12.5751	13.8251	10.3806	18.4141	19.0313	17.6096	16.6606	14.9908	15.5345	15.6227	15.593	17.4435	18.4879	17.7519	17.8983	18.1798	15.501	16.9867	19.1804
CG5003	11.9141	14.6599	13.4065	13.414	12.6256	13.8322	12.9518	13.2809	14.2479	13.5715	13.8987	13.3862	15.2685	12.2969	13.3878	11.4957	12.5833	13.0255	13.1295	15.0453	14.2906	15.9585	14.092	13.4573	13.7445	15.011	14.4644	14.1338	12.5189	14.6659	14.391	15.4341
CG3088	1942.88	1775.69	1791.22	1681.14	1667.64	1604.17	1597.04	1675	1621.78	1500.95	1599.78	1520.06	1621.41	1681.75	1621	1960.33	1985.36	2124.21	1748.88	1609.33	1453.25	1770.99	1557.97	1671.79	1761.86	1498.97	1240.85	1310.79	1594.35	1328.19	1436.46	1954.63
CG42271	39.0875	33.259	36.1162	36.3198	38.3617	38.663	38.671	37.3974	39.134	35.482	34.8057	36.4323	40.5283	40.6043	35.8214	39.9168	34.8703	37.2459	29.3495	30.1373	28.7536	29.7388	27.0123	27.4938	33.6704	29.6519	30.1245	28.711	36.3724	32.7966	34.6833	35.2302
Cad87A	8.92501	8.09268	9.16637	8.26512	7.72833	7.77286	7.93489	9.52106	7.44079	8.77045	8.53645	8.19015	7.57209	7.2699	8.64373	5.53562	11.7545	10.3982	11.4343	9.56384	10.326	9.91902	12.0291	12.4931	11.2634	10.4017	11.0686	10.8114	10.6017	10.4176	10.8328	9.84317
CG8237	45.3666	41.7922	40.7971	43.7727	38.6672	38.3454	42.1168	38.2016	20.5344	24.8335	26.439	21.9364	20.1959	23.6477	23.5153	30.5	15.3092	18.395	19.9199	19.9737	21.4168	16.2894	19.6413	13.4223	17.7327	22.9723	22.1138	21.2017	19.5903	18.8163	20.607	19.0752
tRNA:CR32481	0	0	0	0	0	0	0	0	0	0	0	0	0	0	0	0	0	0	0	0	0	0	0	0	0	0	0	0	0	0	0	0
MRP	35.3509	37.0944	36.1708	34.7912	32.1351	32.0486	34.2722	34.6522	42.5608	48.8923	46.2363	44.7766	36.7978	40.0733	41.4456	35.1325	45.8799	48.356	45.7097	48.9038	43.1323	45.9306	46.5213	44.27	66.6985	66.992	56.4154	58.7385	50.9714	59.8788	60.5835	71.0489
Aats-ala-m	8.41944	6.34571	8.04472	7.38467	6.27019	8.26733	8.97746	7.90343	7.17947	6.92864	5.92063	6.6417	6.12209	7.61175	7.52686	5.93104	7.25917	7.67581	7.94058	8.04408	8.49407	7.84388	7.47382	8.82342	6.69675	7.43146	8.29234	7.07294	6.73711	7.91691	8.31408	7.0083
Taz	36.3379	32.8347	35.6837	32.7661	35.2158	38.0726	44.1502	41.7726	36.3185	29.0969	30.5504	32.6331	31.1768	36.1681	42.7181	43.8135	31.7506	36.1318	37.2492	36.0979	32.4854	34.6147	32.9122	37.8658	28.472	32.0146	35.4905	31.0563	34.0064	33.3296	35.1624	36.698
fwd	26.0273	24.9998	28.0887	29.7079	27.022	25.8027	26.6023	25.2184	27.4932	28.0758	27.0364	29.121	27.9273	26.1507	30.1635	20.5521	36.3447	35.3698	34.7964	34.3081	34.7863	37.9947	37.3631	38.444	38.4635	38.1855	38.0404	36.4673	37.8837	38.8192	39.8175	35.5565
Jon66Ci	0	0	0	0	0	0.139356	0	0	0	0	0	0	0	0	0	0	0	0	0.174516	0	0	0	0	0	0	0	0	0	0	0	0	0
Sirt6	2.47757	3.02133	3.62058	3.84199	3.48181	4.23299	2.63876	2.14356	4.03806	3.58686	3.00522	3.74091	4.06791	3.81271	3.27859	3.42066	2.20913	3.65422	3.7136	2.52488	3.88367	2.76695	3.17013	1.84201	2.65907	2.47735	2.01178	3.63937	2.40086	2.73751	4.57613	2.38743
CG8258	39.8607	49.1951	49.4656	52.585	47.5007	47.2648	41.4284	40.3195	34.4096	35.2112	37.102	38.0985	34.5773	34.1033	32.2783	35.4248	36.1578	56.4465	57.0322	56.9895	57.7456	42.3996	38.6258	37.8411	28.8372	35.6162	38.3685	32.6601	36.7457	31.8497	32.8039	31.2085
Acp95EF	0	0	0	0	0	123.981	0	0	8.83676	17.576	0	0	0	0	0	308.137	87.6731	0	11.382	0	11.5602	7.23156	7.67163	0	0	0	0	0	9.3323	0	8.6965	7.37087
CG34292	0	0	0	0.158167	0.169774	0.304526	0	0	0	0	0	0	0	0	0	0.393868	0.32388	0	0	0.164288	0	0.141335	0	0	0	0	0.278237	0	0	0	0	0
CG14892	0.862345	0.953524	0.593651	1.02855	0.86145	0.797814	0.453435	1.12902	1.1283	1.37063	1.06638	0.854412	0.889382	0.903094	1.57182	2.3222	1.00318	1.13811	0.458105	0.836983	0.919252	0.91973	0.97374	1.16922	1.42235	1.94677	1.02399	1.47953	1.47893	0.652452	0.869048	1.9781
CG42357	0	0	0.105253	0.401866	0.109582	0	0.110301	0	0	0	0	0	0	0.124948	0.212649	0	0	0.106442	0.105366	0	0	0.100697	0.317429	0	0	0	0	0	0.102615	0	0.10092	0.0901741
Vm26Ac	0.241039	0	0.255542	0.245333	0.515455	0.238167	0.273656	0	0.272836	0.280827	0	0.266376	0.237989	0.309276	0.249196	0.996722	0	0	0	0	0	0.302478	0	0	0	0	0.284192	0	0	0.628078	0.305482	0.595209
inaF-D	235.72	200.916	173.149	187.343	242.811	260.229	252.471	212.928	205.204	149.13	177.759	228.289	322.342	291.478	237.387	177.084	218.087	171.527	129.87	135.601	143.731	201.553	191.489	198.223	141.404	125.079	141.687	204.982	286.635	265.147	224.527	162.774
CG8412	36.6209	32.329	38.4801	37.3386	36.1914	37.707	39.246	36.2778	20.2833	19.5634	22.1109	21.5297	22.1617	22.0241	21.4248	21.3948	21.4449	21.6739	20.7995	21.1418	21.9904	25.5959	22.2632	23.931	23.0169	22.0147	20.9061	22.1513	22.316	22.9774	22.8523	25.3742
Trissin	66.2923	66.279	81.5803	84.0349	81.7118	75.2419	72.1872	85.2087	94.8327	79.3561	82.9696	61.4392	73.9925	75.0863	68.0163	105.162	92.9839	92.7694	81.4168	69.0456	78.0428	72.4022	73.6386	78.5508	84.6913	102.448	66.4734	64.4742	69.3419	63.6669	65.2157	100.548
CG17660	19.6881	22.3197	19.4846	20.5448	17.8237	21.0644	18.5215	17.3252	20.3888	21.1372	20.4207	23.0522	21.8219	19.5183	22.8884	18.6566	20.5516	22.6754	23.0429	21.9898	22.8676	20.396	20.6913	19.3968	24.286	22.6995	23.5389	24.0557	24.0103	23.2784	21.206	22.3771
Or98b	0	0	0	0	0	0.116193	0	0	0	0	0	0	0	0	0	0	0	0	0	0	0	0	0	0	0	0	0	0	0.136655	0	0	0
CR45348	0	0	0	0	0	0	0	0	0	0	0	0	0	0	0	0	0	0	0	0	0	0	0	0	0	0.233658	0	0.222077	0	0	0	0
CG14050	1.24574	2.2755	3.0627	1.25732	1.67148	2.1262	3.32491	1.76611	1.99076	1.71628	1.60645	2.17574	2.19839	2.07369	1.73187	1.86479	2.31245	1.60645	1.86392	0.954491	2.27586	2.90593	1.0717	1.86527	1.58623	1.72887	0.927843	2.75955	2.77048	1.19104	1.03423	1.24977
CG11699	81.3022	86.2171	87.0934	76.9419	78.6496	96.3572	76.4634	98.0697	102.596	91.1989	93.0776	85.0646	92.1942	96.6506	95.9572	133.37	75.1201	71.4661	62.3554	59.0672	61.2906	72.4024	80.7763	76.2986	84.6739	85.3542	87.3631	70.9819	87.4343	77.4271	88.8511	97.6183
CG5010	272.884	281.165	277.765	281.222	261.172	298.513	321.629	298.188	329.207	282.852	299.524	296.78	316.302	318.18	315.983	401.031	274.456	303.542	274.935	273.072	262.778	286.233	276.453	303.166	300.296	335.427	311.727	309.227	322.094	302.563	319.153	345.756
CR44485	0	0	0	0	0	0	0	0	0	0	0	0	0	0	0	0	0	0	0	0	0	0	0	0	0	0	0	0	0	0	0	0
Patr-1	8.54736	8.52047	10.0437	9.93804	9.46433	8.93963	8.83111	7.79938	7.62395	8.37615	10.0646	9.13602	8.75775	8.1391	10.244	7.46112	10.4043	11.7061	12.4055	12.3329	12.8318	12.334	12.4259	11.9661	11.1258	9.88219	12.03	11.511	10.5543	11.8663	11.3979	9.78647
CG32755	10.4208	11.3293	7.14785	11.2493	9.19647	9.5876	10.131	8.45304	8.94235	7.94361	11.0356	10.3062	10.3871	8.40502	8.86789	7.65543	9.19886	8.32649	12.416	13.1096	8.27635	10.7064	7.01371	9.2655	9.42557	15.1981	12.5916	10.8487	7.68251	9.10598	9.56491	9.81036
CG34305	108.887	95.0925	82.2743	68.6879	120.737	72.3455	116.079	121.512	85.7455	81.7728	58.7588	40.2529	68.45	105.732	66.8086	114.924	158.779	128.945	99.8645	46.0464	91.2648	76.3013	100.379	126.751	92.2357	70.1058	28.9311	46.5803	46.2677	77.146	65.2046	170.372
CG9314	0.0552085	0.184953	0	0.0550394	0.120522	0.793407	0	0.659716	0.37645	0.389536	0.309465	0.426794	0.32648	0.477603	0.566314	2.73628	1.60085	0.0688314	0.189181	0.0671861	0.247478	0.0612691	0.0632978	0.123517	0.53853	0.272326	1.04668	0.643339	0.266364	0.350781	0.81322	0.392325
CR44859	0	0	0	0	0	0	0	0	0	0	0	0	0	0	0	0	0.297339	0	0	0	0	0	0	0	0	0	0	0	0	0	0	0
Vang	7.65149	13.4686	12.8683	9.34227	10.359	12.474	12.9108	13.5459	11.1361	10.65	9.84244	11.0652	9.75303	12.6011	8.30457	10.6172	11.252	9.38559	11.6341	13.8111	11.7472	12.0258	9.65644	11.8646	12.314	12.0795	8.92284	10.7846	11.3474	10.7954	12.8778	13.1236
sinu	15.9741	17.1445	16.1082	16.2234	18.2789	18.0034	17.7897	15.6021	14.7545	15.5711	16.4638	16.7215	19.3803	18.2089	19.2774	15.2975	14.2098	15.1423	19.7704	19.6777	19.1278	20.4203	18.518	16.7515	15.1841	14.5662	15.5269	13.5362	15.4691	17.3325	17.2302	15.4262
CR45875	28.1598	39.315	32.9219	34.53	30.3443	27.192	29.9804	26.6275	25.1	28.026	26.8191	27.2593	24.8135	21.0216	24.0777	19.7983	29.9483	37.7213	34.1394	36.9134	32.5419	33.1886	27.8555	30.5009	25.3082	22.4937	24.5893	27.1408	27.9783	26.3191	20.4633	20.8109
FRG1	17.8886	18.7355	19.533	15.8733	18.9836	20.4698	18.907	18.4622	15.2339	18.3347	18.6261	15.7051	13.6952	21.787	20.7984	20.1291	17.9649	15.8201	18.6518	18.8491	18.417	18.4512	19.4031	18.1929	18.8185	16.7164	12.5283	14.8438	14.2263	15.781	18.891	14.7643
CR43700	1.40114	1.39229	2.13184	2.34123	3.83894	1.23926	0.710819	0.712312	2.13519	2.75531	3.84246	7.15034	4.79663	2.19421	2.74625	1.93551	1.2944	1.15165	1.26179	3.42032	0.343052	2.23018	0.831515	0.16338	1.25326	3.33501	1.817	2.18769	4.52267	3.45906	2.07317	1.79163
CG6055	0.755951	1.04792	1.00939	1.99152	1.05949	1.46626	1.91414	1.35417	0.35491	0.24264	0.301532	0.693649	0.41099	0.937191	0.221181	0.291277	0.269421	1.40207	2.08904	1.62856	1.61753	3.06774	0.616952	0.378076	0.119483	0.270361	0.461719	0.509452	0.133454	1.26078	0.394523	0.132009
CR44750	0	0	0	0	0	1.20318	0	0	0	0	0	0	0	0	0	0.325311	0.286596	0	0	0	0	0	0	0	0	0	0	0	0	0	0	0
PGRP-SB2	0	0	0	0	0	0	0.239126	0.238754	0.487677	0	0.416678	0	0	0	0	0.289318	0	0	0	0	0	0	0.270282	0	0.727388	0.284162	0	0	0	0	0.51864	0
CG12772	15.2066	15.7415	15.8303	12.9371	14.5116	15.4368	14.9549	14.4238	16.666	13.1107	16.4513	14.8781	15.346	15.2929	15.8111	15.985	16.1388	11.6295	13.9476	17.1057	13.0121	16.786	13.6683	14.6126	37.0128	34.9592	37.4735	35.628	37.7975	35.7369	33.9125	33.8552
insv	4.37091	3.49816	3.38662	4.54907	3.08908	3.24505	3.62009	3.28604	4.81307	4.52184	4.28006	4.23313	4.66512	4.68058	3.565	4.40582	3.99117	5.13908	4.82345	4.83263	3.96497	4.30075	3.7902	3.85561	4.05774	7.31871	5.63854	4.4976	5.44196	5.61495	5.16168	5.69952
CG6220	0	0	0	0	0	0	0	0	0	0	0	0	0.139939	0	0	0	0	0	0	0	0	0	0	0	0	0	0.142761	0	0	0	0	0
aust	0.256985	0	0	0	0.139706	0.125419	0	0.146342	0.145841	0	0	0.425091	0.256428	0.640028	0.264783	0	0	0	0.144461	0.153493	0.140736	0.135144	0.282832	0.557243	0.267852	0.754082	0.13009	0	0.304599	0.158828	0	0.146051
CG2658	14.8843	14.5593	15.4192	14.7507	17.2655	20.0942	16.8217	15.7864	13.7084	16.4973	16.8568	16.4545	15.2987	15.6244	16.1372	15.9244	13.4492	15.7725	16.7456	14.9559	15.2504	18.1154	14.1694	14.0792	13.9428	16.8394	17.227	17.1982	17.134	15.7623	17.7628	16.1098
Cyp6a15Psi	0.756212	0.338626	0.795199	1.10509	0.6724	0.579514	0.335893	0.507126	4.6516	3.44153	2.80913	2.57211	3.02165	2.9479	2.92757	3.78972	0.967777	1.1807	0.61338	1.08154	1.4232	1.36715	1.22976	1.86866	4.52589	4.6038	3.503	2.06541	3.28267	1.63462	2.64417	3.21216
CG11319	22.0078	19.5736	21.5048	20.4763	20.1843	20.9391	19.4912	15.7505	7.3489	7.96737	7.93247	7.86216	8.10977	9.12504	8.79376	4.55978	35.1517	35.8053	32.0459	32.168	35.1535	31.758	30.2243	30.7207	12.5822	11.8393	11.1271	12.2365	11.7401	13.3145	11.9659	10.8794
CG2017	49.1622	46.0754	45.042	42.6647	44.7138	52.6399	46.7328	47.944	58.2078	46.7893	44.061	46.9138	42.4726	50.7799	47.9725	51.0071	50.5572	38.0202	39.8479	38.1654	37.3985	48.5431	41.7524	41.798	53.5338	43.6816	43.3343	40.4504	47.2568	52.7269	57.14	67.0997
tok	38.8928	34.6053	38.6452	35.7807	34.4545	36.2909	37.3294	38.2515	51.2882	49.1355	49.8222	50.9824	48.9229	53.0059	52.2052	39.9665	47.5702	39.736	39.7931	38.5896	41.4316	47.7619	51.5505	49.6368	58.731	40.2595	41.9542	50.2651	62.9981	74.0269	73.6457	63.2968
CR44217	0	0	0	0	0	0	0	0.297783	0	0	0	0	0	0	0	0.349412	0	0	0	0	0	0	0	0	0	0	0	0	0	0	0	0
CG44140	0	0	0	0	0	0	0	0	0	0	0	0	0	0	0	0	0	0	0	0	0	0	0	0	0	0	0	0	0	0	0	0
CG13566	0.824695	0	0.144099	0.277951	0.148122	0.39931	0.306108	0.92998	0.62409	0	0.130848	0.152042	0	0	0	0.370859	0.334864	0	0	0	0.154904	0	0	0.147086	0.148422	0	0	0.15681	0	0.173341	0.332881	0.319515
CR43466	0	0	0	0	0	0	0	0	0	0	0	0	0	0	0	0	0	0	0	0	0	0	0	0.262376	0	0	0	0	0	0	0	0.249418
CR44758	0	0	0	1.01581	0	0	0	0	0	0	0	0	0	0	0	0	0	0	0	0	0	0	0	0	0	0	0	0	0	0	0	0
Nacalpha	840.244	830.348	743.927	791.345	816.924	833.543	796.913	918.046	969.821	871.632	793.002	743.925	791.13	780.745	746.218	1091.44	580.084	589.652	531.948	484.994	462.083	466.932	455.173	504.745	658.949	621.981	556.588	539.476	593.523	571.893	593.563	716.328
CG15773	0.31988	0.0706084	0.0657111	0.475846	0.142079	0.186228	0.122707	0.22054	0.621546	0.12697	0.0588637	0.352289	0.652467	0.545339	0.346589	0.626372	0.161937	0.435218	0.15573	1.34989	0.308134	0.545717	0	0.413271	0.4247	0.347514	0.221714	0.135515	0.315177	1.08463	0.403509	0.237748
Tsp66E	50.9798	50.2869	52.6252	50.8252	52.0852	50.4942	54.1022	42.2516	44.1184	44.7307	42.5407	44.4004	48.5453	47.2203	45.9222	41.3696	45.4353	51.3252	55.273	49.9028	48.9537	49.3139	48.7723	39.0349	42.9998	42.8067	41.7752	46.1197	51.5857	46.1595	45.9455	41.3506
snoRNA:Or-CD12	0	0	0	0	0	0	0	0	0	0	0	0	0	0	0	0	0	0	0	0	0	0	0	0	0	0	0	0	0	0	0	0
CG11180	2.30992	2.24111	3.37064	2.99642	2.32322	2.63157	2.94942	2.14114	2.89598	2.34722	2.43071	2.30967	2.50144	2.40253	3.25426	2.162	3.09478	4.40219	3.30685	3.15663	3.54567	2.34555	3.14032	3.17386	2.49393	2.38582	2.42872	3.10507	2.15601	2.48099	2.1459	2.28882
CR45985	7.71965	0	0	0	0	0	0	0	0	0	0	0	0	0	0	0	0	0	0	0	0	0	0	0	0	0	0	0	0	0	0	0
CR45354	0	0.470809	0	0	0	0	0	0	0	0	0	0	0	0	0	0	0	0	0	0	0	0.374193	0	0	0.378503	0	0	0	0	0	0	1.20091
CR46066	5.25497	2.7772	4.89566	2.81989	5.24249	4.47115	3.60435	5.07806	5.25886	7.72808	3.73351	6.61273	7.98544	4.51937	6.15735	4.27426	5.9775	6.08766	8.23065	4.58599	6.58414	7.64259	7.59937	8.5191	11.0058	8.12061	7.69694	6.06402	6.02877	9.28762	6.61454	6.39222
CG13587	0	0	0	0	0.135851	0	0.280386	0	0	0	0	0	0	0	0	0.337539	0	0	0	0	0	0	0	0	0	0	0	0	0	0.312798	0	0
PK2-R1	1.37621	1.78798	1.65566	1.33323	1.26123	1.16887	0.668599	1.2171	1.97643	1.94764	1.52781	2.01458	1.93957	2.29588	1.54384	1.51848	2.09612	1.83316	1.47313	1.5665	2.29921	1.71675	1.78678	1.20403	2.76337	3.22082	1.59353	2.76517	2.75269	2.08789	2.54817	2.72565
CR44736	0	0	0	0	0	0	0	0	0	0	0	0	0	0	0	0	0	0	0	0	0	0	0	0	0	0	0	0	0	0	0	0
CSN1b	31.8185	29.7718	29.8741	29.5091	30.4827	32.714	34.9313	30.7737	26.9143	28.756	28.5069	27.6302	29.1909	29.9191	29.6788	32.0467	27.2522	26.9824	28.1091	30.2116	30.0716	31.5458	30.0196	32.8353	24.8824	21.0444	25.5841	26.4772	27.4065	24.7426	25.1712	25.6513
CoIV	1096.09	1014.32	975.353	913.63	1010.69	1059.58	1110.69	1179.51	1197.59	992.287	1019.93	929.937	987.103	1040.81	1056.38	1508.73	915.194	928.578	832.377	743.479	693.687	737.646	709.586	769.58	974.838	975.166	862.609	880.762	993.245	947.816	990.67	1182.64
CG30083	4.69492	5.35839	5.94524	5.38006	5.75586	4.65256	4.33941	7.96925	13.1469	12.3314	11.5615	9.90062	10.8163	12.255	8.70186	14.1647	5.6105	3.54173	5.40613	4.86647	4.72957	3.05316	4.01154	6.64646	7.78198	3.15234	9.7708	6.84373	8.42438	9.64807	8.46182	6.11206
gsb	0	0	0	0.0604681	0	0.175224	0.133357	0.207524	0	0.0703361	0	0.266145	0.238196	0.148718	0.0625217	0.165456	0	0.0758347	0.0688917	0.0734603	0.0674709	0	0.0697876	0.139328	0.0660321	0.075916	0.129891	0.0715012	0.364904	0.154266	0	0.0720338
trx	8.22872	7.13422	9.752	8.81797	7.9993	8.03342	8.4422	7.79429	7.45119	8.6796	8.74498	8.71451	7.6758	8.11129	9.57079	4.19882	13.9068	13.5799	11.0389	10.8469	11.2434	12.0932	12.6258	13.3876	15.3204	11.9225	11.0702	12.1717	14.3183	14.7086	16.8417	15.4189
CG30026	40.4291	47.6532	48.1435	44.8337	37.728	51.5217	53.8353	44.9371	37.0038	45.2108	51.2709	46.4988	41.4219	51.7202	38.1949	39.8577	44.3971	33.1583	41.6248	37.4338	42.6781	32.3092	40.618	41.6851	60.1651	29.6078	53.8069	62.8492	97.3036	92.8464	91.3918	87.1335
Ppcs	20.6161	17.4161	19.8937	18.3783	19.0821	18.8079	19.4927	18.1371	22.3698	22.1342	23.3188	24.7128	22.4684	23.0895	23.7579	16.1046	24.5368	24.1104	23.3173	25.9605	24.459	26.4527	24.7119	26.8372	35.6432	30.1131	29.0362	29.314	29.8039	29.9504	29.9723	25.6709
Art6	0	0	0	0	0	0	0	0	0	0	0	0	0	0	0	0	0	0	0.417739	0	0	0	0	0	0	0	0	0	0	0	0	0
Paf-AHalpha	11.0952	13.7522	12.5096	12.6081	12.4063	11.4509	13.4729	11.1975	12.7913	11.7531	14.9557	11.1691	14.423	14.1937	12.519	12.8045	13.543	10.4226	14.1818	13.0631	14.7364	13.6605	12.8203	12.2454	9.67982	9.73789	13.6678	11.2562	13.3485	11.355	13.3774	10.3717
CG4069	28.1869	29.2852	32.9886	31.2931	29.9583	31.8689	30.8621	29.7229	5.93152	4.04809	5.2999	5.30445	4.68063	4.48319	5.24219	5.76691	31.0517	34.3876	27.4422	29.1815	31.557	33.0901	29.2809	29.54	31.3968	28.3313	19.7661	23.4557	26.9238	21.5798	25.6412	26.7059
CG1622	16.8692	17.0197	16.075	13.8544	16.9401	15.231	14.7777	15.2658	16.2012	16.7688	16.1194	15.4233	16.6435	14.1453	15.4948	14.9139	13.6421	13.446	13.0019	12.597	14.4054	15.008	12.0743	11.8406	13.6441	15.9427	11.2603	12.8312	14.9356	14.2232	13.6402	14.4785
ric8a	8.36919	8.00808	10.937	9.73627	8.56693	10.4767	9.95132	9.43688	10.2396	9.28991	8.70023	9.62715	9.91608	10.034	9.26247	8.64186	10.2006	8.81535	9.14248	9.15312	9.39593	9.47804	9.18258	9.39019	8.55185	7.949	9.50726	8.89095	8.8927	8.28734	9.3735	7.59136
7SLRNA:CR32864	0	0	0	0	0	0	0	0	0	0	0	0	0	0	0	0	0	0	0	0	0	0	0	0	0	0	0	0	0	0	0	0
CR44051	0	0	0	0	0	0	0	0	0	0.743593	0	0	0.69228	0	0	0	0	0	0	0	0	0	0	0	0	0	0	0	0	0	0.641024	0
CG4266	22.1724	23.5858	23.9465	23.7513	23.3395	21.0426	21.3967	20.8974	21.3912	23.9978	23.1253	22.8699	22.5293	20.6093	24.2513	19.6086	24.667	25.8775	24.286	24.9785	23.5307	22.6572	22.8911	23.4751	26.0715	30.1752	26.2148	25.7634	28.0183	29.1753	30.5304	29.9206
swa	0.181039	0.100576	0.0465765	0.134133	0.049506	0.043365	0.247096	0.0514544	0.100708	0	0	0.0491443	0.131219	0	0.0912711	0.0600564	0.105183	0.0541178	0	0.051792	0.0471162	0.276819	0.143067	0.0936603	0.227072	0.103012	0.0884	0.194377	0.05318	0.111837	0.161228	0.310083
CR45224	0	0	0	0	0	0	0	0.181664	0.339117	0.184622	0.897591	0	0	0	0	0	0	0.342	0.166314	0	0	0.160163	0.16914	0.340491	0	0	0	0.171677	0	0	0.162307	0.296544
I-2	36.4299	42.6308	42.2907	41.3406	46.7454	42.5699	40.3451	43.0784	35.4866	34.9001	33.4866	34.1922	38.5115	34.364	36.789	44.2623	36.2684	34.5603	34.3935	34.5103	40.882	38.9797	43.5994	37.7854	30.2896	29.9469	32.5679	31.0048	31.9255	33.8713	31.2906	32.1394
CG6962	2.91571	2.95966	2.97438	3.42206	3.67702	4.92236	4.56007	3.06443	2.55178	3.38879	2.7146	3.78456	2.51991	3.10181	4.62948	2.84152	4.18781	4.04547	3.14502	4.81949	4.48362	4.81682	5.8675	4.57333	3.86642	3.66915	4.74104	4.0401	3.33163	3.22311	4.74608	3.98086
Or45a	0.0303142	0.067408	0	0.0300086	0	0	0.0982208	0.068399	0.0313957	0	0.0282222	0	0.0296437	0.183062	0.0632036	0	0.44605	0.293332	0.350036	0.442079	0.290217	0.251976	0.19999	0.23135	0.271384	0.266789	0.42614	0.474168	0.0925642	0.165071	0.214883	0.19423
Cralbp	8.78149	10.1073	9.24355	9.61361	7.82293	8.7	9.2088	9.44333	10.5748	10.4878	12.8294	10.3391	12.946	11.151	9.59822	11.635	7.90961	8.65456	7.97435	8.94801	8.14866	8.58589	6.78523	6.72527	10.4347	10.9606	9.66822	10.5919	11.3553	8.91114	9.69402	8.09228
Nmdmc	155.32	246.45	166.106	136.94	90.1096	110.779	135.68	191.96	68.4949	75.0612	53.3054	41.0733	33.3337	40.9011	39.1947	52.6819	118.406	172.07	160.009	107.75	103.742	82.5663	98.4868	117.393	51.7961	23.4568	25.1769	31.3013	33.2805	47.8549	48.5028	77.5458
CG42751	5.21838	5.43893	5.23898	3.36109	6.65467	0.547804	7.00327	7.238	5.28045	4.37097	3.78658	4.18702	6.09342	5.92711	5.20768	8.88341	12.8191	3.73978	8.03978	3.29378	13.4321	8.6453	5.77854	17.1925	19.0485	5.36292	5.26568	6.35741	6.59381	10.9383	11.1981	14.0376
snoRNA:Psi18S-1389a	0	0	0	0	0	0	0	0	0	0	0	0	0	0	0	0	0	0	0	0	0	0	0	0	0	0	0	0	0	0	0	0
CG10710	0.780028	0.241905	0.643301	0.435023	0.547796	0.513402	0.447447	0.535382	0.800957	0.435366	0.666803	0.445336	0.48805	0.267938	0.511048	0.550716	0.485325	0.726576	0.688921	0.471795	0.885454	0.949518	0.720702	0.657463	0.766525	1.04501	0.801021	0.840945	0.605376	0.556859	0.691603	1.03572
Aats-thr	41.0908	41.6208	42.0316	42.2744	40.2172	42.8944	44.8621	45.0192	47.045	49.3462	47.6528	46.2612	46.8858	42.9289	51.0542	46.8525	41.8244	50.309	46.4033	48.8208	47.322	44.2668	42.0247	42.348	43.0557	52.1946	49.539	45.5338	51.6202	43.3187	44.0944	46.4773
CG14518	0.294506	0.673708	0.966049	1.54029	0.639264	1.19273	0.34162	0.335449	0.983856	1.39857	5.55327	2.64683	2.44135	1.17274	0.317131	1.20027	0	0.690207	2.02512	2.14118	1.3342	0.616904	0.648097	0.946354	1.84268	2.67382	1.48015	5.19598	3.58818	2.38832	1.95902	1.50643
Csl4	12.5226	12.4369	10.2427	8.62981	11.9594	13.5652	14.0813	15.6742	13.0358	13.5211	10.5491	11.1583	9.54677	14.9118	11.6448	18.0441	10.3874	11.461	8.44055	9.90033	8.0049	9.37956	6.38751	8.21544	9.60808	10.2085	8.91155	10.2754	11.5149	9.83551	11.3366	9.5735
CG12522	0	0	0	0	0	0	0	0	0	0	0	0	0	0	0	0	0	0	0	0	0	0	0	0	0	0	0	0	0	0	0	0
Pde6	13.201	11.7608	13.8007	12.9888	13.8679	11.6056	12.1981	10.9985	20.266	17.1281	16.5986	20.607	18.8571	16.3176	19.3511	15.0091	22.4401	20.8046	19.467	20.2592	20.343	19.8167	19.4885	21.1681	25.6521	24.6836	21.1925	20.8454	23.1547	22.5126	23.8008	24.5645
CG2614	6.75912	7.72267	6.37405	6.86912	5.92957	7.42083	8.27433	6.41701	6.14331	7.67835	7.21651	6.39067	4.94857	6.55427	6.31594	4.37635	6.21442	6.7494	6.35828	6.93578	7.15361	6.44048	5.82883	7.13388	5.48862	7.34725	6.17809	6.25342	4.75145	6.47104	6.28784	5.94958
tRNA:K2:42Ac	0	0	0	0	0	0	0	0	0	0	0	0	0	0	0	0	0	0	0	0	0	0	0	0	0	0	0	0	0	0	0	0
sesB	1340.95	1197.75	1114.93	1059.68	1085.39	1068.41	1161.1	1229.82	1423.91	1264.78	1206.36	1161.8	1171.96	1237.66	1313.44	1504.17	1083.37	1063.79	977.016	865.052	820.337	779.843	867.149	935.671	1066.24	982.061	1001.32	1012.71	1176.31	1077.44	1109.07	1210.6
CG10731	22.4354	23.6565	26.129	22.6037	21.8299	28.7504	21.66	24.2003	23.5095	20.0541	27.3642	21.1748	19.6883	20.0243	18.2511	27.7602	18.3747	15.6606	13.3611	15.7824	16.7959	15.8948	15.3515	18.2181	13.5591	15.3451	18.1221	14.1941	14.0715	19.2268	20.9105	19.9515
koi	29.1186	41.0112	37.2586	41.3741	36.4259	32.4187	30.9875	29.9514	32.3005	37.5773	36.0118	35.1442	36.5925	33.1376	31.5282	28.5931	30.17	38.1872	39.2311	34.7961	35.8244	31.3713	29.913	30.5082	32.0351	33.1421	32.916	32.922	33.6074	34.7803	31.0445	32.7612
PCID2	12.2033	12.4483	10.9377	10.8666	9.56407	12.7096	13.496	13.0336	10.2556	12.1792	12.4129	12.1603	10.2582	9.81451	11.0585	13.2213	9.59527	7.51399	8.84892	8.19376	7.7298	12.0878	11.3245	8.85718	9.99637	7.2513	9.43203	11.3369	9.75189	10.4532	9.2602	10.3599
Drice	11.2581	12.9936	10.0344	11.4642	12.4323	11.5976	11.6707	11.6684	9.44026	13.0668	11.7033	12.6906	10.932	11.8188	11.2743	10.5325	12.1959	10.6493	11.395	11.8049	14.1494	11.9153	11.5015	11.3375	9.56257	11.1078	13.3819	10.405	9.55731	8.86505	10.6423	10.992
CG32847	0.400657	0	0	0	0	0.394373	0	0	0.665357	0	0.784053	0	0	0	0	1.83968	0.683738	0.232765	0	0	0.66316	0.204475	0.858023	0.412304	0.407227	0	0.392322	0.216256	0.448154	0	0.671939	0.206093
Aats-asp	15.427	15.2517	14.048	15.8526	12.9557	15.3108	14.3681	12.5371	15.0615	18.6025	16.0928	13.9829	14.8162	15.0178	15.0803	15.0628	13.1588	16.9165	16.6115	13.8656	14.4392	16.8955	11.9531	12.5612	11.7114	10.4117	15.0128	13.1043	14.0447	12.3556	13.1913	12.6094
CG33771	0	0	0	0	0	0	0	0	0	0	0	0	0	0	0	0	0	0	0	0	0	0	0	0	0	0	0	0	0	0	0	0
tgo	14.1406	13.9259	16.5692	15.4926	15.4505	14.3989	14.5628	14.1067	14.9227	15.0795	15.24	17.2551	13.5987	14.5808	17.2051	11.3914	15.0733	15.8877	16.0193	13.7931	16.0703	17.2696	16.8399	17.5375	14.8112	15.9676	15.8716	16.8119	16.6641	19.1384	17.0016	19.2454
CG5808	0.569827	0.73654	0.860824	1.03841	0.709878	0.627457	0.333898	0.444847	0.670682	1.59731	1.03147	1.50499	1.06513	1.22187	0.897805	1.56005	0.850932	1.19291	0.756118	0.747142	0.809781	0.73248	1.17654	0.806934	0.407497	1.43037	1.45602	0.609049	1.20633	0.759928	0.765353	1.24224
RpS5a	1361.81	1401.76	1343.2	1365.88	1347.6	1323.21	1368.11	1444.52	1775.82	1555	1622.11	1420.11	1542.87	1512.93	1385.99	1916.06	1079.55	1179.15	1107.92	1044.06	1036.98	1086.63	1068.28	1166.9	1197.91	1264.02	1178.55	1225.94	1300.28	1195.36	1142.19	1324.46
Adk2	99.2105	105.421	101.626	108.473	86.7555	108.618	104.514	112.732	115.555	122.5	124.77	110.338	104.205	110.64	109.653	167.683	82.1819	86.3222	80.6274	79.491	70.7823	66.2117	80.946	83.4835	86.6331	93.9122	94.8188	89.7175	93.9005	90.3803	86.4444	107.279
CR45180	6.85708	7.57338	8.56363	8.757	6.92077	10.8468	7.21999	8.48455	5.01703	2.02041	4.19225	4.3578	4.063	2.63612	1.64487	3.85508	5.64114	7.12695	5.22763	3.77223	3.83579	4.38081	4.95068	5.41564	4.95579	6.13403	5.25148	5.11054	3.18712	3.61769	4.5223	5.87151
CR32224	0	0	0	0	0.290581	0	0	0	0	0	0	0	0	0	0	0	0	0	0	0	0	0	0	0	0	0	0.145343	0	0	0	0	0
MED26	15.935	16.2384	16.6567	16.863	12.7418	15.9292	14.8436	12.8642	19.0376	16.4098	15.3618	17.8176	17.4288	19.2383	17.7114	13.7635	28.7037	27.5378	27.2342	30.2866	29.8853	31.1999	28.7069	25.4604	29.4655	26.6481	28.9931	28.8367	24.9239	29.1739	26.6247	27.4284
RacGAP84C	0	0	0	0	0	0.0747818	0	0	0	0	0	0	0	0	0	0.105264	0.0949544	0.0992511	0	0	0	0	0	0	0	0	0.175304	0.387313	0	0	0	0
Sfp79B	0	0	0	0	0	0	0	0	0	0	0	0	0	0	0	0	0	0	0	0	0	0	0	0	0	0	0	0	0	0	0	0
Neb-cGP	855.807	883.408	867.274	840.706	876.219	968.774	985.829	1070.98	936.131	845.289	864.126	773.635	884.791	928.224	861.308	1491.1	816.593	813.98	830.803	773.9	763.56	722.689	681.634	737.878	835.581	854.689	750.406	814.545	781.021	709.418	753.491	852.426
CR32511	0	0	0	0	0	0	0	0	0	0	0	0	0	0	0	0	0	0	0	0	0	0	0	0	0	0	0	0	0	0.879647	0	0
CR44659	0	0	0	0	0	0	0	0	0	0	0	0	0	0	0	0	0	0	0	0	0	0	0	0	0	0	0	0	0	0	0	0
Rbp1-like	76.7979	80.3907	73.9016	76.6736	82.4921	84.1442	82.6351	66.9422	72.309	75.2784	85.7663	100.236	99.8242	89.8327	75.1481	53.8311	93.0537	95.2549	103.882	96.4765	94.5827	98.5898	90.0042	92.6741	114.171	161.439	113.614	121.47	111.932	103.353	107.005	107.479
CG8963	32.6657	29.7614	34.3188	33.6154	32.2649	35.6101	32.5265	31.523	36.5438	39.8563	38.9518	41.4658	42.0553	38.6737	40.2176	37.0582	33.2555	28.8201	34.3812	32.9158	29.6512	31.4973	34.0213	30.9512	40.588	37.364	38.4419	40.6379	40.8191	42.5788	38.8932	42.0479
CR44493	0	1.26216	0	0	0	0	0	0	3.739	1.27975	3.61678	0	4.76333	3.41662	3.65045	6.31997	0	0	0	0	0	0	0	0	4.3722	0	1.98847	0	3.72707	2.44668	0	2.13189
CG9267	32.5038	42.0523	34.6035	38.3122	40.7646	33.0246	37.7264	37.5221	27.6982	30.7183	27.9486	30.805	29.2315	32.5038	26.5463	37.229	29.0753	29.7965	33.7708	30.1699	28.6948	36.5642	30.729	30.4446	29.9661	22.2951	32.1115	25.2555	25.219	30.6804	29.1038	29.2981
CG14137	0	0	0	0	1.12311	0	0	0	1.35756	0	0	0	0	0	0	0	0	0	0	0	1.49714	1.09957	0	0	1.19264	1.2255	0	0	0	0	0	1.21295
CG12964	0	0.130197	0.0480038	0.115187	0.12874	0.0670659	0.127239	0.0533754	0.131079	0.0828671	0.0432487	0.128166	0.182088	0.14231	0.119162	0.0627099	0.193987	0.168535	0.0998022	0.181829	0.0692377	0.133782	0.0680435	0.15868	0.18205	0.0757676	0.108585	0.188802	0.170305	0.14952	0.200569	0.0816697
CR45414	0.451911	1.19978	0.320599	0.774176	0	0.61034	0.698821	0.344218	0.841501	0.705571	0.587493	1.16695	0.301846	1.56203	0.47386	1.45159	0	0.738821	0.357358	0.190377	0.352402	0.322947	0.169855	0.652063	0.642559	0.180466	0.626008	0.510362	0.699204	0.550225	0.353688	0.83945
snk	0.150783	0	0	0	0	0	0	0	0	0	0	0	0	0	0	0.206474	0	0	0	0	0.172449	0.0856137	0	0	0	0	0	0	0	0	0.0937794	0
CR45775	0	0	0	0.475563	0	0	0	0	0	0	0	0	0	0	0	0.910361	0	0	0	0	0	0	0	0	0	0	0	0	0	0	0	0
E(spl)mbeta-HLH	12.3056	12.3452	14.563	14.4892	17.7097	17.3702	13.3513	9.90464	14.6426	14.5731	14.1098	17.5211	28.276	17.8351	16.5825	18.7728	9.55455	11.9525	13.0116	14.3964	11.8144	12.3832	10.9122	12.3255	13.1788	13.9453	13.4779	15.9998	18.6595	13.9887	11.4198	11.4102
CR44393	0	0	0	0	0	0	0	0	0	0	0	0	0	0	0	0	0	0	0	0	0	0	0	0	0	0	0	0	0	0	0	0
btv	0.190634	0.141833	0.12324	0.222062	0.162621	0.192861	0.113994	0.159086	0.154013	0.0915031	0.177372	0.175087	0.103245	0.178762	0.254354	0.125699	0.289615	0.273746	0.279509	0.223673	0.220929	0.276734	0.245859	0.268977	0.217477	0.203106	0.364814	0.289566	0.295933	0.3885	0.382389	0.284585
CG5265	0	0	0	0	0	0.0470192	0	0	0	0	0	0.0537819	0.0489093	0	0	0.933885	0.430644	0	0	0	0	0	0	0	0	0	0	0.0530587	0	0	0	0
Srp72	16.592	16.295	18.438	16.6765	11.8826	17.7492	13.0945	16.8203	15.6693	17.1309	15.8208	15.745	12.8837	16.3234	15.8895	16.0987	17.9478	19.4779	19.2752	19.2847	19.1725	16.293	15.3794	16.3557	15.5266	15.5739	16.1341	16.8321	14.3812	16.4456	14.1546	13.4852
Ndc80	0.786686	0.321248	0.767269	0.65559	0.270988	0.516347	0.816317	0.283446	0.735353	0.581539	1.12264	0.722251	0.566968	0.351883	1.06291	0.219354	0.955827	0.392167	0.445631	1.22456	1.0328	0.762084	0.353289	0.778312	0.540144	1.18281	1.06046	0.76564	0.385035	0.405087	0.243161	0.601881
sip3	29.6173	29.1059	32.2461	30.8371	32.2348	29.9368	29.3077	27.9722	25.71	30.0546	30.5369	28.4211	28.4502	31.7908	29.1526	28.4121	28.4193	32.0081	35.7371	34.9462	34.0071	30.666	28.9286	31.767	29.5334	27.5881	34.9466	34.7702	30.0862	26.9319	24.7415	25.5992
Gcn2	6.74953	7.33458	6.49153	7.48165	7.58513	7.35195	7.27032	7.88611	5.79237	7.87722	6.64851	7.02817	7.41604	7.85042	7.45896	5.13286	8.65253	8.65599	8.18723	8.31365	8.24462	8.58331	9.97721	10.1372	8.4906	8.45509	8.31813	8.12799	7.21279	9.09585	9.16933	8.24923
tj	3.68606	3.32693	2.99685	2.86206	3.42593	3.45799	3.60141	4.41917	4.93367	3.55264	3.16636	3.60573	3.68252	3.70871	4.17423	3.96861	4.16903	4.22762	3.4832	4.05536	3.3814	4.22508	5.8978	4.79637	5.69418	4.77998	4.00938	4.89389	3.92408	5.27008	4.59891	5.95916
CR45312	0	0	0	0	0	0	0	0	0.274406	0	0	0	0	0	0	0	0.270689	0	0.409482	0	0	0	0	0	0.127293	0	0.127751	0.280398	0	0.277312	0	0.111885
CG9368	21.1692	20.2793	21.3818	22.5973	22.3067	21.1319	21.2385	19.3298	25.6297	23.8829	21.3554	24.1746	23.9089	22.0884	21.7072	23.1097	24.1809	22.3344	21.3358	22.8348	24.3209	21.3571	22.6852	23.2368	25.343	26.9603	20.973	24.4628	22.9331	24.7339	30.2331	28.4144
tRNA:R2:42Ad	0	0	0	0	0	0	0	0	0	0	0	0	0	0	0	0	0	0	0	0	0	0	0	0	0	0	0	0	0	0	0	0
His1:CG33834	0	0	0	0	0	0	0	0	0	0	0	0	0	0	0	0	0	0	0	0	0	0	0	0	0	0	0	0	0	0	0	0
CG2269	153.95	149.006	173.24	160.75	157.979	146.485	156.775	146.384	210.026	188.378	196.356	193.732	202.647	188.733	203.895	155.563	185.038	170.778	163.194	170.989	169.572	167.08	175.112	170.451	234.77	230.327	189.999	192.473	228.126	228.937	244.975	250.81
CG14742	8.3373	8.88877	5.00612	5.66231	6.36709	3.58429	1.91212	6.21278	9.14821	9.64923	7.93291	6.14008	5.11176	2.58746	5.69003	4.42628	5.58318	5.68725	2.5021	3.98224	3.09859	4.59322	2.44252	3.30733	9.41974	11.8321	8.40899	7.38499	7.48817	4.07237	10.1584	8.35323
NimB1	8.59114	11.2647	9.79413	8.52978	10.1406	7.8307	9.0214	10.5726	9.99926	12.9782	11.4575	9.24454	7.8146	9.41	8.2291	13.4051	7.94704	4.99015	6.20987	6.74729	5.51151	6.31872	6.92743	11.1954	10.4453	8.74804	11.824	9.3825	11.667	6.92178	7.07358	9.31557
Seipin	6.94862	7.23864	6.8389	6.70144	5.77409	7.3645	7.97572	7.2901	9.0575	8.66375	7.70682	8.14679	10.4055	9.02168	8.61846	10.7592	6.43317	7.02633	6.4914	6.5116	8.10036	6.97314	6.70054	5.17385	8.33176	6.51422	9.67239	7.24632	5.95211	6.93346	7.08065	6.91095
CR44803	0	0	0	0	0	0	0	0	0	0	0	0	0	0	0	0	0	0	0	0	0	0	0	0	0	0	0	0	0	0	0	0.205321
CR44856	0	0	0	0	0	0	0	0	0	0	0	0	0	0	0	0	0	0	0	0	0	0	0	0	0	0	0	0	0	0	0	0
CG42780	0	0	0	0.169754	0	0	0	0	0	0	0	0	0	0	0	0	0	0	0	0	0	0	0.154076	0.293023	0	0	0	0	0	0	0	0
CR44308	0	0	0	0	0	0	0	0	0	0	0	0	0	0	0	0	0.670456	0	0	0	0	0	0	0	0	0	0	0	0	0	0	0
ms(2)35Ci	0	0	0	0	0.13368	0	0	0	0	0	0	0	0	0	0	0.790257	0.294744	0	0	0	0	0	0	0.144888	0	0	0	0	0	0	0	0
CG17904	34.542	32.4957	31.6125	25.7947	34.5266	35.2627	37.1447	37.1241	30.3309	36.1457	33.2648	29.7887	27.8739	32.5534	28.5858	35.6605	21.8602	26.1307	25.6547	27.4191	22.8326	23.6773	24.6783	21.1655	20.7139	19.7422	25.8401	26.0686	30.3246	25.7223	26.4289	23.3421
Wwox	20.7645	21.5772	20.8648	21.8607	21.0391	25.7819	26.0094	25.9107	21.2007	18.6533	22.7515	17.7278	18.4916	22.6205	21.8371	28.404	23.7042	19.8885	17.0974	21.2566	22.0301	20.4366	22.9446	26.159	19.407	14.2448	15.7663	14.5566	16.6499	19.3969	21.9209	25.9635
DnaJ-1	82.4263	85.6024	80.3398	90.1739	98.5434	83.5842	90.354	89.8303	122.786	90.6882	81.9284	77.2056	95.5463	81.2219	87.0048	82.6523	76.5043	76.0034	79.954	82.2383	90.5673	72.2406	68.535	72.1311	96.8278	86.3208	74.1839	77.3644	100.711	74.15	76.7282	81.3555
CR46085	0	0	0.879612	0	0	2.47561	0	1.7297	0.878649	0	0.847098	2.69845	0	1.17933	0	1.12949	0.902551	8.26444	0.953291	1.02143	0.950134	0	0	0	0	0	0.77874	0.848419	0.880534	0	0	0
NetB	7.34659	8.14466	8.25149	8.07555	7.82038	5.97915	6.94363	5.64101	8.85263	10.9764	10.4528	12.3852	11.6176	9.54731	10.7691	4.74804	12.5059	13.1523	13.8952	14.3899	15.0482	13.2441	11.2835	13.0859	18.2345	15.7779	18.1547	17.9115	17.7788	17.6938	18.2785	13.5831
CG9005	26.7044	20.2101	22.1212	22.7798	27.1215	27.8392	29.6608	29.1932	24.3797	23.9677	23.4463	24.7491	28.4896	30.489	31.6628	24.2382	34.7664	27.6964	25.3713	25.2612	30.9704	35.128	38.1566	31.2422	33.3887	29.3872	26.6602	29.3145	33.7357	39.1648	41.4828	35.5475
CG42258	40.7597	39.747	40.7175	38.5392	43.116	38.8264	37.8107	37.7184	35.1864	39.5645	38.101	36.8384	39.2186	44.269	45.0599	32.5456	56.9486	51.6084	60.4466	51.2177	58.9013	57.1422	51.7046	55.6941	58.4486	48.6743	56.645	52.6848	50.7757	49.7702	55.3754	51.8836
CG13893	9.21403	10.9429	9.43391	10.5269	9.5855	8.62573	8.83151	8.52423	7.73207	9.22858	7.94177	7.29682	8.30048	5.96642	6.94548	8.37698	12.426	11.1702	8.94386	9.44231	10.5259	10.9625	10.1158	9.56106	10.1673	7.42128	8.12157	8.62238	9.87925	9.10185	8.79642	8.23551
CG3982	1.14359	0.708318	0.1473	0.21372	0.55219	1.66273	0.554127	0.491631	0.717684	0.580862	0.730224	0.314068	0.280999	0.527483	0.146447	6.43674	3.56918	0.0870272	0.787012	0.989323	0.968491	0.939751	0.599038	0.685601	0.359008	1.06517	0.846506	1.22249	0.256816	0.539553	0.691891	0.499016
mir-313	0	0	0	0	0	0	0	0	0	0	0	0	0	0	0	0	0	0	0	0	0	0	0	0	0	0	0	0	0	0	0	0
tRNA:CR45107	0	0	0	0	0	0	0	0	0	0	0	0	0	0	0	0	0	0	0	0	0	0	0	0	0	0	0	0	0	0	0	0
CG43331	0	0	0	0	0	0	0	0	0	0	0	0	0	0	0.15205	1.42446	0	0	0	0	0	0	0	0	0	0	0	0.160604	0	0	0	0
CG32036	0	0.398148	0.740539	0.708486	0.743507	0.34267	0	0.977449	0.594168	0.812985	0.667428	0.193303	0.521041	0.222535	0.899922	0	0.825838	1.05557	0.97629	0.206971	0.944209	0.515178	0.350095	0.338893	0.17765	0.190402	0	0.360423	0	0.430954	0	0.586098
Zw10	11.7506	11.8117	12.3908	12.7321	10.14	11.2296	12.8705	12.6681	15.8102	14.288	14.2109	14.6416	10.63	14.0169	12.9201	13.5617	11.8636	12.9786	11.6187	13.3029	10.8173	10.6306	13.8153	11.2063	13.3076	17.8827	14.9807	11.8638	14.361	13.1133	13.6036	13.028
mir-967	0	0	0	0	0	0	0	0	0	0	0	0	0	0	0	0	0	0	0	0	0	0	0	0	0	0	0	0	0	0	0	0
Gyc32E	0.409646	0.566186	0.585582	0.368245	0.601055	0.57594	0.546505	0.536352	0.729343	1.02858	0.816865	0.877401	1.10015	0.748705	0.634731	0.378178	0.413456	0.94112	0.934937	0.789727	0.674663	0.775911	0.80808	1.1275	0.838823	1.48969	0.984582	0.848515	0.935648	0.781288	1.17204	1.05753
Gr43a	0.520385	0.261254	0.403334	0.234838	0.81853	0.28923	0.258759	0.615947	0.0860061	0.271002	0	0.508225	0.152786	0.384058	0.156106	0.208101	0.921079	0.275566	0.789477	0.369455	0.524192	0.54677	0.0922906	0.640681	0.0879	0.100992	0.167074	0.372793	0.27218	0.276309	0.17931	0.253055
alpha-Est5	3.01918	2.77743	2.56747	3.3669	2.8592	3.33489	2.45952	3.43589	7.79211	10.4213	8.03537	10.4643	7.03625	7.91467	8.93132	8.86109	2.78699	4.58478	4.19864	4.10923	4.70677	3.56391	3.35763	3.57401	7.82316	5.95717	8.64451	9.09453	9.4386	8.37932	8.09163	5.53732
Btk29A	10.2262	11.0399	11.0546	9.63297	9.50759	10.6308	8.28296	10.6388	12.8637	13.4299	12.9618	13.3075	13.0407	12.7193	14.096	11.7979	12.4826	11.6966	13.0754	14.114	12.4242	11.8332	14.4451	13.0288	15.9358	12.301	15.3339	16.1365	14.9797	15.0263	14.3005	14.9016
CG12376	0	0	0	0	0	0.136533	0	0	0.155666	0	0	0	0	0	0.0740871	0.629003	0.201205	0	0.079105	0	0.0776771	0	0	0	0	0	0	0.0804677	0	0	0	0
TRAM	27.1691	27.7209	33.4471	27.8308	30.1758	33.1539	28.1074	25.2244	28.7912	38.9666	32.1096	36.7889	30.9482	39.3243	37.4552	33.7909	22.1508	40.9259	35.0364	33.5002	26.5427	23.4007	22.4554	19.5328	21.614	32.4119	35.4209	36.6739	35.0455	28.9454	25.7889	26.5505
E(z)	8.87522	8.40871	8.79592	9.15599	9.11006	9.00602	8.36234	8.16574	8.9781	8.04779	9.26712	9.07575	10.2403	10.1723	10.2872	9.61533	10.4862	9.68379	9.4707	9.78561	9.77374	9.0139	9.06258	8.32287	9.08223	10.6459	8.77472	9.43296	8.96782	9.0665	10.2731	10.9485
Smvt	0	0	0	0	0	0	0	0	0	0	0	0	0	0	0	3.71026	0.227643	0	0	0	0	0	0	0.0744651	0	0	0	0	0	0	0	0
CG31644	0.399641	0	0	0	0	1.20296	0	0	0	0	0	0.452133	0	0	0	2.15113	0	0.420004	0.427713	0	0	0.369005	0	0	0	0	0	0.791772	0	0	0	0.375376
CG7810	7.32941	9.31583	8.95299	9.2529	8.31779	9.47232	7.4943	8.20695	10.8328	12.6629	11.1946	9.18515	12.3749	10.9358	8.77332	12.029	7.72361	6.14498	7.25653	8.24666	6.07006	6.73546	6.07287	6.17387	8.41908	7.64202	9.4325	6.29697	8.96292	10.2049	9.4998	9.53024
Pde8	16.7492	17.8062	17.7579	16.5949	17.6131	16.5957	17.6213	15.6959	15.6045	16.3667	18.0044	17.8283	19.5423	19.2607	18.5337	13.4739	22.7285	24.4684	23.5234	25.121	26.3107	25.3401	23.9264	22.7647	23.1803	27.0483	24.9218	24.1045	26.7625	25.5213	28.7337	24.6966
CR43309	0.275794	0.155148	0	0	0.150589	0	0	0	0.145473	0	0.264035	0	0.137022	0	0.145873	0	0	0.147793	0	0	0	0.136266	0	0	0	0	0	0	0	0.151346	0	0
CG4770	0.292972	0.330979	0.30508	0.0732583	0	0.140402	0.241692	0.166595	1.12431	0.0867926	0.483165	0.400029	0.144379	0	0.152373	0.281633	0.42379	1.04314	0.244661	0.173464	0.160294	0.468754	0.0811636	0.948118	0.534092	1.35666	0.522356	0.164173	0.166557	0.440824	0.968515	0.704355
CG7884	0.0221436	0.024399	0.0226749	0	0	0	0	0	0.0752054	0.0775544	0.0204085	0	0.0216601	0	0	0	0.0547826	0	0	0.0526084	0	0.0933063	0	0.024379	0.0233941	0.0534391	0.0226828	0.0247113	0	0	0	0.0550773
5.8SrRNA-Psi:CR45857	0	0	0	0	0	0	0	0	0	0	0	0	0	0	0	0	0	0	0	0	0	0	0	0	0	0	0	0	0	0	0	0
ZnT41F	1.69286	2.47951	1.7034	2.21761	1.48602	1.87877	2.05712	1.69823	17.0433	16.8275	18.422	18.5241	16.6051	17.3734	16.8838	19.0975	13.2402	14.0733	14.5139	14.2205	13.4462	12.6648	10.8547	12.5477	19.0636	17.3591	20.7538	16.9415	18.1755	16.0084	16.3916	16.6824
ana2	1.10676	0.824889	1.07865	1.41179	1.13642	1.15688	1.23334	0.677673	1.65849	1.47108	1.31973	1.88287	1.53965	1.0128	1.68102	1.52136	1.25669	2.1142	0.839667	1.68415	1.212	1.09177	0.970785	1.20338	1.47991	2.72675	2.26782	1.80736	1.5238	1.78504	0.814538	1.8171
CG33654	0	0	0	0	0	0	0	0	0	0	0	0	0	0.548246	0	0	0	0	0	0	0	0	0	0	0	0.39844	0.357637	0	0	0	0	0
CG10324	2.81856	5.02839	3.65799	5.20642	3.35229	4.38926	4.52955	4.03886	3.35731	4.6018	4.4678	4.17162	3.95123	4.69774	4.14486	3.1773	3.9079	3.2491	2.77522	3.53998	3.52712	4.0573	3.5786	4.82537	3.38875	4.00391	3.28265	3.53894	3.79176	4.01513	5.01882	3.72441
CR44183	0	0	0	0	0	0	0	0	0	0	0	0	0	0	0	0	0	0	0	0	0	0	0	0	0	0	0	0	0	0	0	0
mri	31.5078	30.0488	28.4997	33.1871	36.7536	30.5434	29.6547	31.5707	30.4763	34.0518	30.4008	27.4671	32.5436	35.0545	30.9874	33.451	27.9502	25.6707	21.5497	24.8844	23.7321	26.6927	21.9579	25.4797	25.5876	23.1508	20.6098	24.2852	25.6596	26.2895	25.2634	26.8443
Prp38	17.8738	17.8908	18.4007	19.6005	19.3357	20.3864	18.7679	18.7931	18.2407	19.6125	18.2108	21.8016	17.0311	20.1771	17.6448	20.5376	15.7103	12.2581	13.311	14.519	17.8371	15.0222	17.2482	15.3645	12.1294	15.7355	12.9462	15.9555	13.9221	16.3539	17.3219	16.194
scrt	7.6396	5.92984	7.02501	7.29718	6.07465	6.47739	6.75203	5.88552	8.20978	8.55425	8.72509	10.1713	9.29956	8.10508	10.1199	4.47764	17.1732	15.151	12.9575	14.7544	15.6767	16.2625	14.5355	15.3183	19.0203	15.8757	17.6668	17.2902	17.8619	19.3877	20.2102	16.7729
snoRNA:Me28S-A576	0	0	0	0	0	0	0	0	0	0	0	0	0	0	0	0	0	0	0	0	0	0	0	0	0	0	0	0	0	0	0	0
CG42852	0	0	0	0	0	0	0	0	0	0	0	0	0	0	0	2940.78	0	0	0	0	0	0	0	0	0	0	0	0	0	0	0	0
CR46009	0	0	0	0	0	0	0	0	0	0	0	0	0	0	0	0	0.509299	0	0	0	0	0.307122	0	0	0.300371	0.16822	0.148679	0	0.16834	0	0	0
cyr	0.468424	0.334235	0.200715	1.12934	1.59085	2.00308	2.1904	0.560882	0.14194	0.134697	0.623211	2.19692	4.86045	6.62899	5.01339	1.40127	0.663054	0.0541756	0.432496	0.507146	1.19914	2.31037	1.05213	0.503543	0.350167	0.315853	0.685199	2.70167	5.39772	8.01985	8.449	2.48127
Sap130	16.3845	14.9282	15.001	16.1743	15.4903	15.7517	17.1574	17.4573	14.1456	14.2927	16.2355	15.2177	15.1963	14.73	15.4702	12.2074	18.2008	16.4098	16.4717	15.0509	16.1211	18.9616	17.9652	16.2392	18.238	16.5699	15.8363	16.5683	17.4989	19.6734	20.9588	20.6279
snoRNA:Psi28S-2949	0	0	0	0	0	0	0	0	0	0	0	0	0	0	0	0	0	0	0	0	0	0	0	0	0	0	0	0	0	0	0	0
Rat1	5.76549	5.72977	6.87557	6.27073	7.00588	6.32236	7.10769	6.72571	6.63389	7.04668	6.60002	7.08119	6.49225	6.05479	7.19362	5.109	6.77759	8.54745	6.27416	6.29485	6.27119	5.9225	5.5886	7.10775	7.05417	6.76288	8.76683	7.0874	7.56802	7.25974	7.09769	7.43632
CR45103	0	0.85204	0	0	0	0	0	0	0	0	0	0	0	0	0	0.704277	0	0	0	0	0	0	0	0	0	0	0	0.251095	0	0	0	0
Rbp2	24.5433	26.2114	22.7121	23.1899	22.3701	22.5477	25.8012	21.0972	21.3057	25.0113	24.8607	26.519	26.5457	26.9255	28.1463	18.2116	39.1614	40.8291	41.7187	40.4471	41.2651	35.4823	33.4952	35.2558	38.2433	31.6039	40.1251	38.437	41.1635	38.1712	38.4511	30.4005
CR43969	0	0	0	0	0	0	0	0	0	0.238272	0	0.221361	0.204683	0	0	0	0	0	0.21831	0	0	0	0	0	0	0	0	0	0	0	0	0
Adar	30.2811	36.5685	35.3246	33.1244	32.9286	30.437	33.2686	30.377	29.5958	28.0675	30.908	30.7753	32.2519	34.3391	32.033	20.2876	50.8363	50.4674	55.0082	55.9425	52.9651	52.4905	52.905	52.0498	47.8198	46.506	51.4478	45.889	45.7106	49.9883	51.5361	45.6132
dbe	15.3967	15.4529	16.5233	15.388	10.4926	14.5051	15.2682	18.7991	14.1799	16.6857	13.8671	14.3835	14.8188	14.3072	14.323	15.9763	12.7831	13.4497	11.2207	11.9227	15.3207	9.53933	10.7489	11.2558	9.78069	10.7292	12.2623	12.0886	11.791	12.4028	11.7725	11.7905
dbr	10.1709	9.87732	10.7297	9.30696	8.97266	72.1904	10.4103	9.03828	9.24168	7.93506	26.142	8.19316	7.20192	9.28425	9.12357	7.52994	15.6384	13.1589	103.744	156.248	14.008	62.4749	44.1084	14.3665	33.1627	12.7382	44.1036	11.3798	9.91319	11.6358	10.9193	11.3092
CG10268	4.8534	7.23954	5.4048	5.74891	8.17521	8.03198	7.29809	6.45408	7.07739	7.05139	6.97266	7.06523	8.0388	6.09646	6.50222	7.79147	4.97079	5.6097	4.96523	4.83652	3.73444	4.18394	3.31774	4.89484	6.17053	8.11748	7.21388	7.05544	8.13105	5.73058	6.97135	7.38379
Wnt6	6.32832	7.87517	6.48968	6.55201	6.15783	4.57043	5.65109	5.49756	6.09269	5.979	6.75291	7.49657	5.65217	6.15025	5.70801	5.66955	5.32831	8.15585	7.43012	7.97578	8.10821	5.23562	4.9668	5.05979	6.74886	9.68653	10.3959	10.2398	9.62859	6.39774	4.84496	4.24344
Obp19b	78.8669	78.141	78.7733	102.876	100.048	95.1939	83.7248	92.792	39.4271	58.1597	65.9745	77.8712	70.2555	79.4695	75.8464	88.1886	63.1183	79.9267	80.8297	83.1112	67.2475	66.7194	56.5394	61.0145	49.1308	51.3103	49.692	48.6021	70.4663	69.9589	71.8366	68.793
CG6659	17.5322	17.8957	17.3543	16.7518	17.9933	19.8363	18.5509	16.9433	18.5434	18.1455	18.1876	17.7836	17.0283	18.8074	19.1775	17.3875	17.3778	18.8047	18.262	18.8763	18.807	20.6459	19.1621	16.8278	18.2492	19.1872	18.0272	17.1685	21.9923	20.9692	18.3689	16.776
snoRNA:Me18S-C1280	0	0	0	0	0	0	0	0	0	0	0	0	0	0	0	0	0	0	0	0	0	0	0	0	0	0	0	0	0	0	0	0
snoRNA:Me28S-U3344b	0	0	0	0	0	0	0	0	0	0	0	0	0	0	0	0	0	0	0	0	0	0	0	0	0	0	0	0	0	0	0	0
CR44631	0	0	0	0	0	0	0	0	0	0	0	0	0	0	0	0	0.215195	0	0	0	0	0	0.206103	0	0	0	0	0	0	0.221387	0	0
CG42542	71.1231	77.1867	72.5897	62.9547	73.0867	66.5397	77.4433	81.5339	70.8374	67.3571	67.5006	56.0549	69.4521	68.6538	70.5416	83.9539	75.5184	61.3043	55.5175	61.7618	66.0894	63.9841	76.5102	74.0869	59.9262	51.2168	49.8404	54.5613	72.5171	66.682	67.5645	75.2208
Cyp6a20	8.42609	7.58056	5.64952	4.79389	7.99193	7.89596	9.04224	11.9293	17.5605	16.8727	13.3216	10.0468	10.2053	11.1869	13.9184	21.7602	4.40449	5.13114	4.84228	6.32318	8.44374	10.2438	12.2372	12.3749	18.8634	14.233	11.8497	9.63838	8.56824	9.31444	17.9309	20.7006
CG8475	919.008	261.43	71.9764	49.1018	46.1309	115.543	582.791	1346.88	574.67	147.991	96.85	50.4001	49.3152	135.637	329.748	1193.19	784.508	190.283	63.3839	50.5539	52.9591	99.132	496.951	1074.4	477.725	158.253	93.6916	56.0269	55.2176	136.191	387.63	878.441
snoRNA:Psi18S-301	0	0	0	0	0	0	0	0	0	0	0	0	0	0	0	0	0	0	0	0	0	0	0	0	0	0	0	0	0	0	0	0
ird5	14.1324	18.3285	13.9631	14.7147	14.2498	14.5587	17.1828	14.045	21.2596	23.529	23.6162	15.3527	13.0774	16.6875	16.7098	35.7975	21.9015	9.43241	11.8305	9.3427	9.00487	10.1672	11.4239	13.5228	20.8518	16.5469	15.1645	10.2312	13.9753	13.0306	19.266	13.6825
TwdlK	0	0	0	0	0	0	0	0	0	0	0	0	0	0	0	0	0	0	0	0	0	0	0	0	0	0	0	0	0	0	0	0
CG18132	0	0	0	0	0	0	0	0	0	0	0	0	0	0	0	0.537143	0.433259	0	0	0	0	0	0	0	0	0	0	0	0	0	0	0
vnd	0.028539	0.0944594	0.0294019	0	0	0.0552542	0.0314681	0.032339	0.0643272	0.0330119	0.104541	0.0315823	0	0.104551	0.0292171	0.0734341	0.320953	0.221494	0.0971509	0.165829	0.125879	0.0595218	0	0.131084	0.0927509	0.0712464	0.150834	0.063586	0.236464	0.0713543	0.0731706	0.284834
RpS2	2106.42	2157.57	2006.84	2071.71	2062.07	2160.29	2088.23	2266.98	2831.01	2374.3	2443.86	2249.71	2283.5	2251.08	2087.36	3033.8	1378.45	1539.77	1427.13	1307.25	1216.13	1204.69	1085.87	1190.71	1437.95	1597	1313.05	1400.85	1943.38	1651.84	1554.3	1729.92
Hn	518.824	492.97	516.228	465.966	436.959	394.416	442.853	556.408	442.77	505.259	470.442	466.375	394.458	413.609	449.481	524.695	581.311	402.556	499.161	529.234	519.629	537.898	583.306	657.003	590.679	263.928	426.605	472.272	479.565	546.925	485.172	496.699
CG8197	13.6781	13.0394	15.5282	12.8052	14.8165	14.0802	14.3993	13.3165	18.3487	16.9422	19.6265	20.1849	18.4781	18.1269	20.9483	12.3543	29.4616	29.7868	43.7818	52.8335	44.3913	34.7211	44.6274	38.2057	118.849	68.0465	174.226	176.679	175.969	162.279	95.8081	77.7265
CG7787	17.4958	12.1391	13.5397	12.4284	15.3829	18.3779	18.4916	16.1784	17.3771	15.7863	18.1831	15.0696	12.7414	18.1498	18.2577	22.5187	16.2929	13.4422	15.4524	11.3579	14.1646	14.0833	15.1361	11.9003	16.5457	14.7246	13.1649	13.2233	10.6975	10.5537	15.7447	14.322
CG12517	0	0	0	0	0	0	0	0	0	0	0	0	0.300777	0	0	0.408678	0	0.367705	0	0	0	0	0	0	0	0.728076	0	0.687271	1.38782	0.362909	0.347657	0.33122
Mkk4	24.0231	22.8034	25.5429	27.685	22.4796	24.9863	23.757	25.8666	20.2094	23.2633	23.3436	25.9034	23.9291	28.0552	27.8042	18.0546	29.5267	32.7738	32.7966	34.298	32.5985	36.028	35.513	29.9888	33.0259	29.8087	34.8509	32.421	28.216	35.0073	33.076	30.4736
CR44705	0	0	0	0	0	0	0	0	0	0	0	6.17802	0	9.56663	0	0	0	0	0	0	0	0	0	0	0	0	0	0	0	0	0	0
CG13315	1408.04	1465.75	1248.79	1200.6	1666.4	1675.61	1581.66	1487.27	1646.69	1399.05	1453.55	1330.6	1797.78	1389.47	1266.86	1696.79	1132.31	1222.46	1162.75	1182.34	1591.74	1040.13	857.867	651.677	1304.19	526.207	711.296	759.931	1265.89	1002.76	1255.19	1273.2
CG34008	0.592972	0.672664	1.68684	0.60327	0.851373	1.74319	1.11043	0.900126	0	1.65345	1.15494	0.654835	1.00028	0.253496	0.422625	0.515411	1.52967	0.65973	0.837826	0.220024	1.61958	1.32283	1.76797	0.955436	1.32267	0.81534	0.908196	0.20063	1.09181	0.227491	1.72414	1.18082
CR44613	0	0	0	0	0	0	0	0	0	0	0	0	0	0	0	0	0	0	0	0	0	0	0	0	0.946281	0.497891	0.571345	0.159223	0.243969	2.83555	7.18998	2.03319
spel1	8.14957	6.85701	6.00139	6.79961	6.55162	6.3957	6.42539	7.41934	8.2555	8.08712	7.5105	8.78985	6.69749	7.01111	7.54037	7.37051	10.8311	7.37899	7.53182	6.00873	7.37892	6.6001	8.98293	9.69673	9.5866	8.05981	8.73414	7.22829	6.70582	6.81718	7.80591	7.47775
CG14074	2.04057	2.11113	1.5792	2.2546	1.48037	1.60615	3.41562	2.41267	2.59657	2.13915	2.51719	2.93827	3.26593	3.71135	2.81468	2.6105	2.82538	2.98173	2.62983	1.8914	1.5606	2.58305	2.44613	2.81112	1.87561	2.86461	3.48077	2.24531	2.37008	2.05019	1.8535	3.00299
botv	8.29641	9.74252	9.00391	9.62854	9.21777	9.43324	7.90155	9.66214	8.69034	9.54482	10.0479	10.0428	8.82686	8.972	9.63118	8.01294	8.88075	9.03531	9.82462	10.1721	9.32496	9.73395	10.4258	9.58746	11.498	8.75105	9.44772	9.60528	10.7169	11.2049	11.4718	10.1793
Fer3HCH	0.369021	0	0	0.372736	0	0.540126	0	0	0	0	0	0	0	0	0	0.242897	0	0	0	0	0	0	0.37243	0.35936	0.176215	0	0.515324	0	0	0	0.195634	0
snRNA:U5:38ABb	0	0	0	0	0	0	0	0	0	0	0	0	0	0	0	0	0	0	0	0	0	0	0	0	0	0	0	0	0	0	0	0
CG8331	270.852	281.607	254.415	245.91	263.984	278.532	275.07	280.208	222.581	276.113	270.926	251.947	253.349	275.846	275.352	317.21	203.795	252.866	263.056	276.976	258.58	228.274	193.481	188.395	200.724	193.344	239.188	237.89	252.542	198.278	189.136	180.601
snoRNA:Psi18S-525g	0	0	0	0	0	0	0	0	0	0	0	0	0	0	0	0	0	0	0	0	0	0	0	0	0	0	0	0	0	0	0	0
bic	454.35	441.382	394.597	392.041	400.04	399.69	419.891	461.601	402.221	383.272	351.604	333.675	358.423	361.442	355.695	470.333	315.735	319.674	295.396	261.505	253.633	240.312	252.785	295.366	273.016	273.134	254.822	260.922	258.192	243.086	249.316	283.07
CG32396	0.0649299	0	0	0	0.0709113	0.186131	0	0.0735326	0	0	0	0	0.127284	0.0793621	0	1.01113	0.156473	0	0.0747932	0	0	0	0	0	0.140331	0	0	0.229713	0.0771528	0	0.156281	0
Zif	22.3407	22.3155	23.3942	22.7999	25.4603	23.6166	23.5897	27.4226	26.4922	25.57	23.9345	23.8834	25.5874	27.1474	24.8238	24.0364	18.0551	20.7266	18.4532	15.082	18.2953	17.8058	16.0331	17.3269	19.5357	21.1253	20.9036	18.905	18.5366	19.2689	19.8898	23.4571
Hop	34.4722	39.4809	33.6167	40.1483	36.7632	38.6855	34.1953	40.5402	33.8916	46.6417	38.6901	39.6077	38.9172	35.7113	36.9906	35.5276	29.3376	39.8033	43.8949	39.1941	44.2689	33.1898	32.0582	32.578	28.5972	39.6572	38.997	37.5715	41.4334	27.8101	30.8909	29.9655
CG33645	0.349704	0	0	0	0	0	0	0	0	0	0	0	0	0	0	0	0	0	0	0.783075	0	0	0	0	0.320567	0	0.308496	0	0	0	0	0
CG3604	19.8132	45.877	35.9941	37.8624	31.1323	29.5448	21.4122	21.7056	16.1717	26.3089	26.8881	25.6098	23.5567	24.4919	23.274	26.2272	22.8742	30.5072	40.8596	35.6083	37.2365	20.079	14.769	13.364	15.5362	14.6946	17.4819	17.9343	14.7223	15.6983	17.5134	9.70566
CG34428	0	0	0	0	0	0.427581	0	0	0	0	0	0	0	0	0	0	0	0	0	0	0	0	0	0	0	0.252058	0	0	0	0	0	0
CG14309	0.0542374	0	0.0278492	0	0	0.0256076	0	0	0	0	0	0	0	0	0	0	0.0310511	0	0	0	0	0	0.110491	0.0798875	0	0	0	0	0	0	0.0317019	0
His2B:CG33908	0	0	0	0	0	0	0	0	0	0	0	0	0	0	0	0	0	0	0	0	0	0	0	0	0	0	0	0	0	0	0	0
CG5316	17.9447	19.885	17.6803	18.8778	16.0945	20.4207	20.8374	17.0948	20.0807	19.5412	20.258	20.4609	20.329	21.505	19.6961	16.3822	20.1573	20.1271	19.076	17.5429	19.5977	19.9542	20.1444	22.3917	19.8666	21.0315	22.8139	22.1656	18.266	18.2242	20.0611	19.9472
CG15019	48.8894	55.4385	46.4695	49.6222	51.035	56.7783	49.0817	49.91	46.3459	47.0091	39.832	44.6108	35.5711	49.6668	46.3471	63.4188	39.1862	41.3022	38.6544	28.8556	35.3605	30.9098	37.7416	37.5777	34.7374	38.7337	30.1083	26.1695	28.2244	27.109	35.219	31.0774
wgn	25.3156	24.3665	21.6129	25.0041	25.0083	24.2728	23.8954	23.0019	26.8924	21.5807	24.9039	24.6063	24.5212	26.6131	24.373	22.6523	23.9047	24.0574	24.2197	23.3159	24.9723	24.6133	24.4455	24.1549	23.6343	25.1664	26.6311	25.1347	26.8372	25.3877	25.5222	24.1573
CG12909	4.96555	4.90485	4.26728	2.7071	4.65534	4.71474	4.74393	4.14671	6.5937	4.97357	3.66379	5.0537	4.74164	4.88256	4.55506	5.68795	3.97022	6.32516	4.3657	4.78271	3.84951	3.60172	1.94704	3.16685	3.66375	3.90311	5.17454	3.85411	2.42981	3.11385	4.21296	2.94318
His3:CG33866	0	0	0	0	0	0	0	0	0	0	0	0	0	0	0	0	0	0	0	0	0	0	0	0	0	0	0	0	0	0	0	0
CG42556	0	0.105618	0	0.188795	0.102501	0.451973	0	0	0	0.111014	0.178447	0.103388	0.469315	0.117282	0.0987795	0.735815	1.39189	0.109503	0	0.1095	0.101693	0	0.101487	0	0.096654	0	0.37482	0.206258	0.104866	0.110967	0	0
CG32052	20.387	17.7881	19.6848	18.6292	18.4852	14.3235	19.4679	18.8435	23.1239	22.0549	18.9584	18.6955	17.7717	16.8146	22.604	17.7576	18.9945	20.6058	19.1076	16.4806	17.5965	19.2152	20.1945	17.9266	23.5725	28.6399	21.5423	20.4027	22.9927	18.9562	22.5486	23.9959
CG13545	0	0	0	0	0	0	0	0	0	0.400239	0	0	0	0.480335	0	0	0.412622	0	0	0.432469	0	0	0	0.382618	0	0	0	0.392325	0	0	0	0
CG15044	0	0	0	0	0	0	0	0	0	0	0	0	0	0	0	0	0	0	0	0	0	0	0	0.166603	0	0	0	0.517647	0.186375	0	0	0
CG10646	10.7958	8.32349	10.4229	11.9754	6.8631	9.48317	9.00684	9.98019	8.8759	7.43168	11.2979	6.47716	9.16004	8.56564	8.00373	9.38191	7.54836	8.13849	8.8062	8.14463	8.70333	7.25051	8.01	9.47645	8.00687	9.25107	8.36054	9.02731	8.23135	8.76378	9.36069	9.63055
CG7567	0	0.395816	0.559256	0.1797	0	0.174912	0.601847	0.199173	1.54429	1.60625	0.331255	0.578492	0.348038	1.12841	0.550883	0.725929	0.212266	0	0.206572	0.222015	0	0	0	0	0.19548	0.885657	0.573172	0.417544	1.67518	0	0.631367	0.405237
CG9691	2260.82	2115.92	1869.65	1796.43	1937.01	2234.2	2005.98	2344.93	2058.44	2273.43	2164.86	1827.19	1954.06	1962.97	1876.19	2954.01	1368.9	1231.03	1267.7	1139.73	1097.78	962.108	978.749	1113.93	1253.83	937.029	1087.69	1100.3	1342.56	1294.11	1238.94	1336.49
CR44209	0	0	0	0	0	0	0	0	0	0	0	0	0	0	0	0	0	0	0	0	0	0	0	0	0	0	0	0	0	0	0	7.5565
Tango10	14.259	14.1642	17.6284	16.4699	14.1596	13.2282	14.1347	14.5737	15.0471	15.5255	14.7453	16.7482	15.7477	13.734	14.7703	12.3187	15.8826	17.5786	15.3818	16.3156	15.7572	16.4619	15.9247	16.2147	15.3245	17.2068	16.5518	15.8871	18.6853	16.7809	17.7281	17.1512
Elba2	1.48109	2.96291	1.94691	2.20146	1.98065	1.62731	2.21193	1.91168	3.44433	2.25981	1.80784	2.00533	1.78532	2.56305	2.66514	1.40135	2.52871	2.51213	4.51164	2.61008	2.08545	2.15359	2.34675	1.97822	2.98715	4.56996	4.14223	3.62727	3.65077	2.98828	2.7493	4.34929
CG14022	10.2071	8.05731	6.76974	9.46798	11.2073	12.635	6.80368	10.5393	14.9114	12.3569	18.1316	14.9096	13.9684	18.8008	10.1453	23.6832	10.5671	9.87885	11.9819	12.6871	10.6939	14.6886	7.09792	11.3787	20.87	16.9567	17.2606	14.6192	22.1544	17.1779	14.6483	21.058
CG43095	0	1.13198	0.709758	2.02903	0	0.65531	0.761603	1.13988	1.44643	1.57561	1.63944	0.364285	0.333636	2.15865	2.09653	6.0726	0.734945	0	0.728722	0.383351	0.353194	0	0.334855	1.30321	1.60314	0.345593	2.16397	0.341508	1.46899	1.50859	1.79606	4.51908
Tsp42Ed	182.144	205.174	188.398	190.651	164.589	190.527	193.529	211.17	98.4718	105.717	111.618	100.927	104.235	91.3623	106.109	141.028	178.571	121.763	139.798	148.044	211.234	177.935	242.518	232.304	81.8577	45.9502	64.2854	62.0281	82.6205	108.32	112.545	108.314
Fnta	21.4092	17.3479	20.7782	19.7013	16.3286	21.5917	18.6352	18.5016	27.1782	27.8537	26.5563	24.669	25.1347	28.1382	26.5231	32.2246	16.1738	15.4771	19.9926	18.9644	17.4309	18.1032	17.4131	16.1226	19.3488	20.7748	17.682	22.4532	20.8741	19.9909	20.4254	20.567
CG13458	3.00701	3.25086	3.14968	4.86827	3.68678	3.78054	4.25854	3.1891	3.57805	2.79387	3.5669	3.31568	2.60924	3.45739	2.66761	3.85535	2.75733	3.36537	3.30337	3.30816	3.29847	3.06667	3.63252	3.24395	2.38778	2.95566	2.48878	2.46448	2.66187	2.69562	2.20066	3.41633
CG43102	16.063	14.5924	16.5886	15.3482	16.3145	15.0837	16.6265	14.9763	13.9885	11.5651	12.3443	11.7533	13.2733	13.0979	13.8308	9.78266	22.7254	20.7886	19.0587	20.3305	20.2483	19.5502	19.7233	19.1537	18.7764	20.3855	15.5548	15.953	16.9664	18.3429	19.7611	18.667
CG43349	0	0	0	0	0	3.02269	0	0	0	0	0	0	0	0	0	1.01303	0	0	0	0	0	0	0	0	0	0	0	0	1.66118	0	0	0
CG12262	29.0329	24.3996	21.5925	19.3782	30.9973	18.7179	19.3015	26.3778	21.3524	31.8297	26.2729	28.049	22.107	19.5806	28.6985	20.8955	28.7611	17.6182	18.0091	22.668	21.6737	38.4914	44.0552	46.9481	46.3456	13.5198	26.2317	27.5231	19.7458	43.4604	32.2495	34.5236
btl	5.87466	6.05793	8.79787	7.43202	6.72607	6.93136	4.66085	8.56904	9.54502	10.0688	8.8931	8.53543	8.3801	10.7122	8.97763	8.11066	6.28237	8.83519	5.95947	6.95794	6.51212	4.32683	8.59812	8.44022	9.45676	8.74697	8.79698	7.86572	8.43661	5.74088	8.1943	5.78342
Sema-1b	25.0224	25.3789	25.9647	24.5952	22.9374	24.1997	24.6475	22.8503	26.4644	27.0965	27.9535	29.7575	29.6956	31.6416	33.9155	24.51	26.6185	25.4111	29.1987	30.2057	30.4563	30.2848	32.8527	29.3466	34.1405	26.9038	33.4741	34.4195	36.1972	37.4977	33.2227	29.3527
CR46118	0	0	0	0	0	0	0	0	0	0	0	0	0	0	0	0	0	0	0	0	0	0	0	0	0	0	0.202506	0	0	0	0	0
CR43494	0	0	0	0	0	0	0	0	0	0	0	0	0	0	0	0	0	0.86227	0	0	0	0	0	0	0.732884	0	0	0	0	0	0	0
CG43800	0	0.853286	4.81631	1.5264	1.17937	3.11492	1.22483	1.68589	2.48773	1.78865	2.64863	5.23385	1.21391	2.0058	2.81513	0.498523	5.75725	1.91825	1.51902	3.61646	5.21783	6.67523	5.87897	5.70848	5.4139	7.18231	4.20158	6.46655	2.33293	5.1944	4.08161	2.78242
CG2962	0	0	0	0.277775	0	0	0	0	0	0	0	0	0	0.115342	0	0	0.260357	0	0	0	0.127961	0.132897	0	0.143186	0	0.152671	0.127956	0.140737	0.124031	0.129517	0.130693	0
CG5214	165.567	147.438	152.353	153.621	152.556	151.665	170.894	180.025	189.556	151.55	158.907	155.168	156.001	155.977	170.534	210.631	142.421	141.213	129.235	128.067	119.125	125.629	142.369	147.368	136.207	147.432	136.852	132.362	154.051	155.512	156.404	173.407
CG8713	1.76311	1.59348	1.19628	1.69978	1.93084	1.64001	1.67529	1.58474	3.2895	3.29056	3.07661	2.13855	2.89396	2.66988	2.20778	2.80898	1.53602	2.03928	2.54258	1.36772	1.66117	1.04773	0.88854	1.19389	16.4709	23.8906	22.8612	22.0729	19.5024	16.4281	14.8805	16.7833
CG44838	19.9376	19.5998	23.3642	21.8873	18.2111	19.0881	20.5825	16.9948	26.3143	24.7294	25.462	23.8251	25.7194	22.3161	23.7786	14.666	29.2657	29.795	28.4036	26.4478	27.6201	24.6322	24.2932	24.9697	30.6552	38.512	30.143	32.1017	33.6175	31.2766	35.767	34.9976
CG4438	0	0	0.339685	0	0	0.311662	0	0	0	0	0.15752	0	0	0	0	0	0.864473	0.351095	0	0	0	0	0	0	0	0	0.118392	0.316359	0	0	0	0.478523
Npc2e	0.230878	0.262134	0.248618	0.240155	0.249349	0	0.266141	0.263055	0.786195	0	0.693076	0.519856	0	0	0.500406	2.17707	30.2158	24.9857	25.3609	24.7905	24.5041	28.8052	29.1062	30.763	0.230904	0.508482	0.22099	0.487579	0.263873	0.821066	0.780795	1.21241
Ugt86Dg	0	0	0.16481	0.0787008	0	0.0749746	0	0	0.421787	0.280829	0.149373	0	0.156401	0	0.165943	0.193819	0.423702	0.601455	0.0828971	0	0.0821858	0	0.16414	0.396294	0.462769	0.671223	0.302377	0	0.165288	0.175832	0.0820824	0.0742897
CG33631	0	0	0	0	0	0	0.324572	0	0	0	0	0	0	0	0	0	0	0	0	0	0	0	0	0	0	0	0	0	0	0	0	0
CG12133	0	0	0	0	0	0	0	0	0	0	0	0.117181	0.210811	0	0	0	0	0	0	0	0	0	0	0	0	0.124445	0.108606	0	0	0	0	0
CG31437	0	0	0	0	0	0	0	0.173037	0	0	0	0	0.308408	0	0	0	0	0	0	0	0	0.322115	0.164356	0.15801	0	0	0.152849	0.168273	0	0	0	0
l(2)09851	12.3661	11.6268	10.1444	9.47814	9.25035	8.9372	11.4977	11.6926	13.0428	14.5837	13.1427	11.9802	11.2989	12.4396	13.1852	13.4542	10.6671	15.2718	12.8659	9.75317	9.37396	8.26529	8.19192	9.38883	10.206	12.7123	11.2405	11.8732	10.8216	8.26395	8.28313	11.3141
CG7222	29.7073	37.6388	32.7378	35.0729	40.9569	35.8122	36.8603	30.5302	32.1311	30.0577	32.0576	32.9417	36.0844	34.382	28.8832	28.0354	38.9513	32.016	32.9323	37.3835	39.6957	37.0994	31.4033	30.8862	31.1509	27.5273	29.3505	28.9935	32.2792	31.9298	32.4247	29.9275
CG9877	0	0	0	0	0	0	0	0	0	0	0	0	0.700723	0	0	0	0	0	0	0	0	0	0	0	0	0	0	0	0	0	0	0
CG1635	29.7995	29.2022	25.5442	22.1933	21.366	24.3711	23.0886	25.5162	30.7773	23.1704	23.711	24.0682	24.0243	22.7309	26.1455	23.2219	24.4644	22.7956	19.0751	19.1091	22.0911	20.6336	21.5159	21.2773	20.6004	20.7735	22.8034	21.2051	23.8419	22.4154	21.5184	27.5533
wun2	15.5765	13.919	12.4147	12.7609	14.5724	15.5276	14.4169	15.485	16.7768	14.88	17.5076	17.1955	15.0702	18.4158	12.9794	14.4307	9.95926	10.28	10.6493	11.5281	10.3545	11.1177	11.6643	10.9719	12.027	13.6632	13.7847	14.2709	15.1225	14.1053	11.2114	11.6409
Kaz-m1	0	0	0.155869	0	0	0.164501	0	0	0.445459	0	0.390272	0.221738	0.611375	0	0.638768	2.66132	0.855937	0.0842941	0.217362	0.60435	0	0.407628	0.190713	0	0.0788217	0.0874669	0	0.432246	0.666215	0.463565	1.43146	0.0714663
Gnmt	294.634	256.125	204.271	220.511	191.502	346.568	281.52	336.85	571.058	357.948	284.125	374.439	346.546	590.542	415.048	627.228	178.445	428.249	165.924	147.108	199.773	120.223	125.11	85.6156	575.615	545.281	310.235	382.167	559.791	422.246	341.462	402.863
CR15821	0	0	0	0	0.136709	0	0	0	0	0	0	0	0	0	0	0	0	0	0.1457	0	0	0	0	0	0	0	0	0	0	0	0	0
SMC5	4.39266	5.75981	6.11958	4.6549	4.25553	4.61498	4.40743	4.2302	4.54865	4.4165	4.31892	4.73935	4.34233	5.66657	4.34928	5.35763	6.75318	5.86054	6.21233	6.37337	6.06661	6.10881	7.03658	6.61309	5.42826	6.07472	5.60148	5.60646	4.26122	5.91951	6.25484	5.27426
CR45036	0.262423	0.29264	0.0685274	0.324392	0.495582	0.253527	0.578128	0.224217	0.0698046	0.470688	0.446782	0.281503	0.193112	0	0.478269	0.247074	0.390178	0.130009	0.42945	0.379533	0.113478	0.467912	0.427157	0.364663	0.265128	0.169965	0.307618	0.0566553	0.137004	0.285667	0.400496	0.358179
CG10948	12.539	13.3676	14.6039	13.2561	14.0648	13.1803	13.9467	11.873	14.925	11.9113	14.0511	14.3828	15.2292	14.3332	14.3316	12.0249	21.8363	19.416	19.0421	21.4202	19.1276	20.6433	20.2872	18.376	21.0297	18.2019	16.7709	16.4076	19.984	21.0344	20.7885	22.8563
Rim	19.6207	18.6155	16.5762	16.4396	16.0958	15.9798	16.6606	13.6462	19.3643	18.8264	21.4836	21.1174	19.7946	19.528	18.3541	11.8152	39.1593	33.2329	30.2437	29.8324	29.9165	30.1365	31.1095	31.7214	35.189	45.1576	35.1101	35.4634	33.3876	34.4589	34.9262	34.1299
CG11391	0.452223	0.126657	0.235434	0.112681	0.123947	0	0.495271	0.255406	0.316542	0.200318	0.159397	0.374657	0.335024	0.0699513	0.410382	0.892954	0.475766	0.210355	0.192803	0.685004	0.631336	0.0619875	0.770644	0.438462	0.621749	0.408041	0.714889	0.456269	0.201939	0.425347	0.204767	0.516743
CR40668	0	0	0	0	0	0	0	0	0	0	0	0	0	0	0	0	0	0	0	0	0	0	0	0	0	0	0	0	0	0	0	0
dop	30.2999	32.0496	35.0352	32.5008	32.1849	31.5066	30.5333	30.6842	31.2216	36.7097	38.1708	37.7794	34.0754	33.3418	34.81	21.028	35.6593	39.0974	35.7611	36.9606	38.8617	39.0298	38.7796	36.5642	37.2975	38.6044	39.5034	43.0842	45.0749	45.1317	40.056	36.2951
CG3838	10.3952	11.051	9.37358	9.32684	10.7669	9.52232	8.11635	7.92308	10.0764	11.8203	12.2008	11.3125	10.757	8.48876	10.1624	7.21647	12.1454	9.75753	9.88499	10.1261	10.7491	10.4871	7.91487	8.38455	11.6779	11.4831	11.3494	11.047	12.6724	10.2247	11.1907	12.2042
CG2678	1.65215	0.979114	1.12653	1.48809	0.796186	1.43014	1.13086	1.35332	1.4518	1.36824	1.66719	1.7971	1.8876	1.45967	1.59498	2.51867	1.25032	0.610099	1.85096	1.40778	1.09082	1.66877	1.63288	1.58002	1.36837	1.06538	1.70709	1.54231	1.55851	1.57755	1.9156	1.42708
Taf13	29.0365	31.7414	27.3298	32.7022	25.7598	29.2646	31.5721	31.9384	33.6531	31.9219	35.3488	32.0022	39.8426	33.8488	38.3155	39.2285	23.2566	25.0036	21.5699	30.7753	24.9424	17.6065	24.8923	25.0632	24.2283	30.0802	30.336	34.5888	25.0231	22.9554	36.869	29.5676
CR44640	0	0	0	0	0	0	0	0	0	0	0	0	0	0	0	0	0.209365	0	0	0	0	0	0	0	0	0	0	0	0	0	0	0
CG7856	0	0	0.042157	0	0	0.0390404	0	0	0	0	0	0.13501	0.0804778	0	0	0.656754	0.18928	0	0.0441067	0	0	0.0408437	0	0.0418843	0.124138	0.138445	0.0399905	0.0877745	0.0953466	0	0	0
CR44522	0	0	0	0	0	0	0	0.719771	0	0	0	0	0	0	0	0	0.69079	0	0	0	0	0	0	0	0	0.606712	0	0	0	0	0	0
CG5644	26.9706	20.3174	16.7455	14.5107	13.8599	13.9347	21.2014	32.788	21.2232	19.3055	15.1812	13.4465	14.9279	14.5174	18.4779	23.06	22.4221	15.5735	13.8983	9.83289	10.7442	11.8028	18.2284	21.4543	14.7156	15.9895	9.8976	10.7817	12.7762	12.9184	18.4313	19.4471
ETHR	1.80207	2.93409	3.34862	2.58799	2.99389	1.53929	1.90742	2.00665	1.1267	0.91897	1.93613	2.32022	1.76774	1.62038	1.34519	1.14672	1.79131	3.37266	2.77386	2.42218	1.87086	1.51534	1.00895	1.81592	1.90401	2.84245	1.60216	2.15736	1.50999	1.26818	1.55993	2.00268
P5CDh2	0.401109	0.0993933	0.093912	0.264234	0.185514	0.283243	0	0.156744	0.286462	0.301295	0.398481	0.0486729	0.251246	0.21851	0.219048	0.387607	0.268906	0.259634	0.192405	0.513113	0.333064	0.330293	0.154612	0.379993	0.273421	0.360378	0.675046	0.198464	0.444681	0.156943	0.602668	0.334751
CG31465	0.177429	0.165503	0.0305227	0.116161	0.0319528	0.332981	0.126809	0.428902	0.379293	0.14091	0.112189	0.222398	0.405784	0.215536	0.0925034	0.252624	0.185618	0.248721	0.474643	0.156935	0.320346	0.249653	0.171909	0.111792	0.0825488	0.119252	0.107935	0.209834	0.46757	0.264275	0.246228	0.0275679
tRNA:Y1:85Aa	0	0	0	0	0	0	0	0	0	0	0	0	0	0	0	0	0	0	0	0	0	0	0	0	0	0	0	0	0	0	0	0
CG5780	0.909475	2.06773	1.23146	1.43286	1.39276	2.11646	2.58131	1.02721	1.59065	2.94285	1.85947	2.43212	1.54611	2.2889	1.48713	1.53002	2.12002	1.85676	2.16376	1.53625	2.13078	2.16914	0.700419	1.48632	2.29092	3.25115	3.26543	1.87157	1.50488	2.05702	1.65657	2.66908
CR42532	0	0	0	0	0	0	0	0	0	0	0	0	0	0	0	0	0	0.811832	0	0	0	0	0	0	0	0	0	0	0	0	0	0
CG2812	4.60217	3.88942	5.17191	4.1793	4.48143	6.54872	5.87018	4.82208	3.56202	4.62071	5.39358	4.57009	5.74056	5.41914	6.38106	5.69216	3.69513	3.35039	4.9102	4.86922	3.78229	5.14664	3.5659	2.82615	3.18477	4.30323	3.73293	4.64642	4.71995	4.64229	4.99714	3.48443
CG31139	4.17104	4.40987	2.88699	3.00297	4.04609	5.22687	4.02016	3.01759	3.73999	7.84614	6.19787	7.69262	5.99645	9.38063	6.70661	6.53111	2.95725	3.34953	4.79923	4.53053	4.15588	5.27505	4.30018	4.57661	4.34135	5.02489	6.65312	5.54156	7.79452	5.21018	5.04692	5.33039
CR43132	0	0	0	0	0	0	0	0	0	0	0	0	0	0	0	0	0	0	0	0	0	0	0	0	0	0	0.505898	0	0	0	0	0
Dic2	0	0.248847	0	0	0.235085	0.625514	0	0	0	0	0	0.236063	0	0	0	1.28186	0.884016	0	0	0	0	0.116613	0	0	0.22715	0.12699	0	0.486925	0	0	0.501889	0.0745358
CG15766	0.244723	0.272112	0.254002	0	0.267528	0.120626	0.411755	0.27938	0.555906	0.848049	0.574918	0.136295	0.361373	0.919385	0.878868	0.50824	0.158351	0.332201	0	0	0	0.602569	0.158865	0	0.433013	0.167807	0.425709	0.943432	0	0.324454	0.639474	0.624342
tRNA:G3:28D	0	0	0	0	0	0	0	0	0	0	0	0	0	0	0	0	0	0	0	0	0	0	0	0	0	0	0	0	0	0	0	0
CR45253	0	0	0.312583	0	0	0	0	0	0	0	0	0	0	0	0	1.16387	0.626984	0	0	0	0	0	0	0	0	0	0	0	0	0	0	0
CG6026	0.760098	0.480653	0.197924	0.203741	0.0162609	0.477723	0.545766	0.573879	0.116577	0.0177056	0.0690894	0.162512	0.115414	0.126055	0.211641	0.0981819	0.570129	0.191573	0.09258	0.0479356	0.070417	0.32185	0.473161	0.711802	0.124886	0.015161	0.0655652	0.0855272	0.0893576	0.131676	0.233406	0.169137
CR46006	2.99265	4.46579	3.2446	3.23525	5.40277	2.40923	8.41703	8.50501	4.26757	4.09606	5.07335	3.42907	4.11668	4.27684	3.59147	4.59198	0.927988	0.736353	0.806157	0.942501	0.768233	0.891413	0.826668	0.915337	4.07621	3.23279	3.96842	4.19016	3.5655	4.28112	4.23627	3.26344
CG11630	0	0	0	0	0	0.157353	0	0	0	0.129776	0.103438	0	0	0	0	0.210822	0	0.127319	0	0	0	0	0	0	0.055667	0	0	0.060156	0	0	0	0
mir-281-1	0	0	0	0	0	0	0	0	0	0	0	0	0	0	0	0	0	0	0	0	0	0	0	0	0	0	0	0	0	0	0	0
Ilp6	34.9125	35.8174	32.539	34.3969	28.5409	38.2042	34.3803	30.5465	39.3325	31.523	35.6538	36.3892	36.1887	33.2971	34.1187	36.2315	28.1952	33.9599	26.8426	25.5344	24.7978	27.1005	29.0992	27.4951	35.8346	29.4871	29.8201	39.7762	36.896	51.2491	33.6132	43.9379
Pgant35A	0.168044	0.140275	0.216766	0.0841147	0.0925629	0.0812109	0.139304	0.143564	0.0477911	0.292063	0	0.0463933	0.165218	0.206977	0.0431236	0.114748	0.103801	0.0541581	0	0	0	0.144108	0.0500714	0	0.140009	0	0.0912748	0.100874	0.155065	0	0.053059	0
His2B:CG33872	0	0	0	0	0	0	0	0	0	0	0	0	0	0	0	0	0	0	0	0	0	0	0	0	0	0	0	0	0	0	0	0
Ir52c	0	0	0	0	0	0	0	0	0	0	0	0	0.0691024	0	0	0	0	0	0	0	0.0701721	0	0.0686516	0	0	0	0	0.0706087	0	0	0	0
Aldh-III	122.649	113.979	117.259	105.916	115.944	107.584	104.244	105.158	118.993	146.811	128.308	127.665	132.069	132.312	148.066	144.389	131.808	144.309	146.703	153.607	143.856	141.672	136.287	121.903	135.144	125.929	137.634	154.198	153.419	143.265	135.326	120.155
RpL37b	0	0	0.614396	0	0	0	0	0	2.47843	0	0.57603	0	1.16297	0	0.59964	1.55961	0.638102	0	0	0	0	0	0	0	0	0	1.57927	0.571281	0	0	0	0
CG5612	21.6846	19.7811	19.9168	20.4321	19.7085	23.7466	18.8213	22.7618	18.382	20.9748	22.2655	21.273	19.7043	21.6117	18.0852	26.4553	19.9276	19.7675	23.6821	22.4723	18.8748	21.8989	18.9728	19.158	27.1525	35.336	29.0463	25.8193	26.0045	17.474	20.8254	23.5068
CG11300	0.788059	0	0	0.277401	0	0.537101	0	0	0	0	0	0	0	0	0	1.12731	0	0	0	0	0.316966	0.868849	0	0.296117	0.297506	0	0	0	0	0	0	0.312463
CR44231	0	0	0	0	0	0	0	0	0	0	0	0	0	0	0	0	0	0	0	0	0	0	0	0	0	0	0	0	0	0	0	0
Mob2	186.372	160.947	148.385	150.973	169.659	148.712	148.173	150.613	221.488	167.862	160.37	151.397	158.544	141.108	133.623	121.384	197.339	157.558	143.306	143.893	143.765	153.91	141.575	159.92	218.682	154.299	156.436	145.737	152.174	146.092	167.362	187.235
CG13070	0	0	0	0	0	0	0	0	0	0	0	0	0	0	0	0	0	0	0	0.368906	0	0	0	0	0	0	0	0	0	0	0	0
snoRNA:Psi28S-291	0	0	0	0	0	18.7365	0	0	32.9105	0	55.238	0	52.0187	0	34.6767	48.7743	0	0	0	61.082	27.8373	0	0	51.1753	19.7388	0	0	0	0	18.5227	39.7399	35.1548
Timp	118.09	132.597	115.761	119.086	128.268	132.652	136.505	171.634	115.232	124.493	125.968	108.762	123.101	147.574	141.505	199.498	97.0914	115.885	115.54	112.821	122.548	111.919	130.983	141.547	116.569	98.8922	109.364	102.751	107.782	114.948	127.769	145.179
snoRNA:Psi18S-640b	0	0	0	0	0	0	0	0	0	0	0	0	0	0	0	0	0	0	0	0	0	0	0	0	0	0	0	0	0	0	0	0
rho-7	33.591	35.5867	32.9553	34.5138	35.1064	33.4699	32.2031	33.1654	33.0897	30.6997	31.9154	29.3603	29.2638	33.6117	31.9375	39.3069	28.567	27.821	24.9722	24.831	27.5307	26.9973	23.5346	29.2388	27.8368	22.4317	23.4818	25.0955	24.1503	24.8915	26.5362	30.8851
Ir10a	0.330035	0.07407	0	0.0657375	0.0723814	0.0629195	0	0.0739642	0	0.153131	0.122494	0	0.0646439	0	0	0	0.0769568	0	0	0	0	0.0796509	0.0846159	0.0818641	0.149348	0	0	0	0	0	0.150164	0
mei-217	0.568589	1.10996	0.889831	0.917046	0.664186	0.903631	0.857388	1.12516	1.03721	1.74248	1.30353	1.56872	1.30956	0.713971	1.03043	0.764241	1.05068	1.33389	1.30803	1.21142	0.858432	1.04794	0.964999	1.17523	1.19949	2.7768	1.73006	1.85569	1.47899	1.36185	1.327	1.54254
PK2-R2	1.04532	0.706817	0.609288	0.772206	1.05611	0.699968	0.623358	0.469018	0.887065	1.55071	1.05521	1.00832	1.34625	0.431883	0.941666	0.55199	1.09919	2.01022	1.68007	2.51408	1.09202	0.5334	1.23799	0.482196	0.70016	1.37653	1.22695	1.08438	1.31666	1.18985	1.04151	1.27506
CG30350	0	0	0	0	0	0.596157	0	0	0	0	0	0.170915	0	0	0	0.839278	0.56277	0	0	0.0936831	0	0	0	0.0886138	0.0839414	0.19293	0.0820219	0.902902	0	0	0.0951372	0
CR45341	0	0	0	0	0	0	0	0	0	0	0	0	0	0	0	0	0	0	0	0	0	0	0	0	0	0	0	0	0	0	0	0
CG34259	0	0	0	0.225331	0	0	0	0	0	0.132865	0.213263	0.121809	0	0	0	0	0	0.255229	0	0	0	0	0	0.244986	0.349332	0	0	0	0	0	0.120393	0
CG42591	1.23084	0	0	0	0	0.416013	0	0	0.466041	0.496629	0	0	0	0	0	0	0	0	0	0.925538	0	0	0	0	0	0	0.374199	0	0	0	0	0
CR44021	33.4788	41.9886	41.9344	37.4575	37.9262	50.6719	55.9463	40.8286	9.21624	18.2647	10.7729	13.3399	14.2685	10.8152	13.2148	9.45085	46.7313	36.4256	39.4812	38.0851	41.2773	48.3728	42.6876	34.9554	15.8934	15.5685	12.825	13.504	12.3568	26.8636	15.1166	12.4074
beat-VII	7.72052	8.05329	8.70048	8.71437	8.39047	7.33978	8.56012	6.30634	8.73534	9.15208	9.10031	9.92963	8.99495	8.4665	10.38	5.43224	14.9407	13.4071	14.2491	14.0385	13.6438	14.4007	13.3847	12.1145	16.5398	16.9835	14.3274	14.6491	14.9357	15.1264	18.1429	16.2305
CG18081	58.9341	60.4222	54.502	66.2765	57.7686	58.5963	69.4793	57.8541	63.817	50.4494	48.8797	42.4129	57.9917	64.1555	49.7121	65.1971	58.0235	56.9307	61.1921	67.3545	47.2848	52.057	58.0923	53.6373	47.6523	51.3745	55.6506	58.9789	48.4153	49.2988	44.8586	47.2091
RpL23	2963.69	3030.78	2863.79	2992.4	3018.56	3113.21	3084.62	3494.67	3478.92	3231.4	3308.06	2938.58	3307.9	3165.81	3019.32	4592.71	2388.56	2337.38	2380.72	1988.38	1824.95	1579.78	1438.8	1730.42	2291.98	2087.79	1987.03	1988.18	2517.54	2326.64	2335.78	2557.2
Trl	46.4069	43.9781	44.6477	48.4427	41.8317	45.3747	50.4055	44.7268	37.6833	46.3336	43.9575	43.9191	41.9902	54.353	45.5102	32.9146	46.8948	44.7659	42.8992	45.2234	37.8603	42.3364	41.796	40.7353	43.1672	39.0224	40.0312	40.2091	41.8727	52.356	48.6746	49.6093
Aats-ser	6.17171	8.06948	8.33174	7.67247	7.03801	8.35432	8.84694	8.97984	7.80279	7.88895	9.42483	8.40913	7.1637	8.00939	8.27605	7.18414	6.43849	7.71822	7.91717	8.87004	8.00182	6.2833	7.76484	6.95254	6.7396	9.41858	8.36021	8.07857	6.73945	6.1064	7.44093	7.21121
Cep89	0.124465	0	0	0.0619279	0	0	0	0	0	0.0721108	0	0	0	0	0	0.0839649	0	0.149326	0.0675003	0	0	0	0	0	0	0.071577	0	0	0	0	0	0.0715594
CG8080	52.8772	48.9711	52.232	49.9541	48.4121	58.1843	49.9101	57.5704	58.2274	49.2286	54.3414	54.6022	57.6307	60.7381	52.8931	59.2751	37.7342	42.5604	39.1316	45.3082	36.9608	41.3989	37.9612	35.2655	43.9415	34.3548	37.3286	38.1974	45.6599	43.844	43.8693	39.6347
Tpc1	13.3057	13.5	12.4084	12.8445	15.378	15.6689	14.4111	15.2569	16.0706	13.4333	14.6313	13.0226	13.9987	12.3806	14.742	15.7097	14.8416	12.6213	12.4396	11.2977	12.8875	14.1065	13.7126	11.7729	14.5152	12.4147	13.3085	9.59579	11.616	10.5836	13.7128	14.853
CR45960	7.37445	7.66359	5.84904	6.92957	5.57052	6.5695	6.50829	6.40524	9.04513	7.85713	8.05321	9.64472	7.83053	7.43881	10.0091	4.55766	13.1208	10.7482	10.3828	10.4941	12.532	9.59852	13.7607	10.9006	15.1953	13.9146	11.4729	11.5451	9.91781	9.69639	15.2757	11.571
pre-mod(mdg4)-U	14.6487	14.2817	13.1114	13.4582	16.8625	14.2715	16.0121	12.9566	15.8816	16.3086	14.1565	17.9711	17.4807	16.9626	15.7837	14.2534	15.8906	15.9066	18.463	17.7699	17.4104	16.7457	14.2195	15.3099	17.8818	23.1903	17.1741	19.7458	23.6113	19.9064	21.8544	23.5317
CG8173	4.55556	4.13846	3.73096	3.67107	3.86191	2.90744	3.51296	3.54861	5.3451	3.45837	4.31019	4.22504	3.65496	2.72991	2.52465	2.94136	2.70928	4.36436	3.84076	3.42579	3.95168	2.99002	2.59837	2.87697	4.24008	4.32816	3.20681	4.72492	3.00509	3.38722	2.88344	4.33763
CG17272	91.689	108.489	98.4054	111.358	106.282	98.6476	110.423	103.437	39.4275	46.3464	38.0699	45.4176	41.4216	57.5685	45.2562	54.2031	89.3425	90.789	91.0773	99.3534	103.26	86.1949	93.9007	89.0622	45.6831	41.8426	44.3741	41.4505	45.1279	37.7453	34.8665	42.7571
CG5009	79.2399	76.2604	71.4862	70.4718	71.0297	73.9465	72.6522	71.0017	53.5509	60.7598	53.7536	54.3266	65.9968	54.7284	54.4565	55.3121	72.1043	69.8208	77.9014	81.2389	84.2846	77.5815	76.7676	68.5673	56.7929	38.7396	56.3511	58.4187	65.8389	63.7309	55.156	47.4526
CG31279	0	0	0.518477	0	0	0.228437	0	0.281245	0.0758236	0.0830066	0	0	0	0	0	0.404182	0.0817509	0	0	0	0	0	0.288596	0	0	0	0	0.277586	0	0	0.0818697	0
tinc	10.8729	8.64872	9.31039	8.71707	8.11574	8.61033	9.85531	9.72276	14.6384	13.6905	13.1326	12.5331	13.7633	12.4883	14.1514	7.7755	17.5158	14.1012	12.7735	11.1199	11.173	13.889	13.1713	13.7934	26.8287	29.4014	22.262	20.7481	22.4395	22.7021	23.3565	25.8413
snoRNA:Me28S-G2703b	0	0	0	0	0	0	0	0	0	0	0	0	0	0	0	0	0	0	0	0	0	0	0	0	0	0	0	0	0	0	0	0
sing	0	0	0.22955	0.0442657	0.0977853	0.12818	0	0.2023	0.0481978	0	0.203086	0.0481064	0.216319	0	0.0454905	0.0579147	0	0.107872	0	0.16004	0.0497513	0	0.210132	0.0524207	0.0960737	0.328678	0.143505	0.369684	0.0514191	0.054401	0.155931	0.148104
tRNA:I:49Fb	0	0	0	0	0	0	0	0	0	0	0	0	0	0	0	0	0	0	0	0	0	0	0	0	0	0	0	0	0	0	0	0
CG17612	3.00597	2.1453	1.86585	1.7681	2.25408	2.08611	2.37386	1.53006	2.1994	1.77276	3.27811	2.60611	2.7122	2.18104	1.74381	2.28195	1.76936	2.63596	2.60994	2.63128	2.17072	2.35016	2.26042	2.15106	2.74526	3.57514	2.95374	2.75311	2.87038	2.96805	2.99782	2.69507
CG31038	95.5934	64.8093	73.4148	72.6694	68.525	80.772	86.4525	85.1768	90.9695	67.9691	77.1253	72.0773	75.2464	68.215	75.3217	74.5189	85.6761	61.5883	58.2599	57.6002	56.6282	75.2536	76.0764	72.8845	74.5127	70.301	61.5575	58.4803	68.1737	71.2123	79.7659	79.6643
wrapper	43.1508	35.6576	44.2214	41.5092	42.8455	48.3368	45.108	42.4558	47.2412	49.9941	51.8948	51.9173	54.0191	52.2816	47.3309	61.3796	27.6859	30.7029	34.9064	38.4978	38.1345	32.0327	30.1862	29.0232	36.8252	35.4768	34.9785	33.6779	37.2988	39.5209	37.9361	41.4747
CG17840	8.7285	9.20193	9.57901	9.61557	8.05914	9.15686	10.4911	9.18658	10.1562	9.1433	10.844	9.52965	8.02355	9.95405	9.67174	9.41991	9.77284	9.67074	8.85717	9.90835	10.9446	9.19886	9.16211	9.18713	8.10362	8.47742	9.28176	8.12124	9.21428	10.2149	10.7123	9.07528
BCL7-like	5.43213	4.86106	6.22764	6.51547	6.87157	5.56721	6.89856	5.32078	5.28759	4.86273	6.18168	4.91483	5.57038	6.26423	6.68879	4.90765	5.55869	6.24721	5.82011	6.25664	6.38711	5.6779	4.53383	4.98867	5.8391	6.67491	6.2843	6.24006	5.5231	6.61759	8.9656	6.87741
ImpL2	33.5434	29.3611	36.0115	39.4306	35.6572	37.4895	42.4953	41.7148	49.892	39.0082	34.3554	42.9619	48.4209	49.9635	56.2125	40.6173	51.9713	51.0845	43.7091	45.3852	53.889	44.9409	47.015	49.0818	49.8684	49.8841	42.9954	41.8441	43.0481	33.8229	36.7828	40.4252
CG4306	49.6146	51.3896	54.0327	56.8427	41.7284	49.1256	53.9499	56.6669	45.8932	50.1281	46.2689	46.6403	36.3538	38.8311	50.4029	59.6804	49.4429	48.1991	57.0264	43.6123	37.3642	41.2951	59.0835	52.2377	46.862	26.1366	32.2678	32.9943	31.8409	37.7335	43.6087	49.6961
CR44319	0	0	0	0	0	0	0	0	0	0	0	0	0	0	0	0	0	0	0	0	0	0	0	0	0	0	0	0	0	0	0	0
CG3061	91.8854	91.7507	95.1544	87.669	93.6169	92.7704	93.4339	93.4874	79.8001	79.3636	81.7196	78.719	84.46	86.1649	91.1639	89.1475	83.4738	80.6599	78.5296	85.1719	83.8915	86.247	80.3274	85.4719	78.33	72.5165	76.6292	76.3508	82.2363	78.6329	82.3296	81.0588
CG3940	80.2373	105.289	120.399	120.69	112.774	112.42	94.3806	80.4474	94.8577	115.862	128.698	138.187	124.6	105.598	88.1978	78.4826	63.7554	97.0972	112.281	121.068	100.108	77.976	62.3359	50.23	64.0513	90.2771	118.51	137.773	139.82	109.646	77.8147	67.0896
CG3726	15.1367	12.0112	12.7525	12.3434	12.3315	14.0551	14.4693	12.7928	18.5707	16.4677	18.23	16.511	17.9029	15.6011	17.3488	18.1749	18.1019	14.9808	14.2154	14.6639	16.2879	15.725	17.0952	16.3268	23.7316	22.3686	20.2739	17.9844	19.0367	23.8198	22.997	24.171
CR46113	0	0	0	0	0	0	0	0	0	0	0	0	0	0	0	0	0	0	0	0	0	0	0	0	0.122132	0	0	0	0	0	0	0
CG11453	1.35964	0.551673	1.01987	0.490814	0.540253	0.177277	0.269846	1.04558	2.16103	2.60525	2.87948	1.15639	0.728831	0.680675	1.01669	6.64776	0.525488	1.01535	0.861589	0.691353	0.42727	0.356661	0.372459	0.868837	2.12305	4.05932	2.27229	1.78437	0.810766	0.388393	1.50111	5.97665
CG30393	0.0933841	0	0.292602	0.0936676	0.102028	0.451438	0	0	0.313867	0.33409	0.268331	0.102915	0.278177	0	0	0.978264	0.749997	0	0	0.107415	0	0.0956961	0	0	0.348852	0.244898	0.47136	0.735227	0.467118	0.109116	0.662316	0.142528
CG5773	317.83	345.558	276.69	209.948	316.232	364.314	240.859	253.917	435.393	472.926	424.734	353.165	403.825	446.267	380.562	525.042	214.818	295.166	401.579	412.648	465.908	390.532	258.335	223.093	246.432	296.18	418.207	420.37	499.027	325.33	257.243	217.12
tRNA:CR32785	0	0	0	0	0	0	0	0	0	0	0	0	0	0	0	0	0	0	0	0	0	0	0	0	0	0	0	0	0	0	0	0
Cyp12e1	19.9104	21.2717	22.9091	19.8038	19.8094	18.6914	20.2395	18.4188	16.049	20.2322	18.2811	17.2767	17.9548	17.6239	19.273	21.1128	22.8638	13.3514	20.6774	20.6791	18.3998	20.7209	18.7225	19.3408	18.0651	11.2392	16.2412	17.164	16.1948	22.8813	15.9287	18.2882
CR45678	0	0	0	0	0	0	0	0	0	0	0	0	0	0	0	0	0	0	0	0	0	0	0	0	0	0	0	0	0	0	0	0
CG12278	0.266089	0	0	0.406752	0	0	0	0	0	0	0	0.292711	0	0	0	0.178448	0.471326	0.16102	0.149799	0	0.44235	0.281131	0	0.579118	0	0	0	0	0	0	0.314193	0.294956
CG1628	23.7101	20.4876	23.6794	27.3013	45.6782	36.323	29.695	31.2872	45.5964	32.2369	38.3094	42.1693	71.8429	44.2688	41.1366	44.5628	19.7722	39.2525	23.6438	20.0749	32.1113	24.8799	17.9333	17.8498	30.5685	46.8265	46.3738	55.5488	82.355	36.5311	26.7734	25.1236
CR43734	0	0	0	0	1.12828	0	0	0	0	0	0	0	0	0	0	0	0	0	1.4626	0	0	0	0	0	0	0	1.03946	0	0	0	0	2.29635
Arpc1	112.834	122.621	115.565	122.749	130.208	126.363	122.421	119.336	120.126	116.509	125.881	114.43	122.379	120.51	108.752	128.048	81.7214	94.8212	92.8228	94.2129	102.003	104.746	97.8569	88.4236	84.9989	87.7557	89.689	91.7909	99.3992	84.0653	88.4547	88.4517
Snx16	8.37602	10.9454	8.57164	9.26331	8.28676	10.0059	11.7206	10.0458	8.21974	10.5288	8.47672	8.88351	9.40482	10.6878	6.87021	8.08478	8.49592	8.41264	9.00134	8.91502	10.6831	9.2676	7.79112	8.92849	6.60517	8.34327	7.6263	7.88727	7.83118	9.34579	7.70232	8.42444
CR45344	0	0	0	0	0	0	0	0	0	0	0	0	0	0	0	0	0	0	0	0	0	0	0	0	0	0	0	0	0	0	0	0
Ada	1.98428	3.27895	1.51738	1.87151	1.92824	2.80547	1.15205	2.84132	1.37631	1.84255	2.56705	2.15924	1.44187	2.07017	1.84104	2.29522	2.3771	1.46421	2.66942	2.33063	1.69697	2.93691	1.69658	1.97154	2.01891	0.943115	2.38453	0.91447	1.99509	2.84045	1.997	2.08921
sisA	0	0	0	0	0	0	0	0	0	0	0	0	0.444505	0	0	0	0	0	0.1713	0	0	0	0	0	0	0.363214	0	0	0	0	0.361746	0.172905
His2A:CG33841	0	0	0	0	0	0	0	0	0	0	0	0	0	0	0	0	0	0	0	0	0	0	0	0	0	0	0	0	0	0	0	0
Cap-H2	7.07756	7.23285	8.14659	7.6245	7.42532	7.42751	8.08806	7.18275	7.68291	7.77028	7.44516	7.09947	7.20303	7.76722	7.34363	5.37544	10.121	9.1542	8.47022	10.481	8.68924	9.40029	11.5951	10.3058	10.2841	10.7278	9.68883	9.85354	10.3592	10.7695	10.2322	11.1689
CG15375	0	0.102092	0.0943612	0.0898975	0.0983749	0	0	0	0	0.218371	0	0	0.0903804	0	0.190663	0	0	0	0.0932265	0.0978031	0	0	0	0	0	0	0.0832627	0.091709	0	0.104496	0	0
MED22	32.2726	42.1749	36.9621	26.2661	31.8301	34.8629	41.501	45.4081	33.6232	36.2319	35.4786	32.9392	34.362	35.5363	35.4203	48.1376	25.2731	33.5769	28.5543	32.5409	26.1327	26.8872	23.208	26.8588	25.6313	30.0832	27.7523	22.0057	27.6116	23.7644	27.878	24.8764
Trpgamma	0.0904253	0.29135	0.137448	0.0869792	0.221253	0.205553	0.117698	0.0498328	0.135962	0.154745	0.34677	0.219046	0.130702	0.108124	0.334974	0.275576	0.204009	0.378288	0.431534	0.254352	0.279645	0.277068	0.226032	0.146347	0.342187	0.309506	0.220245	0.391123	0.231759	0.14902	0.368724	0.222611
CG17352	414.751	270.509	209.425	171.652	155.381	252.751	392.644	483.166	496.504	272.136	234.23	156.357	169.14	258.238	360.048	434.46	332.206	226.949	143.221	112.482	89.0284	186.288	292.822	352.058	311.83	184.095	147.532	97.4792	136.019	237.087	347.581	410.064
snoRNA:Me28S-A2113	0	0	0	0	0	0	0	0	0	0	0	0	0	0	0	0	0	0	0	0	0	0	0	0	0	0	0	0	0	0	0	0
ncm	6.01746	5.47214	6.93998	7.1291	6.76235	5.66513	6.06638	4.72651	6.68436	7.21339	7.67981	8.01891	7.5919	8.37095	8.59283	6.03444	6.22572	7.2137	6.33638	6.93738	6.2112	6.78368	5.67296	6.04021	6.92159	6.98169	8.34551	9.4762	9.7452	7.41211	7.66857	7.20348
CG15614	0	0.0946736	0	0.168073	0	0	0.277923	0	0	0	0.0795444	0	0	0	0	0	0.0992367	0.102235	0	0	0	0.278186	0	0.189634	0	0	0	0.0982467	0	0	0	0
CR45529	0	0	0	0	0	0	0	0	0	0	0	0	0	0	0	0	0	0	0	0	0	0	0	0	0	0	0	0	0	0	0	0
CG9902	2.96396	2.60109	2.62679	2.66306	2.33398	2.33477	2.72219	3.11745	3.82827	3.07339	3.22964	3.74332	3.24929	4.15655	4.05963	1.96001	3.74732	4.66859	5.25969	3.59165	3.92454	4.21251	4.62155	4.31612	5.31725	8.48333	5.86657	6.68831	5.28941	5.3938	5.76625	6.1077
CR44817	0	0	0	0	0	0	0	0	0	0	0	0	0	0	0	0	0.641476	0	0	0	0	0	0	0	0	0	0	0	0	0	0	0
CG31141	0.161655	0	0	0	0	0.941671	0	0	0.178228	0.192886	0.155264	0	0.164373	0	0	0.634744	0.381733	0	0	0	0	0	0	0	0	0	0	0	0	0	0	0
CG14106	0.093498	0	0	0.0930987	0	0.272337	0	0.106166	0	0.327295	0	0	0	0	0	0.124686	0.108438	0	0	0	0	0	0	0	0.194169	0	0	0	0	0	0	0.104381
Nopp140	8.90688	8.47411	8.37656	8.38974	7.49029	7.62824	8.71466	7.956	10.381	10.915	8.92467	8.84014	9.29342	9.44841	11.1179	10.0416	9.78904	14.3215	10.4441	10.4885	9.72875	8.55685	10.7893	8.47765	11.4763	15.473	12.2026	12.3538	12.2878	10.7466	10.7276	10.7933
CG43427	69.4082	46.6715	53.2847	52.1218	48.7996	59.6568	63.0854	61.9879	62.7112	47.1044	48.8489	49.9784	48.6029	51.9998	59.801	43.6762	85.4102	57.7867	57.533	60.2846	54.8985	72.1745	73.4319	76.2312	74.7682	60.652	59.8002	57.4652	59.9587	69.9787	73.2685	74.368
CR43464	2.1997	2.99587	3.70975	2.40361	1.97941	1.06686	0.940663	1.51298	1.93823	2.38518	2.15002	2.18893	1.84499	1.82654	1.9299	1.63585	3.24307	6.17986	6.00904	3.74376	3.28446	2.98987	3.14376	3.05707	3.79883	5.511	4.27	4.0164	3.44199	3.16576	3.27377	3.58185
CG30025	0	0	0	0	0	0	0	0	0	0	0	0	0	0	0	0	0	0	0	0	0	0	0	0	0	0	0	0	0	0	0	0
gk	8.25285	10.1002	8.34242	5.7287	5.45714	7.68902	11.6392	11.9046	6.95382	10.1997	7.8622	7.90117	5.75506	8.75424	14.782	16.836	12.8864	10.3178	8.58138	9.28742	6.57299	9.80624	10.9905	12.6359	10.1062	8.7124	8.9505	8.75057	6.42681	9.18927	10.5478	9.9061
CG10420	10.7488	12.0634	10.6137	11.4971	10.9501	13.6023	11.6951	10.9978	9.44386	12.5434	13.6444	12.3051	9.48399	12.5737	11.9845	13.3497	8.37509	10.7715	11.7324	11.8246	9.75544	8.38844	7.45672	8.37978	8.19285	8.85729	10.5513	11.3174	8.25616	8.0384	9.15154	9.24868
mud	0.228134	0.0492188	0.247221	0.253014	0.211622	0.191724	0.194137	0.0953981	0.0790179	0.0659116	0.0570295	0.103985	0.0676026	0.0745304	0.0228077	0.533592	0.434523	0.161031	0.0956593	0.116147	0.0795807	0.247547	0.160929	0.181696	0.117403	0.0859556	0.127308	0.136604	0.111566	0.0957849	0.0560569	0.0272826
mir-978	0	0	0	0	0	0	0	0	0	0	0	0	0	0	0	0	0	0	0	0	0	0	0	0	0	0	0	0	0	0	0	0
CG12320	6.30154	4.91496	5.56285	5.62229	5.07702	4.91131	5.44704	6.64003	6.8286	5.43902	6.66973	5.01896	5.8456	4.49975	5.82819	4.30407	5.58835	6.24103	4.27021	4.26733	5.58432	3.93576	6.46648	5.54579	5.1248	7.1277	6.91833	4.87055	4.17008	4.69268	5.69372	6.03831
Rab4	89.8738	98.7619	86.2745	84.2657	87.0692	91.1133	85.9389	103.044	105.627	101.581	99.3714	85.8113	103.591	104.634	100.187	119.282	81.9494	76.1267	73.9518	72.5003	70.5157	76.3115	76.2443	82.3391	96.5689	89.2191	81.8106	87.7333	90.0603	86.7241	88.2017	96.656
Oatp26F	0.0919474	0.204686	0.0473229	0.0920761	0.0506966	0.309578	0.101004	0.208957	0.311455	0.583144	0.590715	0.404949	0.541864	0.169157	0.472852	0.498958	0.171963	0.18162	0.110931	0	0.284178	0.115737	0.0613283	0.361615	0.784104	0.898689	1.02952	1.16717	0.555122	0.464873	0.400252	0.723018
CG11210	28.388	49.9474	46.8139	48.303	38.5491	26.7647	29.9723	29.1383	30.2307	39.3723	38.1873	36.6444	31.5391	31.7646	28.5062	27.0343	32.0026	55.9233	54.3972	49.2375	49.0411	34.7747	36.7373	33.5724	31.7669	35.806	37.1914	34.33	35.4039	32.1666	34.7137	31.7676
GLaz	70.4233	68.4399	58.9972	61.1951	68.5582	61.338	61.5793	77.3622	53.037	66.4504	57.8812	55.3524	46.7097	56.7797	53.7519	93.8901	70.3767	49.022	54.2904	58.6449	58.2289	61.855	66.6419	83.1159	57.9549	40.587	56.4483	54.6426	37.8355	48.2236	51.0043	61.4276
CG8552	15.232	12.9786	16.5157	15.7777	14.4895	15.7645	15.739	15.349	20.0036	21.0524	18.4502	21.2705	18.7902	19.2189	23.5385	14.0082	23.5253	19.4949	18.5545	18.6137	17.9107	20.5474	22.3475	21.9446	30.2142	21.1069	24.5688	25.9834	26.1045	29.7143	28.2964	29.6567
p38c	0.746637	2.15575	1.45521	0.42858	1.98277	1.53312	1.52998	0.241709	17.1345	19.1266	21.6398	16.3056	17.4321	21.2845	20.4502	20.3126	0.606286	1.24199	1.32008	1.52763	1.79326	1.84695	0.971534	0.828059	1.10989	1.35629	2.4184	2.68912	3.42875	1.49659	0.593384	0.435504
CR44711	0	0	0	0.331177	0	0	0	0	0	0	0	0	0.166575	0	0	0	0	0.172422	0	0	0	0	0	0	0	0	0.293518	0	0	0	0	0.152696
Psa	16.472	18.1476	18.2349	16.6874	17.0128	17.6646	17.5923	18.2747	18.4419	19.7411	19.3808	19.8263	20.4492	16.9377	19.5835	15.6483	17.1581	18.8834	22.0419	18.7322	18.4056	19.1793	19.5666	21.0909	22.1485	20.6879	21.4105	21.1056	22.8246	20.6415	20.9892	19.6292
CG18540	1.57388	0.598965	2.22994	0.807285	2.55389	0.516733	0.598528	1.19486	0.875319	0	0.768151	0	0.264965	0	0	0.34609	0.597143	1.22072	0.593455	0.62408	0.580454	1.34869	1.69555	0.831618	0.268281	1.179	0	0	0	0	0.874691	1.07806
CG14005	7.79042	10.3402	9.38277	8.23369	9.23939	7.30177	10.0958	8.35512	8.53633	6.89597	7.48821	8.92163	8.7655	7.85843	7.84524	7.43823	6.50705	7.74551	7.59728	8.55644	7.27055	7.29746	6.00765	7.62455	6.2585	6.00631	7.58914	7.54474	7.33443	5.14245	6.14875	6.81496
CR45272	0	0.151363	0.0350184	0	0	0	0	0	0	0	0.0953133	0	0	0	0	0	0.107938	0.0723119	0.0356715	0	0.0357281	0.0345014	0.0726578	0	0.0333519	0	0	0.0746521	0.0690083	0	0.0340442	0
CG10470	55.3635	59.5928	54.2844	63.5202	53.4767	66.4481	58.0432	69.0642	58.0618	59.9567	55.2549	58.4082	62.1944	68.7951	55.3461	78.4703	38.3465	38.1984	46.7097	40.3376	34.4298	33.6416	31.5859	36.9554	35.1599	31.0913	44.0774	42.0045	42.8705	38.613	44.7583	35.893
CNMaR	4.68967	4.1061	4.79156	4.37966	4.44767	3.77406	4.48645	2.81908	6.2625	3.8365	5.02957	5.19623	5.4965	5.51593	5.32973	5.0395	5.62768	4.86687	5.53536	6.20628	5.45319	5.35312	5.51849	5.74987	6.92356	6.36656	5.45221	5.11074	5.82312	6.13219	6.79339	7.00956
spn-A	11.5357	15.1425	13.2902	14.4117	10.6728	16.8282	15.6979	16.0626	9.27988	9.99044	12.2048	9.78115	8.81877	11.4393	10.6132	12.0106	15.0038	10.6193	13.3459	10.8833	12.3475	12.1635	10.4854	14.1843	8.67535	8.80701	8.8205	9.44443	6.84661	6.28849	9.20874	8.09228
CG8311	44.3197	46.2283	53.3731	44.7091	46.43	48.9197	53.5603	47.616	61.3123	54.0509	58.6291	59.3508	50.5578	50.6877	60.1382	64.657	44.3513	52.7292	54.8438	59.9804	57.7611	55.9815	55.5256	50.7644	61.9979	56.7114	56.7038	57.3661	49.8	48.3083	54.2223	64.8726
CG4866	9.50172	13.7575	10.8351	11.0091	6.86413	10.3912	10.7359	12.3139	14.1182	13.5169	9.58674	10.4902	11.2502	13.5792	9.16181	13.3936	9.43067	9.61436	8.61284	10.5469	9.47684	6.94302	10.9695	9.3017	11.6588	10.2114	10.497	7.285	10.1184	8.22076	8.01311	10.4094
CG14357	0	0	0	0	0	0	0.409767	0	0	0	0.243263	0	0	0	0	0	0	0	0	0.130449	0	0	0	0	0	0	0	0	0	0	0	0
l(2)06225	988.523	1032.65	917.203	953.911	903.557	1073.53	1070.19	1071.1	1131.61	1041.74	1118.82	914.929	1057.24	1191.21	1004.86	1619.83	758.152	685.224	731.759	673.15	597.3	520.278	518.263	538.157	717.162	648.963	573.617	584.12	950.063	806.809	837.916	919.916
CR43819	0	0	0	0	0	0	0	0	0	0	0	0	0	0	0	0	0	0	0	0	0	0	0	0	0	0	0	0	0	0	0	0
CG8086	20.5697	24.6358	23.5335	21.8541	17.0575	15.9624	19.798	20.7987	19.9158	22.9946	21.5975	18.5753	14.2318	14.7374	16.1656	15.3802	26.629	23.8224	29.3773	26.1137	18.8086	19.7755	21.6735	23.5869	29.473	23.5265	22.0297	21.0781	22.2576	29.0657	27.6362	29.6701
Mst35Bb	0	0	0	0	0	1.08376	0	0	0.243313	0.521654	0	0.243251	0	0	0	4.99849	1.40981	0	0	0	0	0	0	0	0	0	0.414473	0	0	0	0	0
snoRNA:Psi18S-841d	0	0	0	0	0	0	0	0	0	0	0	0	0	0	0	0	0	0	0	0	0	0	0	0	0	0	0	0	0	0	0	0
CR45296	0	0	0	0	0	0	0	0	0.431455	0	0	0	0	0	0	0	0	0	0	0	0	0	0	0	0	0	0	0	0	0	0	0
CG5549	6.33307	6.07585	6.8669	6.09388	6.67931	5.90593	5.92322	5.328	7.97228	8.50922	8.36198	8.4864	8.6199	7.62271	8.55803	5.57113	8.11582	7.82128	7.73212	7.29585	7.65733	7.80107	7.71813	7.76864	10.3023	12.5819	10.2784	10.3573	10.5112	11.4845	12.2821	10.6098
CG43267	0	0	0	0	0	1.00988	0	0	1.05868	0	0	0	1.00678	0	4.12097	1.35205	0	0	1.16064	1.23645	2.26893	0	0	0.94936	0	0	0	0.987917	2.1366	1.06217	1.0393	0
CG42787	0	0	0	0	0	0	0	0	0	0	0	0.897426	0	0	0	2.21354	0.861565	0.865173	0	0	0	0	0	0	0	0	1.37319	0	0	0	0	0
Ice2	3.29911	4.20861	3.8446	3.92274	3.97356	3.8385	3.36173	3.7354	3.74361	3.87861	3.67957	4.07305	3.35655	3.80331	3.60726	2.84668	4.99587	4.03883	3.92436	4.05294	3.17979	3.72861	3.57136	3.14938	2.67622	4.27621	3.89106	3.19681	2.66035	3.27412	2.42626	3.40212
CG34351	12.0878	11.9775	13.7174	14.8583	14.0309	11.722	13.2144	10.475	17.5805	19.4109	14.2384	19.4123	18.4846	21.9439	19.7517	12.2846	16.0857	17.0902	16.9169	17.9474	17.4206	17.3787	15.751	14.5063	21.5344	22.4091	18.6985	20.129	20.7316	22.8608	20.4011	20.3731
slpr	10.8618	9.96646	10.0807	9.58666	11.1167	10.2504	10.1774	8.93313	9.71417	11.8114	12.131	11.1083	9.76048	12.5021	11.9375	5.81105	10.9307	13.3367	10.6122	13.2152	12.6021	11.0283	11.8997	11.1624	11.3968	13.7809	14.6181	14.3823	13.54	12.6017	13.9091	14.6324
CG2004	68.2136	62.9766	67.7171	57.8745	49.8769	76.6632	65.8897	61.3405	58.4173	85.6455	66.6352	61.8415	42.0223	54.2549	66.0441	68.3488	43.2477	52.8355	71.4885	53.1268	45.2673	54.7881	45.892	42.1409	46.858	30.6899	42.0145	47.2545	45.9858	64.6267	56.3831	51.6009
CG31418	0	0	0	0	0	0.178827	0	0	0	0	0	0	0	0	0	0	0.212292	0	0	0	0	0	0	0	0	0	0	0	0	0	0	0
CG1552	248.139	233.548	198.055	178.049	186.817	219.768	234.127	264.053	325.496	300.27	283.25	220.548	240.06	276.974	267.642	414.269	181.66	174.373	176.254	166.731	160.666	172.583	199.228	201.476	310.678	293.576	257.468	221.012	204.282	204.449	234.449	315.773
[truncated: 15,258 more rows]

## Sheet: Supplementary Data 3b
1,558 fly PN genes including DEGs under TRF or AL.
Ensembl id	UniPort id	Gene name	Group	DEG under TRF	DEG under AL
FBpp0301156;FBpp0074583	Q9VWD6	CG14231	ALS
FBpp0293022	Q9W060	mv	ALS
[truncated: 1,556 more rows]

## Sheet: Supplementary Data 3c
Cycling genes identified in TRF-WT samples.
[truncated: 1,629 more rows]

[truncated: 5 more sheets: Supplementary Data 3d, Supplementary Data 3e, Supplementary Data 3f, Supplementary Data 3g, Supplementary Data 3h]
