# Supplementary material for: Small-sample learning reveals propionylation in determining global protein homeostasis
Source: Nat Commun. 2023 May 17;14:2813. doi: 10.1038/s41467-023-38414-8 (PMC10192394; doi:10.1038/s41467-023-38414-8)
Supplement: Supplementary file 7 — Supplementary Data 4 [file 41467_2023_38414_MOESM7_ESM.xlsx]

## Sheet: Summary
Supplementary Data 4. ChIP-seq related data.
Name	Description
Filter_type	Filtering noise by ARSER. 0: no filtering; 1: with filtering
Ar_method	Methods for autogressive model fitting. 'mle': maximun likelihood estimate; 'burg': burg algorithm; 'yule-walker': yule-walker equations; 'default': harmonic regression with 24h
Period_number	Number of cycles in the time series
Period	Period value identified by ARSER
Amplitude	Amplitude for single cosine model
Phase	Phase for single cosine model
Mean	Mean value for raw y values
R_square	R square of regression curve
R2_adjust	Adjusted R square of regression curve
Coef_var	(standard deviation) / mean
pvalue	F test for testing significant regression model
Fdr_BH	FDR by Benjamini-Hocheberg method

## Sheet: Supplementary Data 4a
Genes bound by H2BK17pr under TRF treatment.
Gene name	0h	3h	6h	9h	12h	15h	18h	21h
Alg-2	0	0	5.76929	5.73957	4.62205	0	0	0
Tim17b	0	0	6.07067	5.10821	6.7663	0	0	0
TwdlG	0	0	5.16653	4.93603	4.71735	0	0	0
elm	0	0	8.7831	7.28925	6.4804	0	0	0
CG42675	0	0	5.12348	5.05082	4.3838	0	0	0
mth	0	0	7.23314	6.31352	7.3381	0	0	0
wash	0	0	12.7872	15.4968	13.5803	0	0	0
Top1	0	0	4.52071	4.59165	4.24085	0	0	0
CG41378	0	0	5.12348	4.53426	4.3838	0	0	0
scaf	0	0	6.58733	6.08394	5.6227	0	0	0
CG12034	0	0	10.7636	10.7904	9.14881	0	0	0
Bap170	0	0	23.0341	18.3666	15.5339	0	0	0
Rpb7	0	0	9.90252	9.64247	9.33941	0	0	0
CG14982	0	0	6.71649	5.45259	5.57505	0	0	0
Vha68-2	0	0	6.37206	5.2804	5.0509	0	0	0
CG30497	0	0	6.19984	4.99342	4.43145	0	0	0
ci	0	0	5.25264	4.70644	4.24085	0	0	0
bip2	0	0	4.21933	4.76384	5.28915	0	0	0
Pur-alpha	0	0	3.74574	4.36207	4.5744	0	0	0
stck	0	0	7.87896	7.63362	6.671	0	0	0
CG10283	0	0	4.52071	5.96915	5.28915	0	0	0
Mical	0	0	7.14703	6.83008	5.9086	0	0	0
smt3	0	0	12.2705	10.3886	11.7696	0	0	0
Atg5	0	0	6.19984	7.40404	5.6227	0	0	0
CG12659	0	0	5.94151	5.3378	5.8133	0	0	0
CG15387	0	0	9.47197	8.32237	7.67165	0	0	0
CG15715	0	0	4.30544	4.64905	4.71735	0	0	0
Spn42De	0	0	5.16653	6.19873	5.0509	0	0	5.23318
in	0	0	5.51097	5.10821	4.14555	0	0	4.32495
Indy	0	0	5.81235	4.13249	4.765	0	4.39753	0
His2B:CG33894	11.756	0	0	0	9.62531	10.6995	0	0
His2B:CG33878	17.0717	0	0	0	9.86356	12.6141	0	0
Prx3	3.78236	0	0	0	3.95495	4.11084	0	0
CG9917	6.23578	0	0	0	5.57505	4.50504	0	0
His2B:CG33876	16.8673	0	0	0	10.7213	11.7694	0	0
His2B:CG33898	12.4716	0	0	0	9.81591	10.3616	0	11.5909
His2B:CG33872	15.8961	0	0	0	10.4354	11.4878	0	12.2396
His2B:CG33908	15.4872	0	0	0	10.1971	12.1636	14.5607	12.2396
CG41099	0	0	4.64988	4.07509	5.3368	4.67397	0	0
CG1663	0	0	5.55402	6.19873	8.62466	7.43331	0	0
CG12129	0	0	4.26239	6.5431	7.8146	7.03912	0	0
ash1	0	0	10.8497	9.64247	7.4334	9.17901	0	0
CG7433	0	0	4.99431	5.50998	8.38641	8.72851	0	0
CG3529	0	0	11.4955	9.01112	8.19581	8.05275	0	0
pre-lola-G	0	0	5.3818	5.50998	5.3368	4.61766	0	0
CG15523	0	0	16.576	14.4063	12.5796	11.6568	0	0
Bet5	0	0	5.59708	5.2804	7.95755	8.05275	0	0
CG14667	0	0	9.98863	8.72414	10.3401	10.4742	0	0
tkv	0	0	5.16653	4.87863	7.19515	5.63129	0	0
CG34148	0	0	7.19009	5.96915	7.9099	7.48962	0	0
Dmtn	0	0	5.25264	4.36207	4.4791	5.01185	0	0
CR43158	0	0	5.25264	5.10821	5.57505	5.06816	0	0
CG31678	0	0	21.1828	16.1856	16.2487	15.7676	0	0
CG43204	0	0	11.4094	13.3158	11.0548	10.4742	0	0
CG42663	0	0	3.74574	5.223	4.14555	5.12448	0	0
nrv3	0	0	4.60682	4.36207	6.43275	6.70124	0	0
CG17574	0	0	4.99431	5.62477	6.8616	7.03912	0	0
CG13827	0	0	5.81235	5.96915	6.8616	7.77119	0	0
FLASH	0	0	5.25264	6.42831	5.5274	6.58861	0	0
lt	0	0	5.55402	4.64905	4.0026	4.3361	0	0
Yeti	0	0	5.3818	5.2804	7.86225	6.9828	0	0
CG42321	0	0	6.97482	9.1833	8.62466	9.06638	0	0
CG5626	0	0	5.81235	6.5431	9.67296	9.40426	0	0
CG10418	0	0	6.58733	6.25613	5.67035	5.91286	0	0
CG1275	0	0	7.49147	7.69102	6.14685	6.64493	0	0
CG34242	0	0	13.476	12.2253	11.8172	10.5305	0	0
Hip1	0	0	5.55402	5.50998	7.7193	7.09543	0	0
CG30062	0	0	7.7498	5.96915	6.4804	7.8275	0	0
eas	0	0	5.68318	5.68217	5.4321	5.01185	0	0
fand	0	0	7.70674	7.34664	8.43406	7.26437	0	0
CG9947	0	0	6.8026	6.6005	5.67035	6.13811	0	0
CG17486	0	0	5.16653	4.41947	5.09855	4.39241	0	0
laccase2	0	0	3.44435	5.3378	7.7193	6.02548	0	0
CG1344	0	0	5.51097	5.85436	7.7193	8.44694	0	0
CG7536	0	0	6.41511	5.05082	4.05025	4.05453	0	0
CG6179	0	0	12.7872	10.7904	9.38706	9.01007	0	0
CG32549	0	0	4.56377	4.24728	5.0509	4.16716	0	0
CG7987	0	0	4.64988	5.39519	6.0992	5.74392	0	0
Rpb10	0	0	6.15678	8.89633	9.91121	9.01007	0	0
CG43273	0	0	7.40536	6.5431	6.05155	6.47599	0	0
CG6422	0	0	14.5093	12.1679	11.1501	10.4179	0	0
CG13650	0	0	3.61657	5.10821	4.765	4.67397	0	0
CG13663	0	0	5.46791	5.2804	6.81395	7.60225	0	0
IntS10	0	0	6.84565	8.55195	9.38706	9.79845	0	0
SppL	0	0	4.99431	5.79696	7.19515	6.70124	0	0
Cip4	0	0	5.25264	4.82123	4.43145	4.95554	0	0
CG32856	0	0	10.9358	10.7904	10.2448	9.68583	0	0
Membrin	0	0	10.7636	9.52768	8.52936	8.78482	0	0
ics	0	0	3.78879	6.14133	5.28915	5.40604	0	0
CG43340	0	0	9.90252	8.15018	10.626	8.61588	0	0
CG9801	0	0	4.73599	4.76384	5.86095	5.68761	0	0
RpS12	0	0	5.72624	5.62477	6.05155	6.0818	0	0
ssp2	0	0	4.00406	5.50998	6.0039	6.92649	0	0
Ibf1	0	0	6.58733	6.08394	10.0065	10.3053	0	0
Ras85D	0	0	14.1219	12.2253	11.0548	10.4179	0	0
Ih	0	0	8.05118	7.17446	6.3851	6.30705	0	0
Ih_1	0	0	7.66369	7.17446	5.8133	6.75755	0	0
CG34039	0	0	13.7774	9.52768	10.8166	9.1227	0	0
Trl	0	0	7.7498	7.00227	9.81591	9.40426	0	0
CG3803	0	0	15.1121	12.1679	12.0078	11.6005	0	0
CG11388	0	0	14.3371	12.3401	10.3877	11.3752	0	0
aPKC	0	0	5.3818	4.07509	4.8603	4.67397	0	0
ScpX	0	0	5.46791	6.42831	8.43406	8.95376	0	0
COQ7	0	0	6.37206	7.8632	7.00455	7.09543	0	0
CG31793	0	0	7.36231	6.5431	6.0039	7.54593	0	0
CG31908	0	0	6.07067	7.11706	6.5757	7.88381	0	0
gdl	0	0	5.8554	5.73957	7.19515	7.03912	0	0
CG7739	0	0	5.12348	5.68217	7.19515	6.92649	0	0
CG13585	0	0	4.13323	4.64905	8.0052	7.26437	0	0
l(3)72Dn	0	0	4.86515	6.37092	7.29045	6.47599	0	0
CG17734	0	0	10.7206	8.09279	9.00586	7.8275	0	0
CG30428	0	0	4.95126	5.45259	5.28915	6.30705	0	0
CG34140	0	0	13.3038	11.9383	12.7226	13.5714	0	0
Su(var)205	0	0	7.83591	7.8632	8.14815	7.15174	0	0
CG2124	0	0	8.91227	6.25613	5.8133	5.80023	0	0
CG7806	0	0	17.6523	17.9074	15.9628	14.4161	0	0
CG17294	0	0	7.01787	9.35549	8.76761	9.91108	0	0
CG32163	0	0	17.3079	14.0045	13.0561	12.6704	0	0
Dab	0	0	4.69293	4.76384	4.71735	4.73029	0	0
CG6813	0	0	7.66369	8.03539	8.81526	7.77119	0	0
CG15706	0	0	6.75955	5.50998	4.62205	4.3361	0	0
CG5880	0	0	13.6483	12.7992	11.7219	11.6568	0	0
CG9515	0	0	5.25264	6.31352	7.4334	7.99644	0	0
tai	0	0	6.63038	6.94487	6.05155	6.58861	0	0
GC1	0	0	6.8026	5.62477	6.14685	6.02548	0	0
CG6568	0	0	6.8026	7.23185	10.1971	9.51689	0	0
MED4	0	0	9.68725	10.2164	8.33876	9.34795	0	0
CG10011	0	0	8.13729	7.05967	6.2898	6.9828	0	0
dbr	0	0	4.13323	4.13249	5.0509	5.40604	0	0
RNaseX25	0	0	5.33875	5.223	5.5274	5.51867	0	0
CG6812	0	0	4.39155	4.87863	6.0039	7.15174	0	0
RpL10	0	0	4.04712	4.0177	5.2415	6.0818	0	0
CG40002	0	0	5.46791	4.36207	4.90795	4.73029	0	0
NTPase	0	0	7.96507	7.80581	7.624	7.48962	0	0
CG8027	0	0	26.8229	19.5719	17.7258	20.1037	0	0
CG5022	0	0	4.9082	4.18988	6.2898	6.02548	0	0
Apc	0	0	5.08042	4.99342	5.8133	5.74392	0	0
CG6144	0	0	18.5134	15.3246	13.6756	15.7676	0	0
CG11897	0	0	7.70674	7.63362	6.8616	5.63129	0	0
CG6983	0	0	4.52071	4.76384	5.5274	5.29342	0	0
Mpc1	0	0	4.95126	6.48571	5.6227	5.01185	0	0
gus	0	0	4.43461	6.77269	7.00455	5.96917	0	0
shep	0	0	4.21933	4.07509	5.76565	4.3361	0	0
Brca2	0	0	24.3258	19.5145	17.0587	17.9075	0	0
CG9231	0	0	14.1649	14.6359	14.1044	12.1073	0	8.08765
CG12795	0	0	8.18034	6.25613	6.9569	7.03912	0	5.62243
CG9922	0	0	5.12348	6.94487	7.86225	7.71487	0	4.15195
CG2107	0	0	10.5483	8.37977	7.0522	6.87018	0	5.83868
CG10324	0	0	8.35256	7.57623	6.3851	6.41968	0	5.96842
CG11155	0	0	5.20959	6.19873	7.624	6.75755	0	4.45469
CG9951	0	0	21.9147	19.6867	16.8681	15.8239	0	11.5476
CG11000	0	0	6.71649	7.05967	6.43275	6.25074	5.76566	0
CG4730	0	0	13.1747	15.956	15.0574	14.754	10.5541	0
CG31249	0	0	8.69699	8.03539	7.38575	7.48962	6.25427	0
nonA-l	0	0	15.9301	12.1105	11.0548	10.4742	8.55076	0
Pdxk	0	0	15.3274	12.5123	13.6279	12.8394	9.47913	7.13616
CG13365	0	0	12.1413	9.64247	9.53001	9.06638	6.93833	5.96842
Fbw5	0	0	10.8928	11.2495	10.1971	9.91108	8.55076	7.6119
CG4552	0	0	8.99838	7.17446	9.00586	8.55957	5.61907	5.92517
Arf79F	0	0	8.3095	7.11706	7.00455	7.377	6.40086	5.75218
CG12702	0	0	7.83591	6.6005	5.09855	5.68761	5.61907	4.54119
Ca-P60A	0	0	9.21365	7.80581	9.05351	8.39063	6.69402	5.44943
CG4025	0	7.80417	7.83591	7.46143	0	0	0	0
CG3566	0	6.46465	6.02762	5.79696	0	0	0	0
CG2260	0	5.53281	4.95126	4.93603	0	0	0	0
bif	0	6.23169	6.84565	5.91175	0	0	0	0
Chc	0	6.11521	4.39155	5.2804	0	0	0	0
CG9170	0	5.47457	5.51097	5.05082	0	0	0	0
CG12746	0	9.84258	9.64419	9.12591	0	0	0	0
His2B:CG33868	0	27.2564	23.2494	27.2629	0	0	0	0
dgt3	0	7.10529	9.34281	5.79696	0	0	0	0
Dh44-R2	0	6.63937	6.84565	6.25613	0	0	0	0
Syp	0	8.61954	7.83591	6.83008	0	0	0	0
Mkp3	0	5.88225	6.28595	4.53426	0	0	0	0
CG42662	0	4.42625	3.74574	4.70644	0	0	0	0
fng	0	5.70753	5.3818	5.2804	0	0	0	0
CG30100	0	9.4349	9.2567	8.83893	0	0	0	0
l(3)neo38	0	7.86241	7.19009	6.6005	0	0	0	0
Mkrn1	0	4.54273	4.47766	4.99342	0	0	0	0
Klp67A	0	7.86241	7.19009	5.91175	0	0	0	0
Slimp	0	9.20194	8.65394	10.8478	0	0	0	0
ash2	0	9.49314	9.98863	8.55195	0	0	0	0
CtBP	0	4.89217	5.33875	5.68217	0	0	0	0
CG8613	0	4.95041	4.52071	4.64905	0	0	0	0
CG15172	0	8.03713	9.42892	7.9206	0	0	0	7.26591
Rh3	0	6.23169	6.19984	5.50998	0	0	0	5.57918
BubR1	0	6.69761	6.71649	6.42831	0	0	0	3.7627
Ptpmeg	0	5.88225	6.19984	5.05082	0	0	5.3259	0
CG12502	0	5.12513	4.95126	5.45259	0	0	4.93501	0
beat-IIb	0	5.06689	5.08042	4.99342	0	0	5.42363	0
Ostgamma	0	9.08546	8.65394	11.2495	0	0	7.57353	0
jp	0	4.89217	4.47766	4.47686	0	0	6.20541	0
CG18135	0	6.46465	7.44842	6.88748	0	0	5.17932	0
CG30344	0	6.28993	8.18034	6.14133	0	0	5.42363	4.45469
Vti1	0	10.7162	10.7206	9.2407	0	0	9.67458	6.57392
CG13907	0	6.87233	7.92201	7.74841	0	0	6.10769	5.96842
CG34282	0	6.23169	5.25264	5.45259	0	0	4.83729	4.71419
CG13300	0	5.47457	5.64013	4.59165	0	0	5.42363	4.41144
His1:CG33864	0	14.2688	9.21365	11.5939	0	0	16.8084	14.4021
Hnf4	0	4.83393	4.73599	4.59165	0	0	4.59298	5.01694
Mcm2	0	10.2503	12.5719	7.00227	0	0	5.9611	5.57918
CG6746	0	10.8327	9.34281	8.43716	0	0	7.47581	6.27117
Zwilch	0	7.80417	8.18034	6.37092	0	0	5.47249	5.27643
sals	0	7.28001	7.87896	6.42831	0	0	6.15655	5.70893
rumi	0	9.66786	9.85946	7.51883	0	0	6.25427	6.01167
CG44838	0	7.68769	6.41511	7.34664	0	0	6.25427	6.05492
Papst2	0	10.5997	12.1844	12.2253	0	0	8.35531	6.01167
Nep4	0	6.17345	6.329	5.3378	0	0	5.22818	5.01694
CG45186	0	5.18337	5.12348	4.30467	0	4.44872	0	0
CG2614	0	7.74593	4.86515	6.42831	0	9.1227	0	0
Dredd	0	4.89217	4.26239	3.78811	0	4.39241	0	0
CG8388	0	7.51297	5.94151	8.78154	0	10.3616	0	0
Lhr	0	8.8525	10.1178	8.03539	0	8.10906	0	0
CG9253	0	5.12513	4.04712	4.18988	0	4.73029	0	3.5897
CG11882	0	12.8128	14.9829	10.733	0	11.0936	0	6.61717
CG45050	0	6.05697	5.3818	5.79696	0	5.91286	0	5.44943
Ptp36E	0	6.98881	5.76929	4.99342	0	4.89923	4.00664	0
hd	0	11.4151	12.4858	9.52768	0	7.94012	7.18264	0
Hsp68	0	9.1437	10.0317	7.69102	0	8.72851	6.98719	0
Itp-r83A	0	5.47457	5.42486	5.68217	0	5.12448	5.52135	4.71419
Ef1gamma	0	7.39649	8.52478	6.88748	0	6.64493	6.88947	5.44943
cindr	0	7.74593	7.87896	6.37092	0	6.64493	4.59298	5.23318
CG2812	0	5.94049	5.8554	5.05082	0	3.88559	4.88615	4.1087
SNF4Agamma	0	6.05697	5.3818	4.93603	0	4.95554	5.9611	5.23318
CG43844	0	6.46465	6.02762	5.79696	0	6.64493	5.17932	5.62243
Epac	0	8.32834	6.45816	6.94487	0	7.43331	7.67125	6.74691
CG10257	0	5.53281	4.09017	4.93603	0	5.2371	4.59298	3.54646
Tina-1	0	0	0	10.5034	10.4354	0	0	0
CG16940	0	0	0	14.9803	13.7232	0	0	0
TotA	0	0	0	5.2804	4.71735	0	0	0
CG31538	0	0	0	5.05082	4.3838	0	0	0
CG9205	0	0	0	18.2518	18.0117	0	0	0
CG5382	0	0	0	9.47028	10.1971	0	0	0
CG5704	0	0	0	4.07509	4.33615	0	0	0
CG16734	0	0	0	8.49456	7.3381	0	0	0
SMC2	0	0	0	8.66674	8.67231	0	0	0
ps	0	0	0	6.6579	7.00455	0	0	0
Klp3A	0	0	0	9.2981	9.62531	0	0	0
Seipin	0	0	0	7.46143	7.2428	0	0	0
Hsc70Cb	0	0	0	6.5431	5.76565	0	0	0
inaC	0	0	0	5.73957	5.6227	0	0	0
Ac3	0	0	0	5.85436	4.90795	0	0	0
CG3262	0	0	0	6.02654	5.9086	0	0	0
aurA	0	0	0	7.63362	7.00455	0	0	0
CG43295	0	0	0	10.7904	10.0542	0	0	0
CG5151	0	0	0	5.62477	5.47975	0	0	0
Desat1	0	0	0	5.50998	6.52805	0	0	0
CG30108	0	0	0	6.77269	6.43275	0	0	0
Mapmodulin	0	0	0	6.37092	6.3851	0	0	0
CG10914	0	0	0	14.1767	12.7226	0	0	0
CG3107	0	0	0	8.26497	9.76826	0	0	0
CG15084	0	0	0	15.4394	16.344	0	0	0
ena	0	0	0	5.10821	6.33745	0	0	0
CG34174	0	0	0	7.8632	8.05285	0	0	0
Hrs	0	0	0	5.73957	4.81265	0	0	0
CG43998	0	0	0	8.20758	7.29045	0	0	0
Ime4	0	0	0	7.51883	7.67165	0	0	0
CG17233	0	0	0	6.19873	6.05155	0	0	0
CG9289	0	0	0	6.6579	5.38445	0	0	0
cathD	0	0	0	14.8081	12.9132	0	0	0
CG30373	0	0	0	13.4306	13.1514	0	0	0
CG3008	0	0	0	10.3886	11.579	0	0	0
Syx17	0	0	0	4.99342	4.24085	0	0	0
mthl15	0	0	0	3.9603	4.765	0	0	0
Cyp4p1	0	0	0	4.64905	4.765	0	0	0
Ank2	0	0	0	8.09279	7.2428	0	0	0
Pdp1	0	0	0	4.87863	4.1932	0	0	0
Nlg2	0	0	0	5.79696	4.3838	0	0	0
CG13796	0	0	0	4.24728	5.1462	0	0	0
orb2	0	0	0	5.62477	4.90795	0	0	0
CG5087	0	0	0	8.89633	9.53001	0	0	0
Akap200	0	0	0	6.71529	5.3368	0	0	0
Akap200_1	0	0	0	6.19873	5.67035	0	0	0
Ptp99A	0	0	0	6.88748	7.1475	0	0	0
CG1907	0	0	0	14.2915	12.6749	0	0	0
CG42557	0	0	0	13.7176	11.7219	0	0	0
Afti	0	0	0	4.82123	5.2415	0	0	0
CG1542	0	0	0	7.00227	7.2428	0	0	0
CR43361	0	0	0	6.88748	8.29111	0	0	0
AdSL	0	0	0	11.5365	10.3401	0	0	0
CG42365	0	0	0	7.17446	6.3851	0	0	0
CG11679	0	0	0	8.66674	7.48105	0	0	4.23845
aop	0	0	0	7.46143	6.43275	0	0	5.66568
gkt	0	0	0	6.19873	6.4804	0	0	5.06019
sals_1	0	0	0	5.2804	5.5274	0	5.86338	0
ebd2	0	0	0	5.68217	4.81265	0	4.29981	0
svr	4.54905	5.18337	4.39155	5.56738	0	0	0	0
CG11663	6.13355	5.18337	5.42486	5.223	0	0	0	0
CG11023	5.26463	4.48449	4.43461	4.99342	0	0	0	0
CG7852	6.69579	6.93057	7.66369	6.48571	0	0	0	0
CG7974	8.2803	10.3085	10.6344	8.66674	0	0	0	0
CG43351	6.84913	6.75585	5.68318	5.50998	0	0	0	0
Eip78C	7.15581	7.28001	5.33875	6.25613	0	0	0	0
P5CDh1	8.63809	10.7744	9.60114	9.01112	0	0	0	0
waw	4.85573	6.11521	5.3818	4.53426	0	0	0	0
wap	3.98681	5.41633	4.56377	4.76384	0	0	0	0
Cp110	6.84913	9.37666	8.18034	6.5431	0	0	0	0
Coop	13.0338	10.192	11.065	9.98684	0	0	0	0
CG10433	6.59357	6.40641	6.329	5.45259	0	0	0	0
Fcp3C	4.44683	4.89217	4.3485	4.13249	0	0	0	0
CG42678	7.05359	8.91074	6.329	7.28925	0	0	0	0
CG15766	6.03133	4.48449	4.8221	4.18988	0	0	0	0
Spx	4.70239	6.46465	6.45816	6.31352	0	0	0	0
CG42240	7.30915	6.52289	7.96507	6.37092	0	0	0	0
CG7231	6.38912	8.38658	5.55402	8.20758	0	0	0	0
CG1575	4.24237	5.35809	5.08042	5.50998	0	0	0	0
Caf1-180	4.70239	5.53281	6.15678	4.87863	0	0	0	0
l(1)G0020	5.5202	7.62945	8.86921	5.16561	0	0	0	0
CG30083	6.95136	7.22177	6.8026	5.79696	0	0	0	0
CG1628	4.90684	4.83393	4.86515	4.47686	0	0	0	0
dlg1	5.16241	5.06689	5.29569	3.9029	0	0	0	0
RpL13	6.90025	7.28001	7.79285	6.25613	0	0	0	0
CG11134	4.95795	5.18337	6.28595	5.45259	0	0	0	0
opm	4.95795	6.23169	5.81235	5.79696	0	0	0	0
CG9915	3.83347	4.95041	4.60682	3.84551	0	0	0	0
CG17660	14.1583	15.7831	21.4842	15.669	0	0	0	0
IntS2	4.49794	5.59105	5.81235	4.87863	0	0	0	0
Rpn5	6.95136	7.39649	6.93176	7.80581	0	0	0	0
bol	6.79802	7.51297	7.2762	6.6005	0	0	0	0
alpha-Est10	5.26463	5.24161	4.73599	4.36207	0	0	0	0
Dll	4.54905	5.35809	5.03737	4.24728	0	0	0	0
Hsc70-4	5.87799	5.41633	5.89846	5.05082	0	0	0	0
CG2691	4.14015	5.24161	5.64013	4.59165	0	0	0	0
Pde8	6.84913	5.99873	5.89846	5.2804	0	0	0	0
CheB42b	4.03792	4.42625	4.43461	4.93603	0	0	0	3.6762
CG6914	4.7535	5.35809	4.26239	4.07509	0	0	0	4.06545
Adhr	5.82687	5.41633	5.42486	5.2804	0	0	0	3.80595
ktub	6.84913	5.53281	6.19984	5.68217	0	0	0	4.93044
CG42672	6.03133	6.11521	7.96507	6.08394	0	0	0	5.31968
cdi	4.08903	5.12513	4.9082	4.76384	0	0	0	3.97895
CG7432	6.95136	6.52289	7.96507	4.64905	0	0	0	4.71419
CG9308	5.11129	5.35809	5.3818	4.47686	0	0	0	4.49794
shot	4.49794	4.36801	4.39155	4.18988	0	0	0	3.63295
CG10932	5.62242	6.23169	6.97482	5.2804	0	0	0	4.0222
Akap200_2	6.13355	7.04705	6.329	7.00227	0	0	0	4.97369
CG30089	6.54246	6.63937	6.75955	6.02654	0	0	0	5.83868
CG6225	5.98021	5.99873	5.64013	5.39519	0	0	0	4.49794
CG34266	6.49134	5.99873	6.19984	5.50998	0	0	0	5.92517
l(2)gd1	6.64468	6.40641	6.84565	6.31352	0	0	0	4.23845
CG43131	7.1047	6.34817	6.75955	5.73957	0	0	0	4.93044
CG1665	6.79802	8.91074	10.9358	8.26497	0	0	0	6.01167
CG7337	5.57131	4.77569	4.56377	5.68217	0	0	0	4.54119
SmD3	4.70239	4.48449	4.43461	4.53426	0	0	0	4.80069
Zip48C	8.94476	10.6579	10.5053	9.2407	0	0	0	5.27643
Nrk	5.41797	6.93057	6.15678	5.2804	0	0	0	5.40618
Ublcp1	11.4493	13.9194	12.2275	10.5608	0	0	6.15655	0
CG6843	7.71805	9.49314	7.14703	8.66674	0	0	7.37809	0
CG3071	5.21352	5.06689	6.71649	5.16561	0	0	4.15323	0
CG2469	7.1047	8.67778	8.91227	7.80581	0	0	6.15655	0
GstE3	5.82687	6.34817	6.11373	5.96915	0	0	4.93501	0
CG13653	4.70239	4.95041	5.42486	4.36207	0	0	4.73956	0
rho-6	4.7535	5.06689	5.68318	4.70644	0	0	4.34867	0
CG1275_1	7.36026	7.28001	7.7498	6.08394	0	0	6.05882	0
CG14949	5.21352	5.53281	5.03737	4.82123	0	0	4.59298	0
CG34149	10.2737	11.648	11.065	9.81466	0	0	7.96442	0
CG8320	7.92251	10.4832	9.77336	11.1922	0	0	7.91556	0
Teh4	5.36686	5.88225	5.03737	4.41947	0	0	5.22818	0
CG10347	6.59357	7.22177	6.54427	4.99342	0	0	3.90892	0
ATP7	3.88458	5.00865	4.9082	4.30467	0	0	4.20209	0
CG42571	7.05359	7.51297	6.88871	5.3378	0	0	5.27704	0
pdm3	4.54905	5.35809	4.69293	5.39519	0	0	4.73956	0
CG5027	6.23578	6.63937	7.70674	6.48571	0	0	5.76566	0
CG10479	5.31575	5.59105	5.42486	5.39519	0	0	4.93501	0
mbl	4.44683	4.48449	4.09017	4.64905	0	0	4.64184	0
CG14868	7.66694	8.15362	10.247	8.66674	0	0	6.84061	0
CG6659	5.46908	5.70753	6.97482	4.64905	0	0	3.90892	0
tara	7.71805	8.50306	7.92201	8.32237	0	0	6.40086	0
14-3-3zeta	6.90025	8.03713	7.96507	6.94487	0	0	5.71679	0
gem	4.54905	5.35809	4.21933	4.36207	0	0	4.25095	0
psq	6.338	7.04705	5.29569	5.45259	0	0	5.52135	0
CG13081	7.41138	5.41633	5.64013	4.70644	0	0	5.22818	0
CG43188	6.338	6.11521	5.03737	5.50998	0	0	6.15655	0
CG11317	5.36686	4.83393	4.30544	4.64905	0	0	5.22818	0
CG15564	5.41797	5.00865	4.8221	4.59165	0	0	5.3259	0
shn	5.62242	6.28993	6.45816	6.6005	0	0	5.37476	0
CG3604	5.36686	5.82401	4.73599	4.47686	0	0	5.03273	0
CG11550	5.06018	4.71745	4.95126	4.07509	0	0	4.6907	0
Eip74EF	6.54246	9.49314	10.5053	6.6005	0	0	5.71679	0
CG2277	10.8359	11.9392	13.1747	10.0442	0	0	8.69735	0
scramb1	5.46908	6.11521	6.58733	6.31352	0	0	5.0816	5.10344
Or85e	4.39571	5.24161	3.70268	4.18988	0	0	4.98387	5.57918
Mkk4	12.8805	13.8611	14.1649	13.0288	0	0	9.03938	7.30916
CG8021	17.9406	20.4423	21.8286	18.1944	0	0	12.3131	9.21213
E(var)3-9	10.4782	12.6381	11.9691	12.6844	0	0	8.06215	6.09817
CG11975	9.8648	11.5315	11.7539	11.4217	0	0	8.84393	7.00641
arx	9.8648	12.4634	12.7872	10.3312	0	0	6.74289	6.18467
CG42708	7.76917	9.7261	10.8497	7.00227	0	0	6.88947	6.61717
His-Psi:CR31754	7.71805	6.58113	5.68318	6.14133	0	0	9.38141	7.8714
His3:CG33836	16.4584	15.7248	12.9163	12.627	0	0	18.8605	15.9158
His3:CG33839	16.8162	15.5501	11.7108	12.8566	0	0	19.6912	17.7755
His3:CG33848	16.5095	14.3853	12.2275	12.7992	0	0	20.815	18.9433
His3:CG33851	16.2539	14.9677	11.2372	12.9714	0	0	19.6423	17.4728
CG31913	7.30915	6.40641	6.329	5.62477	0	0	5.71679	5.23318
CG32479	12.1138	9.1437	7.19009	7.28925	0	0	7.57353	6.83341
VhaM8.9	5.62242	7.04705	4.99431	6.71529	0	0	4.93501	4.54119
fz2	7.30915	7.22177	7.62063	5.56738	0	0	6.15655	4.88719
CG9399	8.89365	10.3667	12.1413	9.12591	0	0	7.52467	7.43891
Scm	5.87799	6.40641	6.58733	6.08394	0	0	5.66793	5.36293
CG32206	6.54246	6.23169	7.06093	5.56738	0	0	5.91224	5.31968
MED6	9.0981	9.49314	9.68725	8.15018	0	0	7.18264	5.79543
CG34302	5.67354	4.60097	5.03737	5.3378	0	0	5.03273	4.93044
CG10396	6.74691	6.23169	6.54427	6.88748	0	0	5.66793	4.71419
Gs1	9.96702	10.5415	10.5914	8.89633	0	0	7.42695	6.01167
GstE4	7.30915	6.34817	5.51097	5.85436	0	0	4.88615	4.2817
CG7971	9.91591	10.8327	12.4858	10.159	0	0	7.62239	7.17941
zye	4.7535	4.01857	3.78879	4.30467	0	0	4.15323	3.54646
RpL8	8.12696	9.84258	8.65394	7.40404	0	0	6.00996	5.49268
CG45154	6.13355	6.69761	6.37206	4.59165	0	0	5.13046	5.06019
Ald	5.41797	6.63937	6.02762	5.16561	0	0	5.37476	4.93044
Non2	9.0981	10.4832	10.2039	7.9206	0	0	7.47581	6.18467
CG15124	5.36686	5.29985	4.17628	4.87863	0	0	5.13046	4.36819
CG11505	9.81368	11.1239	11.9691	8.83893	0	0	6.69402	4.93044
Tsp42Eg	4.14015	4.36801	4.64988	4.13249	0	0	4.29981	4.71419
CG12836	5.57131	5.64929	5.25264	4.47686	0	0	4.15323	4.84394
Or43a	9.14922	6.58113	6.97482	5.68217	0	0	6.05882	5.75218
Corin	5.77576	6.28993	7.19009	5.62477	0	0	5.0816	4.97369
CG7183	21.8763	22.5389	27.8562	21.466	0	0	15.1471	12.2828
CG7183_1	10.2226	11.1821	10.7206	12.4549	0	0	8.40418	7.04966
CG11437	7.56471	6.40641	5.68318	5.85436	0	0	5.22818	4.88719
Tusp	6.44023	5.94049	6.50122	5.62477	0	0	5.47249	4.93044
CG14292	6.79802	6.11521	6.63038	5.68217	0	0	5.57021	5.62243
jim	8.48475	7.74593	7.19009	6.71529	0	0	6.74289	5.66568
CG6527	6.95136	7.51297	6.8026	5.50998	0	0	5.03273	5.01694
MESK2	7.71805	8.50306	7.66369	6.19873	0	0	5.37476	5.83868
cid	5.57131	6.63937	5.72624	5.50998	0	0	6.64516	6.01167
CG13334	5.26463	6.52289	5.72624	4.59165	0	0	5.27704	4.88719
CG9507	5.72465	5.64929	5.46791	4.82123	0	0	5.0816	5.57918
CG5946	9.20033	9.1437	11.3233	8.55195	0	0	7.18264	5.88193
CG4570	6.338	6.46465	6.54427	5.68217	0	0	5.37476	4.97369
CG8257	11.7049	12.8711	11.3664	12.5696	0	0	8.64848	6.66042
O-fut1	15.845	16.5402	19.0731	17.5057	0	0	11.9711	8.77964
CG43354	5.16241	4.13505	4.09017	3.9029	0	0	4.6907	3.80595
CG11529	4.65128	4.60097	4.3485	4.13249	0	0	5.27704	4.2817
cu	4.3446	5.47457	3.8749	4.70644	0	0	4.25095	3.63295
CG10827	9.20033	6.46465	7.19009	5.79696	0	0	6.69402	6.18467
HHEX	4.60016	4.13505	3.96101	4.30467	0	0	4.59298	4.32495
dpr5	6.95136	6.52289	5.76929	5.45259	0	0	5.76566	4.84394
Adgf-E	5.87799	4.95041	5.42486	4.0177	0	0	4.78843	4.67094
CG14537	4.29349	4.65921	3.83184	4.13249	0	0	5.13046	4.1087
SmE	12.8805	14.7347	13.7774	14.0045	0	0	8.11101	6.96316
Spn28Dc	6.13355	5.70753	6.15678	4.99342	0	0	4.73956	4.67094
CG8372	17.634	18.4621	21.6133	18.8258	0	0	10.9938	10.7691
CG8360	10.7337	10.5997	12.0122	9.87205	0	0	9.62571	7.35241
CG8314	16.765	18.6368	22.5175	18.0222	0	0	12.9972	10.5961
CG14380	5.21352	4.83393	4.3485	3.9603	0	0	3.66461	4.41144
CG42372	11.756	13.2787	14.0788	13.2584	0	0	8.15987	6.70367
Optix	5.5202	4.71745	4.09017	4.53426	0	0	5.3259	4.88719
Droj2	6.49134	6.17345	5.8554	5.05082	0	0	4.98387	5.53593
CG9757	5.67354	4.77569	6.15678	4.70644	0	0	5.76566	5.40618
CG11635	5.26463	5.00865	4.21933	5.10821	0	0	6.00996	5.06019
CG17078	13.6983	15.8995	19.1592	15.1525	0	0	8.94165	8.73639
CG4229	4.44683	3.72737	4.77904	4.82123	0	0	5.3259	5.75218
Syt14	7.92251	7.10529	6.8026	6.14133	0	0	5.66793	5.40618
Amy-p	8.74031	5.76577	7.44842	6.88748	0	0	6.44972	6.18467
PGRP-SC2	5.11129	5.24161	4.99431	4.18988	0	0	5.61907	4.67094
Su(var)2-10	9.25144	11.8227	12.2275	9.81466	0	0	8.64848	6.57392
RfC38	6.49134	7.04705	8.00812	6.88748	0	0	5.22818	4.49794
Doa	4.70239	4.89217	4.3485	4.47686	0	0	4.34867	3.8492
CG32392	5.67354	4.01857	4.52071	4.36207	0	0	5.0816	5.23318
dpr16	4.90684	5.76577	6.75955	5.50998	0	0	5.3259	4.58444
CG13954	4.65128	4.89217	4.86515	5.50998	0	0	4.59298	4.49794
brp	7.25804	8.5613	8.13729	6.02654	0	0	6.74289	6.14142
CG43153	5.57131	5.24161	4.77904	4.0177	0	0	4.98387	4.93044
spag4	4.65128	5.53281	4.39155	4.36207	0	0	4.83729	3.71945
Tsp33B	5.46908	5.18337	4.64988	4.41947	0	0	4.6907	4.41144
Arp8	11.4493	11.0656	13.7774	11.02	0	0	7.76898	6.40092
CG6769	11.0915	9.7261	12.0122	10.1016	0	0	5.91224	5.79543
unc-13-4A	4.03792	5.00865	3.83184	4.13249	0	0	4.6907	3.63295
mtd	6.338	6.40641	7.70674	6.02654	0	0	5.3259	5.57918
CG14671	14.7205	16.1325	18.6426	14.5211	0	0	9.96774	8.1309
CG1427	6.79802	7.33825	6.50122	7.69102	0	0	6.25427	5.27643
lectin-46Cb	11.3982	8.91074	10.5914	8.66674	0	0	7.08492	7.65515
janA	12.9316	16.6567	16.4898	14.9803	0	0	9.57685	7.7849
CG31549	14.7716	13.5117	18.4273	13.9471	0	0	10.1632	8.64989
gem_1	5.11129	5.47457	4.30544	5.10821	0	0	4.64184	4.15195
CG3528	8.2803	5.06689	5.16653	5.68217	0	0	6.15655	5.53593
Sry-beta	12.5227	13.104	16.2746	14.5785	0	0	9.1371	7.9579
sima	7.82028	6.40641	6.24289	5.79696	0	0	6.15655	5.14668
Cdc6	5.16241	4.77569	5.16653	4.76384	0	0	3.51803	4.1952
Pak	7.66694	7.97889	8.39561	9.01112	0	0	6.15655	4.49794
sick	6.44023	7.16353	5.81235	4.70644	0	0	4.83729	5.14668
rn	4.49794	3.90209	4.64988	4.0177	0	0	4.20209	4.36819
CG31688	7.36026	7.04705	7.57758	7.17446	0	0	5.0816	4.67094
Octbeta1R	4.7535	5.41633	4.8221	4.30467	0	0	5.42363	4.36819
CG6937	9.55812	11.5898	12.3997	11.3069	0	0	8.84393	7.7849
wake	5.31575	5.12513	4.30544	4.59165	0	0	5.9611	5.10344
wfs1	7.5136	9.08546	8.82616	12.2253	0	0	6.69402	5.53593
Nup133	12.5227	15.0259	16.6621	12.914	0	0	9.08824	7.13616
Med	7.92251	8.21186	8.18034	9.52768	0	0	6.74289	5.96842
CstF-50	11.2448	13.104	15.1121	12.3401	0	0	8.15987	7.6984
CG1890	16.6117	21.1994	21.5703	16.7595	0	0	11.3359	9.73113
CG1896	16.8162	19.1028	22.6897	17.3335	0	0	10.5052	10.0771
CG6497	5.62242	6.23169	5.55402	5.3378	0	0	4.10437	4.32495
lds	10.3759	11.7645	11.9261	9.06851	0	0	7.03605	6.01167
CG6052	4.80462	5.53281	6.45816	6.02654	0	0	6.35199	5.70893
CG14401	5.31575	5.88225	5.08042	4.41947	0	0	4.0555	4.32495
CG9270	3.98681	4.83393	4.77904	4.47686	0	0	3.95778	3.7627
DUBAI	15.5894	14.6765	18.6856	14.4063	0	0	10.7495	9.99062
CG11912	6.79802	5.06689	5.12348	4.93603	0	0	5.13046	4.93044
CG32170	5.36686	5.47457	5.8554	4.41947	0	0	4.34867	4.84394
l(2)dtl	12.6249	15.8995	15.1552	17.3335	0	0	10.7495	8.39039
Ppm1	4.70239	4.01857	3.74574	3.78811	0	0	3.76233	4.67094
AstA-R2	5.82687	5.99873	5.03737	4.76384	0	0	6.00996	4.75744
Sirt7	7.56471	11.1239	11.5816	9.81466	0	0	6.25427	4.71419
CG31797	5.98021	4.13505	5.16653	4.53426	0	0	4.64184	4.23845
CG5037	5.06018	5.47457	4.56377	5.3378	0	0	5.03273	4.32495
Pde6	4.44683	5.00865	5.51097	4.47686	0	0	4.6907	4.23845
Dref	8.33141	8.61954	8.43867	7.74841	0	0	5.91224	5.49268
Or45a	5.57131	5.29985	3.8749	3.73072	0	0	4.59298	4.1952
CG32204	5.57131	5.53281	5.46791	4.36207	0	0	4.98387	3.63295
CG15631	5.41797	0	5.76929	0	0	0	0	0
CG3036	5.41797	0	4.39155	0	0	0	0	0
Rtnl1	8.33141	0	8.65394	0	0	0	0	0
RhoGAP100F	6.84913	0	6.41511	0	0	0	0	0
Or94a	5.77576	0	4.47766	0	0	0	0	0
Nha2	7.71805	0	6.15678	0	0	0	0	0
emp	5.57131	0	4.52071	0	0	0	0	0
p130CAS	8.33141	0	6.329	0	0	0	0	0
wuc	4.3446	0	4.09017	0	0	0	0	0
TpnC25D	3.98681	0	3.91795	0	0	0	0	0
CG13358	6.28689	0	5.3818	0	0	0	0	0
CG43867	4.14015	0	3.8749	0	0	0	0	0
CG43867_1	5.41797	0	5.76929	0	0	0	0	0
CG11448	6.59357	0	5.16653	0	0	0	0	0
CG11448_1	6.08244	0	5.59708	0	0	0	0	0
Spn75F	5.67354	0	5.89846	0	0	0	0	0
jar	5.72465	0	5.94151	0	0	0	0	0
CG9451	5.31575	0	5.89846	0	0	0	0	0
CG3107_1	6.03133	0	10.7206	0	0	0	0	0
Atf6	3.62902	0	4.13323	0	0	0	0	0
Mink	5.77576	0	6.63038	0	0	0	0	0
CG44438	5.72465	0	5.03737	0	0	0	0	0
Jheh1	5.77576	0	6.11373	0	0	0	0	0
Epac_1	6.74691	0	5.55402	0	0	0	0	0
Pect	5.5202	0	4.77904	0	0	0	0	0
CG14218	4.54905	0	3.96101	0	0	0	0	0
CG14207	4.3446	0	4.77904	0	0	0	0	0
CG15459	4.70239	0	3.8749	0	0	0	0	0
shakB	4.3446	0	4.30544	0	0	0	0	0
E(spl)mgamma-HLH	4.24237	0	3.78879	0	0	0	0	0
NPF	5.06018	0	4.04712	0	0	0	0	0
Spn42Dd	5.16241	0	5.46791	0	0	0	0	0
Tsp42En	6.79802	0	4.60682	0	0	0	0	0
CG18507	4.08903	0	3.78879	0	0	0	0	0
lute	5.67354	0	4.77904	0	0	0	0	0
lute_1	5.06018	0	5.08042	0	0	0	0	0
TwdlD	4.7535	0	4.13323	0	0	0	0	0
enc	4.95795	0	4.95126	0	0	0	0	0
CS-2	6.18467	0	4.8221	0	0	0	0	0
CG9014	3.98681	0	3.65963	0	0	0	0	0
Gr43a	5.21352	0	5.29569	0	0	0	0	0
didum	8.63809	0	9.85946	0	0	0	0	0
blow	8.63809	0	8.2234	0	0	0	0	0
Nep5	4.90684	0	3.35825	0	0	0	0	0
CG12347	10.3248	0	7.83591	0	0	0	0	0
CG42814	4.49794	0	5.12348	0	0	0	0	0
PP2A-B'	6.84913	0	8.05118	0	0	0	0	0
CG13442	6.64468	0	5.94151	0	0	0	0	0
CG15650	11.3471	0	12.658	0	0	0	0	0
Pburs	5.06018	0	4.52071	0	0	0	0	0
CG15283	5.62242	0	4.69293	0	0	0	0	0
CG4218	5.9291	0	5.64013	0	0	0	0	0
tau	4.70239	0	4.56377	0	0	0	0	0
CG42613	6.64468	0	5.81235	0	0	0	0	0
CG15870	7.05359	0	6.97482	0	0	0	0	0
HmgD	8.07584	0	7.53452	0	0	0	0	0
IM10	4.80462	0	4.56377	0	0	0	0	0
eIF-4a	7.41138	0	8.65394	0	0	0	0	0
CG17912	4.14015	0	4.3485	0	0	0	0	0
CG12620	3.83347	0	3.74574	0	0	0	0	0
CG15142	4.39571	0	4.95126	0	0	0	0	0
shot_1	5.77576	0	5.51097	0	0	0	0	0
CG43054	3.98681	0	3.53046	0	0	0	0	0
Tip60	4.80462	0	4.47766	0	0	0	0	0
norpA	3.83347	0	3.70268	0	0	0	0	0
CG42668	5.06018	0	6.24289	0	0	0	0	0
CG6574	7.30915	0	9.60114	0	0	0	0	0
CG31200	5.82687	0	4.73599	0	0	0	0	0
CG42565	6.08244	0	6.67344	0	0	0	0	0
Sox15	3.83347	0	4.13323	0	0	0	0	0
RpS23	6.18467	0	6.84565	0	0	0	0	0
CG42678_1	7.25804	0	7.7498	0	0	0	0	0
CG16756	4.3446	0	4.52071	0	0	0	0	0
CG5906	5.87799	0	5.55402	0	0	0	0	0
CG5897	6.69579	0	6.45816	0	0	0	0	0
CG6931	4.80462	0	5.25264	0	0	0	0	0
Ncc69	5.00907	0	4.13323	0	0	0	0	0
Syp_1	7.92251	0	7.62063	0	0	0	0	0
CG10830	6.74691	0	6.67344	0	0	0	0	0
Atpalpha	9.76257	0	9.08448	0	0	0	0	0
RpL37b	5.98021	0	4.77904	0	0	0	0	0
robl37BC	7.5136	0	6.45816	0	0	0	0	0
CG17349	5.9291	0	4.13323	0	0	0	0	0
CG17717	3.98681	0	3.8749	0	0	0	0	0
Inx2	4.14015	0	5.03737	0	0	0	0	0
CG10960	4.24237	0	4.04712	0	0	0	0	0
CG10943	4.49794	0	4.43461	0	0	0	0	0
CG17298	6.13355	0	5.33875	0	0	0	0	0
CG13390	12.3182	0	15.4135	0	0	0	0	0
Hug	6.13355	0	5.16653	0	0	0	0	0
Gpo-1	6.28689	0	6.41511	0	0	0	0	0
CG15309	5.21352	0	4.47766	0	0	0	0	0
CG15309_1	4.7535	0	6.02762	0	0	0	0	0
Ran	3.73124	0	4.30544	0	0	0	0	0
CG15198	4.7535	0	3.96101	0	0	0	0	0
CG43063	5.11129	0	5.72624	0	0	0	0	0
CG2064	6.44023	0	5.3818	0	0	0	0	0
Dgk	4.95795	0	4.73599	0	0	0	0	0
Nox	4.90684	0	3.27214	0	0	0	0	0
IP3K1	4.24237	0	4.09017	0	0	0	0	0
Smr	4.29349	0	4.99431	0	0	0	0	0
CG14372	5.5202	0	5.64013	0	0	0	0	0
CG31921	6.38912	0	6.41511	0	0	0	0	0
CG12723	6.28689	0	5.98457	0	0	0	0	0
IP3K2	5.36686	0	4.30544	0	0	0	0	0
Tango13	4.85573	0	4.77904	0	0	0	0	0
Tango2	5.00907	0	5.55402	0	0	0	0	0
NnaD	5.06018	0	3.83184	0	0	0	0	0
CG5151_1	5.67354	0	6.28595	0	0	0	0	0
sif	8.2803	0	10.29	0	0	0	0	0
CG10479_1	4.60016	0	4.26239	0	0	0	0	0
CG17514	6.95136	0	6.93176	0	0	0	0	0
Sp212	5.31575	0	4.77904	0	0	0	0	0
cpx	5.72465	0	7.06093	0	0	0	0	0
CG13751	20.3941	0	26.4354	0	0	0	0	0
Pgi	13.0338	0	15.1121	0	0	0	0	0
CG8080	6.338	0	7.53452	0	0	0	0	0
Hydr1	6.90025	0	8.35256	0	0	0	0	0
CG44286	8.84254	0	9.08448	0	0	0	0	0
ninaA	6.08244	0	4.43461	0	0	0	0	0
ninaA_1	5.77576	0	5.12348	0	0	0	0	0
CG6415	4.60016	0	4.26239	0	0	0	0	0
CG14062	6.03133	0	5.20959	0	0	0	0	0
CG9281	4.3446	0	4.09017	0	0	0	0	0
Gapdh2	3.88458	0	4.60682	0	0	0	0	0
Cpr73D	4.54905	0	5.08042	0	0	0	0	0
btsz	10.4782	0	7.7498	0	0	0	0	0
Sdr	5.36686	0	4.9082	0	0	0	0	0
CG12926	5.77576	0	5.08042	0	0	0	0	0
CG43402	5.00907	0	4.64988	0	0	0	0	0
CG43658	5.72465	0	4.09017	0	0	0	0	0
l(1)G0222	4.7535	0	3.44435	0	0	0	0	0
CG6506	6.64468	0	8.3095	0	0	0	0	0
CG12985	5.72465	0	5.16653	0	0	0	0	0
Sh	4.70239	0	4.73599	0	0	0	0	0
Frq2	4.03792	0	4.09017	0	0	0	0	0
CG33293	7.61583	0	7.57758	0	0	0	0	0
CG4238	5.00907	0	4.77904	0	0	0	0	0
CG34172	6.23578	0	5.98457	0	0	0	0	0
dmrt99B	4.14015	0	4.09017	0	0	0	0	0
RhoGAP18B	5.57131	0	5.25264	0	0	0	0	0
CG7896	4.54905	0	4.17628	0	0	0	0	0
CG7565	6.13355	0	5.8554	0	0	0	0	0
Syb	4.3446	0	3.70268	0	0	0	0	0
CG15398	5.82687	0	5.51097	0	0	0	0	0
Pde8_1	7.71805	0	5.76929	0	0	0	0	0
ergic53	12.676	0	16.1454	0	0	0	0	0
CG9850	3.78236	0	3.74574	0	0	0	0	0
CG13965	4.7535	0	3.8749	0	0	0	0	0
CG15545	4.39571	0	4.99431	0	0	0	0	0
ppk24	5.06018	0	4.00406	0	0	0	0	0
ocm	6.49134	0	6.50122	0	0	0	0	0
CG3967	7.36026	0	6.63038	0	0	0	0	0
GstE12	5.82687	0	5.64013	0	0	0	0	0
CG7460	4.39571	0	4.77904	0	0	0	0	0
sky	5.16241	0	5.08042	0	0	0	0	0
Rtnl1_1	9.81368	0	9.68725	0	0	0	0	7.6984
CG11576	5.62242	0	6.329	0	0	0	0	5.79543
CG13833	4.19126	0	4.17628	0	0	0	0	4.1952
nerfin-2	4.24237	0	3.70268	0	0	0	0	4.1952
CG17683	7.46249	0	12.7011	0	0	0	0	5.49268
CG43813	4.14015	0	3.78879	0	0	0	0	3.6762
Pkd2	7.1047	0	3.96101	0	0	0	0	5.01694
Ssadh	12.8805	0	15.2843	0	0	0	0	8.69314
E(spl)mgamma-HLH_1	4.14015	0	3.78879	0	0	0	0	3.7627
CG5292	8.6892	0	10.3331	0	0	0	0	4.93044
msopa	5.72465	0	6.15678	0	0	0	0	5.83868
CG9993	5.87799	0	4.09017	0	0	0	0	4.32495
CG14282	4.29349	0	4.73599	0	0	0	0	4.41144
CngB	8.38252	0	7.92201	0	0	0	0	6.44417
CG12522	4.54905	0	4.04712	0	0	0	0	4.67094
CG34286	5.62242	0	6.45816	0	0	0	0	4.75744
CG11298	6.23578	0	6.24289	0	0	0	0	5.79543
kel	6.64468	0	5.76929	0	0	0	0	4.84394
Adk3	6.44023	0	5.64013	0	0	0	0	5.44943
CG6621	6.79802	0	7.01787	0	0	0	0	6.09817
Aats-phe	6.08244	0	6.28595	0	0	0	0	4.71419
CG15161	7.36026	0	6.50122	0	0	0	0	5.31968
Fer3	4.08903	0	3.53046	0	0	0	0	4.36819
CR43186	6.28689	0	5.46791	0	0	0	0	4.67094
CG10089	5.77576	0	4.8221	0	0	0	0	4.49794
mfas	9.0981	0	8.69699	0	0	0	0	7.04966
Past1	14.2094	0	17.5662	0	0	0	0	7.26591
CtBP_1	7.00247	0	7.66369	0	0	0	0	5.18993
Menl-2	6.03133	0	4.30544	0	0	0	0	4.36819
Muc30E	4.03792	0	3.91795	0	0	0	0	4.62769
CG32246	6.95136	0	7.23314	0	0	0	0	4.45469
CG42375	5.77576	0	5.8554	0	0	0	0	5.23318
CG13131	3.73124	0	3.44435	0	0	0	0	4.0222
fax	6.95136	0	7.44842	0	0	0	0	4.97369
CG30460	4.49794	0	4.69293	0	0	0	0	3.8492
IA-2	6.59357	0	5.42486	0	0	0	0	4.88719
PGRP-SB2	5.06018	0	4.04712	0	0	0	0	3.71945
CG1129	3.98681	0	5.64013	0	0	0	0	3.8492
dila	7.56471	0	5.51097	0	0	0	0	6.05492
CG31551	7.15581	0	6.8026	0	0	0	0	5.18993
CG42675_1	5.82687	0	5.51097	0	0	0	0	4.75744
CG14676	5.21352	0	3.96101	0	0	0	0	4.1087
CAP	5.5202	0	4.9082	0	0	0	0	4.41144
CG9886	10.8359	0	14.3371	0	0	0	0	6.74691
CecC	4.49794	0	4.95126	0	0	0	0	4.1087
Gadd34	5.46908	0	6.24289	0	0	0	0	5.36293
CG42383	5.98021	0	4.39155	0	0	0	0	5.01694
CG32040	4.95795	0	3.78879	0	0	0	0	3.5897
CG1142	5.82687	0	5.68318	0	0	0	0	4.54119
CG43897	4.70239	0	4.43461	0	0	0	0	3.97895
CG17119	7.92251	0	7.10398	0	0	0	6.44972	0
Irk1	3.78236	0	3.48741	0	0	0	3.86006	0
CG11029	7.46249	0	6.24289	0	0	0	5.91224	0
CG33342	4.70239	0	3.65963	0	0	0	4.4464	0
CG31128	5.36686	0	4.8221	0	0	0	5.22818	0
slo	5.36686	0	4.26239	0	0	0	4.20209	0
Gyc-89Db	5.82687	0	6.37206	0	0	0	4.64184	0
CG12290	7.61583	0	7.40536	0	0	0	6.64516	0
CG6036	5.5202	0	4.30544	0	0	0	4.15323	0
CG31262	3.98681	0	4.09017	0	0	0	4.0555	0
CG2162	4.44683	0	4.13323	0	0	0	3.86006	0
ppk25	6.74691	0	5.68318	0	0	0	5.03273	0
CG8654	5.06018	0	4.69293	0	0	0	4.4464	0
CG12605	7.5136	0	7.62063	0	0	0	5.13046	0
CG16879	5.77576	0	5.08042	0	0	0	4.59298	0
CG34202	5.72465	0	3.8749	0	0	0	4.00664	0
Cpr35B	4.3446	0	3.83184	0	0	0	4.00664	0
CG15283_1	4.39571	0	4.17628	0	0	0	3.76233	0
CG30401	4.44683	0	4.00406	0	0	0	4.34867	0
CG10814	4.70239	0	4.30544	0	0	0	4.59298	0
CG13501	6.64468	0	6.45816	0	0	0	5.57021	0
Vha16-2	5.31575	0	5.25264	0	0	0	5.27704	0
CG6793	3.98681	0	3.8749	0	0	0	4.29981	0
Cyp6a8	4.44683	0	4.26239	0	0	0	6.5963	0
Myo28B1	4.90684	0	4.00406	0	0	0	4.59298	0
CG17300	5.21352	0	3.83184	0	0	0	4.20209	0
mthl5	5.9291	0	5.94151	0	0	0	4.20209	0
d	4.19126	0	4.52071	0	0	0	4.54412	0
CG12081	5.82687	0	6.329	0	0	0	4.88615	0
Cks30A	4.54905	0	4.26239	0	0	0	4.00664	0
Eaat1	4.80462	0	4.60682	0	0	0	4.54412	0
CG13449	5.06018	0	5.59708	0	0	0	5.03273	0
CG18418	4.19126	0	3.61657	0	0	0	4.29981	0
CG32150	3.98681	0	3.27214	0	0	0	4.0555	0
CCHa2	4.29349	0	3.91795	0	0	0	4.88615	0
RhoGEF2	5.67354	0	5.20959	0	0	0	5.37476	0
NK7.1	5.16241	0	4.99431	0	0	0	4.88615	0
CG14529	5.57131	0	3.8749	0	0	0	4.54412	0
CG14851	4.24237	0	4.30544	0	0	0	4.49526	0
Cyp4p2	8.74031	0	7.66369	0	0	0	6.35199	0
kek2	5.41797	0	5.08042	0	0	0	4.83729	0
RSG7	4.60016	0	3.8749	0	0	0	3.95778	0
CG14826	5.82687	0	4.95126	0	0	0	4.73956	0
Tm1	6.95136	0	7.10398	0	0	0	6.30313	0
Cerk	7.82028	0	5.8554	0	0	0	5.27704	0
CG31038	6.18467	0	4.09017	0	0	0	4.25095	0
cindr_1	7.66694	0	7.66369	0	0	0	5.76566	0
Unc-89	7.97362	0	6.02762	0	0	0	5.42363	0
CG2616	4.24237	0	4.99431	0	0	0	4.10437	0
CG11337	8.43363	0	7.19009	0	0	0	6.49858	0
CG14402	5.26463	0	6.24289	0	0	0	5.3259	0
Vha36-2	7.92251	0	6.02762	0	0	0	5.57021	0
Vha36-2_1	6.338	0	6.54427	0	0	0	6.64516	0
CG1607	5.36686	0	5.81235	0	0	0	5.81452	0
CG10853	6.28689	0	5.68318	0	0	0	5.37476	0
CG6018	11.7049	0	8.52478	0	0	0	6.74289	0
CG8102	5.06018	0	4.77904	0	0	0	6.05882	0
Cdc5	9.20033	0	8.82616	0	0	0	7.37809	6.70367
CG1233	17.0206	0	19.9342	0	0	0	11.8733	9.08239
Dic4	5.57131	0	5.25264	0	0	0	5.66793	4.45469
CG31624	4.19126	0	3.4013	0	0	0	4.29981	4.67094
CG8679	11.5515	0	13.7344	0	0	0	7.72012	7.6984
CG17575	4.54905	0	3.91795	0	0	0	4.49526	3.9357
fz2_1	10.7848	0	7.53452	0	0	0	7.13378	6.74691
Trh	6.13355	0	4.99431	0	0	0	4.64184	4.93044
CG14185	8.2803	0	7.40536	0	0	0	6.15655	5.79543
CG42331	5.87799	0	5.42486	0	0	0	5.22818	4.67094
ap	5.16241	0	4.60682	0	0	0	4.98387	4.41144
CG14945	6.79802	0	6.8026	0	0	0	5.71679	5.27643
EndoB	5.11129	0	5.76929	0	0	0	5.57021	5.23318
CG11458	5.57131	0	4.26239	0	0	0	4.29981	4.75744
CG8343	4.29349	0	3.91795	0	0	0	4.88615	4.49794
Epac_2	7.92251	0	6.50122	0	0	0	5.61907	5.49268
CG42753	5.62242	0	5.76929	0	0	0	5.57021	5.44943
TfAP-2	4.3446	0	4.77904	0	0	0	4.39753	4.84394
CG14567	4.3446	0	4.3485	0	0	0	4.88615	4.1087
TwdlL	6.13355	0	3.83184	0	0	0	5.3259	5.44943
Csp	11.2448	0	11.7108	0	0	0	7.47581	7.43891
CG11060	8.53586	0	7.06093	0	0	0	6.44972	5.53593
CG30499	12.0627	0	18.3842	0	0	0	8.5019	6.53067
Trxr-2	6.49134	0	4.77904	0	0	0	5.3259	4.36819
CaBP1	10.6826	0	12.9163	0	0	0	8.74621	7.7849
Cyp12a5	5.9291	0	5.81235	0	0	0	5.66793	5.10344
CG9016	3.98681	0	4.39155	0	0	0	4.73956	4.1952
CG9175	10.2737	0	13.6052	0	0	0	7.57353	7.30916
CG44163	4.29349	0	3.44435	0	0	0	3.61575	3.89245
mthl11	6.38912	0	5.33875	0	0	0	5.71679	5.31968
att-ORFA	6.44023	0	5.51097	0	0	0	6.74289	4.32495
MED23	7.87139	0	9.08448	0	0	0	6.40086	5.49268
CG17377	4.29349	0	4.39155	0	0	0	4.59298	4.58444
milt	5.82687	0	6.28595	0	0	0	5.37476	5.44943
mRpL13	4.03792	0	4.43461	0	0	0	4.64184	5.06019
Ncc69_1	4.90684	0	4.56377	0	0	0	4.59298	4.2817
CG4820	15.9472	0	18.4703	0	0	0	12.5574	8.60664
CG7214	3.9357	0	4.60682	0	0	0	5.52135	4.36819
CG10960_1	5.36686	0	7.49147	0	0	0	5.13046	5.10344
CG10960_2	4.70239	0	4.09017	0	0	0	4.4464	4.1087
CG32119	8.22918	0	7.10398	0	0	0	5.86338	4.84394
CG14718	4.70239	0	4.00406	0	0	0	4.25095	4.49794
CG8160	4.44683	0	4.69293	0	0	0	4.20209	4.1952
Gld2	7.71805	0	4.69293	0	0	0	5.22818	4.97369
Hsp70Bb	11.5004	0	11.6677	0	0	0	9.38141	9.47163
GalNAc-T1	4.60016	0	4.3485	0	0	0	3.86006	5.01694
Zasp52	5.21352	0	4.73599	0	0	0	4.73956	4.54119
CG2889	7.46249	0	9.12754	0	0	0	6.00996	4.2817
CG42249	6.23578	0	6.329	0	0	0	5.81452	5.66568
ImpL2	4.19126	0	4.17628	0	0	0	3.90892	3.6762
CG1882	8.58697	0	8.48172	0	0	0	6.35199	5.88193
CG4409	6.18467	0	6.15678	0	0	0	4.98387	5.36293
CG42367	6.69579	0	4.47766	0	0	0	6.00996	5.92517
CG32232	4.80462	0	3.8749	0	0	0	3.90892	3.6762
CG10674	14.0049	0	20.4939	0	0	0	10.2609	8.52014
Lcp1	4.39571	0	4.39155	0	0	0	5.3259	4.45469
CG13049	4.3446	0	4.26239	0	0	0	5.37476	4.93044
CG13040	3.98681	0	4.17628	0	0	0	3.90892	3.6762
retinin	4.95795	0	4.26239	0	0	0	3.86006	3.97895
TwdlG_1	4.39571	0	4.47766	0	0	0	5.76566	4.88719
natalisin	4.85573	0	4.43461	0	0	0	4.6907	4.45469
Saf6	13.9027	0	15.6288	0	0	0	10.0655	8.26065
Pex12	12.3182	0	13.8635	0	0	0	9.82116	7.74165
CG17108	5.06018	0	5.29569	0	0	0	4.4464	4.88719
robo3	4.60016	0	4.64988	0	0	0	4.83729	3.5897
Csl4	8.6892	0	10.8497	0	0	0	8.79507	7.13616
Nup160	10.9893	0	12.3136	0	0	0	8.30645	6.87666
Jon65Aiv	4.90684	0	5.12348	0	0	0	5.03273	5.31968
CG32396	7.82028	0	7.62063	0	0	0	5.71679	5.83868
CG5440	5.57131	0	4.60682	0	0	0	5.66793	4.45469
Brd8	17.9918	0	26.134	0	0	0	12.5085	11.7206
CG8564	4.3446	0	3.91795	0	0	0	4.20209	4.2817
CG8543	4.39571	0	3.65963	0	0	0	4.73956	4.80069
lqf	3.88458	0	4.13323	0	0	0	4.49526	4.15195
Or83a	5.06018	0	4.26239	0	0	0	3.90892	4.84394
magu	6.03133	0	5.3818	0	0	0	4.64184	5.23318
aop_1	5.46908	0	5.76929	0	0	0	4.93501	5.06019
psq_1	5.67354	0	6.28595	0	0	0	4.20209	4.1087
CG31690	4.7535	0	3.78879	0	0	0	4.29981	4.54119
hdc	9.14922	0	6.67344	0	0	0	6.25427	5.23318
CG3906	5.21352	0	4.04712	0	0	0	4.59298	4.23845
CG3860	12.5227	0	10.8497	0	0	0	8.35531	6.66042
Obp83g	5.00907	0	3.96101	0	0	0	4.49526	4.15195
Pgam5-2	7.61583	0	5.51097	0	0	0	5.71679	5.31968
CG2641	4.7535	0	3.78879	0	0	0	3.46917	4.15195
awd	10.1715	0	10.1178	0	0	0	7.62239	5.88193
CG7589	4.90684	0	5.76929	0	0	0	4.93501	4.15195
Hr38	4.49794	0	4.43461	0	0	0	3.66461	4.32495
CG2772	6.03133	0	4.99431	0	0	0	5.66793	4.49794
CG17244	5.57131	0	4.3485	0	0	0	4.34867	4.15195
CG16984	3.88458	0	3.91795	0	0	0	5.03273	4.41144
PK1-R	6.28689	0	4.39155	0	0	0	4.88615	4.49794
CG12674	4.29349	0	3.96101	0	0	0	4.34867	3.97895
CG17098	5.06018	0	4.56377	0	0	0	5.76566	5.40618
CG43783	4.80462	0	4.17628	0	0	0	5.37476	3.97895
CG31751	0	0	0	9.12591	8.19581	9.17901	0	0
mRpL16	0	0	0	5.85436	5.76565	6.5323	0	0
CG10344	0	0	0	7.74841	8.76761	8.22169	0	0
CG10186	0	0	0	5.16561	4.81265	5.96917	0	0
CG10262	0	0	0	18.8832	16.344	17.2318	0	0
mRpL43	0	0	0	11.0774	11.1978	11.2063	0	0
Galphas	0	0	0	10.1016	9.62531	9.01007	0	0
NKAIN	0	0	0	4.41947	4.90795	4.39241	0	0
Prosbeta5	0	0	0	8.26497	8.91056	9.23532	0	0
CG34228	0	0	0	5.56738	5.67035	4.7866	0	0
kra	0	0	0	6.31352	8.19581	6.70124	0	0
glec	0	0	0	6.5431	7.4334	5.80023	0	0
Mtor	0	0	0	6.31352	6.33745	5.63129	0	0
Ef1alpha48D	0	0	0	5.50998	5.57505	5.74392	0	0
dpr20	0	0	0	7.00227	5.8133	6.02548	0	0
dgrn	0	0	0	5.91175	5.5274	5.74392	0	0
spt4	0	0	0	8.20758	8.67231	8.16538	0	0
CG33798	0	0	0	5.73957	5.3368	5.12448	0	0
stck_1	0	0	0	5.91175	5.76565	6.02548	0	0
CG12082	0	0	0	15.5542	12.7226	13.7967	0	0
skap	0	0	0	6.5431	8.05285	6.81387	0	0
CG11983	0	0	0	6.94487	6.43275	6.87018	0	0
chn	0	0	0	4.36207	4.90795	5.46236	0	0
CG8079	0	0	0	8.15018	8.29111	7.65856	0	0
CG4089	0	0	0	9.87205	10.2448	9.96739	0	0
SelR	0	0	0	9.92945	7.38575	7.48962	0	0
RecQ5	0	0	0	5.79696	6.2898	6.36336	0	0
mop	0	0	0	7.23185	9.72061	9.46057	0	0
CG9425	0	0	0	8.89633	10.6736	10.5305	0	0
CG12728	0	0	0	5.3378	5.00325	5.06816	0	0
bdg	0	0	0	7.57623	7.3381	6.25074	0	0
bys	0	0	0	5.10821	5.6227	5.51867	0	0
dbo	0	0	0	7.05967	8.0052	7.43331	0	0
Arl1	0	0	0	17.0465	15.1527	15.5987	0	0
CG10958	0	0	0	8.32237	9.48236	7.48962	0	0
CG7246	0	0	0	4.41947	4.90795	5.06816	0	0
Hex-A	0	0	0	5.39519	4.90795	5.51867	0	0
NiPp1	0	0	0	6.77269	8.05285	8.39063	0	0
Pgm	0	0	0	13.4306	11.579	10.5305	0	0
MBD-R2	0	0	0	10.733	11.3884	10.9247	0	0
Rab4	0	0	0	7.40404	6.62335	7.71487	0	0
CG40127	0	0	0	4.93603	5.38445	5.2371	0	0
CG11377	0	0	0	13.8897	12.0078	12.2199	0	0
CG4164	0	0	0	10.733	9.86356	11.7694	0	0
mRpS21	0	0	0	8.89633	9.57766	8.278	0	0
Vps60	0	0	0	6.31352	6.0992	7.54593	0	0
d4	0	0	0	5.50998	5.4321	4.84291	0	0
CG5126	0	0	0	17.9074	16.6775	16.8376	0	0
CG31937	0	0	0	8.49456	8.86291	8.44694	0	0
CG5535	0	0	0	4.13249	4.0979	4.67397	0	0
CG32195	0	0	0	5.16561	6.0039	5.12448	0	0
CG42495	0	0	0	7.8632	7.29045	8.44694	0	0
Atg3	0	0	0	5.85436	7.624	8.61588	0	0
Blos3	0	0	0	8.09279	11.1025	9.91108	0	0
CG9870	0	0	0	5.05082	6.52805	7.71487	0	0
AP-1sigma	0	0	0	4.87863	4.14555	5.06816	0	0
Myo95E	0	0	0	7.9206	6.9569	8.55957	0	0
CG12006	0	0	0	9.12591	7.624	8.67219	0	0
CG5262	0	0	0	10.159	11.4837	11.2626	0	0
CG5872	0	0	0	10.8478	8.81526	8.72851	0	0
HdacX	0	0	0	12.914	11.1501	11.4315	0	0
RpL37A	0	0	0	4.47686	4.14555	5.46236	0	0
CG12975	0	0	0	7.8632	10.1018	10.6995	0	0
Aef1	0	0	0	6.94487	6.5757	6.92649	0	0
eIF-4a_1	0	0	0	12.5696	19.1077	16.3871	0	0
CG6073	0	0	0	5.05082	6.71865	6.58861	0	0
Ubc2	0	0	0	13.0288	12.1984	10.9247	0	0
Stam	0	0	0	7.63362	7.86225	7.77119	0	0
CG34310	0	0	0	12.3401	8.67231	10.1363	0	0
CG40160	0	0	0	4.99342	5.5274	5.01185	0	0
CG32369	0	0	0	5.10821	6.14685	6.5323	0	0
CoVIIc	0	0	0	5.45259	6.14685	6.02548	0	0
CG4884	0	0	0	14.9803	14.295	14.6977	0	0
wdn	0	0	0	13.1436	13.1038	14.3035	0	0
CG43078	0	0	0	5.68217	6.0039	5.85655	0	0
Doa_1	0	0	0	9.01112	9.24411	9.06638	0	0
mus201	0	0	0	10.6756	10.4354	9.62951	0	0
CG11880	0	0	0	6.31352	6.4804	6.92649	0	0
CG16865	0	0	0	9.2981	9.86356	8.72851	0	0
140up	0	0	0	6.6579	8.24346	8.84113	0	0
CG15525	0	0	0	9.98684	9.38706	10.1363	0	0
RpL32	0	0	0	9.47028	8.52936	9.01007	0	0
CG34299	0	0	0	4.47686	4.0026	5.51867	0	0
jvl	0	0	0	5.73957	6.05155	5.46236	0	0
iPLA2-VIA	0	0	0	5.68217	5.6227	6.75755	0	0
CG11961	0	0	0	5.79696	5.57505	5.2371	0	0
CG6685	0	0	0	9.2407	8.76761	10.4179	0	0
CG13871	0	0	0	8.66674	7.00455	7.20806	0	0
Ku80	0	0	0	5.68217	5.0509	5.46236	0	0
cni	0	0	0	5.91175	8.1005	8.78482	0	0
pygo	0	0	0	8.43716	8.81526	8.39063	0	0
CG11652	0	0	0	4.99342	5.8133	4.84291	0	0
HmgZ	0	0	0	9.35549	10.8166	8.61588	0	0
Snp	0	0	0	7.57623	6.81395	7.65856	0	0
CG12320	0	0	0	18.0796	16.3916	15.7676	0	9.25538
cnc	0	0	0	5.62477	4.43145	4.27978	0	4.58444
His1:CG33816	0	0	0	12.6844	11.2931	13.9656	0	16.2185
CG6154	0	0	0	6.08394	5.00325	5.29342	0	4.88719
mus312	0	0	0	13.8897	12.532	12.3888	0	7.43891
CG2021	0	0	0	22.9583	21.3949	21.5679	15.0493	0
CG11178	0	0	0	6.42831	5.76565	6.0818	3.86006	0
CG5079	0	0	0	6.25613	5.28915	5.34973	6.35199	0
LpR1	0	0	0	4.70644	4.1932	4.56135	4.4464	0
Mal-B2	0	0	0	4.70644	4.90795	4.84291	4.15323	0
CG43102	0	0	0	6.71529	7.48105	7.26437	7.91556	6.70367
Tim17b1	0	0	0	6.5431	5.2415	5.18079	6.30313	5.36293
l(3)neo38_1	0	0	0	10.5034	9.43471	11.0373	8.30645	8.0444
His1:CG33846	0	0	0	11.6513	11.4837	13.2335	16.564	14.1858
Snx1	0	0	0	9.47028	8.57701	10.4742	8.40418	6.96316
CG15628	0	0	0	8.78154	5.95625	6.9828	6.10769	5.62243
CG5757	0	6.69761	0	8.09279	0	0	0	0
CG3621	0	5.47457	0	5.56738	0	0	0	0
gish	0	5.59105	0	5.56738	0	0	0	0
CG34411	0	4.60097	0	4.0177	0	0	0	0
r	0	6.23169	0	5.2804	0	0	0	0
ihog	0	8.91074	0	8.32237	0	0	0	0
Pk17E	0	5.35809	0	4.47686	0	0	0	0
His1:CG33849	0	12.6963	0	11.0774	0	0	0	0
CG4822	0	4.77569	0	4.53426	0	0	0	0
CG17108_1	0	4.65921	0	4.82123	0	0	0	0
CG34371	0	5.06689	0	5.3378	0	0	0	0
mthl11_1	0	4.77569	0	4.24728	0	0	0	0
Pgam5-2_1	0	5.88225	0	4.87863	0	0	0	0
CG5589	0	6.69761	0	7.34664	0	0	0	0
CG2765	0	10.2503	0	8.95372	0	0	0	0
DAAM	0	4.07681	0	4.70644	0	0	0	0
CG6836	0	5.18337	0	5.2804	0	0	0	0
CG12869	0	5.53281	0	4.53426	0	0	0	0
Dscam1	0	4.25153	0	4.30467	0	0	0	0
CG7016	0	4.95041	0	5.45259	0	0	0	4.80069
nemy	0	5.06689	0	3.84551	0	0	3.8112	0
CG6621_1	0	5.64929	0	5.96915	0	0	5.81452	0
RecQ4	0	5.76577	0	5.223	0	0	5.13046	0
CG45092	0	5.64929	0	6.08394	0	0	6.00996	0
ash2_1	0	14.3271	0	13.0862	0	0	8.06215	0
oys	0	5.94049	0	5.223	0	0	4.78843	5.36293
CG2118	8.22918	8.8525	9.47197	8.78154	0	7.65856	0	0
Acf1	9.81368	8.96898	10.5053	9.1833	0	7.03912	0	0
CG11984	6.23578	6.46465	6.88871	6.31352	0	5.85655	0	0
pcx	4.85573	5.88225	6.02762	5.39519	0	6.19442	0	0
kz	5.9291	5.94049	5.03737	4.64905	0	5.01185	0	0
mRpL14	5.67354	6.93057	8.61089	5.85436	0	7.03912	0	0
Phb2	6.74691	8.67778	8.35256	6.6005	0	6.81387	0	0
cactin	10.0692	9.4349	10.0317	7.51883	0	8.61588	0	0
Orc1	6.79802	7.39649	9.29976	7.11706	0	6.02548	0	0
gb	6.44023	7.62945	8.2234	7.69102	0	6.02548	0	0
CG6428	5.00907	4.77569	4.9082	4.93603	0	5.18079	0	0
cg	9.76257	10.4832	10.2039	9.69987	0	8.22169	0	0
CG3226	6.28689	7.51297	6.84565	6.48571	0	5.34973	0	0
CG33463	5.06018	4.36801	5.46791	4.93603	0	4.56135	0	0
Psf3	4.24237	6.11521	5.89846	4.24728	0	4.3361	0	0
ras	4.08903	4.01857	5.42486	4.47686	0	4.50504	0	0
CG5235	6.95136	9.20194	10.4622	8.72414	0	7.03912	0	0
larp	9.91591	10.4832	10.4192	9.06851	0	8.78482	0	0
beat-VI	5.62242	6.23169	5.59708	5.05082	0	5.12448	0	0
CG4996	7.1047	8.38658	7.96507	9.06851	0	9.74214	0	0
CG8944	5.9291	7.22177	7.14703	6.6005	0	7.03912	0	0
CG17209	4.29349	4.95041	5.33875	5.39519	0	4.27978	0	0
CG1888	13.8005	13.9194	14.4663	13.3158	0	11.6005	0	0
Rrp45	5.72465	5.99873	7.19009	4.99342	0	5.68761	0	0
Cap-D2	7.66694	10.1338	7.70674	9.92945	0	9.01007	0	0
CG13685	6.13355	7.62945	7.66369	5.91175	0	6.81387	0	0
Jra	5.00907	6.52289	4.86515	4.76384	0	6.02548	0	0
CG31689	6.69579	5.94049	6.58733	4.82123	0	4.89923	0	0
Kr-h1	5.87799	6.17345	6.58733	5.10821	0	4.67397	0	5.06019
CG31642	6.84913	7.33825	6.63038	5.73957	0	5.80023	0	5.36293
CG11095	8.12696	8.09537	10.5053	7.00227	0	7.48962	0	4.75744
natalisin_1	5.11129	4.65921	5.08042	4.24728	0	4.7866	0	5.06019
tsu	7.97362	9.37666	10.4622	7.69102	0	7.32068	0	6.66042
eIF-4E	8.02473	7.22177	8.69699	8.03539	0	6.75755	0	4.80069
CG31457	14.8739	16.0743	17.3079	15.1525	0	14.8666	10.4075	0
s-cup	8.12696	7.74593	8.09423	6.19873	0	5.91286	6.20541	0
His3:CG33815	15.8961	15.0842	12.7011	12.3401	0	13.4588	18.4208	0
Msp300	7.36026	7.80417	7.70674	6.94487	0	5.91286	4.98387	0
svr_1	6.49134	7.04705	6.329	4.76384	0	6.13811	5.0816	0
fal	8.07584	9.1437	9.29976	8.55195	0	7.8275	5.9611	0
jar_1	8.17807	8.73602	11.065	7.00227	0	7.32068	5.61907	0
CG14814	10.3248	9.7261	11.84	8.37977	0	9.17901	6.93833	0
MED18	9.0981	8.8525	11.4955	9.01112	0	9.06638	5.76566	0
CG12084	6.74691	6.52289	7.96507	7.34664	0	8.61588	6.64516	0
Hs3st-A	5.46908	5.70753	5.76929	4.70644	0	5.06816	5.3259	0
Nf1	5.21352	6.81409	5.46791	6.25613	0	6.87018	6.00996	0
CG1358	6.59357	6.87233	5.89846	6.42831	0	5.57498	5.47249	0
CG5934	10.2226	9.20194	12.6149	8.83893	0	9.06638	7.32922	0
PP2A-B'_1	10.1715	10.1338	9.38587	7.63362	0	7.65856	6.35199	0
Obp57c	5.5202	5.12513	4.86515	5.223	0	5.18079	4.34867	0
CG31633	6.84913	7.80417	7.19009	8.03539	0	9.5732	7.13378	0
dgt4	5.41797	8.79426	9.17059	6.6005	0	5.18079	4.88615	0
CG10257_1	9.14922	7.80417	7.44842	7.28925	0	6.30705	6.30313	0
CG11267	5.77576	7.39649	6.58733	7.80581	0	6.13811	6.10769	0
Blm	5.98021	8.21186	6.15678	8.72414	0	9.1227	5.91224	0
CG1885	6.18467	8.38658	7.53452	8.43716	0	5.40604	4.6907	0
CG4404	6.95136	7.74593	6.84565	6.6579	0	6.87018	4.93501	0
CG34266_1	5.11129	4.83393	4.26239	4.36207	0	4.73029	4.98387	0
spen	8.48475	8.2701	9.21365	6.08394	0	6.41968	5.61907	0
kis	9.45589	7.39649	7.7498	6.94487	0	6.58861	5.57021	0
CG33795	5.26463	4.71745	4.99431	4.36207	0	4.89923	4.73956	0
CG15641	6.95136	8.03713	7.2762	6.37092	0	5.85655	4.93501	0
CG8105	5.26463	4.48449	4.47766	4.87863	0	5.18079	4.59298	0
CG10469	11.2448	11.0656	12.2275	10.446	0	11.15	6.44972	0
e(y)1	3.78236	5.41633	5.89846	5.16561	0	4.61766	4.39753	0
Rab5	7.82028	7.45473	5.98457	8.03539	0	6.30705	5.57021	0
psq_2	6.44023	7.45473	6.67344	6.6005	0	6.58861	5.47249	0
CG3515	5.57131	5.35809	5.20959	5.16561	0	5.57498	4.64184	0
CG7197	5.82687	6.87233	6.07067	7.46143	0	7.88381	5.27704	0
CG1105	8.94476	9.7261	11.1511	9.06851	0	9.34795	7.32922	0
CG16772	5.62242	4.42625	4.9082	4.64905	0	4.16716	4.25095	0
Pdsw	8.17807	10.0755	10.3331	11.1922	0	9.46057	7.81784	0
CG1792	9.66034	10.8327	10.8497	10.1016	0	9.74214	8.06215	0
defl	8.94476	11.3568	12.0983	11.0774	0	9.91108	8.94165	0
CG34141	6.18467	4.36801	4.47766	4.64905	0	4.50504	5.03273	0
CG3408	4.70239	6.23169	6.15678	5.50998	0	5.34973	4.4464	0
sav	17.5828	17.5303	19.2453	15.7264	0	16.2744	10.945	10.5096
CG31365	18.8607	19.394	23.3786	17.7927	0	17.5133	12.8506	10.9421
cnc_1	4.49794	5.12513	4.95126	4.24728	0	4.05453	4.88615	4.32495
Pdk1	5.87799	5.00865	5.3818	4.82123	0	4.39241	4.49526	4.93044
dpr10	5.5202	5.94049	4.52071	4.76384	0	5.01185	5.47249	4.71419
Ir75d	5.5202	5.18337	4.69293	4.59165	0	3.82928	4.0555	4.23845
CG43049	5.62242	5.24161	4.43461	4.07509	0	3.88559	4.93501	4.49794
His4:CG33887	18.7584	16.3072	12.1844	12.1105	0	13.1209	17.3947	16.4348
His4:CG33885	19.014	16.6567	12.7441	12.7992	0	13.7967	18.2253	15.1806
CG14015	12.3182	14.6183	15.3704	12.4549	0	12.5015	9.87002	8.90939
Rbf	6.44023	7.10529	8.26645	6.48571	0	5.96917	5.17932	4.49794
CG13604	10.5804	10.8909	10.247	12.5696	0	10.7558	7.62239	6.53067
ssx	7.30915	7.74593	7.79285	7.80581	0	6.58861	5.17932	4.06545
p38a	7.46249	7.16353	6.45816	7.00227	0	8.05275	6.15655	5.06019
ps_1	8.53586	8.21186	7.83591	7.00227	0	6.58861	6.25427	5.18993
by	10.9893	8.44482	8.18034	7.9206	0	7.43331	7.52467	6.22792
CG32206_1	6.69579	6.17345	6.37206	5.3378	0	5.2371	5.71679	4.45469
Cyp4ae1	9.60923	11.1821	12.7872	7.46143	0	8.78482	6.79175	5.23318
CG13624	7.61583	7.45473	7.44842	5.62477	0	6.87018	5.22818	6.14142
CG12945	13.2894	13.5699	15.6288	12.5696	0	11.6005	9.57685	7.43891
CG8507	10.7337	15.2589	13.433	18.1944	0	14.754	11.1404	9.16888
CG5361	12.8293	11.9975	14.7246	9.81466	0	10.6995	8.11101	7.48216
ssh	9.25144	9.26018	11.2372	8.78154	0	7.48962	5.91224	6.66042
Nmnat	11.8582	11.648	11.2803	10.9626	0	11.9947	7.42695	6.57392
veli	10.1715	11.4733	9.64419	11.1922	0	10.1926	7.52467	6.57392
PQBP1	11.3471	12.4634	14.4663	11.7661	0	11.7131	7.91556	6.48742
danr	7.46249	6.75585	8.65394	6.6579	0	6.36336	6.84061	6.87666
Atg7	7.61583	11.7645	8.65394	11.3643	0	10.8121	8.11101	6.31442
Sec6	14.3116	14.0359	16.7912	13.488	0	14.6977	10.5052	8.77964
JTBR	11.1426	13.5117	13.9927	13.0862	0	11.3752	8.20873	7.6984
CG42676	10.5804	13.4535	13.6913	14.5785	0	12.952	8.89279	6.31442
MRP	6.74691	6.87233	6.8026	5.79696	0	5.63129	5.86338	4.88719
CG5112	12.4716	12.6381	14.6816	11.8809	0	10.7558	9.52799	7.56865
oxt	20.4963	21.0247	24.8424	20.4329	0	18.6396	13.2415	11.1151
CG13807	15.5894	17.8215	20.2356	14.8081	0	13.5714	10.5541	9.38513
CG34045	6.59357	5.76577	5.55402	5.223	0	5.57498	5.17932	5.88193
Ac78C	6.74691	5.99873	5.59708	5.39519	0	5.01185	6.54744	5.57918
CG5122	5.57131	6.11521	6.54427	4.47686	0	6.36336	5.37476	4.36819
CG12679	11.0915	11.0656	9.94557	10.733	0	11.2063	10.3586	10.8989
CG12679_1	9.0981	11.8227	8.7831	8.95372	0	8.78482	8.30645	9.21213
CG14894	12.9827	15.6666	16.7482	13.3732	0	12.8394	9.67458	8.47689
CG14882	11.756	12.2304	9.68725	11.8235	0	10.5305	9.91888	7.6984
par-1	5.77576	5.06689	5.51097	5.05082	0	4.73029	5.52135	4.67094
gry	16.5095	18.2874	22.173	17.1613	0	15.7113	11.8733	10.2934
CG31729	5.57131	5.53281	6.54427	6.08394	0	6.0818	5.61907	5.62243
CG15638	5.5202	6.75585	5.98457	4.70644	0	5.12448	4.88615	4.2817
CG16852	6.54246	6.40641	7.06093	6.6579	0	5.29342	5.71679	6.14142
Tsp42En_1	5.9291	4.65921	4.47766	5.62477	0	5.2371	4.59298	4.84394
osa	8.38252	9.49314	7.87896	8.49456	0	9.34795	5.9611	4.80069
IntS12	25.4542	29.0618	35.9935	25.2541	0	24.1583	19.3492	15.9158
Drsl2	5.77576	4.95041	6.11373	3.84551	0	4.27978	5.17932	3.89245
Acp63F	6.28689	5.88225	6.97482	5.50998	0	5.2371	5.17932	5.88193
CG9143	10.7848	12.8711	11.5386	9.58507	0	9.46057	6.74289	5.83868
Spn43Ad	11.296	8.50306	8.39561	7.9206	0	6.81387	7.42695	6.01167
RpII33	9.60923	11.3568	13.6052	10.6756	0	11.2626	7.52467	7.26591
dpa	12.8805	15.8995	19.3745	14.9229	0	11.6568	9.72344	7.04966
PP2A-B'_2	7.30915	8.21186	7.53452	6.88748	0	6.70124	6.30313	5.31968
l(3)05822	8.22918	5.99873	7.44842	5.85436	0	5.80023	5.91224	6.05492
CG11438	8.63809	6.40641	6.84565	5.96915	0	5.18079	5.66793	5.70893
CG11425	7.46249	7.45473	7.7498	6.5431	0	5.18079	6.69402	5.75218
Pburs_1	4.90684	5.18337	4.64988	4.76384	0	5.01185	4.78843	4.75744
CG12426	5.41797	5.41633	4.99431	4.53426	0	4.16716	4.93501	4.2817
CG7720	6.49134	6.93057	7.19009	6.88748	0	5.74392	5.61907	5.44943
CG13239	5.82687	5.64929	4.47766	4.30467	0	4.61766	4.78843	4.75744
NP15.6	11.9093	12.9875	16.6621	13.5454	0	11.15	8.59962	8.39039
CG13494	7.5136	7.74593	7.79285	5.96915	0	6.87018	6.20541	6.53067
Ser8	9.55812	8.32834	9.08448	9.2407	0	7.43331	6.93833	7.17941
Vm26Ab	6.23578	6.28993	5.68318	5.05082	0	5.06816	6.10769	6.48742
lid	6.84913	7.57121	8.35256	7.11706	0	6.0818	6.25427	5.75218
CG9117	13.596	19.0445	20.1925	15.0377	0	13.4588	10.0655	8.90939
CG31643	12.1138	13.5699	14.4232	13.775	0	13.0646	8.20873	7.39566
CG32071	4.90684	4.71745	5.20959	4.93603	0	5.01185	4.59298	5.49268
Ube3a	10.0692	10.4832	10.7636	10.159	0	9.62951	6.40086	5.96842
CG7600	11.2448	12.3469	13.3469	11.1922	0	11.15	8.5019	7.39566
CG6175	7.97362	9.1437	8.61089	7.23185	0	7.26437	5.81452	5.83868
CG4390	12.9827	16.016	18.169	14.6933	0	13.4588	10.0655	9.34188
mdlc	7.87139	8.8525	10.7206	9.01112	0	9.06638	6.69402	5.75218
CG6337	5.87799	4.71745	4.09017	4.07509	0	5.2371	6.35199	5.40618
ppk7	7.36026	5.82401	4.86515	4.53426	0	4.67397	5.52135	5.14668
CG42369	5.87799	5.24161	5.64013	5.16561	0	4.84291	4.4464	4.36819
CG31802	6.90025	5.41633	6.75955	4.59165	0	4.89923	6.15655	4.93044
Tango1	12.0627	12.5799	13.6483	11.4217	0	12.6141	9.67458	6.05492
Leash	7.61583	7.45473	8.09423	7.69102	0	7.88381	5.66793	4.49794
px	7.41138	7.39649	8.3095	7.80581	0	6.70124	6.30313	4.93044
mRpS16	7.71805	9.49314	9.94557	8.83893	0	6.64493	6.64516	6.79016
CG8485	10.1715	11.4733	10.9358	11.1922	0	11.2063	8.89279	6.48742
CG8494	13.136	17.1226	17.0926	14.3489	0	12.2199	10.7984	8.08765
phyl	8.89365	10.9491	11.6677	9.41289	0	7.15174	5.61907	6.09817
nrv2	5.82687	7.51297	7.53452	6.6005	0	5.51867	4.88615	4.41144
Cyp310a1	7.41138	6.63937	5.64013	6.31352	0	5.2371	4.25095	4.84394
Rab30	7.1047	8.91074	8.00812	8.03539	0	8.39063	7.08492	5.18993
CG10600	7.36026	9.02722	9.04143	8.09279	0	7.32068	5.81452	4.97369
CG17726	25.5054	24.2279	27.3396	21.4086	0	21.6805	15.9288	12.8883
CG17726_1	24.0742	28.0135	35.0463	24.6801	0	21.4552	16.6618	13.7101
CG5276	15.6406	14.9095	23.4647	15.6116	0	14.8666	11.3359	10.4231
CG6744	14.6183	17.9962	22.4314	16.6447	0	15.2045	12.362	10.1204
CG5281	10.9893	14.5018	13.0024	12.5696	0	12.4452	8.06215	7.5254
PGRP-LB	9.96702	8.15362	8.48172	6.6579	0	7.77119	5.86338	6.01167
CG43236	6.95136	6.17345	7.10398	5.50998	0	5.63129	5.71679	4.58444
CG13551	17.2251	19.6269	20.2786	19.1701	0	17.5696	10.7495	11.7206
CG31798	7.46249	7.39649	7.06093	5.16561	0	5.63129	5.42363	5.06019
Pax	12.9316	10.5415	10.4622	8.83893	0	8.05275	9.33254	7.91465
nullo	6.03133	5.47457	4.95126	4.59165	0	4.50504	4.20209	3.8492
Poc1	6.338	7.45473	7.40536	6.25613	0	4.89923	5.37476	5.88193
CG7922	12.1138	12.1139	13.8635	14.5211	0	12.5578	8.01328	7.00641
CG14722	7.82028	8.73602	8.82616	7.05967	0	8.72851	6.35199	4.97369
Gr93a	6.03133	4.89217	4.73599	4.70644	0	4.95554	6.05882	4.1952
Trpm	6.338	5.47457	6.28595	5.2804	0	4.73029	6.15655	5.01694
CG14274	5.41797	5.53281	5.42486	4.47686	0	4.50504	4.54412	4.67094
Vps36	10.1715	12.9875	13.2608	12.627	0	13.5714	8.64848	7.26591
Liprin-beta	11.756	14.6183	13.433	13.2584	0	12.8394	9.72344	6.40092
CG8745	4.60016	5.94049	5.20959	5.3378	0	3.99822	4.34867	3.8492
CG14739	5.82687	4.54273	5.59708	4.76384	0	4.95554	4.64184	5.10344
SKIP	6.28689	5.29985	5.42486	4.76384	0	4.50504	4.83729	4.1087
Dip-C	12.5227	14.0941	15.4565	12.1105	0	13.1209	8.94165	7.82815
pps	11.2448	13.8611	14.8968	14.2915	0	13.2335	10.2121	7.04966
CG34377	8.17807	6.34817	6.41511	5.39519	0	5.57498	6.15655	6.14142
CG3748	5.36686	4.19329	4.43461	4.41947	0	4.27978	4.39753	3.97895
pav	5.5202	5.53281	6.02762	6.48571	0	4.16716	5.27704	5.10344
CG5114	14.925	17.705	20.2786	15.6116	0	14.3598	9.72344	8.17415
Khc	7.1047	6.69761	7.70674	7.57623	0	6.81387	6.00996	5.23318
Hmgs	9.91591	11.9392	13.2177	10.3312	0	9.40426	7.8667	6.96316
CG30098	6.44023	5.35809	4.56377	4.36207	0	6.13811	5.22818	4.15195
CG4036	9.14922	10.5997	11.4094	12.0531	0	10.6431	7.18264	5.96842
Aats-leu	9.66034	11.5898	11.6677	10.9626	0	11.3189	7.52467	6.05492
ClC-c	7.92251	8.5613	8.3095	7.51883	0	7.54593	5.71679	5.10344
CG34217	6.69579	5.53281	6.07067	5.2804	0	5.46236	5.0816	4.84394
PGRP-SC1a	5.72465	4.95041	4.69293	3.73072	0	5.01185	5.71679	5.27643
PGRP-SC1b	4.85573	4.19329	4.30544	4.47686	0	4.67397	5.86338	5.14668
Nle	12.3182	12.8711	17.3509	14.0045	0	11.0373	8.74621	8.82289
mus101	8.48475	8.38658	10.0747	8.78154	0	7.60225	5.3259	4.58444
rdx	8.89365	12.0557	13.1316	9.98684	0	10.08	8.11101	6.74691
CG31528	6.95136	6.05697	4.99431	4.64905	0	5.01185	6.30313	5.18993
CG32944	6.28689	6.28993	5.81235	6.5431	0	5.29342	4.93501	3.9357
l(2)k01209	12.6249	17.2973	13.6483	19.1701	0	16.1055	10.6518	7.6119
CG14483	8.58697	10.0173	10.6775	9.35549	0	7.77119	6.25427	5.27643
Dbp45A	11.8071	15.4336	15.801	13.3732	0	13.0083	9.57685	8.47689
CG6401	7.97362	12.4051	9.81641	13.0862	0	9.17901	7.96442	5.83868
CG14340	7.30915	6.40641	6.07067	5.68217	0	5.80023	5.76566	5.53593
CG9104	8.84254	9.60962	11.065	8.32237	0	8.16538	6.30313	5.23318
CG31445	5.21352	6.40641	5.12348	4.82123	0	5.06816	6.35199	4.45469
AOX3	6.38912	5.70753	5.55402	5.56738	0	4.3361	5.17932	3.9357
CG15358	7.97362	6.05697	5.98457	6.08394	0	4.89923	4.98387	5.27643
Or22c	7.76917	6.81409	6.58733	5.10821	0	5.63129	6.54744	6.22792
Wnt5	6.28689	6.87233	8.99838	6.19873	0	5.29342	4.54412	3.89245
Bub3	11.0404	13.5699	13.8205	13.8897	0	12.1636	8.35531	6.74691
CG32544	8.22918	8.44482	10.0747	8.15018	0	8.50325	5.37476	4.1952
Sym	8.94476	11.9392	11.3664	11.8235	0	11.2063	7.08492	6.53067
Madm	15.9472	18.928	22.0008	15.3246	0	16.6686	11.3847	10.2934
kat-60L1	8.43363	6.81409	7.70674	7.05967	0	8.278	7.96442	7.56865
Rm62	13.4427	9.90082	10.6775	8.66674	0	9.51689	7.47581	6.66042
mlt	15.1805	13.5699	14.4232	11.1922	0	12.2762	9.38141	8.73639
CG9962	7.46249	5.06689	4.52071	4.76384	0	4.3361	4.93501	4.54119
CG13671	13.0338	17.0061	20.0203	16.243	0	13.4588	11.7268	9.81763
CG13558	6.49134	5.76577	4.69293	4.47686	0	4.61766	4.6907	4.41144
ZC3H3	10.5804	11.1239	11.4525	10.0442	0	9.17901	8.55076	6.91991
CG6745	8.58697	11.7645	11.3233	10.2164	0	8.78482	8.99051	5.88193
CG5549	8.2803	7.51297	7.87896	6.88748	0	6.87018	6.30313	5.36293
CG13312	5.16241	4.42625	5.20959	6.19873	0	4.3361	5.86338	5.88193
Or83c	5.82687	5.35809	5.64013	4.13249	0	4.39241	4.73956	4.45469
Hr83	9.81368	7.74593	8.52478	7.05967	0	7.94012	7.13378	6.70367
CG1965	10.7848	12.9875	14.5955	11.7087	0	10.6995	7.57353	7.13616
CG33144	6.74691	6.69761	7.14703	6.77269	0	6.58861	5.61907	5.79543
CG30015	8.43363	7.04705	9.94557	7.51883	0	6.25074	5.13046	6.44417
CG13231	5.9291	4.95041	6.37206	4.82123	0	4.61766	4.59298	4.62769
msl-2	6.18467	8.61954	7.19009	6.94487	0	6.70124	7.32922	5.06019
bnk	7.97362	6.63937	6.84565	6.02654	0	5.68761	6.98719	6.01167
CG1234	8.6892	11.2986	10.4192	9.69987	0	10.1363	7.18264	6.61717
CG10053	9.50701	8.96898	10.0747	9.12591	0	7.94012	6.00996	6.14142
rn_1	5.41797	6.28993	5.72624	4.07509	0	4.16716	4.98387	4.97369
CG42544	5.36686	5.47457	5.3818	4.70644	0	4.95554	5.17932	4.45469
CG9005	6.44023	7.57121	6.329	7.57623	0	7.65856	6.25427	5.14668
TwdlBeta	5.31575	3.96033	3.96101	4.76384	0	4.50504	5.22818	4.2817
AdipoR	7.15581	7.16353	7.66369	6.19873	0	6.13811	4.88615	4.58444
AdipoR_1	7.92251	10.192	9.77336	8.49456	0	8.10906	6.88947	5.62243
Gclm	11.3982	10.192	10.8067	9.52768	0	9.51689	7.08492	7.22266
CG11539	17.9918	22.5972	24.9285	19.7441	0	17.2881	13.0949	9.64463
CG4707	20.3941	23.8202	24.3688	20.4329	0	16.8376	13.5835	11.5044
CG42361	15.5383	14.793	17.5232	13.6602	0	12.5578	11.8733	9.86088
CG14177	4.65128	4.25153	4.26239	3.9603	0	4.05453	5.0816	4.32495
NDUFA8	7.61583	10.0755	9.85946	9.2981	0	8.78482	6.10769	4.75744
bru	9.66034	10.7162	11.9691	9.98684	0	10.1926	7.08492	6.22792
rgr	7.30915	8.50306	9.21365	7.05967	0	5.74392	5.57021	4.97369
CG42389	4.49794	5.53281	5.59708	4.82123	0	4.39241	4.73956	5.27643
CG7785	4.49794	4.36801	4.26239	4.30467	0	4.22347	4.39753	5.62243
CG12204	5.98021	6.87233	6.54427	5.73957	0	5.34973	4.6907	3.6762
Gnmt	7.05359	4.25153	5.03737	4.07509	0	4.27978	5.27704	4.36819
CG33928	4.60016	4.42625	4.52071	4.41947	0	4.27978	5.03273	4.71419
Bet3	7.66694	8.21186	8.74005	6.6005	0	8.50325	7.13378	4.80069
CG5397	5.9291	5.47457	4.9082	4.70644	0	4.61766	5.13046	5.06019
CG7461	6.69579	6.46465	6.41511	5.96915	0	6.25074	6.84061	6.14142
unk	6.13355	7.28001	7.06093	8.09279	0	6.0818	4.78843	4.15195
Hsp70Ab	9.20033	10.7162	11.108	9.92945	0	10.0237	7.76898	6.48742
nerfin-1	9.81368	9.49314	8.95532	8.32237	0	7.60225	8.79507	7.13616
CG8312	5.41797	5.18337	3.91795	4.64905	0	4.67397	5.22818	4.54119
CG10960_3	7.46249	8.73602	7.23314	7.23185	0	5.91286	5.91224	5.27643
CG14075	6.03133	5.76577	5.12348	4.47686	0	6.30705	5.86338	5.66568
mam	8.12696	7.86241	7.44842	5.50998	0	5.74392	5.52135	6.27117
CG5455	8.02473	0	7.01787	0	0	6.58861	0	0
Cyp12a4	4.44683	0	4.13323	0	0	4.27978	0	0
tlk	4.95795	0	4.04712	0	0	5.12448	0	0
CG7033	4.70239	0	5.51097	0	0	5.68761	0	0
CG9588	14.9761	0	20.6231	0	0	17.8512	0	0
CG14521	4.65128	0	4.56377	0	0	4.44872	0	0
betaCOP	6.03133	0	5.25264	0	0	5.46236	0	0
Ect4	6.64468	0	7.83591	0	0	6.30705	0	0
PH4alphaNE1	5.21352	0	4.39155	0	0	4.95554	0	0
nvy	7.1047	0	5.59708	0	0	5.12448	0	0
alpha-Est5	5.36686	0	4.60682	0	0	4.3361	0	0
CG1774	7.61583	0	7.92201	0	0	7.09543	0	0
Sec10	5.77576	0	6.58733	0	0	6.0818	0	5.40618
Mctp	6.338	0	7.83591	0	0	5.96917	0	4.84394
RpS2	5.67354	0	6.71649	0	0	4.84291	0	4.36819
CG6424	4.85573	0	5.33875	0	0	5.57498	0	4.45469
LysD	5.46908	0	4.52071	0	0	4.22347	4.34867	0
CG18367	5.26463	0	4.69293	0	0	4.7866	4.00664	0
NimC4	6.23578	0	4.52071	0	0	4.50504	4.49526	0
CG42808	5.11129	0	5.33875	0	0	4.89923	5.27704	0
CG3781	4.49794	0	5.16653	0	0	4.67397	4.34867	0
CG10249	6.59357	0	7.19009	0	0	6.58861	5.76566	0
Pkn	5.77576	0	5.59708	0	0	5.74392	5.37476	0
CG14573	4.60016	0	4.64988	0	0	3.88559	4.54412	4.67094
CG13511	6.28689	0	5.59708	0	0	5.80023	6.00996	4.97369
CG14342	5.46908	0	4.9082	0	0	4.50504	4.6907	5.10344
CG14523	5.67354	0	4.8221	0	0	5.46236	5.22818	4.75744
PGRP-LC	4.7535	0	4.26239	0	0	5.2371	5.22818	5.06019
Ptp61F	0	6.34817	0	7.69102	0	5.29342	0	0
brat	0	7.39649	0	7.63362	0	6.5323	0	0
Ntf-2	0	4.60097	0	4.99342	0	4.73029	0	0
CR43734	0	6.93057	0	5.50998	0	6.0818	0	0
borr	0	6.11521	0	6.14133	0	4.39241	0	0
ventrally-expressed-protein-D	0	11.9975	0	9.69987	0	10.3053	0	0
CG5033	0	7.92065	0	7.23185	0	7.60225	0	0
Cen	0	6.46465	0	8.60935	0	8.67219	0	4.93044
Aldh-III	0	6.40641	0	7.00227	0	5.96917	0	3.97895
CG32187	0	11.0074	0	11.9957	0	11.7694	8.74621	0
NK7.1_1	0	4.65921	0	5.45259	0	4.67397	4.20209	4.1952
Nnf1a	0	7.45473	0	7.74841	0	6.36336	5.3259	4.32495
CG14770	5.62242	5.82401	0	5.39519	0	0	0	0
CG5776	18.094	18.9863	0	15.5542	0	0	0	0
CG9254	4.14015	4.71745	0	4.76384	0	0	0	0
fa2h	5.62242	5.29985	0	5.45259	0	0	0	0
pgant2	5.31575	5.41633	0	3.9603	0	0	0	0
CG4721	6.54246	5.29985	0	5.223	0	0	0	0
CG30392	13.4938	16.249	0	14.2915	0	0	0	7.6119
TotZ	5.57131	5.00865	0	5.05082	0	0	5.0816	0
CG6923	7.56471	11.1821	0	11.6513	0	0	6.64516	0
GATAd	7.92251	7.97889	0	6.31352	0	0	5.0816	0
Nhe2	5.57131	6.87233	0	4.64905	0	0	4.49526	0
CG40191	5.87799	9.84258	0	8.60935	0	0	7.47581	4.58444
jigr1	8.79142	9.84258	0	8.78154	0	0	6.54744	5.06019
CG5705	12.8293	15.4919	0	13.9471	0	0	9.43027	8.77964
MFS16	7.66694	7.80417	0	7.11706	0	0	4.64184	5.31968
Vrp1	6.38912	6.28993	0	4.93603	0	0	6.05882	5.66568
qkr58E-3	11.6026	12.7546	0	11.5939	0	0	8.15987	6.79016
CG7091	4.95795	5.29985	0	4.53426	0	0	4.98387	4.97369
Ipk2	25.1476	24.1696	0	24.2784	0	0	16.0754	14.3588
cold	7.36026	8.96898	0	8.89633	0	0	6.40086	5.92517
CG33129	7.97362	10.1338	0	9.12591	0	0	6.05882	5.10344
CG5098	11.296	14.9677	0	15.7838	0	0	9.08824	7.35241
sbb	6.90025	5.99873	0	7.00227	0	0	5.61907	6.01167
CG40191_1	16.4073	16.249	0	15.956	0	0	9.91888	8.0444
CG43055	8.99588	0	0	0	0	0	0	0
Tpl94D	5.67354	0	0	0	0	0	0	0
CG13833_1	4.03792	0	0	0	0	0	0	0
CG17110	5.82687	0	0	0	0	0	0	0
CG17109	5.41797	0	0	0	0	0	0	0
CG17109_1	6.03133	0	0	0	0	0	0	0
CG4449	11.8582	0	0	0	0	0	0	0
CG42827	4.14015	0	0	0	0	0	0	0
CG15861	9.0981	0	0	0	0	0	0	0
emp_1	6.03133	0	0	0	0	0	0	0
Gyk	11.6026	0	0	0	0	0	0	0
pyx	7.05359	0	0	0	0	0	0	0
mthl10	4.49794	0	0	0	0	0	0	0
pch2	7.66694	0	0	0	0	0	0	0
CG7330	4.65128	0	0	0	0	0	0	0
CG9801_1	5.82687	0	0	0	0	0	0	0
CG4174	5.26463	0	0	0	0	0	0	0
CG42708_1	4.3446	0	0	0	0	0	0	0
Cyp9h1	5.31575	0	0	0	0	0	0	0
CG3790	5.36686	0	0	0	0	0	0	0
sug	7.92251	0	0	0	0	0	0	0
His2A:CG33853	14.0049	0	0	0	0	0	0	0
His2B:CG33870	16.3561	0	0	0	0	0	0	0
CG17896	7.41138	0	0	0	0	0	0	0
CG10300	4.60016	0	0	0	0	0	0	0
Dredd_1	3.88458	0	0	0	0	0	0	0
CG34355	5.11129	0	0	0	0	0	0	0
tw	5.11129	0	0	0	0	0	0	0
CG16989	6.79802	0	0	0	0	0	0	0
CG3713	4.85573	0	0	0	0	0	0	0
CG11664	5.11129	0	0	0	0	0	0	0
CG14629	4.24237	0	0	0	0	0	0	0
CG3655	4.60016	0	0	0	0	0	0	0
CG11403	7.87139	0	0	0	0	0	0	0
DAAM_1	5.57131	0	0	0	0	0	0	0
CG5991	10.5293	0	0	0	0	0	0	0
Hsp68_1	10.3248	0	0	0	0	0	0	0
png	5.16241	0	0	0	0	0	0	0
CG32813	6.49134	0	0	0	0	0	0	0
futsch	6.338	0	0	0	0	0	0	0
CG14778	8.02473	0	0	0	0	0	0	0
Kah	4.95795	0	0	0	0	0	0	0
CG3386	8.2803	0	0	0	0	0	0	0
Vti1_1	10.1204	0	0	0	0	0	0	0
CG13889	7.92251	0	0	0	0	0	0	0
CG13907_1	10.9382	0	0	0	0	0	0	0
CG34056	5.57131	0	0	0	0	0	0	0
CG8420	4.14015	0	0	0	0	0	0	0
CG18135_1	5.72465	0	0	0	0	0	0	0
CG18135_2	7.5136	0	0	0	0	0	0	0
CG8129	4.44683	0	0	0	0	0	0	0
Mkp3_1	6.90025	0	0	0	0	0	0	0
FER	5.16241	0	0	0	0	0	0	0
CG11577	7.87139	0	0	0	0	0	0	0
ps_2	5.5202	0	0	0	0	0	0	0
CG14086	4.39571	0	0	0	0	0	0	0
CR12628	4.95795	0	0	0	0	0	0	0
br	4.29349	0	0	0	0	0	0	0
b6	4.80462	0	0	0	0	0	0	0
CG42666	4.3446	0	0	0	0	0	0	0
Orct2	4.90684	0	0	0	0	0	0	0
usp	5.67354	0	0	0	0	0	0	0
CG4325	5.06018	0	0	0	0	0	0	0
CG17780	4.80462	0	0	0	0	0	0	0
csw	4.90684	0	0	0	0	0	0	0
ph-d	7.30915	0	0	0	0	0	0	0
CG3835	4.19126	0	0	0	0	0	0	0
Cyp4d1	4.65128	0	0	0	0	0	0	0
CG17776	11.9093	0	0	0	0	0	0	0
msta	5.11129	0	0	0	0	0	0	0
fs(1)K10	5.41797	0	0	0	0	0	0	0
phl	3.9357	0	0	0	0	0	0	0
bab1	8.07584	0	0	0	0	0	0	0
CG9134	4.90684	0	0	0	0	0	0	0
CG9168	4.3446	0	0	0	0	0	0	0
pncr009:3L	5.5202	0	0	0	0	0	0	0
CG34302_1	5.00907	0	0	0	0	0	0	0
Papss	6.23578	0	0	0	0	0	0	0
CG8334	10.5293	0	0	0	0	0	0	0
Art4	6.95136	0	0	0	0	0	0	0
Mical_1	12.2671	0	0	0	0	0	0	0
Ir76b	5.98021	0	0	0	0	0	0	0
CR41440	5.31575	0	0	0	0	0	0	0
CG42331_1	5.41797	0	0	0	0	0	0	0
Ude	6.64468	0	0	0	0	0	0	0
niki	6.23578	0	0	0	0	0	0	0
CycB3	12.8805	0	0	0	0	0	0	0
CG12084_1	4.95795	0	0	0	0	0	0	0
Idgf5	7.41138	0	0	0	0	0	0	0
CG13653_1	4.29349	0	0	0	0	0	0	0
CG17669	7.05359	0	0	0	0	0	0	0
CG10924	5.41797	0	0	0	0	0	0	0
GEFmeso	5.00907	0	0	0	0	0	0	0
CG2021_1	22.183	0	0	0	0	0	0	0
List	6.84913	0	0	0	0	0	0	0
CG11815	4.24237	0	0	0	0	0	0	0
CG15097	5.9291	0	0	0	0	0	0	0
CG7328	4.80462	0	0	0	0	0	0	0
Su(var)3-3	4.80462	0	0	0	0	0	0	0
Spn77Bb	3.78236	0	0	0	0	0	0	0
CG13247	3.88458	0	0	0	0	0	0	0
fbl	5.57131	0	0	0	0	0	0	0
mag	3.88458	0	0	0	0	0	0	0
CG5104	3.88458	0	0	0	0	0	0	0
Gr77a	6.95136	0	0	0	0	0	0	0
dgt2	9.30255	0	0	0	0	0	0	0
CG6746_1	13.2894	0	0	0	0	0	0	0
CG6785	8.43363	0	0	0	0	0	0	0
bru-2	4.03792	0	0	0	0	0	0	0
CG17010	7.30915	0	0	0	0	0	0	0
CG14590	5.11129	0	0	0	0	0	0	0
rha	4.3446	0	0	0	0	0	0	0
XNP	5.57131	0	0	0	0	0	0	0
CG4582	9.45589	0	0	0	0	0	0	0
CG5071	6.49134	0	0	0	0	0	0	0
Jheh3	4.49794	0	0	0	0	0	0	0
CG5886	8.38252	0	0	0	0	0	0	0
CG15878	5.77576	0	0	0	0	0	0	0
yellow-g2	3.88458	0	0	0	0	0	0	0
CG8993	13.2383	0	0	0	0	0	0	0
Ir56a	4.49794	0	0	0	0	0	0	0
CG32295	4.44683	0	0	0	0	0	0	0
EndoB_1	7.41138	0	0	0	0	0	0	0
Rgk1	6.74691	0	0	0	0	0	0	0
CG33233	6.49134	0	0	0	0	0	0	0
CG3698	4.39571	0	0	0	0	0	0	0
CG3288	4.70239	0	0	0	0	0	0	0
fng_1	4.60016	0	0	0	0	0	0	0
CG33285	6.338	0	0	0	0	0	0	0
CG33056	6.69579	0	0	0	0	0	0	0
Eip78C_1	7.76917	0	0	0	0	0	0	0
CG15233	3.9357	0	0	0	0	0	0	0
Fmo-2	4.54905	0	0	0	0	0	0	0
Epac_3	11.1426	0	0	0	0	0	0	0
Cyp6a2	9.40478	0	0	0	0	0	0	0
Cyp6a2_1	9.0981	0	0	0	0	0	0	0
CG14207_1	5.72465	0	0	0	0	0	0	0
Rcd-1	4.54905	0	0	0	0	0	0	0
Ranbp21	8.43363	0	0	0	0	0	0	0
CG12702_1	8.43363	0	0	0	0	0	0	0
CG9581	9.14922	0	0	0	0	0	0	0
E(spl)malpha-BFM	5.11129	0	0	0	0	0	0	0
E(spl)m6-BFM	4.90684	0	0	0	0	0	0	0
Dhfr	5.82687	0	0	0	0	0	0	0
Gr89a	5.46908	0	0	0	0	0	0	0
CG34129	5.26463	0	0	0	0	0	0	0
TwdlW	3.98681	0	0	0	0	0	0	0
CG31262_1	4.65128	0	0	0	0	0	0	0
CG44259	6.18467	0	0	0	0	0	0	0
CG31418	4.70239	0	0	0	0	0	0	0
CG31419	5.36686	0	0	0	0	0	0	0
mei-W68	5.57131	0	0	0	0	0	0	0
CG42878	5.87799	0	0	0	0	0	0	0
CG32487	4.60016	0	0	0	0	0	0	0
CG2162_1	4.80462	0	0	0	0	0	0	0
CG2162_2	4.7535	0	0	0	0	0	0	0
CG15905	3.98681	0	0	0	0	0	0	0
Or56a	4.14015	0	0	0	0	0	0	0
CG14963	5.11129	0	0	0	0	0	0	0
CG14958	5.16241	0	0	0	0	0	0	0
CG32269	4.85573	0	0	0	0	0	0	0
CG7338	6.338	0	0	0	0	0	0	0
Rpn10	6.84913	0	0	0	0	0	0	0
CG14565	4.60016	0	0	0	0	0	0	0
CG43779	4.80462	0	0	0	0	0	0	0
CG16826	6.18467	0	0	0	0	0	0	0
Spn42De_1	6.90025	0	0	0	0	0	0	0
CG10859	6.03133	0	0	0	0	0	0	0
CG16852_1	6.74691	0	0	0	0	0	0	0
CG12831	6.44023	0	0	0	0	0	0	0
esn	12.4716	0	0	0	0	0	0	0
mst	6.49134	0	0	0	0	0	0	0
CG14615	4.60016	0	0	0	0	0	0	0
TwdlN	5.00907	0	0	0	0	0	0	0
CG14245	9.35367	0	0	0	0	0	0	0
CG43102_1	10.8359	0	0	0	0	0	0	0
CG14961	6.28689	0	0	0	0	0	0	0
CG7357	5.41797	0	0	0	0	0	0	0
CG13872	5.11129	0	0	0	0	0	0	0
CG10822	4.60016	0	0	0	0	0	0	0
CG32264	4.3446	0	0	0	0	0	0	0
CG11044	5.06018	0	0	0	0	0	0	0
Efhc1.2	5.67354	0	0	0	0	0	0	0
Hsl	8.48475	0	0	0	0	0	0	0
CG14984	6.69579	0	0	0	0	0	0	0
CG7139	10.7848	0	0	0	0	0	0	0
Cyp9b1	6.08244	0	0	0	0	0	0	0
nec	7.97362	0	0	0	0	0	0	0
CG33140	10.5293	0	0	0	0	0	0	0
CG30384	7.82028	0	0	0	0	0	0	0
CG1850	7.30915	0	0	0	0	0	0	0
wech	6.59357	0	0	0	0	0	0	0
CG43340_1	9.04699	0	0	0	0	0	0	0
CG12347_1	6.74691	0	0	0	0	0	0	0
cpo	6.54246	0	0	0	0	0	0	0
CG3339	6.79802	0	0	0	0	0	0	0
CG44290	4.65128	0	0	0	0	0	0	0
Gr98a	4.54905	0	0	0	0	0	0	0
hmw	5.46908	0	0	0	0	0	0	0
CG13426	4.08903	0	0	0	0	0	0	0
CG30154	5.67354	0	0	0	0	0	0	0
CG33785	11.0404	0	0	0	0	0	0	0
CG13438	3.78236	0	0	0	0	0	0	0
CG13443	3.68013	0	0	0	0	0	0	0
Ipk1	5.5202	0	0	0	0	0	0	0
Hem	8.2803	0	0	0	0	0	0	0
CG32450	6.23578	0	0	0	0	0	0	0
CG14451	5.06018	0	0	0	0	0	0	0
CG32454	7.46249	0	0	0	0	0	0	0
CG4691	3.78236	0	0	0	0	0	0	0
CG4701	3.68013	0	0	0	0	0	0	0
CG3491	4.3446	0	0	0	0	0	0	0
vig	4.49794	0	0	0	0	0	0	0
CG31055	5.98021	0	0	0	0	0	0	0
Ets98B	7.30915	0	0	0	0	0	0	0
CstF-64	6.84913	0	0	0	0	0	0	0
CG34282_1	6.38912	0	0	0	0	0	0	0
mino	7.97362	0	0	0	0	0	0	0
CG31226	6.13355	0	0	0	0	0	0	0
CG31226_1	6.18467	0	0	0	0	0	0	0
Rh2	4.49794	0	0	0	0	0	0	0
CG9394	10.6826	0	0	0	0	0	0	0
mago	9.14922	0	0	0	0	0	0	0
Ssl1	11.0915	0	0	0	0	0	0	0
CG40298	4.95795	0	0	0	0	0	0	0
CG13258	4.08903	0	0	0	0	0	0	0
S-Lap3	4.60016	0	0	0	0	0	0	0
A2bp1	4.29349	0	0	0	0	0	0	0
CG10440	5.16241	0	0	0	0	0	0	0
Spt-I	5.9291	0	0	0	0	0	0	0
CG9308_1	5.00907	0	0	0	0	0	0	0
AttC	4.19126	0	0	0	0	0	0	0
Gpdh	16.2028	0	0	0	0	0	0	0
CG31808	6.79802	0	0	0	0	0	0	0
ade2	12.676	0	0	0	0	0	0	0
CG15136	4.03792	0	0	0	0	0	0	0
Muc26B	4.49794	0	0	0	0	0	0	0
CG13983	7.76917	0	0	0	0	0	0	0
CG6279	5.41797	0	0	0	0	0	0	0
CG7638	8.53586	0	0	0	0	0	0	0
CG42575	4.44683	0	0	0	0	0	0	0
CG11407	4.03792	0	0	0	0	0	0	0
ninaE	4.7535	0	0	0	0	0	0	0
CG4465	4.29349	0	0	0	0	0	0	0
CG30062_1	7.92251	0	0	0	0	0	0	0
cic	9.20033	0	0	0	0	0	0	0
Vrp1_1	5.00907	0	0	0	0	0	0	0
CG34205	5.41797	0	0	0	0	0	0	0
CG11269	4.29349	0	0	0	0	0	0	0
mip120	14.6694	0	0	0	0	0	0	0
link	6.49134	0	0	0	0	0	0	0
CG13337	5.00907	0	0	0	0	0	0	0
CG10384	7.36026	0	0	0	0	0	0	0
CG16935	12.0627	0	0	0	0	0	0	0
CG9527	16.4073	0	0	0	0	0	0	0
CG9536	6.69579	0	0	0	0	0	0	0
CG5693	5.26463	0	0	0	0	0	0	0
Ent2	11.7049	0	0	0	0	0	0	0
Ptp36E_1	6.338	0	0	0	0	0	0	0
CG31636	7.30915	0	0	0	0	0	0	0
Spn27A	10.0181	0	0	0	0	0	0	0
fs(1)Ya	7.25804	0	0	0	0	0	0	0
CG32795	4.39571	0	0	0	0	0	0	0
CG12498	4.80462	0	0	0	0	0	0	0
ng4	4.80462	0	0	0	0	0	0	0
tlk_1	3.83347	0	0	0	0	0	0	0
CG11436	5.67354	0	0	0	0	0	0	0
CG32086	4.7535	0	0	0	0	0	0	0
pug	4.24237	0	0	0	0	0	0	0
CG16953	5.21352	0	0	0	0	0	0	0
CG42394	4.3446	0	0	0	0	0	0	0
CG14695	6.338	0	0	0	0	0	0	0
Lrrk	4.90684	0	0	0	0	0	0	0
Oamb	5.82687	0	0	0	0	0	0	0
nsr	7.46249	0	0	0	0	0	0	0
CycB	6.74691	0	0	0	0	0	0	0
CG42284	4.85573	0	0	0	0	0	0	0
CG8503	6.03133	0	0	0	0	0	0	0
CG3700	3.9357	0	0	0	0	0	0	0
Ih_2	4.39571	0	0	0	0	0	0	0
TTLL3A	6.54246	0	0	0	0	0	0	0
CG44271	5.21352	0	0	0	0	0	0	0
Nlg2_1	8.48475	0	0	0	0	0	0	0
ihog_1	6.79802	0	0	0	0	0	0	0
Atac1	14.0049	0	0	0	0	0	0	0
CG10399	13.0338	0	0	0	0	0	0	0
Cyp310a1_1	5.72465	0	0	0	0	0	0	0
CR42490	6.08244	0	0	0	0	0	0	0
Irk3	3.98681	0	0	0	0	0	0	0
rap	5.21352	0	0	0	0	0	0	0
Rpn13R	4.03792	0	0	0	0	0	0	0
CG5062	4.7535	0	0	0	0	0	0	0
CG17764	4.54905	0	0	0	0	0	0	0
XRCC1	6.23578	0	0	0	0	0	0	0
CG15784	4.14015	0	0	0	0	0	0	0
CG32762	4.08903	0	0	0	0	0	0	0
CG4151	5.00907	0	0	0	0	0	0	0
CG15764	4.14015	0	0	0	0	0	0	0
GAA1	6.84913	0	0	0	0	0	0	0
CG5718	5.41797	0	0	0	0	0	0	0
Est-6	4.29349	0	0	0	0	0	0	0
Smyd4	4.95795	0	0	0	0	0	0	0
toe	5.06018	0	0	0	0	0	0	0
CG10660	3.78236	0	0	0	0	0	0	0
CG10654	8.22918	0	0	0	0	0	0	0
Syp_2	6.84913	0	0	0	0	0	0	0
CG15696	4.19126	0	0	0	0	0	0	0
Ugt86Dd	4.29349	0	0	0	0	0	0	0
CG4757	4.3446	0	0	0	0	0	0	0
Ugt86De	3.78236	0	0	0	0	0	0	0
cu_1	6.44023	0	0	0	0	0	0	0
hdly	6.08244	0	0	0	0	0	0	0
KP78b	6.08244	0	0	0	0	0	0	0
pros	8.89365	0	0	0	0	0	0	0
sals_2	5.62242	0	0	0	0	0	0	0
PGRP-LB_1	8.79142	0	0	0	0	0	0	0
CG32834	5.46908	0	0	0	0	0	0	0
SNF4Agamma_1	5.62242	0	0	0	0	0	0	0
PPO3	9.66034	0	0	0	0	0	0	0
CG42703	4.3446	0	0	0	0	0	0	0
Gr59d	4.3446	0	0	0	0	0	0	0
Klp59C	5.72465	0	0	0	0	0	0	0
Klp59D	6.69579	0	0	0	0	0	0	0
CG13539	4.3446	0	0	0	0	0	0	0
CG12860	7.20692	0	0	0	0	0	0	0
CG12866	5.46908	0	0	0	0	0	0	0
CG13540	5.06018	0	0	0	0	0	0	0
CG9812	5.11129	0	0	0	0	0	0	0
Cyp6a21	4.85573	0	0	0	0	0	0	0
CG10249_1	4.54905	0	0	0	0	0	0	0
Or59c	5.77576	0	0	0	0	0	0	0
CG17349_1	6.08244	0	0	0	0	0	0	0
pod1	4.19126	0	0	0	0	0	0	0
Inx2_1	4.95795	0	0	0	0	0	0	0
CG14427	3.9357	0	0	0	0	0	0	0
Sxl	4.80462	0	0	0	0	0	0	0
Wbp2	4.29349	0	0	0	0	0	0	0
CG14120	3.88458	0	0	0	0	0	0	0
CG11262	5.9291	0	0	0	0	0	0	0
Taf12	7.20692	0	0	0	0	0	0	0
CG14717	4.65128	0	0	0	0	0	0	0
l(3)neo38_2	6.28689	0	0	0	0	0	0	0
CG6950	7.82028	0	0	0	0	0	0	0
CG6950_1	7.30915	0	0	0	0	0	0	0
CG43844_1	6.23578	0	0	0	0	0	0	0
Hsp70Aa	8.89365	0	0	0	0	0	0	0
Btk29A	5.9291	0	0	0	0	0	0	0
CG14274_1	4.24237	0	0	0	0	0	0	0
CG42819	3.88458	0	0	0	0	0	0	0
fu2	5.46908	0	0	0	0	0	0	0
Bace	4.49794	0	0	0	0	0	0	0
CG2258	4.44683	0	0	0	0	0	0	0
CG10958_1	4.49794	0	0	0	0	0	0	0
Moe	3.68013	0	0	0	0	0	0	0
CG10089_1	5.46908	0	0	0	0	0	0	0
CG3397	3.47568	0	0	0	0	0	0	0
ssp5	3.9357	0	0	0	0	0	0	0
CG13407	6.13355	0	0	0	0	0	0	0
dpr17	4.29349	0	0	0	0	0	0	0
rdhB	5.21352	0	0	0	0	0	0	0
CG42524	5.72465	0	0	0	0	0	0	0
CG30089_1	10.9382	0	0	0	0	0	0	0
Hnf4_1	5.72465	0	0	0	0	0	0	0
CG32986	4.95795	0	0	0	0	0	0	0
CG2974	6.64468	0	0	0	0	0	0	0
Hmr	5.67354	0	0	0	0	0	0	0
Tango5	5.87799	0	0	0	0	0	0	0
CG1637	4.44683	0	0	0	0	0	0	0
CG2076	6.69579	0	0	0	0	0	0	0
CG32668	5.16241	0	0	0	0	0	0	0
Tdrd3	8.33141	0	0	0	0	0	0	0
Teh3	5.31575	0	0	0	0	0	0	0
Teh2	6.18467	0	0	0	0	0	0	0
ImpL2_1	3.62902	0	0	0	0	0	0	0
DCX-EMAP	6.338	0	0	0	0	0	0	0
DCX-EMAP_1	5.41797	0	0	0	0	0	0	0
CG15021	4.39571	0	0	0	0	0	0	0
CG42540	10.4782	0	0	0	0	0	0	0
Dtg	5.67354	0	0	0	0	0	0	0
mus308	7.30915	0	0	0	0	0	0	0
CG8141	4.49794	0	0	0	0	0	0	0
CG1399	6.95136	0	0	0	0	0	0	0
CG30094	5.31575	0	0	0	0	0	0	0
cato	4.7535	0	0	0	0	0	0	0
Hmgs_1	5.82687	0	0	0	0	0	0	0
CG33299	5.06018	0	0	0	0	0	0	0
CG33299_1	6.49134	0	0	0	0	0	0	0
RpS2_1	5.82687	0	0	0	0	0	0	0
CG2444	3.78236	0	0	0	0	0	0	0
CG2025	3.73124	0	0	0	0	0	0	0
CG43156	4.24237	0	0	0	0	0	0	0
Uch-L5R	3.9357	0	0	0	0	0	0	0
CG13455	4.39571	0	0	0	0	0	0	0
CG32238	4.60016	0	0	0	0	0	0	0
CG13705	4.39571	0	0	0	0	0	0	0
CG17030	3.98681	0	0	0	0	0	0	0
CG42778	4.39571	0	0	0	0	0	0	0
CG9759	5.82687	0	0	0	0	0	0	0
rin	6.08244	0	0	0	0	0	0	0
f-cup	19.014	0	0	0	0	0	0	0
kermit	6.90025	0	0	0	0	0	0	0
CG5065	6.23578	0	0	0	0	0	0	0
CG14760	4.24237	0	0	0	0	0	0	0
CG30463	6.69579	0	0	0	0	0	0	0
hubl	3.98681	0	0	0	0	0	0	0
resilin	5.26463	0	0	0	0	0	0	0
kis_1	6.64468	0	0	0	0	0	0	0
CG3645	7.76917	0	0	0	0	0	0	0
CG3645_1	7.82028	0	0	0	0	0	0	0
MED15	6.95136	0	0	0	0	0	0	0
ush	4.44683	0	0	0	0	0	0	0
lwr	6.18467	0	0	0	0	0	0	0
CG13127	3.9357	0	0	0	0	0	0	0
CG33301	4.29349	0	0	0	0	0	0	0
Spn31A	4.90684	0	0	0	0	0	0	0
CG13135	4.49794	0	0	0	0	0	0	0
Mulk	6.13355	0	0	0	0	0	0	0
pie	13.3405	0	0	0	0	0	0	0
rad	3.9357	0	0	0	0	0	0	0
CG15754	4.24237	0	0	0	0	0	0	0
CG32633	3.88458	0	0	0	0	0	0	0
NnaD_1	4.03792	0	0	0	0	0	0	0
Gfat2	11.8582	0	0	0	0	0	0	0
CG11068	4.19126	0	0	0	0	0	0	0
Or98b	5.21352	0	0	0	0	0	0	0
betaNACtes3	4.08903	0	0	0	0	0	0	0
beat-VI_1	5.16241	0	0	0	0	0	0	0
PDCD-5	4.08903	0	0	0	0	0	0	0
Cpr72Ea	4.85573	0	0	0	0	0	0	0
spo	4.39571	0	0	0	0	0	0	0
CG5150	4.90684	0	0	0	0	0	0	0
CG14357	4.85573	0	0	0	0	0	0	0
Gel	5.77576	0	0	0	0	0	0	0
TwdlF	4.19126	0	0	0	0	0	0	0
TwdlV	4.19126	0	0	0	0	0	0	0
CG9766	5.46908	0	0	0	0	0	0	0
Aats-met	8.33141	0	0	0	0	0	0	0
Skp2	6.59357	0	0	0	0	0	0	0
Crz	4.3446	0	0	0	0	0	0	0
soti	4.85573	0	0	0	0	0	0	0
CG14651	7.46249	0	0	0	0	0	0	0
CG43107	3.78236	0	0	0	0	0	0	0
CG8746	8.58697	0	0	0	0	0	0	0
CG8746_1	6.79802	0	0	0	0	0	0	0
CG8230	7.15581	0	0	0	0	0	0	0
CG13743	6.49134	0	0	0	0	0	0	0
CG42649	5.46908	0	0	0	0	0	0	0
Prp38	14.5161	0	0	0	0	0	0	0
Sardh	4.65128	0	0	0	0	0	0	0
OstDelta	8.53586	0	0	0	0	0	0	0
CG4291	12.2671	0	0	0	0	0	0	0
kraken	12.7271	0	0	0	0	0	0	0
dbe	16.1517	0	0	0	0	0	0	0
Lsp1beta	5.82687	0	0	0	0	0	0	0
CG14340_1	7.46249	0	0	0	0	0	0	0
CG7299	4.19126	0	0	0	0	0	0	0
YL-1	6.74691	0	0	0	0	0	0	0
Acp32CD	4.70239	0	0	0	0	0	0	0
hgo	3.98681	0	0	0	0	0	0	0
CG14410	4.65128	0	0	0	0	0	0	0
CG12539	4.29349	0	0	0	0	0	0	0
CG9522	4.60016	0	0	0	0	0	0	0
Dhc98D	5.82687	0	0	0	0	0	0	0
CG33177	3.68013	0	0	0	0	0	0	0
CG12413	4.85573	0	0	0	0	0	0	0
Gmap	3.88458	0	0	0	0	0	0	0
CG7860	7.05359	0	0	0	0	0	0	0
CG10000	4.44683	0	0	0	0	0	0	0
CG42354	4.90684	0	0	0	0	0	0	0
Jon65Aiii	4.90684	0	0	0	0	0	0	0
Ets65A	3.98681	0	0	0	0	0	0	0
sinah	5.11129	0	0	0	0	0	0	0
Lmpt	6.54246	0	0	0	0	0	0	0
Papst2_1	8.94476	0	0	0	0	0	0	0
CG32396_1	9.45589	0	0	0	0	0	0	0
CG32395	4.08903	0	0	0	0	0	0	0
velo	5.31575	0	0	0	0	0	0	0
CG10103	8.89365	0	0	0	0	0	0	0
CG10103_1	4.24237	0	0	0	0	0	0	0
Cad88C	8.6892	0	0	0	0	0	0	0
jvl_1	8.48475	0	0	0	0	0	0	0
CG14857	5.21352	0	0	0	0	0	0	0
CG2022	7.15581	0	0	0	0	0	0	0
CG30323	4.85573	0	0	0	0	0	0	0
dpr16_1	5.11129	0	0	0	0	0	0	0
dpr16_2	6.338	0	0	0	0	0	0	0
PpY-55A	5.31575	0	0	0	0	0	0	0
CG5770	4.03792	0	0	0	0	0	0	0
wun2	4.65128	0	0	0	0	0	0	0
Pdk	4.95795	0	0	0	0	0	0	0
Pcl	7.66694	0	0	0	0	0	0	0
Or45b	8.74031	0	0	0	0	0	0	0
CG30339	5.31575	0	0	0	0	0	0	0
CG14346	4.3446	0	0	0	0	0	0	0
CG31926	4.49794	0	0	0	0	0	0	0
CG31933	5.46908	0	0	0	0	0	0	0
Rok	5.36686	0	0	0	0	0	0	0
Sirt7_1	10.1715	0	0	0	0	0	0	0
sing	3.83347	0	0	0	0	0	0	0
CG34325	4.60016	0	0	0	0	0	0	0
CG9634	4.03792	0	0	0	0	0	0	0
CG11897_1	5.98021	0	0	0	0	0	0	0
CG11899	7.61583	0	0	0	0	0	0	0
Ef1gamma_1	8.02473	0	0	0	0	0	0	0
l(1)G0222_1	4.95795	0	0	0	0	0	0	0
CG12992	4.08903	0	0	0	0	0	0	0
CG7568	4.19126	0	0	0	0	0	0	0
CG33278	4.44683	0	0	0	0	0	0	0
CG2604	14.3116	0	0	0	0	0	0	0
Gyc88E	3.88458	0	0	0	0	0	0	0
Zip88E	9.91591	0	0	0	0	0	0	0
CG14866	6.08244	0	0	0	0	0	0	0
Aats-ser	13.9538	0	0	0	0	0	0	0
CG44013	3.98681	0	0	0	0	0	0	0
asl	7.87139	0	0	0	0	0	0	0
lectin-46Ca	12.676	0	0	0	0	0	0	0
dila_1	6.59357	0	0	0	0	0	0	0
CG1667	7.66694	0	0	0	0	0	0	0
CG18446	4.90684	0	0	0	0	0	0	0
Mef2	4.70239	0	0	0	0	0	0	0
CG11723	11.0404	0	0	0	0	0	0	0
CG34172_1	6.28689	0	0	0	0	0	0	0
CG17242	4.19126	0	0	0	0	0	0	0
CG32547	5.41797	0	0	0	0	0	0	0
psh	3.98681	0	0	0	0	0	0	0
CCKLR-17D3	5.41797	0	0	0	0	0	0	0
bnb	5.67354	0	0	0	0	0	0	0
Vps16B	19.4229	0	0	0	0	0	0	0
rictor	4.65128	0	0	0	0	0	0	0
rictor_1	5.67354	0	0	0	0	0	0	0
CG8034	3.68013	0	0	0	0	0	0	0
CG14200	5.00907	0	0	0	0	0	0	0
Tao	4.29349	0	0	0	0	0	0	0
CG13674	8.2803	0	0	0	0	0	0	0
CG5623	3.88458	0	0	0	0	0	0	0
ird5	6.59357	0	0	0	0	0	0	0
glob3	4.3446	0	0	0	0	0	0	0
CAP_1	6.18467	0	0	0	0	0	0	0
Gr23a	3.73124	0	0	0	0	0	0	0
Cpr23B	4.19126	0	0	0	0	0	0	0
Tpi	10.8359	0	0	0	0	0	0	0
CG15531	5.67354	0	0	0	0	0	0	0
CG9737	4.3446	0	0	0	0	0	0	0
Osi23	3.83347	0	0	0	0	0	0	0
spdo	8.07584	0	0	0	0	0	0	0
PH4alphaSG2	4.70239	0	0	0	0	0	0	0
PH4alphaMP	5.21352	0	0	0	0	0	0	0
CG17352	6.79802	0	0	0	0	0	0	0
CG17352_1	7.15581	0	0	0	0	0	0	0
St1	6.69579	0	0	0	0	0	0	0
CG6765	9.60923	0	0	0	0	0	0	0
se	6.08244	0	0	0	0	0	0	0
CG18128	10.5293	0	0	0	0	0	0	0
CG4763	7.20692	0	0	0	0	0	0	0
TM4SF	7.66694	0	0	0	0	0	0	0
Nap1	7.87139	0	0	0	0	0	0	0
CG2812_1	5.5202	0	0	0	0	0	0	0
Phm	8.84254	0	0	0	0	0	0	0
CG15580	4.95795	0	0	0	0	0	0	0
Osi4	3.68013	0	0	0	0	0	0	0
CG2336	6.64468	0	0	0	0	0	0	0
CG1307	14.925	0	0	0	0	0	0	0
Mat1	6.28689	0	0	0	0	0	0	0
scw	4.7535	0	0	0	0	0	0	0
scw_1	3.68013	0	0	0	0	0	0	0
CG30015_1	5.36686	0	0	0	0	0	0	0
barr	15.0272	0	0	0	0	0	0	0
CG9664	4.54905	0	0	0	0	0	0	0
CG3238	6.95136	0	0	0	0	0	0	0
CG31954	5.21352	0	0	0	0	0	0	0
tmod	4.3446	0	0	0	0	0	0	0
cindr_2	8.22918	0	0	0	0	0	0	0
CG11318	4.29349	0	0	0	0	0	0	0
CG16786	6.74691	0	0	0	0	0	0	0
Argk	10.6826	0	0	0	0	0	0	0
Pdxk_1	13.9027	0	0	0	0	0	0	0
CG4461	6.69579	0	0	0	0	0	0	0
alpha-Est8	4.24237	0	0	0	0	0	0	0
alpha-Est4aPsi	3.52679	0	0	0	0	0	0	0
shn_1	5.87799	0	0	0	0	0	0	0
CG10651	4.54905	0	0	0	0	0	0	0
CG17571	4.54905	0	0	0	0	0	0	0
alphaTry	8.43363	0	0	0	0	0	0	0
betaTry	4.80462	0	0	0	0	0	0	0
iotaTry	5.31575	0	0	0	0	0	0	0
Tsp47F	5.00907	0	0	0	0	0	0	0
CG15130	3.78236	0	0	0	0	0	0	0
CG31777	4.7535	0	0	0	0	0	0	0
CG31961	6.13355	0	0	0	0	0	0	0
pinta	5.26463	0	0	0	0	0	0	0
gskt	7.61583	0	0	0	0	0	0	0
mRpL45	11.4493	0	0	0	0	0	0	0
loco	3.9357	0	0	0	0	0	0	0
lox	6.90025	0	0	0	0	0	0	0
lox_1	6.28689	0	0	0	0	0	0	0
CG7029	5.87799	0	0	0	0	0	0	0
CG4723	6.338	0	0	0	0	0	0	0
CG4723_1	6.23578	0	0	0	0	0	0	0
CG11550_1	4.24237	0	0	0	0	0	0	0
CG42693	6.54246	0	0	0	0	0	0	0
ttk	5.87799	0	0	0	0	0	0	0
CG6660	5.62242	0	0	0	0	0	0	0
Prosalpha4T2	5.67354	0	0	0	0	0	0	0
Ir60f	5.26463	0	0	0	0	0	0	0
Smvt	5.36686	0	0	0	0	0	0	0
CG44838_1	8.38252	0	0	0	0	0	0	0
CG3222	3.98681	0	0	0	0	0	0	0
CG16719	4.19126	0	0	0	0	0	0	0
Ance-5	6.74691	0	0	0	0	0	0	0
CG6707	4.03792	0	0	0	0	0	0	0
CG9083	8.94476	0	0	0	0	0	0	0
Tpc2	8.89365	0	0	0	0	0	0	0
pain	3.73124	0	0	0	0	0	0	0
pain_1	4.39571	0	0	0	0	0	0	0
Prat	13.4938	0	0	0	0	0	0	0
dsx	4.29349	0	0	0	0	0	0	0
ImpE3	6.74691	0	0	0	0	0	0	0
tap	5.82687	0	0	0	0	0	0	0
mAChR-B	4.90684	0	0	0	0	0	0	0
CG7910	4.90684	0	0	0	0	0	0	0
CG18249	4.39571	0	0	0	0	0	0	0
CG31678_1	5.36686	0	0	0	0	0	0	0
CG9319	15.3339	0	0	0	0	0	0	0
Cyp6g2	6.79802	0	0	0	0	0	0	0
CR33317	4.85573	0	0	0	0	0	0	0
CG9257	14.925	0	0	0	0	0	0	0
CG8112	5.98021	0	0	0	0	0	0	3.80595
CG13318	4.65128	0	0	0	0	0	0	5.10344
dimm	4.60016	0	0	0	0	0	0	3.89245
CG42708_2	4.39571	0	0	0	0	0	0	3.89245
825-Oak	3.9357	0	0	0	0	0	0	3.97895
CG17683_1	7.97362	0	0	0	0	0	0	5.06019
CG32319	4.7535	0	0	0	0	0	0	4.36819
CG12091	8.74031	0	0	0	0	0	0	7.04966
CG18788	4.44683	0	0	0	0	0	0	4.15195
CG1143	4.14015	0	0	0	0	0	0	4.32495
Mob4	15.5383	0	0	0	0	0	0	8.39039
Rab2	6.69579	0	0	0	0	0	0	4.62769
Hex-t1	6.59357	0	0	0	0	0	0	4.97369
Ir56b	5.72465	0	0	0	0	0	0	3.97895
Act79B	5.21352	0	0	0	0	0	0	4.36819
CG7953	4.54905	0	0	0	0	0	0	4.23845
CG2137	5.57131	0	0	0	0	0	0	5.40618
CG7715	4.85573	0	0	0	0	0	0	4.58444
EndoA	14.0561	0	0	0	0	0	0	6.57392
CG3793	15.9983	0	0	0	0	0	0	9.25538
CG33493	9.35367	0	0	0	0	0	0	5.53593
Ucp4B	7.25804	0	0	0	0	0	0	5.01694
Prosbeta4	6.84913	0	0	0	0	0	0	4.88719
mtTFB1	9.8648	0	0	0	0	0	0	5.79543
CG5964	6.338	0	0	0	0	0	0	5.36293
CG10877	7.87139	0	0	0	0	0	0	5.18993
Rpn13	6.95136	0	0	0	0	0	0	5.44943
Coprox	16.8162	0	0	0	0	0	0	8.60664
CG10623	5.77576	0	0	0	0	0	0	4.23845
Mcm3	6.90025	0	0	0	0	0	0	4.06545
[truncated: 8,662 more rows]

## Sheet: Supplementary Data 4b
Genes bound by H2BK17pr under AL treatment.
Gene name	0h	3h	6h	9h	12h	15h	18h	21h
Ppa	0	0	9.40375	5.76803	7.91225	0	0	8.39636
Ada	0	0	7.57713	5.65711	7.07201	0	6.58217	0
CG17186	0	0	5.54754	4.32602	4.76135	0	4.84687	0
Topors	0	0	6.02111	4.9361	5.39153	0	5.2059	4.91679
CG12267	6.59321	0	0	0	6.02171	6.1641	0	0
bw	4.4784	0	0	0	4.55129	4.17361	0	0
Aats-pro	4.6028	0	0	0	5.60159	5.00833	0	0
ERR	4.976	0	0	0	4.76135	5.20096	0	0
CG3107	4.9138	0	0	0	5.18147	5.71463	0	0
FRG1	4.976	0	0	0	5.53157	5.84305	0	0
Elp3	7.40181	0	0	0	5.88167	7.12724	0	0
lectin-46Cb	5.909	0	0	0	5.25149	4.87991	0	0
CG6276	6.0334	0	0	0	6.37181	6.61356	6.34281	0
PIP5K59B	4.5406	0	0	0	5.04143	5.26517	4.96654	0
l(2)tid	5.7846	0	0	0	6.86195	5.97147	5.92395	0
Dat	4.976	0	0	0	5.04143	5.39359	5.74444	0
CG14286	6.90421	0	0	0	6.86195	8.09038	7.47973	0
Bgb	5.4114	0	0	0	6.30179	6.35673	5.44525	0
Surf1	5.287	0	0	0	5.60159	5.522	6.52233	0
cype	5.1626	0	0	0	4.76135	4.17361	5.98379	0
zf30C	4.7894	0	0	0	4.76135	5.00833	5.92395	0
CG43129	3.9186	0	0	0	4.34123	4.36624	4.428	0
CG31769	4.4162	0	0	0	4.41125	4.23782	4.30833	0
CG30156	5.3492	0	0	0	5.88167	6.03568	5.6846	5.21936
CG10053	0	0	5.41223	4.38148	5.81165	5.32938	0	0
ird1	0	0	4.39744	4.32602	5.32151	5.522	0	0
Irp-1B	0	0	6.42703	5.04703	6.51185	6.29252	0	0
CG33977	0	0	5.20927	3.60502	4.34123	4.94412	0	0
Bre1	0	0	4.6004	3.88233	3.8511	3.91677	0	0
CG5235	0	0	4.87101	4.38148	4.41125	5.84305	0	0
Elp2	0	0	4.87101	4.43695	4.41125	5.20096	0	0
san	0	0	5.47989	4.54787	5.53157	5.58621	0	0
AANATL2	0	0	4.6004	4.43695	5.46155	4.55886	0	0
CG31549	0	0	8.11835	6.37811	7.77221	8.09038	0	6.73222
CG12012	0	0	6.49468	4.71425	5.88167	6.54935	0	6.95914
CG2126	0	0	6.15641	4.71425	5.88167	5.58621	5.6846	0
EloC	0	0	5.7505	4.27056	4.90139	6.42094	5.50508	0
CG4788	0	0	5.20927	4.60333	5.74163	5.71463	5.50508	0
RpL30	0	0	6.02111	5.32433	5.60159	6.54935	5.50508	0
Mkk4	0	0	5.68284	5.82349	6.16175	6.48514	6.642	0
CG13807	0	0	7.37417	6.76634	7.63217	8.15459	6.70184	0
His2B:CG33868	0	0	24.558	21.1864	22.2663	22.2806	21.422	0
CG5414	0	0	4.46509	4.15964	5.32151	4.8157	4.428	0
HIPP1	0	0	5.61519	4.76972	5.25149	6.29252	5.2059	0
Bub1	0	0	5.00632	4.76972	4.97141	5.84305	5.6846	0
Rif1	0	0	4.53274	4.54787	5.60159	5.90726	5.56492	0
mfrn	0	0	5.00632	3.82687	5.53157	5.84305	4.90671	0
CG11523	0	0	5.61519	4.9361	5.88167	5.97147	5.56492	6.12707
Rlb1	0	0	6.29172	5.26887	6.44183	6.35673	6.40265	6.05143
Fmr1	0	0	4.6004	3.82687	4.41125	4.43045	4.428	3.93343
CG4360	0	0	5.27693	4.71425	5.11145	5.07254	4.84687	4.91679
Tdrd3	0	0	5.20927	4.9361	5.46155	4.68728	5.02638	4.99243
Opbp	0	0	6.35937	4.88064	4.83137	6.48514	4.96654	5.52193
mRpL52	0	0	4.80336	5.04703	5.60159	5.32938	5.6846	4.7655
Rs1	0	0	5.8858	5.87895	5.95169	5.77884	5.32557	5.44629
CG2063	0	0	5.47989	4.82518	5.53157	4.68728	5.08622	4.84114
bsf	0	4.67807	5.47989	4.60333	0	0	0	0
morgue	0	7.62886	6.9006	5.82349	0	0	0	0
Rtnl1	0	6.11748	6.42703	5.54618	0	0	0	0
CG12171	0	7.41295	7.78008	5.87895	0	0	0	0
ana2	0	6.11748	5.61519	4.04871	0	0	0	0
vito	0	5.97354	6.49468	5.15795	0	0	0	0
CG14286_1	0	8.92433	6.42703	6.37811	0	0	0	7.11043
CG17385	0	5.32581	5.41223	4.71425	0	0	5.98379	0
CG12393	0	7.48492	6.96825	5.82349	0	0	6.82152	0
CG7296	0	4.10231	4.26213	3.60502	0	0	4.72719	0
Tgi	0	4.53413	5.95346	4.15964	0	0	4.12881	0
Gclm	0	7.19704	5.54754	4.65879	0	0	5.08622	5.37064
mtacp1	0	5.97354	6.69764	6.26719	0	0	5.14606	5.74886
His3:CG33848	0	11.1554	11.501	12.5344	0	0	10.711	10.7413
CG5276	0	7.7728	6.35937	6.04534	0	0	5.6846	5.59757
CG43192	0	5.25384	4.80336	4.76972	0	5.39359	0	0
CG8397	0	5.46975	6.29172	4.99156	0	5.71463	0	0
Ice2	0	5.54172	5.00632	4.76972	0	5.71463	0	0
pkaap	0	3.8864	4.05917	4.10417	0	4.1094	0	0
CG42361	0	7.34098	6.76529	6.15626	0	6.8704	0	0
l(2)37Cd	0	6.04551	5.47989	4.54787	0	5.522	0	0
mbm	0	6.90916	6.49468	5.54618	0	6.1641	0	0
CG10866	0	5.61369	5.20927	4.2151	0	6.03568	0	0
CG9596	0	4.82202	5.27693	4.32602	0	5.13675	0	0
CG7156	0	5.68566	5.8858	5.26887	0	6.22831	0	0
CG6463	0	5.32581	4.87101	4.88064	0	4.23782	0	0
cold	0	5.18187	4.93866	4.15964	0	4.36624	0	0
Ack-like	0	3.8864	5.00632	3.66048	0	4.30203	0	3.78214
mRpS26	0	6.40536	5.95346	5.15795	0	6.99882	0	4.99243
Wdr82	0	5.75763	5.14162	6.1008	0	5.97147	0	4.84114
CG7059	0	5.8296	5.27693	4.9361	0	5.4578	0	5.44629
yps	0	4.96596	5.81815	4.38148	0	5.4578	5.32557	0
TppII	0	6.47733	5.7505	5.21341	0	6.1641	5.26573	0
CG12477	0	5.03793	3.72091	3.99325	0	4.30203	4.00914	0
Pex14	0	4.96596	5.41223	4.27056	0	6.22831	5.14606	0
imd	0	6.11748	5.54754	5.26887	0	6.99882	5.14606	0
CG6937	0	5.97354	6.02111	4.43695	0	5.65042	5.14606	0
mRpL45	0	5.39778	5.34458	4.15964	0	6.22831	5.14606	0
CG5854	0	6.26142	5.81815	5.54618	0	6.42094	5.56492	0
CG5706	0	4.17428	4.66805	3.82687	0	4.87991	4.72719	0
Pex10	0	5.97354	6.22407	5.49072	0	5.71463	5.6846	0
Uev1A	0	4.17428	4.66805	3.60502	0	3.78835	4.66735	0
por	0	4.6061	4.66805	4.49241	0	4.55886	4.78703	0
CG8319	0	6.47733	6.49468	5.54618	0	5.58621	5.6846	0
trus	0	6.69324	5.41223	5.04703	0	6.54935	5.98379	0
CG5961	0	5.90157	6.08876	5.49072	0	6.29252	5.86411	0
D19B	0	6.69324	6.08876	5.15795	0	6.35673	5.80427	0
CstF-64	0	5.54172	5.00632	3.99325	0	5.39359	4.428	0
CG1231	0	5.18187	5.54754	4.43695	0	5.00833	4.78703	0
CG4159	0	6.98113	5.34458	4.76972	0	5.13675	6.04363	4.99243
CG17361	0	6.18945	5.41223	5.65711	0	5.65042	6.28298	5.8245
CG12301	0	5.90157	5.54754	5.04703	0	5.90726	5.14606	4.61422
Su(z)12	0	4.96596	4.12683	4.43695	0	4.49465	4.24849	4.16036
CG6758	0	7.91674	6.29172	5.98988	0	6.99882	6.46249	5.59757
Atg4a	0	6.69324	6.69764	6.21172	0	7.19145	6.82152	6.20272
CG11168	0	5.8296	5.8858	4.49241	0	6.09989	4.36816	5.97579
Ets97D	0	5.46975	6.42703	6.65542	0	5.20096	5.50508	4.91679
btz	0	6.33339	6.15641	4.88064	0	5.77884	5.62476	5.8245
His4:CG33887	0	11.1554	11.1627	11.1478	0	9.24615	10.8307	10.4387
His3:CG33836	0	10.8675	12.1099	10.3159	0	10.9156	10.4716	11.1951
MrgBP	0	9.85994	8.45661	6.71088	0	8.41143	7.53957	8.32072
Rpb5	0	5.32581	5.20927	4.54787	0	5.522	4.90671	5.44629
CG6950	0	5.39778	5.8858	4.65879	0	5.07254	5.08622	5.06807
ash2	0	0	0	4.65879	6.02171	0	0	0
Sec63	0	0	0	9.09574	9.87281	0	0	0
Tom20	0	0	0	3.66048	4.41125	0	0	0
CG32425	0	0	0	3.43863	4.13117	0	0	0
vig	0	0	0	4.2151	4.83137	0	0	0
Ir56c	0	0	0	3.93779	4.13117	0	0	0
lkb1	0	0	0	5.65711	6.30179	0	0	5.59757
EloA	0	0	0	5.54618	5.88167	0	0	5.06807
Pp1alpha-96A	0	0	0	4.99156	5.88167	0	0	5.8245
Nup37	0	0	0	3.66048	3.78108	0	0	4.53857
CG6752	0	0	0	3.7714	3.99113	0	4.78703	0
Surf4	0	0	0	4.82518	6.09173	0	6.76168	0
Fdxh	0	0	0	3.99325	5.25149	0	4.54768	0
CG12264	0	0	0	6.48903	7.70219	0	7.53957	0
Sec24AB	0	0	0	4.32602	4.97141	0	4.84687	0
prod	0	0	0	5.3798	7.00199	0	7.12071	0
CG5050	4.665	4.31822	4.19448	3.99325	0	0	0	0
CkIIalpha-i3	5.1004	5.8296	5.14162	4.43695	0	0	0	6.05143
tun	5.9712	7.41295	7.0359	6.71088	0	0	0	6.12707
CG5793	5.6602	4.89399	5.54754	4.04871	0	0	5.56492	0
CG7791	4.2918	6.11748	5.41223	4.99156	0	0	5.44525	0
Pal1	5.287	6.5493	6.22407	4.99156	0	0	5.50508	0
LamC	5.7846	6.90916	6.29172	3.82687	0	0	5.08622	0
CG9143	5.1626	6.04551	5.8858	4.82518	0	0	6.10346	0
betaggt-I	5.4736	5.97354	6.69764	5.82349	0	0	5.86411	0
Hsp70Ab	5.3492	6.47733	5.8858	4.43695	0	0	5.50508	4.7655
CG3984	4.8516	5.25384	5.8858	5.93441	0	0	5.02638	4.7655
Mtch	6.1578	5.03793	6.08876	5.32433	0	0	6.34281	5.59757
CG13484	6.0956	7.48492	6.15641	5.10249	0	0	4.78703	5.74886
csul	5.7224	5.39778	4.93866	5.3798	0	0	5.98379	5.14372
pUf68	4.4162	0	4.46509	0	0	0	0	0
CG13609	6.3444	0	6.15641	0	0	0	0	0
CG10077	4.6028	0	5.07397	0	0	0	0	0
bin3	4.4162	0	4.53274	0	0	0	0	0
CG9300	4.8516	0	5.7505	0	0	0	0	0
asparagine-synthetase	4.4162	0	4.93866	0	0	0	0	0
babo	4.665	0	5.68284	0	0	0	0	0
RpS15Ab	6.4688	0	7.37417	0	0	0	0	0
CG5815	5.1626	0	5.34458	0	0	0	0	0
Pgk	6.53101	0	7.44182	0	0	0	0	0
Acer	5.287	0	4.87101	0	0	0	0	0
CG16833	3.9808	0	4.53274	0	0	0	0	0
CG7362	4.2918	0	5.20927	0	0	0	0	4.53857
TfIIEbeta	5.4114	0	5.61519	0	0	0	0	5.90014
CG5823	3.8564	0	4.7357	0	0	0	4.30833	0
Aats-gln	8.64581	0	7.64478	0	0	0	7.36006	0
Or67d	5.4736	0	5.54754	0	0	0	5.74444	0
crim	4.1052	0	4.46509	0	0	0	4.428	0
GstE4	4.9138	0	4.53274	0	0	0	4.66735	0
Syx17	4.5406	0	4.39744	0	0	0	4.428	0
CG13970	5.9712	0	4.80336	0	0	0	5.6846	5.97579
CG31125	4.976	0	5.34458	0	0	0	5.38541	6.05143
moi	5.1626	0	5.7505	0	0	0	5.32557	5.59757
CG3800	0	0	0	4.54787	5.32151	5.4578	0	0
TfIIA-L	0	0	0	5.15795	5.04143	5.32938	0	0
CG34200	0	0	0	4.88064	4.48127	5.26517	0	0
Ppt2	0	0	0	3.93779	4.20119	4.8157	0	0
RpI1	0	0	0	5.15795	4.76135	5.522	0	0
CG44243	0	0	0	4.65879	5.11145	5.39359	0	0
mRpL32	0	0	0	4.82518	5.74163	6.74198	0	5.52193
CG3430	0	0	0	5.26887	5.60159	5.58621	0	5.74886
CG9948	0	0	0	3.71594	4.76135	4.75149	4.54768	0
chb	0	0	0	4.43695	4.69133	4.62307	4.84687	0
CG4495	0	0	0	4.76972	4.90139	5.84305	5.50508	0
scaf	0	0	0	3.99325	5.04143	6.09989	4.30833	0
CG33116	0	0	0	4.54787	5.04143	5.07254	4.12881	0
CG6512	0	0	0	5.04703	5.95169	6.54935	6.642	5.06807
CG42575	0	4.39019	0	3.82687	0	0	0	0
Tango8	0	6.47733	0	4.65879	0	0	0	0
CG44245	0	4.17428	0	3.88233	0	0	0	0
thoc5	0	6.62127	0	5.15795	0	0	0	0
AP-2mu	0	5.75763	0	4.99156	0	0	0	0
CG6845	0	5.68566	0	4.15964	0	0	0	0
Tbc1d15-17	0	5.75763	0	5.49072	0	0	0	0
RPA2	0	6.33339	0	4.27056	0	0	0	0
CG9795	0	4.67807	0	4.88064	0	0	0	0
CG12173	0	5.39778	0	4.43695	0	0	0	0
l(1)G0045	0	4.17428	0	3.71594	0	0	0	0
CG9312	0	3.67049	0	3.43863	0	0	0	0
CG14864	0	5.25384	0	4.49241	0	0	0	0
CTCF	0	14.8979	0	10.2604	0	0	0	0
CG14291	0	5.90157	0	3.93779	0	0	0	0
His3:CG33839	0	11.2274	0	10.3714	0	0	0	10.5144
CG31445	0	4.67807	0	4.82518	0	0	0	4.68986
jvl	0	6.18945	0	4.49241	0	0	0	4.46293
Trl	0	5.8296	0	4.2151	0	0	4.78703	0
AGO2	0	4.53413	0	3.71594	0	0	4.12881	0
Diap2	0	5.1099	0	4.88064	0	0	4.428	0
CG15168	0	5.90157	0	5.93441	0	0	5.86411	0
heph	0	5.90157	0	5.98988	0	0	5.6846	0
Mcr	0	3.45458	0	3.60502	0	0	3.82962	0
CG6813	0	5.97354	0	4.65879	0	0	5.80427	0
Csk	0	5.90157	0	4.82518	0	0	4.84687	0
MRG15	0	4.96596	0	4.32602	0	0	5.02638	0
CG10508	0	5.39778	0	4.54787	0	0	4.54768	0
CG5567	0	5.1099	0	4.2151	0	0	5.50508	4.61422
CG3499	0	5.32581	0	4.65879	0	0	5.38541	4.61422
CG7200	5.2248	5.54172	5.95346	4.65879	0	5.71463	0	0
Gr61a	5.8468	8.56447	5.47989	5.54618	0	7.5767	0	0
CG6685	4.7272	5.1099	5.47989	4.65879	0	5.13675	0	0
His-Psi:CR31754	5.6602	5.32581	6.42703	6.54449	0	6.99882	0	0
Rpn6	4.9138	5.39778	4.93866	4.04871	0	6.48514	0	0
CG30094	4.7272	5.03793	5.47989	4.15964	0	5.20096	0	0
RpL6	6.71761	6.04551	7.44182	5.98988	0	5.71463	0	0
CG13096	5.4114	5.03793	4.7357	4.43695	0	5.522	0	0
CSN5	5.6602	6.11748	6.42703	5.32433	0	6.35673	0	6.8835
Use1	5.7846	6.18945	4.53274	4.71425	0	5.26517	0	4.46293
CR42842	6.3444	4.96596	6.29172	4.88064	0	5.522	0	5.06807
CG1888	7.09081	7.26901	7.84774	6.04534	0	8.47563	0	7.33736
Rb97D	4.1674	5.1099	5.8858	4.65879	0	4.49465	0	4.7655
epsilonCOP	5.1626	6.33339	5.8858	4.49241	0	5.71463	0	5.52193
Rab6	4.1674	5.8296	6.49468	5.15795	0	4.43045	0	4.31164
CG9791	4.4162	4.53413	5.07397	3.71594	0	5.07254	0	4.46293
MBD-R2	4.354	6.11748	5.8858	4.88064	0	5.522	5.02638	0
CG5013	3.9808	5.32581	4.53274	4.04871	0	5.13675	5.14606	0
sll	6.2822	7.41295	5.81815	4.99156	0	6.99882	5.32557	0
CR42786	5.7224	5.61369	5.95346	4.32602	0	4.8157	5.08622	0
CG13850	5.3492	6.47733	5.61519	4.54787	0	4.94412	5.56492	0
VhaM9.7-c	5.6602	6.11748	5.47989	4.65879	0	5.32938	5.86411	0
CG13663	3.9808	4.10231	4.53274	3.43863	0	4.49465	4.96654	0
CG32036	3.8564	4.46216	4.93866	3.32771	0	3.91677	4.30833	0
CG8009	5.3492	5.75763	4.87101	4.49241	0	5.71463	5.56492	0
Ube3a	4.665	5.68566	5.81815	4.60333	0	4.43045	4.36816	0
Vha16-3	5.0382	4.46216	4.93866	4.10417	0	4.94412	5.26573	0
His1:CG33822	8.52141	7.48492	8.0507	6.98819	0	7.44828	8.55682	0
CG10732	5.0382	6.90916	5.14162	4.82518	0	5.77884	5.6846	0
His3:CG33860	10.6984	10.0759	11.5686	12.4234	0	10.8514	10.5913	0
CG17029	4.7894	5.18187	5.07397	4.2151	0	5.65042	4.428	0
mib1	4.7894	4.96596	6.42703	4.43695	0	4.94412	4.06898	0
CG13248	4.6028	4.67807	4.6004	3.60502	0	5.07254	4.84687	0
CG7338	5.4736	5.61369	5.81815	3.93779	0	4.8157	5.02638	0
CG1371	4.2296	4.75004	4.80336	3.54956	0	3.85256	4.48784	0
CG34133	3.6698	3.95837	4.53274	3.71594	0	4.04519	4.428	0
CG2218	5.9712	7.26901	5.7505	5.60164	0	5.71463	6.1633	0
Ef1beta	4.8516	5.1099	3.72091	3.88233	0	5.58621	4.96654	0
CG15387	5.2248	4.96596	5.81815	5.04703	0	5.58621	5.02638	0
FK506-bp2	4.7894	5.68566	4.6004	4.04871	0	4.68728	4.60752	0
CG7914	4.5406	6.04551	6.29172	4.04871	0	6.1641	5.74444	0
CG34394	5.909	5.54172	5.47989	4.27056	0	4.8157	5.50508	0
CG3295	3.8564	5.03793	5.00632	3.99325	0	5.13675	4.90671	0
CG31648	6.4688	7.0531	7.17121	5.71257	0	7.38408	6.94119	0
CG8475	4.4162	4.82202	5.7505	3.88233	0	4.62307	4.60752	0
CG16890	5.9712	5.90157	6.42703	5.60164	0	7.25566	6.40265	0
Hr83	5.4114	5.46975	5.00632	4.2151	0	5.65042	4.72719	0
CG1041	4.2918	4.6061	6.22407	3.99325	0	5.4578	5.38541	0
CG1416	4.8516	5.1099	4.66805	4.15964	0	5.07254	4.60752	0
l(2)35Cc	5.1004	5.32581	6.15641	4.43695	0	5.84305	5.6846	6.50529
mRpL4	4.4162	5.54172	5.95346	4.32602	0	5.32938	5.56492	4.46293
Lrch	4.354	4.67807	5.81815	4.71425	0	4.87991	4.54768	4.84114
ncm	4.6028	6.33339	4.93866	5.15795	0	7.31987	5.38541	6.20272
AP-1mu	6.22	6.76522	7.71243	6.59996	0	7.25566	5.74444	5.90014
RanGAP	4.7894	5.90157	6.29172	5.32433	0	5.522	4.66735	5.59757
CG10366	7.65061	7.0531	8.59192	5.82349	0	8.98931	7.30022	6.05143
CG5569	5.4114	6.26142	7.0359	5.54618	0	7.06303	5.92395	5.14372
Arp5	7.71281	7.7728	7.37417	6.43357	0	8.86089	7.30022	6.8835
Cortactin	5.3492	5.03793	4.7357	4.10417	0	4.62307	4.72719	5.37064
CG12034	4.976	4.89399	4.6004	5.15795	0	4.8157	5.14606	4.46293
CG8620	4.9138	5.90157	4.53274	3.93779	0	4.17361	4.48784	4.31164
Nelf-E	4.665	6.33339	5.95346	4.27056	0	4.8157	5.26573	4.61422
nbs	6.59321	8.34856	6.96825	5.60164	0	7.5767	6.642	7.18607
JIL-1	4.6028	5.1099	4.93866	4.60333	0	4.87991	4.72719	4.46293
CG7616	5.6602	6.5493	5.68284	5.71257	0	6.09989	6.1633	6.50529
l(2)k14505	4.9138	5.75763	5.61519	5.04703	0	5.90726	5.62476	4.84114
His2A:CG31618	12.3778	12.5948	13.3953	12.8671	0	13.7408	12.566	12.3298
His3:CG33845	10.574	11.0834	10.3509	10.926	0	11.3651	12.2069	12.2541
His3:CG33863	10.3252	11.1554	12.3128	11.0924	0	11.1724	11.3692	11.0439
CG4573	5.8468	6.04551	7.0359	6.48903	0	6.99882	6.1633	5.14372
Aats-tyr	5.8468	6.62127	6.42703	5.3798	0	6.61356	6.88136	5.06807
CG30157	6.2822	6.69324	7.0359	5.54618	0	7.06303	6.28298	6.95914
CG1707	5.5358	7.12507	6.22407	5.87895	0	6.42094	6.40265	4.99243
Cyt-b5	5.9712	4.6061	5.61519	4.65879	0	4.87991	5.50508	4.7655
Cul4	5.909	6.83719	6.29172	5.54618	0	8.60405	6.82152	6.50529
CG32441	6.0956	5.61369	5.68284	5.54618	0	6.35673	5.62476	4.91679
DNApol-alpha73	5.0382	5.46975	5.34458	4.71425	0	4.94412	4.96654	4.38729
tra2	6.22	5.54172	5.20927	5.32433	0	6.48514	5.02638	6.354
CG11377	5.5358	6.11748	5.95346	5.71257	0	6.61356	5.86411	4.61422
spin	4.8516	5.39778	5.47989	4.43695	0	5.26517	4.78703	4.68986
mthl4	5.4736	5.8296	6.62998	5.98988	0	6.03568	6.34281	5.8245
CG11334	4.7272	4.53413	5.81815	3.88233	0	4.36624	4.90671	4.53857
CG1635	5.7846	6.98113	6.69764	5.10249	0	5.26517	5.38541	5.74886
CG1896	6.59321	7.48492	6.29172	5.87895	0	6.22831	5.32557	6.50529
CG14352	5.1626	7.48492	6.62998	4.76972	0	6.61356	6.52233	5.52193
CG17712	6.53101	7.12507	7.98304	5.49072	0	8.15459	7.83876	7.63993
CG17612	5.909	8.56447	6.42703	6.32265	0	8.09038	6.58217	6.58093
CG15440	5.4736	6.5493	6.02111	6.04534	0	6.74198	6.10346	7.18607
Coprox	6.0956	7.91674	7.91539	6.04534	0	6.42094	8.07811	6.20272
CG43322	4.7894	4.82202	4.66805	4.71425	0	5.65042	5.56492	4.84114
Herp	4.5406	5.90157	4.6004	4.65879	0	5.71463	5.02638	5.90014
CG8360	5.5358	6.11748	5.68284	5.76803	0	6.22831	5.86411	6.354
CG31898	5.5358	5.32581	5.41223	5.98988	0	6.99882	5.32557	5.67322
nAChRalpha4	4.7272	5.68566	6.29172	5.15795	0	5.39359	5.02638	5.8245
Taf7	5.4114	6.26142	5.81815	5.15795	0	6.99882	5.74444	5.14372
CG9636	4.976	4.96596	4.6004	4.04871	0	4.68728	4.428	4.38729
Cks85A	5.1004	5.90157	5.61519	4.9361	0	5.32938	4.78703	5.06807
CG7565	5.1626	4.6061	5.34458	4.38148	0	4.30203	4.00914	4.38729
lat	4.1674	5.39778	4.66805	3.99325	0	4.8157	4.30833	4.00907
RpL13A	6.4688	8.20462	7.57713	5.76803	0	7.19145	6.52233	6.58093
sqd	4.2296	0	5.07397	0	0	4.43045	0	0
MRG15_1	5.287	0	6.76529	0	0	6.42094	0	0
CG4692	4.8516	0	6.29172	0	0	5.58621	0	0
CG3589	4.8516	0	5.81815	0	0	5.65042	0	0
Aps	4.4784	0	4.66805	0	0	4.1094	0	0
His2B:CG33872	8.45921	0	8.32131	0	0	9.05352	0	0
brm	4.7272	0	5.81815	0	0	5.522	0	0
CG17840	5.2248	0	5.47989	0	0	5.58621	0	0
CoVb	5.1626	0	5.14162	0	0	7.12724	0	0
RpL9	4.4162	0	4.32979	0	0	4.49465	0	0
Karybeta3	5.9712	0	7.64478	0	0	6.35673	0	0
CG10104	4.665	0	4.12683	0	0	3.72414	0	0
CG14712	6.0334	0	5.95346	0	0	5.97147	5.98379	0
yki	4.6028	0	4.26213	0	0	5.00833	5.50508	0
CG2915	6.0334	0	6.15641	0	0	6.99882	6.28298	0
Hey	5.909	0	7.23886	0	0	6.1641	5.6846	0
Mtl	4.5406	0	4.80336	0	0	4.49465	4.72719	0
CG1951	7.21521	0	6.29172	0	0	7.70512	7.06087	0
Gr32a	5.7846	0	5.61519	0	0	6.29252	4.96654	0
mRpL19	5.6602	0	6.15641	0	0	5.07254	5.26573	0
CG9839	6.3444	0	6.56233	0	0	6.1641	6.22314	0
sug	4.976	0	5.00632	0	0	5.58621	5.44525	0
Scm	4.043	0	4.7357	0	0	4.30203	3.9493	4.31164
M6	4.2296	0	4.12683	0	0	4.68728	4.96654	4.08472
nudC	0	5.39778	0	3.66048	0	4.68728	0	0
CG14103	0	6.98113	0	5.10249	0	6.48514	0	0
CG30411	0	4.03034	0	3.66048	0	4.04519	0	0
CG13887	0	5.90157	0	5.21341	0	5.90726	0	0
CG15353	0	4.89399	0	4.60333	0	5.71463	0	0
CG14262	0	6.33339	0	4.65879	0	5.07254	0	0
BCAS2	0	7.0531	0	5.49072	0	5.32938	0	0
CG32803	0	4.17428	0	4.15964	0	4.36624	0	0
CG17776	0	5.90157	0	4.27056	0	4.62307	0	0
CanB2	0	4.03034	0	3.99325	0	4.04519	0	0
stmA	0	5.25384	0	4.27056	0	5.13675	0	0
Pde1c	0	5.03793	0	3.93779	0	4.68728	0	0
CG5287	0	6.04551	0	4.38148	0	5.39359	0	0
CycH	0	5.75763	0	4.9361	0	5.65042	0	4.99243
Neos	0	5.46975	0	5.15795	0	6.09989	0	5.90014
CG34404	0	7.62886	0	6.59996	0	6.35673	0	6.05143
CG6401	0	5.54172	0	5.10249	0	4.68728	4.66735	0
CG8920	0	6.83719	0	5.3798	0	6.80619	5.62476	0
HmgZ	0	5.25384	0	4.9361	0	5.84305	6.1633	0
CG11474	0	5.25384	0	4.43695	0	4.43045	5.14606	0
a	0	4.75004	0	3.43863	0	3.98098	3.88946	0
Lpt	0	7.0531	0	5.98988	0	7.44828	6.1633	0
CG11537	0	6.40536	0	5.65711	0	6.61356	6.46249	0
CG9117	0	7.19704	0	5.76803	0	7.38408	6.94119	0
GstD9	0	4.17428	0	3.43863	0	4.43045	4.30833	0
Mis12	0	6.47733	0	5.93441	0	5.97147	5.44525	0
Naa60	0	6.04551	0	5.26887	0	5.4578	5.80427	0
Csat	0	4.53413	0	3.60502	0	3.78835	3.70995	0
CG5537	0	8.92433	0	5.98988	0	8.79668	6.82152	0
subdued	0	4.75004	0	4.15964	0	4.87991	4.18865	4.38729
CG42306	0	5.25384	0	4.88064	0	5.13675	4.66735	5.90014
Spps	0	5.46975	0	4.15964	0	5.97147	5.08622	4.31164
Patj	0	6.33339	0	5.15795	0	6.09989	5.62476	5.44629
His4:CG33903	0	11.3713	0	10.8151	0	10.9798	10.8905	9.531
His3:CG33812	0	11.8031	0	10.0386	0	10.9156	10.5913	10.5144
CG5727	0	5.46975	0	5.3798	0	5.00833	5.32557	6.05143
CG5515	0	4.17428	0	3.27225	0	3.72414	4.06898	4.46293
His2B:CG33900	9.45441	8.70842	0	8.98481	0	0	0	0
His2B:CG33896	8.39701	7.98871	0	8.54112	0	0	0	0
Fsn	6.65541	6.33339	0	5.54618	0	0	0	0
CG15653	5.1004	7.34098	0	5.32433	0	0	0	0
pfk	5.5358	5.8296	0	5.21341	0	0	0	5.295
CG43204	6.0334	6.90916	0	6.1008	0	0	0	6.20272
pasha	6.0334	7.12507	0	5.15795	0	0	0	5.8245
CG43049	4.043	4.6061	0	3.71594	0	0	3.88946	0
CG34140	5.7846	6.04551	0	5.10249	0	0	5.80427	5.8245
CG1291	5.1004	6.69324	0	5.43526	0	0	5.44525	6.58093
fa2h	4.665	3.8864	0	3.38317	0	0	3.82962	5.06807
CG6412	4.043	0	0	0	0	0	0	0
CG42750	3.8564	0	0	0	0	0	0	0
Nedd8	5.598	0	0	0	0	0	0	0
CG32939	4.7894	0	0	0	0	0	0	0
CG12818	7.09081	0	0	0	0	0	0	0
CG10188	3.9186	0	0	0	0	0	0	0
sick	4.354	0	0	0	0	0	0	0
CR43158	4.9138	0	0	0	0	0	0	0
CG4820	5.9712	0	0	0	0	0	0	0
jvl_1	3.9186	0	0	0	0	0	0	0
CG3610	4.043	0	0	0	0	0	0	0
CG6974	4.1674	0	0	0	0	0	0	0
GlyS	4.4162	0	0	0	0	0	0	0
Sra-1	5.1004	0	0	0	0	0	0	0
Atx2	5.1004	0	0	0	0	0	0	0
CG5549	4.8516	0	0	0	0	0	0	0
Snap29	4.4784	0	0	0	0	0	0	0
Phm	6.0956	0	0	0	0	0	0	0
CG3860	6.71761	0	0	0	0	0	0	0
eIF-1A	4.4784	0	0	0	0	0	0	0
CG2765	5.3492	0	0	0	0	0	0	0
CG7715	4.354	0	0	0	0	0	0	0
Cyp12a4	4.2296	0	0	0	0	0	0	0
CG33229	4.5406	0	0	0	0	0	0	0
GC	4.2918	0	0	0	0	0	0	0
Syp	4.9138	0	0	0	0	0	0	0
dos	4.1052	0	0	0	0	0	0	0
E2f1	4.043	0	0	0	0	0	0	0
CG5386	4.4162	0	0	0	0	0	0	0
Eip63E	5.6602	0	0	0	0	0	0	0
Hmgcr	5.1004	0	0	0	0	0	0	0
Ubp64E	3.6076	0	0	0	0	0	0	0
Slimp	5.909	0	0	0	0	0	0	0
CG5728	7.46401	0	0	0	0	0	0	0
CG32396	5.287	0	0	0	0	0	0	0
mld	5.5358	0	0	0	0	0	0	0
CG10899	4.5406	0	0	0	0	0	0	0
CG8209	5.0382	0	0	0	0	0	0	0
Dscam4	6.53101	0	0	0	0	0	0	0
CG43783	4.976	0	0	0	0	0	0	0
PGRP-LA	5.5358	0	0	0	0	0	0	0
Hsp67Ba	5.2248	0	0	0	0	0	0	0
CG8177	4.5406	0	0	0	0	0	0	0
CG14160	3.6698	0	0	0	0	0	0	0
Alg10	5.3492	0	0	0	0	0	0	0
CG5642	4.7272	0	0	0	0	0	0	0
His1:CG33831	8.21041	0	0	0	0	0	0	0
CG10713	3.8564	0	0	0	0	0	0	0
His1:CG33849	10.574	0	0	0	0	0	0	0
lt	4.9138	0	0	0	0	0	0	0
CG7272	5.2248	0	0	0	0	0	0	0
Maf1	5.2248	0	0	0	0	0	0	0
l(3)72Dn	4.4162	0	0	0	0	0	0	0
CG40127	3.8564	0	0	0	0	0	0	0
CG13025	6.2822	0	0	0	0	0	0	0
CG7603	4.4784	0	0	0	0	0	0	0
Eip74EF	5.2248	0	0	0	0	0	0	0
Or42b	4.976	0	0	0	0	0	0	0
SCAP	4.8516	0	0	0	0	0	0	0
EcR	4.2918	0	0	0	0	0	0	0
Hsepi	8.27261	0	0	0	0	0	0	0
CG32204	3.9186	0	0	0	0	0	0	0
CG7770	4.8516	0	0	0	0	0	0	0
Drat	5.1626	0	0	0	0	0	0	0
mRpL52_1	4.2918	0	0	0	0	0	0	0
RhoBTB	3.732	0	0	0	0	0	0	0
CG4365	6.4066	0	0	0	0	0	0	0
CG44439	3.8564	0	0	0	0	0	0	0
Rpn10	3.9186	0	0	0	0	0	0	0
CG11307	4.1052	0	0	0	0	0	0	0
CG7220	6.2822	0	0	0	0	0	0	0
CG9005	4.9138	0	0	0	0	0	0	0
Mtor	4.5406	0	0	0	0	0	0	0
CG11913	5.4114	0	0	0	0	0	0	0
CG5112	6.53101	0	0	0	0	0	0	0
mino	5.287	0	0	0	0	0	0	0
Ser8	6.1578	0	0	0	0	0	0	0
CG6701	6.0334	0	0	0	0	0	0	0
VGAT	5.4114	0	0	0	0	0	0	0
CG30197	5.0382	0	0	0	0	0	0	0
Trs31	4.6028	0	0	0	0	0	0	0
CG10257	4.7894	0	0	0	0	0	0	0
CG43829	5.0382	0	0	0	0	0	0	0
scb	4.665	0	0	0	0	0	0	0
CG8187	5.8468	0	0	0	0	0	0	0
Sam-S	4.6028	0	0	0	0	0	0	0
CG44242	5.909	0	0	0	0	0	0	0
CG34458	3.6698	0	0	0	0	0	0	0
CG1774	4.7894	0	0	0	0	0	0	0
pho	5.0382	0	0	0	0	0	0	0
Hop	5.8468	0	0	0	0	0	0	0
P32	5.3492	0	0	0	0	0	0	0
Slh	5.0382	0	0	0	0	0	0	0
CG43351	4.7894	0	0	0	0	0	0	0
EloC_1	4.5406	0	0	0	0	0	0	0
CG17982	4.1052	0	0	0	0	0	0	0
Ppt1	4.1052	0	0	0	0	0	0	0
CG7065	3.732	0	0	0	0	0	0	0
dlg1	3.8564	0	0	0	0	0	0	0
CG11095	4.4784	0	0	0	0	0	0	0
CG6179	4.665	0	0	0	0	0	0	0
GalNAc-T2	4.7272	0	0	0	0	0	0	0
gkt	4.7272	0	0	0	0	0	0	0
CG2772	4.354	0	0	0	0	0	0	0
Reph	4.2918	0	0	0	0	0	0	0
capu	4.1052	0	0	0	0	0	0	0
CG10822	4.4162	0	0	0	0	0	0	0
MFS16	4.6028	0	0	0	0	0	0	0
Oscillin	4.4162	0	0	0	0	0	0	0
CG43742	4.4162	0	0	0	0	0	0	0
gom	4.6028	0	0	0	0	0	0	0
Liprin-gamma	5.0382	0	0	0	0	0	0	0
CG9171	4.665	0	0	0	0	0	0	0
Vm26Ac	4.043	0	0	0	0	0	0	0
CG9154	5.9712	0	0	0	0	0	0	0
CG7781	4.4784	0	0	0	0	0	0	0
Glt	3.9186	0	0	0	0	0	0	0
CG4364	4.043	0	0	0	0	0	0	0
CG7458	3.732	0	0	0	0	0	0	0
slif	4.4784	0	0	0	0	0	0	0
CG40002	3.9808	0	0	0	0	0	0	0
esc	4.043	0	0	0	0	0	0	0
Plzf	4.665	0	0	0	0	0	0	0
CG44098	4.354	0	0	0	0	0	0	0
CG2016	4.5406	0	0	0	0	0	0	0
CG17010	4.4162	0	0	0	0	0	0	0
CG16978	4.976	0	0	0	0	0	0	0
CG6523	4.8516	0	0	0	0	0	0	0
Smg5	4.1674	0	0	0	0	0	0	0
CG2017	4.7272	0	0	0	0	0	0	0
Prat	5.598	0	0	0	0	0	0	0
unc-45	4.4784	0	0	0	0	0	0	0
Cenp-C	5.0382	0	0	0	0	0	0	0
CG9248	6.59321	0	0	0	0	0	0	6.65657
ND23	4.7272	0	0	0	0	0	0	4.91679
bw_1	4.043	0	0	0	0	0	0	4.68986
CG9003	3.732	0	0	0	0	0	0	4.38729
Pax	5.7224	0	0	0	0	0	6.94119	0
Ubc87F	5.7224	0	0	0	0	0	6.10346	0
gish	4.4162	0	0	0	0	0	4.66735	0
mRpS33	4.2918	0	0	0	0	0	4.428	0
CG3530	4.976	0	0	0	0	0	5.44525	0
CG17272	4.2918	0	0	0	0	0	4.84687	0
dnd	4.665	0	0	0	0	0	5.32557	0
pst	9.88981	0	0	0	0	0	9.57406	0
Cdk8	3.9186	0	0	0	0	0	3.88946	0
CG11396	5.7224	0	0	0	0	0	6.22314	0
CG33475	4.9138	0	0	0	0	0	4.72719	0
pre-lola-G	4.2296	0	0	0	0	0	4.60752	0
Snx16	4.1674	0	0	0	0	0	4.48784	0
CG9394	5.598	0	0	0	0	0	6.04363	0
Nup160	4.4784	0	0	0	0	0	4.90671	0
CG31523	5.0382	0	0	0	0	0	5.26573	0
CG43778	4.4162	0	0	0	0	0	4.12881	0
CG6422	4.043	0	0	0	0	0	4.48784	4.38729
CG13151	6.0334	0	0	0	0	0	5.80427	5.14372
Cdc5	4.4162	4.67807	0	3.99325	0	5.97147	0	0
CG13742	6.0334	5.68566	0	4.9361	0	5.65042	0	0
Mlf	3.9186	4.10231	0	4.2151	0	4.23782	0	0
beta'COP	5.2248	6.04551	0	4.49241	0	6.8704	0	0
CG17111	5.0382	6.5493	0	5.3798	0	6.1641	0	6.12707
OstStt3	5.5358	6.47733	0	5.54618	0	5.39359	0	5.52193
CG31717	5.0382	4.75004	0	3.88233	0	3.78835	0	5.295
tara	6.4688	6.26142	0	5.82349	0	5.90726	6.04363	0
CG9849	6.3444	5.68566	0	4.54787	0	5.84305	6.40265	0
CG3500	4.7894	7.70083	0	4.49241	0	6.29252	5.86411	0
CG7028	4.2918	4.96596	0	4.49241	0	4.68728	4.18865	0
CG13896	5.3492	5.46975	0	4.88064	0	5.4578	4.78703	0
loj	4.8516	5.03793	0	4.10417	0	3.85256	4.18865	0
D19A	6.0334	7.48492	0	5.49072	0	7.25566	5.86411	0
CG7506	3.8564	4.67807	0	4.38148	0	5.26517	4.48784	0
Klc	4.4784	5.1099	0	3.88233	0	4.30203	4.72719	0
His3:CG33851	9.95201	10.7956	0	10.0386	0	10.8514	10.9503	0
CG12910	4.2296	4.46216	0	3.71594	0	5.13675	4.428	0
cag	5.5358	5.46975	0	4.88064	0	5.58621	4.30833	0
Gfat2	5.9712	6.90916	0	5.60164	0	5.58621	5.38541	0
CG17821	5.2248	5.8296	0	4.27056	0	4.43045	6.642	0
EndoB	4.1674	4.67807	0	3.38317	0	3.98098	3.9493	0
hts	5.4114	5.03793	0	4.04871	0	4.49465	3.70995	0
CG14043	6.1578	8.13265	0	5.87895	0	6.99882	7.77892	0
CG43711	8.45921	7.84477	0	8.37473	0	8.79668	9.03552	0
Cbp20	5.9712	5.90157	0	5.87895	0	6.42094	6.88136	5.90014
Blimp-1	5.6602	5.75763	0	5.60164	0	6.29252	6.46249	5.67322
CG10147	4.6028	5.90157	0	4.82518	0	5.71463	5.74444	5.44629
CG12304	6.0956	7.12507	0	4.9361	0	7.83354	6.28298	6.27836
CG8004	4.8516	5.18187	0	4.76972	0	4.55886	4.66735	4.7655
CG7928	6.65541	7.0531	0	5.87895	0	7.44828	6.58217	6.58093
CG17078	5.598	6.26142	0	5.60164	0	6.22831	5.26573	5.59757
Arpc5	6.4688	5.90157	0	5.49072	0	5.522	5.44525	5.14372
alien	0	0	4.7357	3.99325	0	0	0	0
CG18262	0	0	5.34458	5.04703	0	0	0	0
CG16742	0	0	4.66805	3.43863	0	0	0	0
trbd	0	0	4.32979	3.66048	0	0	0	0
CG2852	0	0	4.6004	3.99325	0	0	0	0
CG14903	0	0	7.91539	6.32265	0	0	0	0
CG13623	0	0	5.34458	4.43695	0	0	0	0
bol	0	0	5.54754	4.38148	0	0	0	0
CG8858	0	0	6.35937	5.10249	0	0	0	0
pre-mod(mdg4)-AA	0	0	4.87101	4.43695	0	0	4.30833	0
His1:CG33846	0	0	11.4333	10.0941	0	0	10.9503	0
CG12929	0	0	7.84774	6.59996	0	0	7.24038	0
CG4230	0	0	5.27693	3.99325	0	0	4.48784	0
Bub3	0	0	6.08876	5.32433	0	0	5.56492	0
CG10467	0	0	5.20927	5.21341	0	0	6.22314	5.59757
l(3)neo38	6.0956	0	0	0	0	5.97147	0	0
CG5167	4.5406	0	0	0	0	5.07254	0	0
CG32856	5.287	0	0	0	0	4.94412	0	0
RpL19	5.909	0	0	0	0	6.67777	0	0
Cpsf73	7.96161	0	0	0	0	9.24615	0	0
Gclm_1	4.9138	0	0	0	0	4.87991	0	0
Membrin	3.8564	0	0	0	0	4.36624	0	0
CG32104	4.4162	0	0	0	0	5.65042	0	0
CG7945	3.7942	0	0	0	0	3.85256	0	0
Eip75B	5.3492	0	0	0	0	4.75149	0	0
CG1598	4.976	0	0	0	0	5.77884	0	0
CG12913	4.1052	0	0	0	0	4.43045	0	0
Moca-cyp	5.7846	0	0	0	0	5.65042	0	0
Ctf4	5.3492	0	0	0	0	5.65042	0	0
CG11498	5.0382	0	0	0	0	5.07254	0	0
CG8963	3.9186	0	0	0	0	4.94412	0	0
CG3704	3.9808	0	0	0	0	4.68728	0	0
Traf6	4.043	0	0	0	0	4.8157	0	0
CG7810	6.0334	0	0	0	0	5.71463	0	0
Taf11	6.2822	0	0	0	0	6.93461	0	0
Vps24	4.4784	0	0	0	0	4.17361	0	0
RpS4	4.6028	0	0	0	0	4.8157	0	4.236
CG17574	3.7942	0	0	0	0	4.62307	0	4.31164
CG31324	4.1052	0	0	0	0	4.94412	0	4.53857
Pms2	4.4784	0	0	0	0	5.4578	0	4.84114
RpI135	4.1052	0	0	0	0	4.62307	0	4.16036
CG31388	5.9712	0	0	0	0	5.07254	5.92395	0
CG9799	4.2918	0	0	0	0	4.8157	4.84687	0
CG12084	4.4162	0	0	0	0	4.30203	4.72719	0
CG14967	4.4162	0	0	0	0	4.23782	4.428	0
nAChRalpha1	5.909	0	0	0	0	6.1641	4.96654	0
His2B:CG33892	8.64581	0	0	0	0	9.43877	8.55682	0
mus205	4.4784	0	0	0	0	5.58621	4.78703	0
CG15563	3.5454	0	0	0	0	3.91677	3.88946	0
Pgk_1	6.4688	0	0	0	0	6.93461	7.65925	0
MFS16_1	5.6602	0	0	0	0	6.99882	6.28298	0
CG10306	4.7894	0	0	0	0	4.43045	4.72719	0
wol	4.7894	0	0	0	0	4.62307	4.18865	0
Dref	5.5358	0	0	0	0	6.1641	5.38541	0
CG44098_1	4.665	0	0	0	0	5.71463	5.2059	0
CG14655	5.4736	0	0	0	0	4.49465	4.96654	0
fru	4.4784	0	0	0	0	4.23782	4.78703	4.84114
CG14464	6.65541	0	0	0	0	6.22831	6.10346	6.80786
CG3165	6.65541	0	0	0	0	6.8704	5.44525	6.27836
Xbp1	4.8516	0	0	0	0	5.32938	5.74444	5.59757
clt	5.2248	0	0	0	0	5.522	5.62476	5.67322
Oatp30B	6.0334	0	0	0	0	7.19145	7.24038	6.58093
CG6052	0	5.18187	4.7357	0	4.69133	0	0	0
CG9328	0	5.18187	5.27693	0	4.69133	0	0	0
sima	0	4.67807	4.6004	0	4.62131	0	0	0
CG2082	0	6.04551	6.49468	0	5.95169	0	0	0
hyx	0	6.40536	5.47989	0	5.60159	0	0	0
l(3)neo38_1	0	5.25384	5.34458	0	6.02171	0	0	0
CG6136	0	6.33339	6.96825	0	7.77221	0	0	0
Prosap	0	4.82202	5.81815	0	4.55129	0	4.60752	0
Ih	0	5.90157	4.7357	0	5.74163	0	4.30833	0
Dim1	0	4.53413	5.27693	0	4.69133	0	4.96654	0
CG7601	0	5.90157	6.9006	0	5.88167	0	5.80427	0
CG15523	0	6.33339	6.69764	0	6.09173	0	5.08622	0
CG8272	0	5.68566	5.14162	0	4.76135	0	5.02638	0
Hsp70Bb	0	6.18945	7.23886	0	6.44183	0	6.70184	0
Hsp70Aa	0	5.75763	5.81815	0	5.04143	0	4.96654	0
CG32264	0	4.89399	4.26213	0	4.13117	0	4.06898	4.08472
Eip75B_1	0	5.90157	4.93866	0	4.97141	0	5.32557	5.74886
Dnz1	0	0	6.08876	5.54618	0	6.03568	0	0
Faf	0	0	5.81815	4.71425	0	5.39359	0	0
Syt14	0	0	4.39744	4.27056	0	4.87991	0	0
CG17816	0	0	5.47989	4.2151	0	4.8157	0	0
Ibf1	0	0	4.80336	4.15964	0	5.07254	0	0
CG34117	0	0	7.71243	6.43357	0	6.29252	0	0
mRpL11	0	0	4.87101	4.60333	0	3.85256	0	0
pita	0	0	6.15641	4.9361	0	5.77884	0	0
Rev1	0	0	5.27693	4.27056	0	5.20096	0	0
RpL24	0	0	4.87101	4.2151	0	5.39359	0	4.7655
CG9393	0	0	5.61519	5.76803	0	5.20096	5.44525	0
SMC1	0	0	5.47989	4.9361	0	6.74198	6.04363	0
GstT1	0	0	4.66805	5.04703	0	5.00833	5.26573	0
CG4751	0	0	5.41223	3.82687	0	4.36624	4.24849	5.295
CG13902	0	0	7.44182	6.87727	0	8.34722	8.07811	7.56429
Taz	0	0	5.47989	4.88064	0	5.39359	4.48784	5.67322
bw_2	0	6.62127	4.39744	0	4.55129	4.87991	0	0
CG2811	0	6.90916	7.50947	0	6.58187	6.99882	0	0
CG7974	0	5.32581	5.34458	0	5.39153	4.94412	0	0
PIG-C	0	4.6061	4.80336	0	4.69133	4.68728	0	0
Doa	0	5.97354	6.35937	0	5.53157	5.20096	0	0
l(2)k09022	0	5.8296	5.41223	0	5.18147	5.39359	0	0
ci	0	4.10231	3.92387	0	4.48127	4.62307	0	0
CG12177	0	5.39778	4.19448	0	4.48127	4.30203	0	0
Arp8	0	5.1099	5.07397	0	4.83137	4.49465	0	0
spel1	0	5.25384	6.02111	0	4.62131	5.07254	0	0
CG30036	0	4.53413	4.39744	0	4.34123	3.91677	0	0
CG8771	0	5.18187	4.32979	0	5.53157	4.87991	0	0
CG14868	0	5.54172	5.34458	0	5.95169	6.03568	0	0
CG44812	0	4.39019	4.39744	0	5.39153	4.1094	0	0
CG9914	0	4.39019	4.39744	0	4.20119	4.75149	0	0
CG16817	0	5.97354	6.76529	0	5.25149	5.65042	0	6.05143
l(3)neo18	0	6.04551	5.34458	0	5.81165	6.42094	6.46249	0
CG11309	0	5.32581	5.14162	0	4.83137	5.39359	5.56492	0
Ddx1	0	6.33339	5.61519	0	5.32151	4.87991	5.38541	0
CG5482	0	5.18187	4.6004	0	4.41125	4.62307	4.48784	0
CG13502	0	4.6061	4.53274	0	4.41125	5.00833	4.90671	0
vir	0	4.89399	5.8858	0	5.81165	7.06303	5.26573	0
Alas	0	6.33339	6.62998	0	6.37181	6.09989	6.88136	0
Sec24CD	0	5.39778	5.7505	0	5.32151	5.07254	4.66735	0
Snx1	0	4.89399	5.41223	0	4.90139	5.00833	5.62476	0
Chd64	0	4.31822	5.07397	0	4.69133	4.62307	4.96654	0
CG3635	0	4.39019	3.85622	0	4.34123	4.94412	4.54768	0
scaf_1	0	5.61369	4.93866	0	5.11145	4.8157	4.78703	0
Cerk	0	5.39778	4.7357	0	4.97141	4.43045	4.78703	0
CG7556	0	5.90157	5.47989	0	4.83137	4.87991	5.38541	0
pnut	0	8.27659	7.57713	0	8.05229	8.15459	6.88136	0
CG1287	0	6.04551	6.22407	0	4.97141	4.87991	6.22314	0
CG15638	0	6.26142	5.7505	0	6.16175	5.20096	5.62476	0
pic	0	4.39019	4.39744	0	5.18147	5.522	4.00914	0
CG7456	0	5.18187	4.39744	0	5.04143	4.75149	4.12881	0
CG13830	0	5.90157	5.8858	0	5.88167	4.87991	5.74444	0
CG16711	0	5.46975	5.68284	0	4.69133	4.87991	6.22314	0
RpL7-like	0	4.67807	3.92387	0	4.41125	4.30203	4.60752	0
Pask	0	5.32581	5.14162	0	5.04143	4.87991	4.96654	0
TfIIS	0	4.24625	4.39744	0	5.25149	4.17361	4.18865	0
CG33268	0	4.75004	4.66805	0	4.48127	4.68728	5.08622	4.91679
eIF2B-gamma	0	6.76522	7.50947	0	7.91225	7.25566	7.8986	7.48865
CG8320	0	5.54172	5.14162	0	6.23177	5.71463	5.26573	5.59757
CG32428	0	4.96596	5.14162	0	4.20119	4.8157	4.54768	4.68986
CG3257	0	5.8296	5.8858	0	5.25149	5.90726	5.50508	5.74886
TwdlL	0	4.24625	4.7357	0	4.20119	4.23782	3.9493	5.21936
Blm	0	4.96596	4.87101	0	5.39153	5.39359	4.428	4.16036
omd	0	5.54172	5.54754	0	4.97141	6.42094	5.98379	6.05143
bc10	0	6.40536	6.62998	0	6.58187	6.67777	6.1633	5.74886
Dscam4_1	0	6.04551	6.76529	0	6.37181	5.20096	5.62476	5.52193
Nacalpha	0	5.68566	5.47989	0	4.69133	5.77884	4.24849	5.06807
CG10602	4.043	4.17428	4.19448	0	4.90139	0	0	0
CG5281	6.4066	5.90157	6.35937	0	5.74163	0	0	0
CG43102	4.8516	5.90157	6.42703	0	6.09173	0	0	0
Hsl	4.5406	4.82202	5.27693	0	5.11145	0	0	0
Dpck	4.9138	4.24625	4.19448	0	4.55129	0	0	0
CG17026	4.665	5.54172	5.47989	0	4.55129	0	3.9493	0
CG32163	6.3444	5.97354	6.29172	0	6.23177	0	6.40265	0
CG8298	5.598	6.18945	6.35937	0	6.16175	0	6.34281	0
RpS11	5.909	6.04551	6.49468	0	5.81165	0	6.04363	0
CG6066	5.3492	6.33339	5.54754	0	5.46155	0	6.28298	0
CR44706	4.5406	5.03793	4.05917	0	4.27121	0	4.48784	0
Prp3	4.665	6.47733	4.53274	0	5.88167	0	5.02638	4.99243
CG6406	4.665	5.39778	5.00632	0	5.18147	0	5.08622	4.99243
Vps35	0	0	0	4.49241	0	0	0	0
qkr58E-3	0	0	0	4.88064	0	0	0	0
mi	0	0	0	5.43526	0	0	0	0
CG3860_1	0	0	0	4.54787	0	0	0	0
CG11388	0	0	0	4.88064	0	0	0	0
CG3209	0	0	0	4.04871	0	0	0	0
CG42554	0	0	0	4.88064	0	0	0	0
sra	0	0	0	4.27056	0	0	0	0
beat-IIb	0	0	0	4.54787	0	0	0	0
CG3517	0	0	0	3.88233	0	0	0	0
TotA	0	0	0	3.82687	0	0	0	0
CG4449	0	0	0	4.49241	0	0	0	0
HdacX	0	0	0	4.38148	0	0	0	0
ball	0	0	0	7.04365	0	0	0	0
CG7824	0	0	0	4.60333	0	0	0	0
CG14949	0	0	0	4.32602	0	0	0	0
CG1792	0	0	0	4.76972	0	0	0	0
ZnT63C	0	0	0	4.27056	0	0	0	0
heph_1	0	0	0	4.15964	0	0	0	0
CG12006	0	0	0	4.54787	0	0	0	0
Cht11	0	0	0	4.15964	0	0	0	0
CG43736	0	0	0	4.04871	0	0	0	0
CTCF_1	0	0	0	10.205	0	0	0	0
CG7872	0	0	0	4.15964	0	0	0	0
CG32554	0	0	0	3.66048	0	0	0	0
CG33278	0	0	0	3.71594	0	0	0	0
CG42343	0	0	0	4.2151	0	0	0	0
GAPcenA	0	0	0	4.43695	0	0	0	0
Exo70	0	0	0	4.2151	0	0	0	0
CG6765	0	0	0	4.76972	0	0	0	0
GstO1	0	0	0	4.9361	0	0	0	0
RpL14	0	0	0	4.10417	0	0	0	0
orb2	0	0	0	3.54956	0	0	0	0
CG33700	0	0	0	3.49409	0	0	0	0
Blos2	0	0	0	4.43695	0	0	0	0
CG32071	0	0	0	3.66048	0	0	0	0
mt:CoI	0	0	0	9.1512	0	0	0	0
mt:ND1	0	0	0	5.26887	0	0	0	0
CG7377	0	0	0	4.54787	0	0	0	0
nuf	0	0	0	3.54956	0	0	0	0
Prosbeta2	0	0	0	4.27056	0	0	0	0
fax	0	0	0	4.04871	0	0	0	0
scaf6	0	0	0	3.60502	0	0	0	0
CG33051	0	0	0	5.32433	0	0	0	0
Gs1	0	0	0	5.10249	0	0	0	0
Rpp30	0	0	0	5.3798	0	0	0	0
capt	0	0	0	4.32602	0	0	0	0
trbl	0	0	0	4.27056	0	0	0	0
CG5872	0	0	0	4.27056	0	0	0	0
CG3214	0	0	0	4.27056	0	0	0	0
alpha4GT1	0	0	0	4.60333	0	0	0	0
CG2772_1	0	0	0	4.60333	0	0	0	0
siz	0	0	0	4.27056	0	0	0	0
Nhe2	0	0	0	3.66048	0	0	0	0
Mpp6	0	0	0	5.43526	0	0	0	0
His1:CG33804	0	0	0	16.4722	0	0	0	0
His1:CG33825	0	0	0	7.09911	0	0	0	0
His2B:CG33894	0	0	0	8.4302	0	0	0	0
SPoCk	0	0	0	3.71594	0	0	0	0
AGO3	0	0	0	4.99156	0	0	0	0
Cpr	0	0	0	4.99156	0	0	0	0
cup	0	0	0	5.04703	0	0	0	0
Nha1	0	0	0	4.04871	0	0	0	0
vtd	0	0	0	4.54787	0	0	0	0
Parp	0	0	0	4.38148	0	0	0	0
gus	0	0	0	4.54787	0	0	0	0
CG7115	0	0	0	4.27056	0	0	0	0
FucTB	0	0	0	4.27056	0	0	0	0
dpr12	0	0	0	4.15964	0	0	0	0
Src42A	0	0	0	3.71594	0	0	0	0
Gapdh1	0	0	0	4.43695	0	0	0	0
Bug22	0	0	0	4.76972	0	0	0	0
Gr32a_1	0	0	0	4.10417	0	0	0	0
CG43050	0	0	0	3.93779	0	0	0	0
mRpL19_1	0	0	0	4.76972	0	0	0	0
slv	0	0	0	4.38148	0	0	0	0
Asap	0	0	0	4.60333	0	0	0	0
CG34217	0	0	0	3.54956	0	0	0	0
alpha-Man-II	0	0	0	4.82518	0	0	0	0
CG14683	0	0	0	3.82687	0	0	0	0
CG1827	0	0	0	7.48735	0	0	0	0
Map60	0	0	0	8.15289	0	0	0	0
lectin-46Cb_1	0	0	0	5.26887	0	0	0	0
Etf-QO	0	0	0	3.99325	0	0	0	0
CG9267	0	0	0	3.93779	0	0	0	0
Pburs	0	0	0	4.2151	0	0	0	0
twe	0	0	0	3.99325	0	0	0	0
cni	0	0	0	4.54787	0	0	0	0
DUBAI	0	0	0	5.71257	0	0	0	0
CG13970_1	0	0	0	4.82518	0	0	0	0
unc-5	0	0	0	3.71594	0	0	0	0
l(2)k01209	0	0	0	4.65879	0	0	0	0
CG30116	0	0	0	4.49241	0	0	0	0
Rep	0	0	0	4.71425	0	0	0	0
Ir56d	0	0	0	3.32771	0	0	0	0
Nnf1a	0	0	0	3.49409	0	0	0	0
CG4266	0	0	0	4.49241	0	0	0	0
CG10440	0	0	0	4.04871	0	0	0	0
CG42379	0	0	0	5.26887	0	0	0	0
CG4372	0	0	0	3.93779	0	0	0	0
mus308	0	0	0	4.99156	0	0	0	5.295
Cpsf73_1	0	0	0	4.99156	0	0	0	4.99243
cathD	0	0	0	5.87895	0	0	0	6.65657
CG4596	0	0	0	4.54787	0	0	0	5.74886
GalNAc-T1	0	0	0	3.99325	0	0	0	5.37064
Toll-7	0	0	0	7.59827	0	0	0	7.86686
18w	0	0	0	5.04703	0	0	0	5.8245
CG7708	0	0	0	4.99156	0	0	5.92395	0
Lerp	0	0	0	7.04365	0	0	7.00103	0
Pcd	0	0	0	4.88064	0	0	4.428	0
Cdc27	0	0	0	4.43695	0	0	6.22314	0
CG5989	0	0	0	5.15795	0	0	6.22314	0
gammaTub23C	0	0	0	5.21341	0	0	6.34281	0
ebd2	0	0	0	4.10417	0	0	4.428	0
kat-60L1	0	0	0	4.32602	0	0	5.38541	0
CG45092	0	0	0	4.65879	0	0	4.60752	0
CG31849	0	0	0	4.76972	0	0	4.48784	0
alc	0	0	0	4.82518	0	0	5.02638	0
tos	0	0	0	4.43695	0	0	4.48784	0
Sas-6	0	0	0	6.21172	0	0	6.1633	5.67322
Nf-YB	0	0	0	4.15964	0	0	4.54768	4.16036
CG5589	0	4.96596	0	0	5.39153	0	0	0
CaBP1	0	6.11748	0	0	6.16175	0	0	0
CG3548	0	7.34098	0	0	7.42211	0	0	0
CG17660	0	6.11748	0	0	5.25149	0	0	0
Ald	0	4.24625	0	0	4.76135	0	0	0
His2B:CG33898	0	8.70842	0	0	8.82251	0	0	0
CG15563_1	0	3.8864	0	0	4.06115	0	0	0
Tbce	0	4.6061	0	0	5.11145	0	0	0
CG8498	0	5.1099	0	0	5.18147	0	0	0
CG11756	0	4.46216	0	0	4.48127	0	0	0
ltd	0	7.34098	0	0	5.60159	0	0	0
wun	0	4.82202	0	0	5.04143	0	0	0
CG44008	0	4.96596	0	0	4.76135	0	0	0
CG31729	0	3.52655	0	0	4.06115	0	0	0
CG13203	0	4.75004	0	0	4.69133	0	0	0
CG14826	0	4.6061	0	0	4.41125	0	0	0
CG31279	0	5.03793	0	0	4.90139	0	0	0
TyrRII	0	4.39019	0	0	4.20119	0	0	0
CG10824	0	3.8864	0	0	4.34123	0	0	4.16036
Not11	0	8.92433	0	0	9.31265	0	0	7.18607
IntS1	0	11.0115	0	0	7.91225	0	0	6.50529
NitFhit	0	5.1099	0	0	5.39153	0	0	4.53857
CG15356	0	7.0531	0	0	7.42211	0	0	6.58093
CG17746	0	4.10231	0	0	3.8511	0	0	4.236
Pop2	0	3.8864	0	0	4.48127	0	3.76979	0
CG7768	0	4.67807	0	0	3.71106	0	4.54768	0
TAF1C-like	0	4.67807	0	0	5.04143	0	4.48784	0
Mmp1	0	5.61369	0	0	5.81165	0	5.98379	0
hng3	0	6.83719	0	0	6.30179	0	5.86411	0
l(2)37Ce	0	4.89399	0	0	5.32151	0	4.36816	0
CG45186	0	3.74246	0	0	4.13117	0	3.9493	0
Ptp99A	0	4.75004	0	0	4.97141	0	5.08622	0
hng2	0	6.26142	0	0	7.14203	0	6.1633	0
CG12895	0	5.46975	0	0	5.39153	0	4.48784	0
Zip88E	0	5.32581	0	0	5.39153	0	5.44525	0
m-cup	0	4.53413	0	0	4.55129	0	4.90671	0
CG7357	0	5.32581	0	0	4.41125	0	4.54768	0
Cap-D3	0	5.90157	0	0	4.83137	0	4.96654	5.67322
Gr93a	5.0382	0	5.27693	4.27056	4.97141	0	0	0
Dcr-1	6.3444	0	7.50947	5.43526	7.07201	0	0	0
CG6985	7.52621	0	9.26845	6.37811	6.65189	0	0	7.9425
Aats-ala-m	6.3444	0	6.76529	4.88064	5.04143	0	0	5.67322
CG4953	3.9808	0	4.87101	3.82687	4.90139	0	0	5.59757
CG42304	5.1626	0	5.47989	4.60333	5.95169	0	6.46249	0
phr	5.3492	0	5.07397	4.71425	4.97141	0	5.08622	0
Sirup	4.2296	0	4.66805	3.93779	4.83137	0	4.18865	0
CG6182	5.9712	0	7.17121	4.82518	6.23177	0	5.98379	5.8245
E(var)3-9	4.5406	6.5493	5.47989	0	5.39153	5.20096	0	0
Vps16A	5.3492	4.75004	4.7357	0	5.25149	4.75149	0	0
CG10462	4.2296	5.46975	5.07397	0	5.67161	5.4578	0	0
CG5339	5.598	6.69324	5.7505	0	5.81165	6.42094	0	0
wfs1	6.1578	6.40536	6.76529	0	7.00199	7.38408	0	0
CG5079	4.4784	4.17428	4.53274	0	4.48127	4.94412	0	0
CG12096	4.043	4.17428	4.05917	0	4.27121	4.17361	0	0
x16	4.4784	4.53413	5.07397	0	4.55129	3.85256	0	0
Rcd4	5.4736	6.47733	7.0359	0	5.81165	6.29252	0	0
CG33169	5.8468	5.39778	5.8858	0	6.30179	5.90726	0	0
Qtzl	6.59321	6.90916	7.57713	0	6.44183	6.99882	0	0
mip120	5.6602	7.0531	6.29172	0	7.21205	6.74198	0	0
CG14564	4.354	5.25384	5.07397	0	4.97141	4.87991	0	0
Rim2	4.976	4.75004	5.20927	0	5.88167	4.55886	0	0
CG11486	5.4736	4.75004	4.53274	0	5.25149	5.20096	0	5.44629
CG3618	4.9138	5.54172	5.41223	0	5.25149	5.13675	0	5.14372
eca	5.9712	6.90916	6.62998	0	6.79193	6.74198	6.28298	0
Art1	5.0382	5.8296	5.68284	0	6.86195	4.62307	4.84687	0
CG3321	4.976	5.61369	4.87101	0	5.39153	4.75149	4.84687	0
Rad17	4.354	5.1099	4.26213	0	4.41125	5.32938	5.86411	0
CG14321	4.354	4.82202	4.80336	0	4.48127	4.75149	5.50508	0
RpL12	5.1004	5.8296	5.34458	0	5.39153	5.20096	5.92395	0
CG7971	5.4736	4.46216	5.27693	0	5.60159	5.84305	5.26573	0
CG32264_1	4.7894	5.75763	5.81815	0	5.25149	5.522	4.428	0
Apc2	6.22	7.84477	7.30651	0	6.72191	6.09989	5.50508	0
jnj	5.287	5.25384	5.8858	0	5.81165	5.07254	5.38541	0
CG13630	5.7846	5.1099	5.8858	0	6.09173	5.20096	5.32557	0
CG13685	5.1626	6.26142	5.07397	0	5.11145	5.522	4.54768	0
danr	5.0382	4.96596	5.54754	0	4.13117	5.4578	5.56492	0
RpS27	5.5358	5.1099	5.27693	0	5.60159	5.39359	6.28298	0
CG5026	5.1004	6.40536	5.14162	0	5.53157	5.84305	5.50508	0
CG6163	6.1578	7.0531	6.76529	0	6.79193	6.29252	5.74444	0
His1:CG33804_1	16.4208	13.9623	14.2748	0	15.3344	15.1534	15.4382	0
Slmap	4.665	4.53413	5.27693	0	4.69133	5.522	5.2059	0
DNApol-delta	5.6602	6.11748	6.22407	0	5.46155	6.35673	5.14606	0
l(2)k14710	4.7894	5.18187	5.14162	0	4.48127	4.75149	5.56492	0
l(3)76BDm	6.0334	6.18945	6.49468	0	6.37181	7.12724	5.86411	0
Gasz	5.4114	6.04551	5.20927	0	6.30179	5.20096	5.50508	0
psq	4.1052	4.46216	5.20927	0	5.46155	4.75149	4.78703	0
Prp8	4.8516	4.96596	4.66805	0	4.62131	4.68728	4.60752	0
fdl	5.1004	5.97354	6.35937	0	6.16175	5.39359	5.32557	0
CG42708	4.665	5.03793	4.39744	0	5.04143	5.32938	5.38541	0
CG5079_1	4.7894	5.68566	4.66805	0	4.90139	4.36624	3.88946	0
bigmax	6.4066	7.0531	6.9006	0	7.35209	7.76933	6.34281	0
RpS23	4.8516	4.75004	4.6004	0	5.46155	5.13675	5.08622	0
Ciao1	6.53101	8.92433	8.0507	0	8.26235	9.50298	7.95844	0
GalNAc-T1_1	4.6028	6.11748	5.20927	0	5.04143	6.22831	5.38541	0
CG4853	5.287	6.18945	6.56233	0	6.16175	6.22831	4.96654	0
Pgam5	5.4114	5.32581	4.66805	0	4.97141	6.22831	4.18865	0
CG4896	4.2296	4.75004	4.6004	0	4.27121	4.55886	6.10346	0
Fak	5.4114	4.53413	4.46509	0	4.41125	4.17361	4.36816	0
TBCB	5.287	5.46975	6.08876	0	6.37181	4.23782	5.80427	0
Toll-7_1	9.20561	9.35615	9.94498	0	8.96255	9.05352	8.97568	0
CG6769	4.4162	4.75004	4.05917	0	4.62131	4.87991	5.2059	0
Ranbp21	4.2296	5.39778	4.6004	0	4.62131	3.98098	4.06898	0
CG17221	5.8468	7.12507	5.34458	0	6.37181	6.8704	5.74444	0
CG3702	5.7846	6.40536	5.47989	0	6.93197	6.1641	5.08622	0
CG15439	5.598	7.62886	7.30651	0	7.49213	8.73247	7.36006	0
CG10082	5.9712	6.04551	6.02111	0	5.74163	5.58621	5.6846	0
Rca1	5.5358	5.25384	5.41223	0	4.76135	6.29252	5.08622	0
CG8552	5.5358	5.97354	5.41223	0	5.46155	6.29252	5.32557	0
lectin-30A	4.7894	5.32581	5.20927	0	4.48127	4.30203	4.78703	0
CG14561	5.6602	5.18187	5.20927	0	4.90139	5.58621	4.428	0
CG1172	4.6028	5.32581	4.46509	0	5.46155	4.68728	4.428	0
CG1109	4.5406	3.95837	4.46509	0	4.20119	4.04519	4.06898	0
CG5439	5.287	5.90157	5.7505	0	5.95169	4.87991	5.80427	0
CenG1A	6.0956	6.33339	5.14162	0	5.53157	5.84305	6.40265	0
l(2)34Fd	5.0382	4.53413	4.93866	0	4.41125	4.49465	5.14606	0
GABA-B-R1	4.2918	5.25384	4.46509	0	4.97141	5.32938	4.90671	0
mav	4.7894	4.53413	4.87101	0	4.06115	5.58621	4.90671	0
His1:CG33852	8.14821	8.27659	8.45661	0	9.66275	7.89775	9.6339	0
CG17514	4.2296	5.03793	4.19448	0	4.41125	4.87991	4.54768	0
Eaf	5.0382	4.39019	4.53274	0	4.06115	4.1094	4.00914	0
cathD_1	6.3444	6.47733	6.56233	0	6.86195	7.12724	6.1633	0
r2d2	4.4784	4.67807	5.07397	0	5.11145	5.65042	4.12881	0
CG11418	4.6028	5.39778	5.27693	0	5.74163	5.71463	3.88946	0
RhoGEF3	4.976	6.11748	5.20927	0	5.32151	5.65042	5.2059	0
Jwa	6.65541	6.11748	6.56233	0	6.65189	7.25566	6.40265	6.354
Prosbeta3	4.7272	6.76522	5.41223	0	4.76135	5.90726	5.98379	5.44629
pont	4.2918	6.76522	5.95346	0	5.53157	6.42094	5.92395	4.61422
CG43346	6.71761	7.0531	6.76529	0	5.88167	6.61356	6.40265	4.99243
Hmt-1	5.0382	5.90157	4.66805	0	4.76135	5.4578	4.84687	6.354
pad	5.287	5.97354	5.54754	0	6.23177	6.42094	6.82152	5.14372
CG7655	5.598	5.25384	5.68284	0	4.76135	5.4578	5.14606	4.38729
CG14299	4.7272	4.39019	5.41223	0	4.55129	4.17361	4.60752	4.38729
Xport	4.043	5.1099	4.46509	0	4.34123	4.8157	4.54768	4.16036
CG5745	6.1578	6.5493	7.10356	0	6.16175	6.35673	6.642	5.97579
Strip	6.96641	6.18945	6.29172	0	5.60159	5.26517	5.74444	5.8245
CG34376	6.0956	6.26142	5.54754	0	6.30179	6.74198	5.38541	5.52193
Dph5	4.2918	6.26142	6.35937	0	6.51185	4.87991	5.44525	6.58093
CG33108	6.4066	5.90157	5.7505	0	6.16175	6.93461	4.96654	5.67322
Ppat-Dpck	6.71761	7.7728	6.96825	0	6.79193	7.38408	6.94119	5.52193
CG10103	5.7846	6.33339	5.07397	0	4.97141	5.39359	5.14606	4.91679
msl-3	4.9138	4.53413	4.93866	0	4.69133	4.30203	3.9493	5.52193
5PtaseI	5.6602	5.03793	5.41223	0	5.25149	6.1641	5.26573	5.14372
Pallidin	4.7272	4.75004	4.80336	0	5.60159	5.71463	5.32557	4.236
ArfGAP1	4.5406	6.18945	5.41223	0	6.51185	6.67777	5.56492	4.84114
CG7271	5.5358	6.33339	5.14162	0	5.46155	4.49465	5.62476	5.90014
esn	6.3444	7.0531	6.08876	0	7.77221	6.42094	6.10346	6.12707
CG9231	4.976	5.61369	6.22407	0	5.95169	5.58621	6.04363	5.44629
fbl	5.6602	6.18945	5.8858	0	6.65189	7.19145	6.70184	5.90014
CG33969	6.4688	8.27659	7.91539	0	7.84223	8.47563	7.06087	6.27836
trbl_1	6.22	6.76522	6.15641	0	5.53157	5.522	5.56492	6.20272
Kdm4A	4.4162	5.90157	5.14162	0	5.46155	5.26517	5.80427	5.37064
CG10584	5.9712	6.40536	6.76529	0	5.81165	7.38408	6.40265	7.03479
CG1868	5.8468	6.26142	6.08876	0	6.16175	5.97147	5.98379	6.20272
CG1827_1	9.39221	9.64403	10.8245	0	10.9231	9.88824	10.5315	8.01815
DUBAI_1	6.3444	7.0531	6.76529	0	7.28207	7.06303	6.58217	6.27836
CG5039	6.0956	6.26142	5.61519	0	5.18147	5.39359	5.80427	6.354
CG5646	5.9712	7.91674	7.23886	0	5.53157	6.80619	6.40265	4.91679
Mes-4	4.5406	5.46975	5.8858	0	5.95169	6.22831	5.38541	5.67322
CG4734	4.7894	6.18945	4.80336	0	4.48127	5.26517	4.78703	5.37064
Mgat2	4.354	5.1099	4.93866	0	6.09173	5.20096	4.96654	4.99243
CG7943	4.7272	5.61369	5.34458	0	6.65189	5.71463	6.22314	5.90014
CG8155	4.4162	5.39778	4.32979	0	5.39153	5.07254	4.36816	4.08472
CG42399	6.4066	7.12507	5.68284	0	6.02171	6.22831	6.34281	6.95914
Aats-cys	5.909	6.76522	5.8858	0	5.95169	5.32938	5.86411	5.21936
Ext2	5.4736	5.8296	6.62998	0	6.23177	6.74198	4.84687	5.295
CG10731	4.6028	5.90157	6.56233	0	5.81165	5.20096	5.2059	4.16036
CG9068	5.0382	6.11748	5.07397	0	6.02171	4.94412	4.96654	4.84114
CG5118	4.7894	5.46975	6.56233	0	5.53157	6.61356	4.78703	4.91679
CG30109	5.909	6.11748	5.95346	0	5.32151	5.90726	5.6846	5.52193
MED9	5.7224	6.18945	5.07397	0	5.74163	5.58621	6.82152	6.20272
CG4041	4.1674	4.96596	5.14162	0	5.32151	5.26517	4.60752	4.61422
GIIIspla2	5.287	6.5493	5.61519	0	5.32151	5.58621	4.48784	4.31164
Rrp1	5.4114	5.97354	5.68284	0	5.11145	5.90726	5.6846	5.67322
CG9350	4.9138	4.96596	5.00632	0	4.48127	5.77884	4.30833	4.00907
mei-S332	5.4736	6.18945	5.7505	0	6.23177	6.29252	5.2059	5.74886
GM130	6.53101	5.8296	7.0359	0	6.86195	6.8704	6.28298	6.354
CG13090	5.909	8.56447	7.23886	0	5.95169	8.98931	7.12071	6.58093
CG11109	4.7272	4.6061	5.47989	0	4.83137	4.75149	4.78703	4.31164
Art8	4.976	5.1099	5.47989	0	4.76135	4.75149	4.24849	5.44629
CG2104	6.4066	7.19704	7.71243	0	6.58187	6.29252	6.1633	6.42964
Sos	4.9138	6.90916	6.15641	0	5.18147	5.39359	4.90671	4.99243
CG10286	5.1626	6.90916	6.76529	0	7.14203	5.90726	5.38541	4.99243
agt	5.4736	5.1099	5.8858	0	5.95169	6.61356	5.50508	4.99243
CG4291	5.9712	5.68566	6.49468	0	6.09173	7.19145	5.92395	6.12707
CG4582	5.1626	5.32581	5.34458	0	5.39153	5.26517	5.56492	5.06807
Dys	5.4114	6.90916	5.8858	0	6.93197	5.07254	5.08622	6.27836
WASp	4.9138	4.39019	4.53274	0	4.76135	4.55886	4.72719	4.61422
ade2	5.5358	7.48492	7.23886	0	6.37181	6.35673	6.642	5.97579
dmpd	4.4162	4.75004	5.34458	0	5.46155	5.07254	4.428	4.61422
CG4000	4.9138	5.46975	5.54754	0	5.88167	5.90726	5.50508	5.67322
nerfin-1	0	0	0	5.21341	0	5.58621	0	0
Saf-B	0	0	0	4.32602	0	5.07254	0	0
mino_1	0	0	0	4.82518	0	5.39359	0	0
CG1983	0	0	0	3.99325	0	4.23782	0	0
CG42324	0	0	0	3.88233	0	4.49465	0	0
sofe	0	0	0	3.93779	0	4.17361	0	0
l(3)73Ah	0	0	0	5.82349	0	6.35673	0	0
tim	0	0	0	4.10417	0	3.78835	0	0
Gpb5	0	0	0	4.2151	0	5.20096	0	0
CG17883	0	0	0	4.54787	0	4.94412	0	0
SCAR	0	0	0	4.38148	0	4.17361	0	0
CG34141	0	0	0	3.66048	0	4.75149	0	0
cbc	0	0	0	4.04871	0	4.55886	0	0
CG34380	0	0	0	5.04703	0	6.74198	0	5.37064
mRpS17	0	0	0	5.65711	0	5.77884	5.44525	0
CG17734	0	0	0	3.66048	0	5.20096	4.60752	0
CG1309	0	0	0	5.82349	0	7.44828	6.52233	0
CG1311	0	0	0	4.04871	0	3.85256	4.428	0
Ilp1	0	0	0	4.27056	0	4.8157	4.66735	0
CG14340	0	0	0	4.38148	0	4.68728	6.04363	0
CG6852	0	0	0	5.26887	0	6.48514	6.22314	0
CG7289	0	0	0	5.21341	0	7.83354	6.58217	0
CG32350	0	0	0	3.82687	0	4.62307	4.36816	0
CG3107_1	0	0	0	6.54449	0	8.02617	7.8986	0
mon2	0	0	0	4.15964	0	4.55886	5.38541	0
Bka	0	0	0	3.93779	0	4.94412	5.44525	0
CG5022	0	0	0	4.04871	0	4.23782	5.44525	0
CG8635	0	0	0	4.32602	0	5.58621	5.08622	0
Prosbeta5R2	0	0	0	4.04871	0	3.98098	4.30833	0
CG9331	0	0	0	3.66048	0	4.23782	4.12881	0
ppk9	0	0	0	3.66048	0	4.49465	4.12881	0
l(2)k09913	0	0	0	4.71425	0	6.1641	6.70184	6.58093
Ir68a	0	4.67807	0	0	4.48127	3.85256	0	0
CG4925	0	5.75763	0	0	5.25149	5.32938	0	0
CG3065	0	6.04551	0	0	6.44183	5.13675	0	0
crc	0	4.10231	0	0	4.41125	4.87991	0	0
CG11899	0	7.41295	0	0	7.07201	5.13675	0	0
CG31007	0	5.32581	0	0	4.62131	4.43045	0	0
CG3184	0	4.96596	0	0	4.69133	4.8157	0	0
mus101	0	4.6061	0	0	3.99113	4.43045	0	0
GalNAc-T2_1	0	4.17428	0	0	4.48127	3.72414	0	0
CG9581	0	5.54172	0	0	5.11145	4.49465	0	0
rump	0	5.39778	0	0	4.90139	5.4578	0	0
CG10289	0	4.03034	0	0	4.76135	5.00833	0	0
Ada2a	0	7.34098	0	0	7.00199	6.67777	0	0
Aats-gln_1	0	7.0531	0	0	5.39153	5.39359	0	5.21936
Or43a	0	7.48492	0	0	6.58187	6.35673	0	5.44629
CDC45L	0	4.10231	0	0	4.13117	3.98098	0	3.7065
CG7600	0	6.11748	0	0	4.76135	5.58621	5.44525	0
CG14353	0	5.1099	0	0	4.27121	4.68728	4.36816	0
SelD	0	6.33339	0	0	7.07201	5.39359	5.56492	0
Rpb8	0	5.32581	0	0	4.69133	4.1094	4.428	0
Prosalpha3	0	6.04551	0	0	5.81165	6.29252	5.56492	0
EfSec	0	6.40536	0	0	7.07201	6.99882	6.28298	0
CG3542	0	6.69324	0	0	5.67161	6.54935	5.38541	0
CG8680	0	4.03034	0	0	3.78108	4.87991	4.18865	0
Msp300	0	4.67807	0	0	5.32151	4.8157	4.48784	0
FeCH	0	5.68566	0	0	5.32151	6.09989	5.38541	0
CG8460	0	6.47733	0	0	5.18147	4.49465	4.60752	0
CG10958	0	4.03034	0	0	4.83137	4.30203	3.88946	0
Prosalpha6	0	3.95837	0	0	4.34123	4.30203	3.82962	0
Lsm10	0	6.83719	0	0	7.42211	7.25566	6.10346	0
Art3	0	5.68566	0	0	4.97141	5.97147	5.26573	0
Ubc4	0	5.46975	0	0	4.55129	5.4578	4.96654	0
CG5466	0	5.97354	0	0	5.39153	5.77884	5.44525	0
CG4069	0	5.25384	0	0	4.48127	4.49465	4.36816	4.00907
CG42638	0	4.03034	0	0	4.90139	3.85256	4.54768	4.84114
GlcT-1	0	6.69324	0	0	4.97141	4.68728	4.54768	4.7655
Nup214	0	5.90157	0	0	5.53157	4.75149	5.44525	5.06807
CG5110	6.4688	0	5.61519	5.43526	5.81165	5.4578	0	0
CG3511	6.4688	0	6.29172	5.87895	6.44183	6.48514	0	0
CG7685	4.976	0	5.68284	6.1008	5.18147	5.07254	0	0
CG13919	6.3444	0	5.7505	5.04703	5.32151	6.8704	0	0
Mio	4.4784	0	5.07397	4.2151	4.69133	4.62307	0	0
CG4858	3.9808	0	5.34458	3.43863	5.04143	4.23782	0	0
msl-2	4.354	0	5.47989	3.66048	4.48127	4.68728	0	0
MED7	6.3444	0	7.57713	6.15626	7.28207	8.09038	0	7.26172
Smg6	3.8564	0	4.12683	3.88233	4.20119	4.94412	4.78703	0
His1:CG33828	8.70801	0	7.98304	7.65373	7.84223	7.96196	8.91584	0
Su(P)	5.1626	0	6.42703	5.10249	5.95169	5.90726	5.56492	0
CG14464_1	4.7272	0	6.29172	5.60164	5.04143	5.4578	5.80427	0
CG5498	5.1004	0	5.47989	5.21341	4.76135	5.65042	4.78703	0
CG7611	4.7894	0	4.80336	3.93779	5.11145	4.8157	4.60752	0
CG8441	4.2918	0	4.19448	4.38148	5.46155	5.84305	4.30833	0
Ent1	5.598	0	5.7505	4.38148	5.46155	7.5767	5.38541	0
CG5726	4.7272	0	5.27693	4.88064	4.83137	5.00833	4.72719	0
CG10194	5.7224	0	6.22407	4.54787	5.46155	5.00833	6.10346	5.44629
CG9319	8.14821	0	8.0507	7.48735	8.47241	7.38408	7.53957	7.413
CG12320	6.96641	0	7.78008	6.65542	8.47241	9.24615	6.88136	6.95914
CG4662	5.2248	0	5.8858	4.99156	5.95169	5.522	5.74444	5.21936
CG33230	6.84201	0	9.67437	7.21004	7.70219	8.02617	7.77892	8.54765
Mfap1	6.3444	0	6.22407	5.87895	5.95169	7.25566	6.40265	5.67322
CG5746	6.0956	0	5.41223	5.32433	6.58187	7.38408	6.40265	4.84114
His2A:CG33808	23.636	0	26.8582	23.294	22.4764	25.8122	25.2516	25.7186
CG7441	5.3492	0	5.47989	3.93779	4.97141	5.26517	4.78703	5.06807
CG14104	5.4114	0	5.20927	5.87895	6.23177	6.61356	5.26573	6.80786
shrb	6.1578	0	7.0359	6.1008	6.23177	7.31987	6.04363	6.20272
CG13197	4.1052	0	4.46509	4.27056	4.55129	5.20096	5.14606	4.08472
CG1969	7.89941	0	7.98304	7.09911	8.19233	7.89775	8.13795	8.472
CG7837	9.76541	0	8.93018	8.26381	7.84223	10.1451	8.73633	8.77457
CG2135	5.4736	0	6.42703	5.04703	6.23177	5.71463	5.08622	5.14372
CG11562	5.1626	0	5.47989	4.65879	5.46155	5.97147	6.28298	6.12707
cpb	5.4736	0	6.15641	4.2151	5.74163	4.8157	4.84687	5.21936
RhoGAP54D	4.9138	0	5.95346	6.1008	4.97141	6.99882	5.14606	6.05143
CG12106	4.976	0	6.42703	4.76972	5.46155	6.29252	5.26573	5.74886
CG9344	5.1004	0	6.22407	5.15795	6.58187	6.09989	5.80427	5.59757
mRpL51	6.4066	0	7.91539	5.76803	7.21205	7.76933	6.82152	7.86686
lds	5.4736	0	5.34458	4.38148	6.44183	5.97147	4.84687	6.50529
Mtap	4.976	0	6.02111	5.10249	5.11145	5.77884	4.96654	5.06807
CSN6	5.1626	5.75763	0	0	4.90139	0	0	0
CG18659	4.2918	5.03793	0	0	4.90139	0	0	0
CG34293	4.1674	4.17428	0	0	4.48127	0	0	0
U26	4.7894	5.61369	0	0	5.39153	0	0	0
CG9853	6.3444	8.27659	0	0	7.77221	0	0	0
nero	5.4736	6.33339	0	0	6.02171	0	0	6.27836
Prp18	5.9712	6.18945	0	0	6.44183	0	5.6846	0
mats	5.7224	5.68566	0	0	5.32151	0	4.30833	0
CG43781	6.1578	6.26142	0	0	6.30179	0	6.52233	0
CG6707	4.2296	4.24625	0	0	4.55129	0	4.06898	0
CG7275	4.5406	4.39019	0	0	5.39153	0	4.428	0
CG12162	5.287	6.26142	0	0	7.98227	0	5.50508	0
CG5902	4.2918	5.1099	0	0	4.55129	0	4.06898	3.93343
cutlet	5.1004	5.54172	0	0	5.32151	0	5.98379	5.59757
CG17816_1	4.6028	5.1099	0	0	4.76135	0	4.428	4.236
Vha36-1	5.1004	0	0	4.71425	5.25149	0	0	0
CG3558	4.976	0	0	4.88064	5.04143	0	0	0
Nup358	5.8468	0	0	4.49241	4.48127	0	0	4.91679
CG31381	5.287	0	0	4.49241	5.46155	0	5.74444	0
His2B:CG33876	9.20561	0	0	7.76465	8.75249	0	9.1552	0
yem	5.0382	0	0	4.32602	4.48127	0	5.14606	0
CG8152	4.4784	0	0	4.15964	5.25149	0	4.428	0
CG34302	4.4162	4.10231	0	0	4.55129	4.68728	0	0
CG3773	5.909	6.76522	0	0	5.60159	6.48514	0	0
CG10469	5.8468	6.26142	0	0	5.53157	6.29252	0	0
Deaf1	5.2248	5.32581	0	0	5.11145	6.48514	0	0
east	4.7272	4.24625	0	0	4.62131	4.30203	0	0
Nle	4.7272	6.11748	0	0	4.76135	6.54935	0	0
CG15082	6.0334	6.11748	0	0	5.67161	5.90726	0	0
CG30392	7.15301	6.11748	0	0	5.32151	6.93461	0	0
CG1161	4.043	5.1099	0	0	5.39153	6.42094	0	0
Taf7_1	7.02861	6.76522	0	0	6.16175	5.97147	0	0
Asap_1	5.287	4.82202	0	0	5.25149	5.20096	0	5.97579
Sgt1	4.7272	5.68566	0	0	5.32151	5.58621	0	5.21936
CG8516	4.2918	6.47733	0	0	4.48127	5.20096	5.2059	0
CG5359	4.4784	5.1099	0	0	4.97141	4.75149	5.08622	0
CG10166	5.4736	6.26142	0	0	6.44183	6.67777	5.38541	0
Tango9	4.7894	4.96596	0	0	4.48127	4.68728	4.18865	0
CG11414	4.8516	5.25384	0	0	4.90139	4.8157	5.44525	0
CG17141	5.909	7.12507	0	0	7.28207	5.65042	6.34281	0
Sc2	5.5358	6.40536	0	0	5.53157	6.67777	6.58217	0
Bili	3.8564	4.6061	0	0	3.99113	4.04519	3.88946	0
Argk	4.8516	5.68566	0	0	5.32151	5.65042	6.58217	0
CG6149	5.1626	5.8296	0	0	4.34123	4.87991	5.32557	0
FucTA	4.976	5.18187	0	0	4.76135	4.49465	4.54768	0
gus_1	4.7272	4.46216	0	0	4.55129	5.13675	4.30833	0
pll	4.4784	6.11748	0	0	5.53157	5.26517	4.72719	0
dsd	5.3492	5.61369	0	0	5.11145	5.32938	5.02638	0
Alk	4.1052	4.10231	0	0	3.99113	4.04519	4.00914	0
CG5721	4.7272	5.1099	0	0	4.69133	6.29252	4.54768	0
Nup154	5.4736	5.54172	0	0	5.32151	6.35673	5.32557	0
CG2017_1	5.1626	6.18945	0	0	5.53157	5.13675	5.56492	0
sgll	5.2248	5.97354	0	0	4.55129	4.94412	4.60752	0
CG7878	4.665	5.61369	0	0	5.67161	5.07254	5.32557	0
vtd_1	4.1052	4.31822	0	0	4.83137	4.43045	4.428	0
jim	5.2248	6.69324	0	0	5.88167	5.71463	5.6846	0
CG10898	6.1578	4.82202	0	0	6.44183	6.03568	5.62476	4.99243
mdlc	6.0334	4.10231	0	0	5.25149	4.94412	4.72719	4.68986
Taf4	4.1674	4.67807	0	0	5.46155	4.87991	4.30833	4.46293
Gapdh1_1	4.9138	5.61369	0	0	6.51185	5.00833	6.10346	5.52193
CG8321	5.1004	6.11748	0	0	4.62131	5.00833	4.90671	4.08472
CG11837	4.7894	4.39019	0	0	4.06115	4.43045	4.36816	4.16036
Jon99Ciii	6.71761	9.50009	0	0	6.23177	7.12724	8.07811	6.65657
cer	5.7846	6.18945	0	0	4.90139	6.42094	5.50508	5.295
Pu	5.598	4.75004	0	0	5.74163	6.80619	5.92395	5.44629
Sec23	5.8468	6.26142	0	0	5.39153	5.97147	4.60752	5.52193
Amy-d	0	0	4.32979	0	5.32151	0	0	0
CG10333	0	0	5.14162	0	5.18147	0	0	0
Skp2	0	0	4.93866	0	4.90139	0	0	0
CG4511	0	0	5.54754	0	4.97141	0	0	0
CG5167_1	0	0	5.54754	0	4.83137	0	0	0
CG4294	0	0	5.95346	0	5.81165	0	0	0
Ime4	0	0	4.7357	0	4.69133	0	0	0
nst	0	0	5.27693	0	6.16175	0	0	0
His2B:CG33878	0	0	8.99784	0	9.73277	0	0	0
Syx7	0	0	4.53274	0	4.34123	0	0	0
CG11306	0	0	5.07397	0	4.55129	0	0	0
CAP	0	0	5.07397	0	5.32151	0	0	0
CG7818	0	0	6.02111	0	6.51185	0	0	0
CG14274	0	0	4.32979	0	4.55129	0	0	0
CG13392	0	0	4.93866	0	5.32151	0	0	0
CG31538	0	0	5.07397	0	4.20119	0	0	4.00907
p38b	0	0	4.7357	0	4.69133	0	4.48784	0
CG8159	0	0	5.54754	0	5.53157	0	4.30833	0
CG6923	0	0	5.68284	0	5.46155	0	4.48784	0
CG42571	0	0	5.34458	0	4.41125	0	4.66735	0
CG14185	0	0	5.8858	0	5.18147	0	4.428	0
Pal1_1	0	0	5.68284	0	6.09173	0	6.22314	0
l(2)k12914	0	0	5.81815	0	7.00199	0	5.92395	0
Bin1	5.1626	0	0	4.54787	5.11145	4.87991	0	0
CG3876	7.52621	0	0	6.59996	6.72191	7.83354	0	0
lid	4.354	0	0	4.38148	5.46155	3.85256	0	0
CG9175	4.7272	0	0	3.7714	4.90139	4.55886	0	0
CG44009	5.9712	0	0	4.88064	6.86195	6.42094	0	6.05143
CG16953	5.5358	0	0	4.10417	5.04143	5.4578	0	5.295
CG31633	5.1004	0	0	5.21341	5.53157	5.84305	0	5.21936
wac	4.8516	0	0	4.27056	4.55129	5.13675	4.96654	0
CG9706	4.1052	0	0	3.93779	4.69133	4.87991	4.428	0
Cdk12	4.043	0	0	3.99325	3.78108	4.55886	3.9493	0
bip2	4.1052	0	0	3.66048	4.27121	5.00833	3.59027	0
CG4957	4.6028	0	0	4.82518	5.60159	5.71463	5.38541	0
CG14671	5.5358	0	0	5.60164	6.09173	6.1641	5.26573	0
CG42268	4.7272	0	0	4.04871	6.51185	4.68728	4.66735	0
CG17565	5.1626	0	0	4.60333	4.69133	4.30203	5.02638	4.53857
Aplip1	4.6028	0	0	4.15964	6.44183	6.29252	5.62476	5.52193
CG12025	6.0956	0	0	4.60333	6.16175	6.48514	4.78703	4.84114
eIF-3p66	6.2822	0	0	4.71425	5.25149	6.35673	5.38541	6.12707
CG10214	5.0382	0	0	5.71257	5.74163	6.29252	5.44525	6.354
CG6750	5.6602	0	0	5.87895	5.88167	6.74198	6.28298	6.8835
SP2637	0	0	5.07397	0	4.34123	4.62307	0	0
TAF1B	0	0	6.62998	0	5.53157	4.62307	0	0
CG7785	0	0	5.7505	0	6.16175	6.8704	0	0
CG3760	0	0	6.22407	0	6.79193	5.84305	0	0
tna	0	0	6.35937	0	5.25149	5.26517	0	0
CG7394	0	0	5.34458	0	5.53157	5.20096	0	0
SA	0	0	5.00632	0	4.97141	4.55886	0	0
CG34195	0	0	4.53274	0	4.27121	4.17361	4.428	0
Tom70	0	0	6.02111	0	4.97141	6.42094	5.86411	0
Rich	0	0	5.47989	0	5.74163	6.8704	5.62476	0
CG4622	0	0	5.14162	0	5.04143	5.00833	5.86411	0
mod(mdg4)	0	0	4.80336	0	4.48127	3.98098	5.02638	0
CG7692	0	0	4.53274	0	5.39153	4.17361	4.18865	0
Dmn	0	0	4.80336	0	4.62131	4.36624	4.36816	0
CG9662	0	0	5.8858	0	6.09173	6.22831	5.38541	0
mRpL28	0	0	5.54754	0	5.53157	5.522	5.2059	0
CG31918	0	0	5.27693	0	5.25149	6.03568	4.84687	0
CG14511	0	0	5.61519	0	6.23177	6.09989	5.74444	0
Ppox	0	0	4.93866	0	4.90139	4.94412	4.12881	4.91679
CG32100	0	4.53413	4.32979	0	0	0	0	0
CG6337	0	4.24625	5.07397	0	0	0	0	0
ms(3)76Ba	0	4.89399	4.80336	0	0	0	0	0
CG10249	0	4.24625	4.87101	0	0	0	0	0
Trpml	0	4.24625	4.32979	0	0	0	0	0
CG43331	0	4.53413	4.46509	0	0	0	0	0
CG13430	0	4.6061	4.05917	0	0	0	0	0
CG10494	0	5.32581	4.19448	0	0	0	0	0
Rtf1	0	4.53413	5.00632	0	0	0	0	0
SNF4Agamma	0	4.96596	5.00632	0	0	0	0	0
ytr	0	6.40536	6.76529	0	0	0	0	0
ApepP	0	4.46216	5.27693	0	0	0	0	0
CG31156	0	3.95837	4.39744	0	0	0	0	0
eIF-3p66_1	0	5.68566	5.7505	0	0	0	0	0
Side	0	5.32581	5.8858	0	0	0	0	0
CG32333	0	5.39778	5.07397	0	0	0	0	0
RpL23A	0	6.18945	5.27693	0	0	0	0	0
CG6154	0	4.75004	4.32979	0	0	0	0	0
TwdlM	0	3.81443	5.14162	0	0	0	0	0
Mst98Cb	0	4.67807	4.32979	0	0	0	0	0
CG31650	0	4.82202	5.47989	0	0	0	0	0
CG31913	0	5.32581	5.14162	0	0	0	0	0
Ucp4B	0	4.53413	5.00632	0	0	0	0	0
hkb	0	4.39019	5.00632	0	0	0	0	0
CG17896	0	4.24625	4.53274	0	0	0	0	0
Aldh-III	0	4.03034	3.72091	0	0	0	0	0
Hph	0	3.81443	4.66805	0	0	0	0	0
CG2263	0	4.31822	4.53274	0	0	0	0	0
CG11158	0	4.67807	4.7357	0	0	0	0	0
CG42675	0	4.39019	5.14162	0	0	0	0	0
CG1091	0	6.11748	6.83294	0	0	0	0	0
CG10919	0	4.24625	5.41223	0	0	0	0	0
CAP_1	0	5.46975	5.47989	0	0	0	0	0
Ski6	0	5.97354	6.08876	0	0	0	0	0
sea	0	6.11748	4.66805	0	0	0	0	0
ppk26	0	4.31822	4.12683	0	0	0	0	0
AOX3	0	4.31822	4.53274	0	0	0	0	0
CG9098	0	4.17428	4.46509	0	0	0	0	4.68986
CG14834	0	5.61369	6.22407	0	0	0	0	5.06807
CG44243_1	0	5.54172	5.00632	0	0	0	4.96654	0
siz_1	0	4.75004	4.66805	0	0	0	4.54768	0
CG12768	0	4.03034	4.12683	0	0	0	3.70995	0
CG11192	0	5.75763	4.39744	0	0	0	4.30833	0
CG13506	0	5.54172	4.66805	0	0	0	4.84687	0
CG3163	0	6.18945	5.61519	0	0	0	5.14606	0
LysD	0	7.98871	7.10356	0	0	0	7.18055	0
Clp	0	6.98113	7.91539	0	0	0	6.76168	0
CG9270	0	4.10231	4.6004	0	0	0	4.36816	0
CG5886	0	5.46975	4.93866	0	0	0	4.36816	0
CG10674	0	5.54172	5.7505	0	0	0	5.86411	0
CG17691	0	3.95837	3.92387	0	0	0	3.82962	0
tomboy40	0	4.96596	4.66805	0	0	0	3.65011	0
Alg-2	0	4.46216	4.39744	0	0	0	4.24849	0
CG1943	0	4.46216	6.35937	0	0	0	4.06898	0
CG9444	0	5.32581	4.93866	0	0	0	5.02638	0
l(3)neo38_2	0	5.90157	5.61519	0	0	0	5.6846	0
CG12523	0	5.1099	4.87101	0	0	0	4.428	0
CG5509	0	4.46216	4.53274	0	0	0	4.12881	0
E(spl)mbeta-HLH	0	5.18187	5.00632	0	0	0	4.78703	0
DOR	0	4.67807	4.46509	0	0	0	4.60752	4.84114
snRNP-U1-C	0	6.18945	6.76529	0	0	6.1641	0	0
CG8257	0	5.8296	6.02111	0	0	6.42094	0	0
CSN1b	0	5.18187	5.00632	0	0	4.8157	0	0
MESR6	0	4.39019	4.93866	0	0	5.07254	0	0
CG40178	0	4.17428	4.6004	0	0	4.43045	0	0
RpS20	0	6.40536	5.61519	0	0	5.90726	0	0
CG31798	0	4.82202	4.80336	0	0	4.55886	0	0
CG32301	0	4.89399	3.92387	0	0	4.36624	0	0
CG2107	0	5.46975	4.93866	0	0	5.07254	0	0
CG1265	0	5.54172	5.54754	0	0	6.67777	0	0
CG9855	0	5.54172	4.80336	0	0	5.26517	0	0
nonC	0	4.89399	5.07397	0	0	4.43045	0	0
p115	0	5.32581	4.39744	0	0	4.36624	0	0
pix	0	4.67807	4.19448	0	0	4.75149	0	0
l(1)G0232	0	4.6061	5.68284	0	0	5.39359	0	4.00907
mRpL38	0	5.61369	5.41223	0	0	5.4578	0	4.7655
RpS3	0	5.25384	4.66805	0	0	4.8157	0	5.14372
CG16868	0	4.75004	4.66805	0	0	4.1094	4.36816	0
Xpd	0	5.68566	6.42703	0	0	4.8157	5.56492	0
CG10827	0	5.68566	5.41223	0	0	4.87991	4.60752	0
CG45099	0	5.25384	6.69764	0	0	5.39359	5.62476	0
Nedd8_1	0	5.03793	5.14162	0	0	5.00833	4.48784	0
Nup37_1	0	5.97354	5.07397	0	0	5.20096	5.74444	0
E2f2	0	6.11748	6.29172	0	0	6.35673	5.6846	0
Trn-SR	0	6.62127	6.08876	0	0	5.77884	4.72719	0
amon	0	6.18945	7.64478	0	0	7.19145	7.24038	0
CG32266	0	6.33339	5.07397	0	0	5.84305	4.84687	0
RpS8	0	4.82202	4.93866	0	0	4.68728	4.36816	0
CG31030	0	6.33339	7.10356	0	0	5.77884	7.12071	0
aralar1	0	6.33339	4.80336	0	0	5.90726	5.02638	0
CG4496	0	4.03034	4.39744	0	0	4.04519	4.06898	0
CG14786	0	4.6061	4.46509	0	0	4.36624	4.72719	0
CG18812	0	4.89399	5.81815	0	0	5.84305	4.66735	0
rev7	0	5.97354	5.14162	0	0	6.42094	5.26573	0
CG11655	0	4.46216	4.93866	0	0	5.26517	4.18865	0
CG9215	0	3.67049	5.14162	0	0	5.00833	4.54768	0
CG13005	0	4.67807	4.87101	0	0	5.00833	4.60752	0
CG18259	0	4.17428	4.80336	0	0	4.8157	4.00914	0
CG18343	0	5.18187	5.61519	0	0	5.26517	4.00914	0
sea_1	0	6.18945	5.61519	0	0	5.65042	5.38541	0
Lk6	0	4.53413	4.66805	0	0	4.75149	4.30833	0
CG9588	0	7.98871	7.57713	0	0	7.64091	8.31746	0
ZC3H3	0	5.61369	4.93866	0	0	5.65042	5.38541	0
SrpRbeta	0	6.90916	5.41223	0	0	5.71463	5.50508	0
CG13312	0	4.53413	4.53274	0	0	4.1094	4.428	0
pall	0	5.32581	5.47989	0	0	6.03568	4.428	0
CG7694	0	5.61369	5.34458	0	0	5.07254	4.60752	0
eap	0	4.82202	5.61519	0	0	5.26517	5.2059	5.06807
CR43972	0	6.11748	5.7505	0	0	6.1641	5.56492	5.37064
CG4749	0	7.12507	6.62998	0	0	5.58621	5.62476	5.52193
CHMP2B	0	7.12507	6.69764	0	0	7.51249	6.34281	6.354
CG11753	0	7.12507	7.23886	0	0	7.76933	7.30022	8.85022
Proc	0	4.53413	4.46509	0	0	4.23782	4.18865	4.16036
CG11191	0	6.5493	6.02111	0	0	6.03568	5.86411	5.52193
CycT	0	0	0	0	3.78108	0	0	0
CG4074	0	0	0	0	3.8511	0	0	0
CG10585	0	0	0	0	4.55129	0	0	0
CG40127_1	0	0	0	0	3.71106	0	0	0
IntS3	0	0	0	0	4.48127	0	0	0
laccase2	0	0	0	0	5.11145	0	0	0
CG14642	0	0	0	0	5.04143	0	0	0
CG1090	0	0	0	0	5.39153	0	0	0
CG1882	0	0	0	0	5.11145	0	0	0
Cul4_1	0	0	0	0	4.48127	0	0	0
udd	0	0	0	0	6.16175	0	0	0
Lpin	0	0	0	0	4.83137	0	0	0
CG13743	0	0	0	0	5.11145	0	0	0
CG1041_1	0	0	0	0	6.23177	0	0	0
dila	0	0	0	0	4.97141	0	0	0
CG10919_1	0	0	0	0	4.48127	0	0	0
Cyp313b1	0	0	0	0	4.20119	0	0	0
CG33144	0	0	0	0	4.97141	0	0	0
CG13204	0	0	0	0	6.65189	0	0	0
RnpS1	0	0	0	0	5.32151	0	0	0
Dgkepsilon	0	0	0	0	5.32151	0	0	0
CG17574_1	0	0	0	0	4.48127	0	0	0
Ctf4_1	0	0	0	0	5.95169	0	0	0
pcs	0	0	0	0	4.97141	0	0	0
CG8079	0	0	0	0	4.76135	0	0	0
Sardh	0	0	0	0	4.48127	0	0	0
CG5033	0	0	0	0	5.74163	0	0	0
Dip3	0	0	0	0	4.76135	0	0	0
betaTub56D	0	0	0	0	4.34123	0	0	0
CG43325	0	0	0	0	5.18147	0	0	0
CG13532	0	0	0	0	4.76135	0	0	0
angel	0	0	0	0	6.79193	0	0	0
Sam-S_1	0	0	0	0	4.20119	0	0	0
CG13585	0	0	0	0	4.69133	0	0	0
mth	0	0	0	0	6.23177	0	0	0
CG7337	0	0	0	0	4.41125	0	0	0
Vti1	0	0	0	0	6.09173	0	0	0
CG32335	0	0	0	0	5.67161	0	0	0
CG17249	0	0	0	0	5.88167	0	0	0
Atg2	0	0	0	0	4.48127	0	0	0
CG34178	0	0	0	0	4.83137	0	0	0
CG31638	0	0	0	0	5.67161	0	0	0
TTLL3A	0	0	0	0	4.41125	0	0	0
CG31908	0	0	0	0	4.97141	0	0	0
ico	0	0	0	0	3.78108	0	0	0
CG4570	0	0	0	0	4.48127	0	0	0
CG32982	0	0	0	0	4.48127	0	0	0
GATAd	0	0	0	0	5.95169	0	0	0
CG33129	0	0	0	0	5.74163	0	0	0
FK506-bp1	0	0	0	0	5.74163	0	0	0
RfC38	0	0	0	0	3.8511	0	0	0
DnaJ-H	0	0	0	0	4.34123	0	0	0
CenG1A_1	0	0	0	0	5.53157	0	0	0
CG8064	0	0	0	0	4.48127	0	0	0
CG14291_1	0	0	0	0	4.76135	0	0	0
Cyp12a4_1	0	0	0	0	4.34123	0	0	0
bon	0	0	0	0	6.09173	0	0	0
CG3301	0	0	0	0	4.13117	0	0	0
CG13081	0	0	0	0	4.55129	0	0	0
CG2493	0	0	0	0	4.83137	0	0	0
Gld2	0	0	0	0	4.69133	0	0	0
CG7059_1	0	0	0	0	5.60159	0	0	0
CG7059_2	0	0	0	0	4.83137	0	0	0
CG4449_1	0	0	0	0	6.23177	0	0	0
lt_1	0	0	0	0	4.06115	0	0	0
CG13631	0	0	0	0	4.06115	0	0	0
niki	0	0	0	0	5.32151	0	0	0
CG5024	0	0	0	0	4.13117	0	0	0
CG13972	0	0	0	0	3.8511	0	0	0
CG10863	0	0	0	0	4.62131	0	0	0
CG11583	0	0	0	0	4.62131	0	0	0
CG15817	0	0	0	0	5.60159	0	0	0
CG11498_1	0	0	0	0	5.25149	0	0	0
CG2218_1	0	0	0	0	6.65189	0	0	0
Acf1	0	0	0	0	4.69133	0	0	0
CG6765_1	0	0	0	0	6.16175	0	0	0
Sec22	0	0	0	0	5.67161	0	0	0
Hsp67Ba_1	0	0	0	0	5.67161	0	0	0
Bet3	0	0	0	0	4.27121	0	0	0
nonC_1	0	0	0	0	5.46155	0	0	0
CG43736_1	0	0	0	0	4.62131	0	0	0
dpr10	0	0	0	0	4.90139	0	0	0
MFS10	0	0	0	0	3.92112	0	0	0
CG7860	0	0	0	0	4.20119	0	0	0
CG11679	0	0	0	0	4.76135	0	0	0
parvin	0	0	0	0	4.69133	0	0	0
CG6024	0	0	0	0	4.76135	0	0	0
CG10646	0	0	0	0	4.97141	0	0	0
CG10089	0	0	0	0	4.90139	0	0	0
CR43972_1	0	0	0	0	5.04143	0	0	0
CG30183	0	0	0	0	5.67161	0	0	5.21936
Spn	0	0	0	0	6.44183	0	0	5.52193
Tpr2	0	0	0	0	4.06115	0	0	3.85779
CG6175	0	0	0	0	6.02171	0	0	6.354
CG17691_1	0	0	0	0	4.62131	0	4.30833	0
Src42A_1	0	0	0	0	4.83137	0	4.60752	0
Syt14_1	0	0	0	0	5.46155	0	4.428	0
Atg13	0	0	0	0	5.39153	0	5.02638	0
CG9003_1	0	0	0	0	4.06115	0	4.90671	0
Snap24	0	0	0	0	4.69133	0	4.96654	0
mRpL34	0	0	0	0	6.93197	0	5.92395	0
CG13871	0	0	0	0	5.67161	0	6.28298	0
Aats-tyr-m	0	0	0	0	7.63217	0	6.46249	0
hoip	0	0	0	0	5.60159	0	5.44525	0
CG31717_1	0	0	0	0	5.81165	0	4.12881	0
aurB	0	0	0	0	5.32151	0	5.08622	0
CG9426	0	0	0	0	4.27121	0	4.78703	0
His1:CG33864	0	0	0	0	9.66275	0	9.99293	0
pigs	0	0	0	0	5.11145	0	5.50508	0
CG9125	0	0	0	0	4.90139	0	4.78703	0
cal1	0	0	0	0	4.90139	0	5.32557	5.52193
CG9757	3.9808	5.25384	4.53274	0	0	0	0	0
nerfin-1_1	5.598	7.0531	5.81815	0	0	0	0	0
CG10576	5.4114	5.46975	5.68284	0	0	0	0	0
CG7557	5.8468	5.68566	5.61519	0	0	0	0	0
CG6512_1	5.9712	5.8296	7.10356	0	0	0	0	0
not	5.6602	5.32581	4.66805	0	0	0	0	0
Ns1	4.7272	4.89399	5.68284	0	0	0	0	0
CG14756	5.4736	7.34098	6.15641	0	0	0	0	5.97579
CG7101	4.354	4.75004	5.20927	0	0	0	0	5.37064
Snx3	4.9138	5.18187	4.93866	0	0	0	4.428	0
CG7394_1	5.1004	4.75004	5.54754	0	0	0	4.66735	0
Acsl	4.6028	4.96596	5.61519	0	0	0	4.06898	0
CG12426	4.043	4.24625	4.26213	0	0	0	5.08622	0
Parp_1	3.9808	4.31822	4.6004	0	0	0	4.72719	0
Psa	5.7846	5.46975	4.87101	0	0	0	4.78703	0
CG5220	3.732	4.53413	3.99152	0	0	0	4.36816	0
VhaM9.7-b	4.8516	5.39778	6.22407	0	0	0	4.84687	4.08472
CG13325	5.9712	8.13265	6.22407	0	0	0	7.00103	7.9425
tau	4.7272	5.1099	4.87101	0	0	0	4.36816	4.99243
Mtr3	0	0	0	0	5.04143	4.8157	0	0
SdhB	0	0	0	0	7.21205	6.42094	0	0
CG2091	0	0	0	0	4.34123	4.30203	0	0
Syx6	0	0	0	0	4.06115	3.59572	0	0
AGBE	0	0	0	0	4.83137	5.13675	0	0
IM23	0	0	0	0	4.55129	4.8157	0	0
CG11208	0	0	0	0	4.69133	5.77884	0	0
mRpL54	0	0	0	0	6.58187	6.29252	0	0
Vps35_1	0	0	0	0	6.23177	6.67777	0	0
CG34140_1	0	0	0	0	6.86195	6.29252	0	0
miple2	0	0	0	0	6.23177	5.97147	0	0
Psa_1	0	0	0	0	5.74163	5.84305	0	0
dre4	0	0	0	0	6.44183	7.44828	0	0
Cpr_1	0	0	0	0	5.95169	5.84305	0	0
bor	0	0	0	0	5.32151	5.07254	0	0
CG34136	0	0	0	0	3.99113	4.36624	0	0
His2B:CG33902	0	0	0	0	8.33237	8.9251	0	0
His2B:CG33880	0	0	0	0	8.68247	9.69561	0	0
Nmt	0	0	0	0	5.11145	5.522	0	0
GstO2	0	0	0	0	4.76135	4.43045	0	0
O-fut2	0	0	0	0	5.67161	5.07254	0	0
CG10426	0	0	0	0	4.55129	3.85256	0	0
CG6550	0	0	0	0	5.46155	5.13675	0	5.37064
Mpcp	0	0	0	0	4.97141	5.07254	0	5.06807
Bet1	0	0	0	0	3.92112	4.23782	4.00914	0
CG10055	0	0	0	0	5.04143	4.68728	4.36816	0
CG8378	0	0	0	0	4.97141	5.39359	5.08622	0
mRpS16	0	0	0	0	5.11145	4.68728	4.84687	0
tun_1	0	0	0	0	6.30179	7.51249	6.10346	0
Gpo-1	0	0	0	0	5.88167	5.00833	4.48784	0
Sema-2b	0	0	0	0	4.06115	4.30203	4.30833	0
CG3788	0	0	0	0	5.39153	6.09989	4.96654	0
CG9140	0	0	0	0	6.37181	6.80619	6.88136	0
Kr-h2	0	0	0	0	5.46155	5.65042	5.26573	0
CG11319	0	0	0	0	5.18147	5.20096	4.48784	0
CG3476	0	0	0	0	4.20119	4.75149	4.00914	0
CG6455	0	0	0	0	6.02171	6.54935	6.04363	0
CG11791	0	0	0	0	5.95169	5.522	4.78703	0
CG12413	0	0	0	0	4.48127	4.04519	4.96654	0
Teh4	0	0	0	0	3.99113	3.91677	4.36816	0
SRm160	0	0	0	0	4.20119	4.94412	4.66735	0
PIG-V	0	0	0	0	6.37181	6.35673	5.86411	4.99243
CG31064	0	0	0	0	5.81165	5.07254	4.96654	5.21936
CG34286	0	5.18187	0	0	0	0	0	0
GluClalpha	0	5.75763	0	0	0	0	0	0
CG11726	0	4.67807	0	0	0	0	0	0
Rh3	0	4.39019	0	0	0	0	0	0
CG42668	0	4.03034	0	0	0	0	0	0
att-ORFA	0	5.03793	0	0	0	0	0	0
Gr68a	0	5.46975	0	0	0	0	0	0
CG5946	0	4.96596	0	0	0	0	0	0
Srp14	0	5.46975	0	0	0	0	0	0
CG32103	0	4.39019	0	0	0	0	0	0
CG11251	0	3.8864	0	0	0	0	0	0
Poc1	0	5.03793	0	0	0	0	0	0
stv	0	6.18945	0	0	0	0	0	0
nuf_1	0	4.75004	0	0	0	0	0	0
CG32847	0	3.81443	0	0	0	0	0	0
CrebA	0	3.8864	0	0	0	0	0	0
SsRbeta	0	5.68566	0	0	0	0	0	0
Cpr72Ea	0	5.25384	0	0	0	0	0	0
Cpr72Ec	0	3.81443	0	0	0	0	0	0
fax_1	0	4.46216	0	0	0	0	0	0
mbf1	0	4.53413	0	0	0	0	0	0
CG4101	0	5.54172	0	0	0	0	0	0
Lmpt	0	5.03793	0	0	0	0	0	0
CG10814	0	4.03034	0	0	0	0	0	0
CG34250	0	5.32581	0	0	0	0	0	0
CG13733	0	4.17428	0	0	0	0	0	0
CG6333	0	4.39019	0	0	0	0	0	0
Ser8_1	0	5.32581	0	0	0	0	0	0
CG30062	0	4.89399	0	0	0	0	0	0
CG32181	0	3.8864	0	0	0	0	0	0
CG5577	0	4.03034	0	0	0	0	0	0
CG6701_1	0	6.40536	0	0	0	0	0	0
CG18371	0	4.67807	0	0	0	0	0	0
CG18135	0	5.90157	0	0	0	0	0	0
nes	0	4.6061	0	0	0	0	0	0
CG12861	0	4.6061	0	0	0	0	0	0
aPKC	0	5.46975	0	0	0	0	0	0
igl	0	5.46975	0	0	0	0	0	0
Trpm	0	4.24625	0	0	0	0	0	0
Mtk	0	5.03793	0	0	0	0	0	0
CG30089	0	6.26142	0	0	0	0	0	0
CG13247	0	4.24625	0	0	0	0	0	0
mRpL15	0	4.75004	0	0	0	0	0	0
CG5969	0	5.18187	0	0	0	0	0	0
CG32425_1	0	4.24625	0	0	0	0	0	0
CG30463	0	5.75763	0	0	0	0	0	0
CG34459	0	3.8864	0	0	0	0	0	0
CG7632	0	4.96596	0	0	0	0	0	0
CG7324	0	6.04551	0	0	0	0	0	0
Wnk	0	5.32581	0	0	0	0	0	0
Mtap_1	0	5.39778	0	0	0	0	0	0
TfAP-2	0	4.10231	0	0	0	0	0	0
icln	0	4.6061	0	0	0	0	0	0
CG11438	0	5.1099	0	0	0	0	0	0
CG11425	0	4.89399	0	0	0	0	0	0
Trxr-2	0	4.31822	0	0	0	0	0	0
CG6914	0	3.95837	0	0	0	0	0	0
mael	0	4.6061	0	0	0	0	0	0
CG14450	0	5.46975	0	0	0	0	0	0
CG7369	0	4.24625	0	0	0	0	0	0
Idgf5	0	5.32581	0	0	0	0	0	0
CG12768_1	0	3.8864	0	0	0	0	0	0
Mes2	0	4.39019	0	0	0	0	0	0
CG17454	0	5.39778	0	0	0	0	0	0
CG7744	0	5.03793	0	0	0	0	0	0
Ir56b	0	4.89399	0	0	0	0	0	0
CG30148	0	4.24625	0	0	0	0	0	0
bl	0	4.75004	0	0	0	0	0	0
CG9344_1	0	6.90916	0	0	0	0	0	0
CG30283	0	3.67049	0	0	0	0	0	0
clt_1	0	6.11748	0	0	0	0	0	0
CG10320	0	4.24625	0	0	0	0	0	0
CG13500	0	5.03793	0	0	0	0	0	0
CG42678	0	4.53413	0	0	0	0	0	0
CG17272_1	0	4.82202	0	0	0	0	0	0
CG31223	0	4.39019	0	0	0	0	0	0
CG10830	0	5.32581	0	0	0	0	0	0
CASK	0	3.95837	0	0	0	0	0	0
Gr93a_1	0	4.6061	0	0	0	0	0	0
CG34377	0	5.61369	0	0	0	0	0	0
Muted	0	6.26142	0	0	0	0	0	0
Rrp4	0	5.39778	0	0	0	0	0	0
CG18128	0	6.40536	0	0	0	0	0	0
l(2)35Be	0	5.03793	0	0	0	0	0	0
mr	0	5.61369	0	0	0	0	0	0
mAChR-A	0	4.82202	0	0	0	0	0	0
ST6Gal	0	3.95837	0	0	0	0	0	0
T-cp1	0	5.1099	0	0	0	0	0	0
AdipoR	0	4.24625	0	0	0	0	0	0
CG4467	0	4.6061	0	0	0	0	0	0
CG10184	0	4.53413	0	0	0	0	0	0
Pdk1	0	5.1099	0	0	0	0	0	0
CG15161	0	4.53413	0	0	0	0	0	0
CG31751	0	5.25384	0	0	0	0	0	0
CG17549	0	4.89399	0	0	0	0	0	0
CG13082	0	4.75004	0	0	0	0	0	0
sick_1	0	4.24625	0	0	0	0	0	0
Miro	0	5.03793	0	0	0	0	0	0
CG11885	0	5.1099	0	0	0	0	0	0
GABA-B-R3	0	5.1099	0	0	0	0	0	0
CG13947	0	5.03793	0	0	0	0	0	0
jar	0	4.82202	0	0	0	0	0	0
Ms	0	4.31822	0	0	0	0	0	0
CG5746_1	0	6.83719	0	0	0	0	0	0
mld_1	0	5.18187	0	0	0	0	0	0
cpb_1	0	5.18187	0	0	0	0	0	0
CG11839	0	5.18187	0	0	0	0	0	0
CG4238	0	5.1099	0	0	0	0	0	0
CG16772	0	4.24625	0	0	0	0	0	0
CG13970_2	0	4.46216	0	0	0	0	0	0
Mfap1_1	0	6.18945	0	0	0	0	0	0
Arpc2	0	3.95837	0	0	0	0	0	0
CG9319_1	0	8.34856	0	0	0	0	0	0
Ns4	0	7.41295	0	0	0	0	0	0
scramb2	0	6.40536	0	0	0	0	0	0
prominin-like	0	4.67807	0	0	0	0	0	0
CG31668	0	4.6061	0	0	0	0	0	0
CG4730	0	5.61369	0	0	0	0	0	0
CG31093	0	4.75004	0	0	0	0	0	0
lilli	0	6.18945	0	0	0	0	0	0
CG14543	0	6.04551	0	0	0	0	0	0
CG5455	0	5.68566	0	0	0	0	0	0
gb	0	4.75004	0	0	0	0	0	0
His2A:CG33808_1	0	24.182	0	0	0	0	0	0
His1:CG33837	0	10.1478	0	0	0	0	0	0
Syx17_1	0	4.31822	0	0	0	0	0	0
CG3651	0	4.39019	0	0	0	0	0	0
Membrin_1	0	4.46216	0	0	0	0	0	0
CG10635	0	4.89399	0	0	0	0	0	0
Atet	0	5.90157	0	0	0	0	0	0
AstA-R2	0	4.6061	0	0	0	0	0	0
CG14024	0	3.8864	0	0	0	0	0	0
CG11029	0	4.6061	0	0	0	0	0	0
psd	0	4.96596	0	0	0	0	0	0
CG1969_1	0	8.13265	0	0	0	0	0	0
CG17528	0	4.03034	0	0	0	0	0	0
d4	0	4.31822	0	0	0	0	0	0
CG9175_1	0	4.6061	0	0	0	0	0	0
WDR79	0	5.75763	0	0	0	0	0	0
trp	0	5.68566	0	0	0	0	0	0
CG15525	0	5.68566	0	0	0	0	0	0
ppk7	0	5.18187	0	0	0	0	0	0
Tpi	0	7.0531	0	0	0	0	0	0
CG34299	0	4.24625	0	0	0	0	0	0
TTLL3A_1	0	5.03793	0	0	0	0	0	0
Prosalpha3T	0	4.53413	0	0	0	0	0	0
scaf_2	0	3.74246	0	0	0	0	0	0
Act42A	0	4.82202	0	0	0	0	0	0
Strica	0	4.24625	0	0	0	0	0	0
Ars2	0	4.03034	0	0	0	0	0	0
CG30431	0	4.03034	0	0	0	0	0	0
CG9422	0	4.31822	0	0	0	0	0	0
ppk25	0	4.6061	0	0	0	0	0	0
Slob	0	4.39019	0	0	0	0	0	0
Myo28B1	0	4.6061	0	0	0	0	0	0
Ntl	0	3.74246	0	0	0	0	0	0
CG7149	0	4.53413	0	0	0	0	0	0
faf	0	4.89399	0	0	0	0	0	0
Map205	0	5.32581	0	0	0	0	0	0
CG8419	0	4.89399	0	0	0	0	0	0
TwdlV	0	4.39019	0	0	0	0	0	0
Aats-ala	0	5.18187	0	0	0	0	0	0
CG13088	0	4.53413	0	0	0	0	0	0
CG32944	0	4.31822	0	0	0	0	0	0
fz3	0	4.46216	0	0	0	0	0	0
Sec22_1	0	3.81443	0	0	0	0	0	0
CG32815	0	4.89399	0	0	0	0	0	0
CG11403	0	4.03034	0	0	0	0	0	0
CG11417	0	4.31822	0	0	0	0	0	0
ttm50	0	4.03034	0	0	0	0	0	0
rtp	0	5.1099	0	0	0	0	0	0
CG12836	0	4.17428	0	0	0	0	0	0
esn_1	0	4.24625	0	0	0	0	0	0
Cyp9b2	0	5.1099	0	0	0	0	0	0
Spn43Ad	0	6.33339	0	0	0	0	0	0
Ady43A	0	5.32581	0	0	0	0	0	0
Aldh-III_1	0	4.17428	0	0	0	0	0	0
boca	0	4.75004	0	0	0	0	0	0
CG43340	0	5.32581	0	0	0	0	0	0
CG30497	0	5.90157	0	0	0	0	0	0
Hey_1	0	7.62886	0	0	0	0	0	0
kermit	0	5.25384	0	0	0	0	0	0
Cks30A	0	3.95837	0	0	0	0	0	0
CG33723	0	4.6061	0	0	0	0	0	0
Mcm3	0	4.03034	0	0	0	0	0	0
CG15773	0	4.10231	0	0	0	0	0	0
Oatp30B_1	0	6.18945	0	0	0	0	0	0
CG31538_1	0	4.67807	0	0	0	0	0	0
Pink1	0	4.96596	0	0	0	0	0	0
Cyp4e3	0	4.82202	0	0	0	0	0	0
PEK	0	4.10231	0	0	0	0	0	0
CG12056	0	5.68566	0	0	0	0	0	0
CG4747	0	4.89399	0	0	0	0	0	0
CG1749	0	4.67807	0	0	0	0	0	0
CG11802	0	4.75004	0	0	0	0	0	0
Chrac-16	0	4.31822	0	0	0	0	0	0
Aven	0	4.67807	0	0	0	0	0	0
SamDC	0	4.75004	0	0	0	0	0	0
CG5022_1	0	4.31822	0	0	0	0	0	0
Cand1	0	4.46216	0	0	0	0	0	0
kat-60L1_1	0	4.89399	0	0	0	0	0	0
CtsB1	0	4.17428	0	0	0	0	0	0
TfIIB	0	5.46975	0	0	0	0	0	0
CG11103	0	5.03793	0	0	0	0	0	0
CG11590	0	5.1099	0	0	0	0	0	0
l(1)G0469	0	4.46216	0	0	0	0	0	0
CG1434	0	4.89399	0	0	0	0	0	0
CG15027	0	4.03034	0	0	0	0	0	0
CG17107	0	4.89399	0	0	0	0	0	0
Osi2	0	4.67807	0	0	0	0	0	0
CG13014	0	4.46216	0	0	0	0	0	0
mRpL22	0	4.53413	0	0	0	0	0	0
Pak	0	4.10231	0	0	0	0	0	0
dik	0	4.67807	0	0	0	0	0	0
CG34217_1	0	4.82202	0	0	0	0	0	0
PGRP-SC2	0	4.03034	0	0	0	0	0	0
CG30350	0	6.69324	0	0	0	0	0	0
Prp38	0	7.26901	0	0	0	0	0	0
CG30338	0	5.75763	0	0	0	0	0	0
CG6724	0	5.32581	0	0	0	0	0	0
CG6700	0	4.67807	0	0	0	0	0	0
CG12517	0	4.67807	0	0	0	0	0	0
CG33129_1	0	4.53413	0	0	0	0	0	0
Ubqn	0	6.62127	0	0	0	0	0	0
RfC38_1	0	4.53413	0	0	0	0	0	0
l(1)G0004	0	4.6061	0	0	0	0	0	0
CG1518	0	4.53413	0	0	0	0	0	0
CG42343_1	0	3.8864	0	0	0	0	0	0
CG44477	0	4.31822	0	0	0	0	0	0
Tsp33B	0	3.95837	0	0	0	0	0	0
rn	0	4.39019	0	0	0	0	0	0
rn_1	0	4.46216	0	0	0	0	0	0
alphaTub84D	0	5.46975	0	0	0	0	0	0
CG14613	0	4.31822	0	0	0	0	0	0
Cp110	0	4.03034	0	0	0	0	0	0
Mal-B2	0	4.53413	0	0	0	0	0	0
lds_1	0	5.25384	0	0	0	0	0	0
CG17010_1	0	5.25384	0	0	0	0	0	0
CG43061	0	4.10231	0	0	0	0	0	0
CG7878_1	0	5.46975	0	0	0	0	0	0
Pkd2	0	4.39019	0	0	0	0	0	0
CG7352	0	5.18187	0	0	0	0	0	0
Atg13_1	0	5.32581	0	0	0	0	0	0
MRP	0	4.53413	0	0	0	0	0	0
pch2	0	6.11748	0	0	0	0	0	0
mRpL19_2	0	5.25384	0	0	0	0	0	0
CG1516	0	5.32581	0	0	0	0	0	0
CG18446	0	3.74246	0	0	0	0	0	0
CG30015	0	5.97354	0	0	0	0	0	0
CG13231	0	4.03034	0	0	0	0	0	0
CG16972	0	4.67807	0	0	0	0	0	0
CG16853	0	5.90157	0	0	0	0	0	0
CG31813	0	4.03034	0	0	0	0	0	0
CG8866	0	3.8864	0	0	0	0	0	0
ps	0	5.1099	0	0	0	0	0	0
mRpS23	0	5.90157	0	0	0	0	0	0
mRpL47	0	5.54172	0	0	0	0	0	0
CG31769_1	0	3.67049	0	0	0	0	0	0
Dyrk2	0	5.97354	0	0	0	0	0	0
CG15286	0	5.68566	0	0	0	0	0	0
Rab14	0	5.68566	0	0	0	0	0	0
Pburs_1	0	4.17428	0	0	0	0	0	0
CG33648	0	4.31822	0	0	0	0	0	0
Spn85F	0	4.67807	0	0	0	0	0	0
CG3909	0	4.82202	0	0	0	0	0	0
CG13193	0	4.24625	0	0	0	0	0	0
Vha36-2	0	5.68566	0	0	0	0	0	0
sals	0	4.75004	0	0	0	0	0	0
CG17230	0	5.46975	0	0	0	0	0	0
Taf12	0	5.39778	0	0	0	0	0	0
Sbf	0	4.39019	0	0	0	0	0	0
ClC-a	0	3.95837	0	0	0	0	0	0
mthl5	0	4.82202	0	0	0	0	0	0
CG14739	0	4.03034	0	0	0	0	0	0
CG5245	0	6.33339	0	0	0	0	0	0
Hsp70Bbb	0	6.62127	0	0	0	0	0	0
Octbeta2R	0	5.68566	0	0	0	0	0	0
Crz	0	4.39019	0	0	0	0	0	0
CG44521	0	5.90157	0	0	0	0	0	0
PGRP-LD	0	5.39778	0	0	0	0	0	0
CG14850	0	4.53413	0	0	0	0	0	0
CG14852	0	3.95837	0	0	0	0	0	0
CG32409	0	4.17428	0	0	0	0	0	0
CG3610_1	0	5.68566	0	0	0	0	0	0
CG8641	0	4.53413	0	0	0	0	0	0
Rint1	0	6.26142	0	0	0	0	0	0
CTCF_2	0	12.5228	0	0	0	0	0	0
CG14866	0	4.6061	0	0	0	0	0	0
ldlCp	0	5.46975	0	0	0	0	0	0
CG14835	0	4.39019	0	0	0	0	0	0
CG33278_1	0	3.95837	0	0	0	0	0	0
Trax	0	5.61369	0	0	0	0	0	0
CG31294	0	4.6061	0	0	0	0	0	0
CG31088	0	4.39019	0	0	0	0	0	0
CdsA	0	5.8296	0	0	0	0	0	0
CG13674	0	4.75004	0	0	0	0	0	0
eIF4E-3	0	4.03034	0	0	0	0	0	0
CG7185	0	4.82202	0	0	0	0	0	0
CG17565_1	0	5.03793	0	0	0	0	0	0
Gr89a	0	4.24625	0	0	0	0	0	0
CG31262	0	4.75004	0	0	0	0	0	0
lute	0	5.25384	0	0	0	0	0	0
Hsp67Ba_2	0	6.33339	0	0	0	0	0	0
CG3967	0	5.61369	0	0	0	0	0	0
CG44838	0	5.75763	0	0	0	0	0	0
CG12347	0	5.54172	0	0	0	0	0	0
CG7785_1	0	4.39019	0	0	0	0	0	0
Prx5	0	5.46975	0	0	0	0	0	0
CG12320_1	0	8.27659	0	0	0	0	0	0
CG7142	0	5.18187	0	0	0	0	0	0
CG12362	0	6.11748	0	0	0	0	0	0
CG31235	0	4.03034	0	0	0	0	0	0
CG15803	0	4.24625	0	0	0	0	0	0
CG31229	0	6.11748	0	0	0	0	0	0
CG7715_1	0	4.24625	0	0	0	0	0	0
CG42831	0	5.25384	0	0	0	0	0	0
tna_1	0	6.5493	0	0	0	0	0	0
CG6833	0	4.89399	0	0	0	0	0	4.99243
CG7372	0	5.1099	0	0	0	0	0	4.46293
cid	0	4.39019	0	0	0	0	0	5.06807
CG30098	0	4.17428	0	0	0	0	0	4.61422
p38a	0	6.04551	0	0	0	0	0	5.14372
CG31126	0	6.69324	0	0	0	0	0	5.06807
Prx6005	0	6.26142	0	0	0	0	0	5.44629
Rop	0	5.61369	0	0	0	0	0	5.52193
His2B:CG33868_1	0	23.1025	0	0	0	0	0	23.9031
SdhB_1	0	6.98113	0	0	0	0	0	5.97579
Ubc87F_1	0	6.04551	0	0	0	0	0	5.59757
mor	0	5.1099	0	0	0	0	0	4.31164
CG14314	0	6.04551	0	0	0	0	0	5.52193
CG4229	0	3.95837	0	0	0	0	4.12881	0
Fsn_1	0	6.47733	0	0	0	0	6.46249	0
MED11	0	4.53413	0	0	0	0	4.18865	0
CG10131	0	5.25384	0	0	0	0	4.96654	0
CG12859	0	4.96596	0	0	0	0	4.72719	0
CG10249_1	0	5.90157	0	0	0	0	5.02638	0
Amy-d_1	0	4.67807	0	0	0	0	4.60752	0
Fem-1	0	6.33339	0	0	0	0	5.26573	0
Ppcdc	0	7.0531	0	0	0	0	7.24038	0
TotX	0	5.03793	0	0	0	0	5.02638	0
SKIP	0	5.75763	0	0	0	0	4.78703	0
HP1c	0	6.5493	0	0	0	0	6.76168	0
Ublcp1	0	6.11748	0	0	0	0	6.76168	0
mri	0	5.97354	0	0	0	0	4.72719	0
CG31793	0	4.89399	0	0	0	0	4.36816	0
Vti1_1	0	6.5493	0	0	0	0	6.04363	0
ana1	0	5.1099	0	0	0	0	5.2059	0
CG10869	0	4.39019	0	0	0	0	4.36816	0
CR43158_1	0	5.03793	0	0	0	0	4.30833	0
CG5079_2	0	4.6061	0	0	0	0	4.428	0
CG14515	0	6.18945	0	0	0	0	5.50508	0
CG17486	0	4.10231	0	0	0	0	3.82962	0
CG7903	0	6.11748	0	0	0	0	5.74444	0
Nse1	0	4.96596	0	0	0	0	4.48784	0
Tsp42En	0	5.32581	0	0	0	0	4.36816	0
CG5261	0	3.95837	0	0	0	0	3.82962	0
Sec22_2	0	5.54172	0	0	0	0	5.44525	0
Hnf4	0	4.67807	0	0	0	0	3.76979	0
z	0	4.53413	0	0	0	0	3.65011	0
Odc1	0	6.40536	0	0	0	0	5.50508	0
CG13123	0	5.03793	0	0	0	0	4.54768	0
xit	0	4.67807	0	0	0	0	4.72719	0
CG4901	0	4.24625	0	0	0	0	4.60752	0
CG32544	0	5.32581	0	0	0	0	4.54768	0
CG6495	0	5.90157	0	0	0	0	5.86411	0
CG17765	0	6.18945	0	0	0	0	6.28298	0
stan	0	4.17428	0	0	0	0	5.08622	0
adat	0	5.18187	0	0	0	0	4.48784	0
MED7_1	0	7.98871	0	0	0	0	7.24038	0
Hsp70Bc	0	6.26142	0	0	0	0	6.22314	0
Arp1	0	4.96596	0	0	0	0	4.60752	0
sqd_1	0	5.32581	0	0	0	0	4.96654	0
twf	0	4.03034	0	0	0	0	4.12881	0
Cpr65Eb	0	4.10231	0	0	0	0	3.82962	0
GckIII	0	6.5493	0	0	0	0	5.98379	0
CG6767	0	4.89399	0	0	0	0	4.30833	0
CG6175_1	0	4.89399	0	0	0	0	4.78703	5.295
casp	0	5.68566	0	0	0	0	4.428	4.99243
mei-S332_1	0	4.96596	0	0	0	0	5.26573	5.59757
twe_1	0	5.18187	0	0	0	0	4.78703	5.37064
cindr	0	5.8296	0	0	0	0	5.6846	5.44629
mle	0	4.46216	0	0	0	0	4.60752	4.84114
Cpr35B	0	3.81443	0	0	0	0	3.9493	5.14372
Papst2	5.287	0	5.27693	4.10417	0	0	0	0
CG2862	5.3492	0	5.34458	4.60333	0	0	0	0
CG16812	5.4736	0	6.02111	3.99325	0	0	0	0
SelD_1	5.6602	0	6.9006	5.43526	0	0	0	4.91679
CG4925_1	5.287	0	5.00632	4.2151	0	0	5.02638	5.74886
CG11180	4.4162	0	4.19448	3.93779	0	0	4.18865	4.31164
CG10338	5.5358	6.18945	6.15641	0	0	5.522	0	0
GCC185	4.7272	5.18187	5.07397	0	0	5.4578	0	0
Caf1	5.4114	6.62127	5.34458	0	0	6.29252	0	0
CG14322	4.5406	4.46216	5.81815	0	0	4.68728	0	0
Acp63F	4.1674	4.67807	4.46509	0	0	4.8157	0	0
BRWD3	5.0382	5.03793	5.47989	0	0	5.20096	0	0
CG8607	5.287	5.8296	5.81815	0	0	5.13675	0	0
beta4GalT7	5.0382	4.67807	4.93866	0	0	4.04519	0	0
CG6765_2	6.22	6.62127	5.95346	0	0	5.97147	0	0
chrb	4.2918	3.81443	4.87101	0	0	3.53151	0	0
CG7011	6.0334	7.19704	6.62998	0	0	6.1641	0	0
M1BP	4.976	5.25384	5.00632	0	0	5.97147	0	0
qless	6.0334	7.26901	5.8858	0	0	6.03568	0	4.91679
Tctp	5.1626	6.11748	5.34458	0	0	6.22831	4.96654	0
Set	5.4114	5.8296	6.35937	0	0	5.522	5.02638	0
CG13532_1	4.354	5.32581	5.54754	0	0	4.55886	4.36816	0
fwd	5.3492	5.8296	4.93866	0	0	5.07254	5.62476	0
CG12090	5.909	5.1099	5.07397	0	0	5.32938	4.90671	0
CG4449_2	4.9138	6.90916	5.8858	0	0	6.80619	6.04363	0
aay	7.21521	6.04551	6.29172	0	0	5.522	6.22314	0
CG30503	5.9712	6.26142	5.61519	0	0	6.74198	6.10346	0
Rpt1	5.1626	6.04551	6.62998	0	0	6.09989	6.04363	0
park	6.3444	6.18945	6.08876	0	0	6.8704	5.38541	0
CG8080	4.354	4.31822	5.27693	0	0	4.36624	4.48784	0
MCPH1	5.1004	5.90157	6.02111	0	0	5.4578	6.40265	0
CG4679	5.5358	6.11748	5.41223	0	0	6.42094	5.50508	0
CG8485	5.287	5.54172	5.14162	0	0	5.13675	5.44525	0
stops	5.8468	6.76522	7.17121	0	0	6.03568	5.44525	0
AP-2alpha	5.598	4.82202	5.95346	0	0	4.55886	4.66735	0
CG14505	4.8516	5.46975	5.27693	0	0	5.13675	5.62476	0
Syt1	5.0382	5.18187	4.93866	0	0	4.8157	4.96654	0
CG4593	3.7942	4.03034	3.92387	0	0	3.98098	4.00914	0
CoRest	5.7846	6.18945	5.95346	0	0	6.35673	4.90671	0
Gpdh	7.77501	9.06827	8.79488	0	0	6.61356	7.95844	0
Proc_1	4.354	4.89399	4.39744	0	0	4.62307	4.84687	0
CG31882	4.976	4.89399	4.26213	0	0	4.1094	4.96654	0
CG1105	5.1004	4.96596	5.14162	0	0	5.32938	5.14606	0
CG40127_2	4.7894	4.10231	4.32979	0	0	4.87991	4.428	0
[truncated: 2,740 more rows]

## Sheet: Supplementary Data 4c
Genes rythmically bound by H2BK17pr under TRF treatment.
CycID	filter_type	ar_method	period_number	period	amplitude	phase	mean	R_square	R2_adjust	coef_var	pvalue	fdr_BH
CG3793_1	1	mle	2	27.981308411215,21.8540145985401	52.6828048941047,38.6641002179241	10.8870610373802,0.208828717554434	11.4708	0.999683	0.999261	0.627694	1.40761e-05	0.150051
Atox1	0	default	1	24	1.84109	10.5876	10.5829	0.97929	0.971007	0.194358	6.17199e-05	0.263868
Dim1	0	default	1	24	1.90818	10.4202	9.0544	0.976345	0.966884	0.203124	8.60575e-05	0.263868
CG33969	0	default	1	24	3.59781	10.5149	18.0199	0.974195	0.963872	0.235267	0.000106974	0.263868
Lsm10	0	mle	1	25.1597	2.74103	10.4538	12.9683	0.972645	0.961703	0.210763	0.000123766	0.263868
AP-2alpha	0	mle	1	24.541	1.72693	10.3721	10.1398	0.969537	0.957352	0.226373	0.000161967	0.287761
Tim17a1	0	mle	1	25.3729	0.734019	23.3635	5.26517	0.960347	0.944486	0.135199	0.000313106	0.33972
CG14291	1	yule-walker	1	21.3857	1.01378	21.3168	6.67854	0.960258	0.944361	0.249002	0.000314866	0.33972
cbc	1	default	1	24	1.65549	10.622	7.5378	0.957806	0.940928	0.192122	0.000365707	0.33972
CG2200	1	default	1	24	1.44152	10.4679	6.92233	0.953932	0.935505	0.19938	0.000455501	0.33972
Bgb	0	mle	1	24.3415	1.6566	10.4506	9.17539	0.95216	0.933024	0.154456	0.000500594	0.33972
dco	0	default	1	24	1.99055	10.2713	9.71116	0.949523	0.929332	0.202028	0.00057245	0.33972
Fdxh	0	mle	1	23.0308	1.85526	9.93961	7.30634	0.947867	0.927014	0.204651	0.00062055	0.33972
gus	0	mle	1	20.094	4.08406	10.7922	3.02263	0.947342	0.926279	1.02733	0.000636284	0.33972
MED31	1	default	1	24	2.66653	10.1142	14.4102	0.944654	0.922515	0.227303	0.000720641	0.33972
CG6674	1	mle	1	27.7222	2.33233	10.4054	11.2659	0.942483	0.919476	0.201051	0.000793412	0.33972
TwdlD_1	0	burg	1	20.3673	3.5798	1.09123	3.40834	0.942043	0.918861	0.811596	0.000808644	0.33972
TwdlQ	0	yule-walker	1	20.094	0.761389	0.920236	5.30524	0.939351	0.915091	0.109785	0.000905871	0.33972
Atg13_1	1	burg	1	20.9371	1.34977	11.0778	9.04964	0.937931	0.913104	0.172785	0.000959805	0.33972
CG34125_1	1	default	1	24	2.92453	10.3646	14.5942	0.93793	0.913102	0.199448	0.000959862	0.33972
CG32164	1	yule-walker	1	21.3857	2.09592	10.8104	13.1484	0.937402	0.912363	0.186004	0.00098038	0.33972
CG10616	0	default	1	24	1.44818	10.4177	10.8034	0.936308	0.910831	0.177055	0.00102379	0.33972
CG6752	1	default	1	24	1.44695	10.0975	7.26171	0.931137	0.903591	0.179181	0.00124443	0.33972
CG6833	1	default	1	24	1.00554	10.4505	9.01606	0.928854	0.900395	0.163027	0.00135014	0.33972
Sgf11	0	mle	1	25.5897	2.73207	10.5931	12.5033	0.926721	0.897409	0.185515	0.00145363	0.33972
CG5721_1	1	burg	1	20.6483	2.35169	11.34	9.09585	0.926309	0.896832	0.208265	0.00147414	0.33972
CG8675	0	default	1	24	1.8761	10.3928	8.72456	0.924943	0.894921	0.233561	0.00154338	0.33972
CG10669	0	default	1	24	3.03056	10.9606	14.6295	0.924864	0.894809	0.207311	0.00154748	0.33972
Mpc1	0	burg	1	21.0845	3.63228	10.4331	2.75894	0.923915	0.893482	1.01244	0.00159677	0.33972
IntS1	0	yule-walker	1	21.5396	3.39073	10.8331	18.7177	0.922666	0.891732	0.22683	0.00166315	0.33972
CG4287	0	mle	1	24.7438	4.3975	10.7546	13.8885	0.922534	0.891548	0.249446	0.00167022	0.33972
Rpb10	0	burg	1	20.7917	5.65792	10.9112	4.2468	0.922173	0.891042	1.02701	0.00168976	0.33972
cindr_3	1	mle	1	26.7321	4.05563	23.8407	2.72493	0.919482	0.887275	1.01796	0.00183961	0.33972
l(3)72Dn	0	burg	1	20.9371	4.12591	10.8428	3.12531	0.917909	0.885072	1.01943	0.00193081	0.33972
CG12129	0	burg	1	20.7917	4.32327	11.047	3.2074	0.917706	0.884789	1.04165	0.00194276	0.33972
CG1418	0	mle	1	27.4679	3.31975	10.5073	9.10282	0.915731	0.882024	0.255645	0.00206141	0.33972
CG1142_1	1	default	1	24	2.06914	10.3841	10.9924	0.91556	0.881784	0.21533	0.00207192	0.33972
wit	1	yule-walker	1	21.3857	0.825472	10.4974	7.12679	0.915305	0.881427	0.140274	0.00208759	0.33972
laccase2	0	burg	1	20.6483	3.89849	11.1768	2.81587	0.914853	0.880794	1.07142	0.00211555	0.33972
CG13650	0	burg	1	20.9371	2.97917	10.7053	2.27047	0.914825	0.880756	1.01497	0.00211726	0.33972
ics	0	burg	1	20.9371	3.41962	10.7416	2.57817	0.913117	0.878364	1.02709	0.00222502	0.33972
CG8441	0	default	1	24	2.0212	10.3695	8.72684	0.912459	0.877443	0.217	0.00226737	0.33972
UbcE2M	0	default	1	24	1.71545	10.5702	10.1949	0.911235	0.875729	0.185173	0.00234748	0.33972
Edem2	0	default	1	24	2.19436	10.2714	10.3305	0.91085	0.87519	0.192389	0.00237301	0.33972
Mer	1	default	1	24	1.251	10.2693	6.24883	0.91077	0.875078	0.215382	0.00237834	0.33972
Dip2	1	yule-walker	1	21.5396	3.39637	10.8762	13.6096	0.907533	0.870547	0.212833	0.00259994	0.33972
CG40635	0	yule-walker	1	20.2297	2.97627	0.0966768	3.38202	0.907355	0.870298	1.3632	0.00261246	0.33972
CG4662	1	yule-walker	1	21.3857	2.18315	10.6635	10.8105	0.907136	0.869991	0.184599	0.00262793	0.33972
CG30344_1	1	default	1	24	0.949781	10.9131	8.16557	0.906104	0.868546	0.151604	0.00270155	0.33972
Dpck	0	mle	1	26.7321	1.55171	10.6627	8.2841	0.905755	0.868057	0.194731	0.00272674	0.33972
pelo	0	mle	1	24.1452	1.97963	10.508	12.014	0.905267	0.867374	0.208955	0.00276218	0.33972
CG1888_2	0	burg	1	20.5068	2.27429	11.522	15.1497	0.902133	0.862986	0.192419	0.00299632	0.33972
disp	0	mle	1	25.5897	2.43769	10.0764	11.0231	0.901895	0.862653	0.23847	0.00301461	0.33972
rogdi	0	burg	1	20.094	1.70349	9.21838	10.6723	0.901137	0.861592	0.202727	0.00307312	0.33972
CG32441	0	mle	1	27.7222	3.38304	10.5846	10.7608	0.900923	0.861292	0.227729	0.0030898	0.33972
CG8272	1	default	1	24	1.71271	10.3443	9.86936	0.900881	0.861234	0.21163	0.00309307	0.33972
meigo	0	yule-walker	1	21.6957	3.24748	9.67267	18.1481	0.900566	0.860793	0.254213	0.0031177	0.33972
CG13601	0	default	1	24	2.23115	10.6316	13.9697	0.90055	0.860771	0.200467	0.00311894	0.33972
Hrd3	0	default	1	24	2.21198	10.2866	13.2787	0.899236	0.85893	0.169172	0.00322306	0.33972
CG9471	0	default	1	24	1.838	10.4779	10.8557	0.899144	0.858802	0.181152	0.00323036	0.33972
CG14906	0	mle	1	24.7438	2.42375	10.51	10.8736	0.898132	0.857385	0.214555	0.00331204	0.33972
nkd	1	burg	1	20.2297	2.76606	1.39629	2.87872	0.897904	0.857065	0.809001	0.00333061	0.33972
qless	0	default	1	24	1.95832	10.8521	11.6578	0.897118	0.855965	0.183306	0.00339507	0.33972
CG9018	0	default	1	24	3.39483	10.0024	16.3293	0.897017	0.855823	0.211432	0.00340343	0.33972
CG11601	1	burg	1	21.234	3.25929	11.1281	14.5389	0.896722	0.85541	0.217641	0.00342787	0.33972
CG43204	0	burg	1	20.9371	7.46367	10.3129	5.78178	0.896547	0.855166	1.00845	0.00344236	0.33972
COQ7	0	burg	1	20.9371	4.55586	10.5461	3.54191	0.895377	0.853528	1.00557	0.0035405	0.33972
CG7987	0	burg	1	20.9371	3.53282	10.7793	2.73602	0.89524	0.853336	1.00955	0.00355214	0.33972
CG6813	0	burg	1	21.0845	5.18029	10.5637	4.03569	0.894713	0.852599	1.00311	0.00359694	0.33972
His4:CG33871	0	burg	1	20.2297	3.96244	19.7793	14.6236	0.894071	0.8517	0.21062	0.00365203	0.33972
CG42321	0	burg	1	20.9371	5.46209	10.7288	4.23115	0.892748	0.849847	1.01085	0.0037672	0.33972
pre-lola-G	0	burg	1	20.9371	3.34176	10.3257	2.60578	0.892037	0.848851	1.00447	0.00382994	0.33972
CG4424	1	mle	1	27.9813	2.27181	10.375	13.1494	0.892006	0.848808	0.200222	0.00383266	0.33972
CG13114	0	default	1	24	3.13816	22.4576	2.3401	0.891614	0.84826	1.00444	0.00386752	0.33972
His2A:CG33823	1	burg	1	20.094	3.49454	19.0654	17.2645	0.891587	0.848222	0.171614	0.00386992	0.33972
CG15237	1	default	1	24	2.63872	11.0889	13.4466	0.890288	0.846404	0.230784	0.00398687	0.33972
SppL	0	burg	1	20.9371	4.00523	10.9099	3.08596	0.888593	0.844031	1.01856	0.00414263	0.33972
Sam-S	0	burg	1	21.0845	0.887534	11.194	6.16148	0.888087	0.843322	0.167754	0.0041899	0.33972
shep	0	burg	1	20.9371	2.99308	10.7153	2.29952	0.887962	0.843146	1.02162	0.00420162	0.33972
GAPsec	0	yule-walker	1	20.2297	2.34057	11.9724	6.81732	0.887681	0.842754	0.267856	0.00422797	0.33972
CG12093	1	yule-walker	1	21.3857	2.43501	10.4375	11.6973	0.887471	0.84246	0.22449	0.00424773	0.33972
Su(var)205	0	burg	1	21.0845	4.94833	10.4251	3.87488	0.887162	0.842026	1.00223	0.00427702	0.33972
TBCB_1	1	yule-walker	1	21.234	1.83621	9.43146	9.89403	0.886936	0.841711	0.233052	0.00429839	0.33972
CG1663	0	burg	1	20.9371	4.55084	10.9626	3.47634	0.886726	0.841416	1.02831	0.00431844	0.33972
CG7785_1	0	default	1	24	2.13729	10.6025	11.2638	0.886487	0.841082	0.205374	0.00434126	0.33972
MED17	0	default	1	24	1.11748	9.91959	9.84696	0.886123	0.840572	0.161417	0.00437616	0.33972
MED25	0	default	1	24	1.66528	10.0769	12.029	0.885923	0.840292	0.210479	0.0043954	0.33972
cta_1	1	yule-walker	1	21.0845	1.57111	11.1315	10.3359	0.885889	0.840244	0.22212	0.00439868	0.33972
CG12012	0	default	1	24	2.54646	10.0263	12.9672	0.885803	0.840124	0.186807	0.00440694	0.33972
Drice	0	default	1	24	1.79192	10.2865	12.222	0.885763	0.840069	0.163923	0.00441077	0.33972
CG5056	0	mle	1	24.7438	2.35223	10.7609	8.55906	0.88548	0.839672	0.217441	0.00443817	0.33972
Dmn	0	burg	1	20.6483	1.48851	10.3283	8.61995	0.885383	0.839537	0.160349	0.00444754	0.33972
CG11897	0	burg	1	20.9371	4.4862	10.1244	3.47916	0.884672	0.838541	1.01429	0.00451682	0.33972
Rcd1	0	default	1	24	2.76117	10.2139	12.4526	0.884051	0.837671	0.225035	0.00457796	0.33972
CG5913	0	default	1	24	2.35815	10.8448	13.764	0.883648	0.837107	0.190621	0.00461783	0.33972
His3:CG33863	1	burg	1	20.6483	10.3688	1.04487	10.1641	0.881548	0.834168	0.798699	0.00482896	0.33972
CG8963	0	default	1	24	2.0113	9.7123	9.28702	0.881429	0.834001	0.236469	0.0048411	0.33972
CG8336	0	default	1	24	2.41929	10.4169	11.7737	0.881258	0.833761	0.199498	0.00485861	0.33972
CG44521	1	burg	1	20.2297	3.22574	1.4677	3.37443	0.880196	0.832274	0.788777	0.00496799	0.33972
CG13563	1	burg	1	20.7917	1.11461	9.53958	9.95468	0.879714	0.831599	0.182416	0.00501812	0.33972
IntS10	0	burg	1	20.7917	5.56981	10.9192	4.32289	0.879461	0.831245	1.017	0.00504454	0.33972
Nxt1_1	0	mle	1	27.2182	2.2833	10.2651	12.5784	0.879382	0.831135	0.206862	0.00505276	0.33972
Pnn	0	default	1	24	1.47908	10.4888	6.3959	0.879357	0.8311	0.186944	0.0050554	0.33972
CG7806	0	burg	1	20.9371	10.5227	10.227	8.24233	0.879105	0.830747	1.00728	0.00508185	0.33972
CG32549	0	burg	1	20.9371	2.87331	10.4986	2.25364	0.879059	0.830683	1.00591	0.00508668	0.33972
fand	0	burg	1	20.9371	4.88866	10.5121	3.84398	0.87868	0.830152	1.0036	0.00512664	0.33972
CG9759_1	1	yule-walker	1	20.2297	2.88322	1.71995	2.89216	0.878248	0.829547	0.783477	0.00517238	0.33972
Sec15	0	default	1	24	2.58545	10.4433	11.5024	0.877692	0.828769	0.206769	0.00523164	0.33972
Pde8_3	0	burg	1	20.094	1.21837	19.9982	7.11402	0.877686	0.828761	0.166979	0.00523226	0.33972
thetaTry	0	yule-walker	1	22.0147	3.66535	21.461	2.86165	0.877516	0.828523	1.00301	0.00525045	0.33972
Ih_4	0	yule-walker	1	22.0147	5.58508	20.9752	4.25214	0.877243	0.82814	1.05858	0.0052798	0.33972
E(spl)m3-HLH	0	yule-walker	1	22.0147	2.49907	21.5346	1.95335	0.877218	0.828106	1.00146	0.00528244	0.33972
CG10222	0	mle	1	26.7321	3.02709	10.5904	12.7093	0.877142	0.827999	0.228865	0.00529062	0.33972
Ext2	0	default	1	24	2.26817	10.4325	12.9483	0.876594	0.827232	0.170073	0.00534984	0.33972
eas	0	burg	1	20.9371	3.45883	10.3426	2.72616	0.876445	0.827022	1.00252	0.00536604	0.33972
CG6983	0	burg	1	20.9371	3.20078	10.7454	2.51317	0.876353	0.826895	1.00638	0.00537597	0.33972
CG9747	1	burg	1	20.3673	2.97116	1.26958	3.05133	0.876299	0.826819	0.785785	0.00538183	0.33972
tkv	0	mle	1	20.094	3.70531	10.8139	2.85895	0.876235	0.826729	1.02416	0.00538879	0.33972
bw	1	default	1	24	1.13599	22.3333	5.94161	0.876147	0.826606	0.183421	0.00539838	0.33972
CG14100	1	yule-walker	1	21.3857	1.85469	10.9183	8.8521	0.876015	0.826421	0.20094	0.00541282	0.33972
stai_1	1	default	1	24	1.2154	10.8449	6.19062	0.87574	0.826036	0.149331	0.00544288	0.33972
CG11911	1	burg	1	20.2297	1.00568	19.0627	5.3427	0.875579	0.82581	0.159634	0.00546053	0.33972
NimC3_1	0	mle	1	21.5396	0.528798	20.7536	6.09982	0.875526	0.825736	0.125464	0.00546634	0.33972
CG15514	0	default	1	24	1.31308	10.518	10.9156	0.874891	0.824847	0.166476	0.00553635	0.33972
CG33322	0	yule-walker	1	22.0147	2.73809	21.2533	2.13279	0.874813	0.824738	1.01266	0.00554499	0.33972
CR43158	0	burg	1	21.0845	3.32649	10.5086	2.62551	0.874602	0.824443	1.00144	0.00556834	0.33972
CG10326	0	default	1	24	2.20509	10.2817	11.8356	0.874284	0.823998	0.192983	0.0056037	0.33972
Ack-like	0	yule-walker	1	20.5068	1.3129	10.2655	8.56866	0.874275	0.823986	0.190717	0.00560468	0.33972
CG17294	0	burg	1	20.7917	5.61738	10.8222	4.38151	0.873982	0.823575	1.01523	0.00563743	0.33972
CG7739	0	burg	1	20.9371	4.01024	10.9356	3.11591	0.873392	0.822749	1.01876	0.00570367	0.33972
CG30156	1	mle	1	21.6957	4.46805	21.1714	3.50592	0.873293	0.82261	1.00533	0.00571481	0.33972
CkIIalpha-i1	0	mle	1	25.8103	2.20991	10.4665	8.04081	0.87306	0.822284	0.264033	0.00574112	0.33972
His3:CG33806	0	burg	1	20.094	3.83176	19.7743	14.9374	0.872875	0.822025	0.206206	0.00576205	0.33972
CG4730	1	default	1	24	8.87697	10.9119	8.68702	0.872725	0.821815	0.793627	0.0057791	0.33972
tmod_2	1	burg	1	20.5068	3.20855	1.15996	3.39502	0.871674	0.820344	0.79281	0.00589906	0.33972
mr	1	mle	2	27.981308411215,20.9370629370629	1.53718466810011,2.57644284956864	25.9308995633592,11.6584045836793	7.39771	0.981882	0.957724	0.146238	0.00603068	0.33972
CG30094_2	0	default	1	24	1.75918	10.0994	9.51235	0.870264	0.818369	0.181384	0.00606251	0.33972
CG3499	1	yule-walker	1	21.5396	1.70317	9.84675	10.31	0.870137	0.818191	0.172156	0.00607739	0.33972
CycK	1	yule-walker	1	20.7917	1.45496	11.0224	10.172	0.870121	0.818169	0.168403	0.00607923	0.33972
Cpr92F	1	yule-walker	1	21.5396	2.8229	21.1844	2.2278	0.869828	0.81776	1.00578	0.00611351	0.33972
Aats-tyr-m	1	default	1	24	2.49152	10.055	13.8797	0.869276	0.816986	0.234082	0.00617857	0.33972
CG9897	1	burg	1	20.094	2.81068	1.5527	2.94393	0.869033	0.816646	0.785605	0.00620736	0.33972
CG32856	0	burg	1	20.9371	6.5764	10.3418	5.2071	0.868955	0.816537	1.00224	0.0062166	0.33972
Galk	0	default	1	24	1.56244	10.862	8.91924	0.86839	0.815745	0.175195	0.00628386	0.33972
CG5815	0	mle	1	26.7321	2.27182	10.5551	9.21192	0.868331	0.815663	0.204447	0.0062909	0.33972
Cpr72Ec	1	burg	1	20.6483	2.6843	1.02063	2.76631	0.866455	0.813037	0.783102	0.00651734	0.33972
Dic3	1	burg	1	20.6483	4.16122	0.981962	4.40927	0.86638	0.812933	0.794544	0.00652642	0.33972
Tpl94D_1	1	burg	1	20.7917	3.11186	0.817004	3.32394	0.86636	0.812904	0.813191	0.00652892	0.33972
CG15098	0	default	1	24	1.87828	10.6994	13.7119	0.866069	0.812496	0.170417	0.00656455	0.33972
CG2921	0	default	1	24	2.79878	10.249	11.9185	0.865585	0.811819	0.220189	0.00662397	0.33972
Topors	0	default	1	24	2.18378	10.3281	10.9591	0.865553	0.811775	0.17698	0.00662788	0.33972
CG10249_5	0	default	1	24	2.16321	10.5922	12.4023	0.865514	0.811719	0.18035	0.00663278	0.33972
Atac3	0	default	1	24	2.01224	10.2201	11.5024	0.865327	0.811458	0.211631	0.00665577	0.33972
Dab	0	burg	1	21.0845	2.97327	10.5034	2.36305	0.864991	0.810987	1.00003	0.0066974	0.33972
CG10131_1	1	burg	1	20.7917	3.44117	0.875763	3.63637	0.864927	0.810898	0.794637	0.00670534	0.33972
RpL9	1	burg	1	21.0845	0.900165	11.0922	6.0977	0.864853	0.810794	0.140543	0.00671451	0.33972
CG4447	0	mle	1	26.973	1.9485	10.294	11.3362	0.864483	0.810277	0.209676	0.00676053	0.33972
Cp15	1	burg	1	20.7917	2.9745	0.830289	3.06949	0.864476	0.810267	0.787477	0.00676143	0.33972
CG1690	0	burg	1	21.0845	3.19446	21.0398	2.53992	0.863928	0.8095	1.00072	0.00682996	0.33972
ap_2	1	burg	1	20.094	2.80823	1.55293	2.90826	0.863881	0.809433	0.783545	0.00683594	0.33972
CalpB	1	mle	1	24.7438	2.33605	10.2587	12.4691	0.863822	0.809351	0.197524	0.00684335	0.33972
CG17571_1	1	burg	1	21.3857	2.69898	20.8964	2.12635	0.863753	0.809254	1.01186	0.006852	0.33972
E(Pc)_1	1	burg	1	20.6483	4.06902	11.6249	13.3768	0.863392	0.808749	0.246953	0.00689742	0.33972
Nhe1	1	default	1	24	2.37062	11.1108	11.5001	0.863322	0.808651	0.19478	0.00690627	0.33972
CG6568	0	burg	1	20.7917	5.44976	11.0312	4.21856	0.862937	0.808111	1.02904	0.00695509	0.33972
CG17574	0	burg	1	20.7917	3.92022	10.9697	3.06498	0.862742	0.807838	1.01916	0.00697988	0.33972
CG14971	1	burg	1	20.9371	3.28675	11.3704	10.5501	0.862503	0.807504	0.262734	0.00701028	0.33972
bur	0	yule-walker	1	21.5396	0.947027	10.2105	9.31013	0.862061	0.806885	0.134792	0.00706671	0.33972
Ada2a	1	default	1	24	2.36916	10.7361	10.9538	0.861588	0.806223	0.204761	0.00712745	0.33972
CG6488	0	burg	1	20.2297	1.49593	11.6683	10.3254	0.861546	0.806164	0.142728	0.00713291	0.33972
CG4676	0	mle	1	24.95	2.2211	10.3759	9.75748	0.861405	0.805967	0.199801	0.00715104	0.33972
NTPase	0	burg	1	21.0845	4.84961	10.4211	3.86056	0.861317	0.805844	1.00054	0.00716238	0.33972
CG9801	0	burg	1	20.9371	3.33265	10.8062	2.63105	0.861311	0.805836	1.00957	0.00716313	0.33972
Rab3-GAP_2	0	burg	1	20.2297	0.793873	11.1248	7.88479	0.86107	0.805498	0.152862	0.00719433	0.33972
CG7985	0	default	1	24	7.11597	10.4979	8.61002	0.860885	0.805239	0.630736	0.0072183	0.33972
CG3650	1	burg	1	20.9371	3.14782	0.680937	3.19161	0.86041	0.804574	0.792069	0.00728008	0.33972
CG7142	1	burg	1	20.6483	3.922	1.00668	4.12381	0.859819	0.803746	0.786376	0.00735742	0.33972
CG11396	0	yule-walker	1	20.3673	2.14824	9.71618	12.468	0.859678	0.803549	0.223718	0.00737592	0.33972
CG42233	1	default	1	24	2.53498	10.4861	13.7816	0.859669	0.803536	0.204573	0.00737712	0.33972
Ptpa	0	mle	1	24.7438	2.07729	10.6885	10.2028	0.859301	0.803022	0.170809	0.00742551	0.33972
Srp9_2	0	burg	1	20.9371	3.0558	0.0508131	2.43467	0.859289	0.803004	1.00463	0.00742713	0.33972
CG9515	0	burg	1	20.7917	4.32785	11.0291	3.3745	0.859173	0.802842	1.02415	0.00744248	0.33972
Hip1	0	burg	1	20.9371	4.14122	10.9346	3.23484	0.85849	0.801886	1.02193	0.00753298	0.33972
CG31122_1	1	default	1	24	1.90631	10.368	7.98206	0.858056	0.801279	0.193026	0.00759084	0.33972
Rab14	1	mle	1	27.9813	1.84511	10.1775	10.1718	0.85771	0.800793	0.196993	0.0076373	0.33972
RNaseX25	0	burg	1	21.0845	3.38575	10.5657	2.70098	0.857619	0.800667	1.00056	0.00764938	0.33972
NaPi-T	0	burg	1	20.9371	2.88949	0.0699119	2.30721	0.857456	0.800438	1.00254	0.00767137	0.33972
Edem1	0	mle	1	22.855	2.69109	11.499	6.08494	0.857308	0.800232	0.424184	0.00769124	0.33972
Yeti	0	burg	1	20.7917	4.10514	10.9844	3.18841	0.857224	0.800114	1.02888	0.00770256	0.33972
Apc	0	burg	1	20.9371	3.40002	10.7145	2.70388	0.857024	0.799834	1.00474	0.0077296	0.33972
CG42663	0	burg	1	20.7917	2.9049	10.7039	2.27985	0.856913	0.799678	1.01898	0.00774469	0.33972
RhoGEF3_1	1	burg	1	20.5068	2.66376	1.12293	2.74305	0.85687	0.799618	0.785359	0.00775049	0.33972
RpS12	0	burg	1	21.0845	3.67966	10.6038	2.93555	0.856553	0.799175	1.00115	0.00779338	0.33972
CG34242	0	burg	1	20.9371	7.5704	10.2147	6.00613	0.856428	0.798999	1.00763	0.0078104	0.33972
alpha-Man-Ib	1	mle	1	26.4956	2.68241	10.3127	13.5727	0.856057	0.79848	0.200194	0.007861	0.33972
ssp2	0	burg	1	20.6483	3.62736	11.1139	2.80556	0.855726	0.798017	1.03494	0.0079062	0.33972
por	0	yule-walker	1	21.6957	4.86981	21.1895	3.82861	0.855592	0.797829	1.06846	0.00792464	0.33972
CG16890_1	0	default	1	24	3.08845	9.96613	13.5318	0.855483	0.797676	0.209281	0.00793961	0.33972
Fgop2_2	0	burg	1	20.2297	4.68969	10.755	9.24758	0.855025	0.797034	0.586153	0.00800268	0.33972
psd	1	burg	1	20.2297	2.98859	1.50389	3.07355	0.854896	0.796855	0.776383	0.00802043	0.33972
Pgk_1	0	mle	1	27.9813	1.74119	10.4684	13.4218	0.854445	0.796223	0.216289	0.00808289	0.33972
CG12304	0	mle	1	27.9813	2.66417	10.1529	14.5075	0.854332	0.796065	0.208327	0.00809861	0.33972
Dlc90F	0	default	1	24	0.868043	10.8161	9.57695	0.854258	0.795962	0.144438	0.00810884	0.33972
CR43281	1	yule-walker	1	21.5396	1.512	10.7638	11.0591	0.854136	0.795791	0.218478	0.00812584	0.33972
CG34133	0	mle	1	25.1597	0.856485	11.1167	6.16849	0.854076	0.795706	0.108241	0.00813427	0.33972
kra	1	burg	1	20.094	4.32906	11.8101	2.65132	0.853699	0.795179	1.30453	0.00818688	0.33972
gdl	0	burg	1	20.9371	4.07492	10.819	3.22865	0.853522	0.794931	1.0105	0.0082116	0.33972
CG10283	1	burg	1	20.2297	3.21277	9.39388	1.97238	0.853463	0.794848	1.304	0.00822	0.33972
CG11999	0	default	1	24	1.63084	10.9439	11.2333	0.853437	0.794811	0.156865	0.00822363	0.33972
Tsp42Ek	1	burg	1	20.2297	3.07245	1.51542	3.11004	0.853275	0.794585	0.782441	0.00824632	0.33972
CG14662	1	burg	1	20.5068	3.28397	1.20188	3.4397	0.853235	0.794529	0.780728	0.0082519	0.33972
CG7386	0	default	1	24	1.90059	10.3257	13.0421	0.853227	0.794518	0.239803	0.008253	0.33972
FLASH	0	burg	1	20.9371	3.74771	10.6645	2.97462	0.853144	0.794401	1.00915	0.00826481	0.33972
CG2519	0	default	1	24	1.47706	10.6095	8.03769	0.853073	0.794302	0.179378	0.00827471	0.33972
CG6220_1	1	burg	1	20.094	3.18815	1.50517	3.40879	0.852729	0.793821	0.797192	0.00832321	0.33972
glec	1	burg	1	20.2297	4.01765	11.6378	2.47209	0.852681	0.793753	1.30154	0.00833003	0.33972
Pex1	0	mle	1	24.1452	1.15618	10.4755	7.29957	0.852669	0.793737	0.147475	0.00833174	0.33972
tou_1	1	burg	1	20.6483	2.69894	1.11531	2.78233	0.852624	0.793674	0.779618	0.00833805	0.33972
skap	1	burg	1	20.094	4.34939	11.7908	2.67623	0.852508	0.793511	1.29972	0.0083545	0.33972
CG33981	1	yule-walker	1	20.6483	3.5303	12.1826	5.66694	0.852486	0.793481	0.502631	0.0083576	0.33972
CG41099	0	burg	1	20.9371	2.9498	10.6483	2.34197	0.852425	0.793395	1.00905	0.00836628	0.33972
CG4433	1	mle	1	27.7222	3.41647	10.7063	14.4878	0.852298	0.793217	0.198984	0.00838427	0.33972
CG32195	1	burg	1	20.094	3.30081	11.7438	2.03675	0.852271	0.793179	1.29673	0.00838813	0.33972
CG10958	1	burg	1	20.2297	5.13391	11.651	3.16179	0.85224	0.793135	1.30066	0.00839258	0.33972
HmgZ	1	burg	1	20.2297	5.84153	11.6725	3.59849	0.852075	0.792905	1.30034	0.00841592	0.33972
tai	1	burg	1	21.3857	4.1093	10.4236	3.27693	0.851703	0.792385	1.0024	0.00846894	0.33972
CG17486	1	burg	1	21.3857	3	10.4013	2.38462	0.851581	0.792213	1.00582	0.00848647	0.33972
Atg5	1	burg	1	20.094	3.91984	9.15561	2.40332	0.851184	0.791658	1.30477	0.0085432	0.33972
CG5626	0	burg	1	20.6483	5.12349	11.2047	3.92908	0.851153	0.791614	1.0459	0.00854771	0.33972
trem	1	mle	1	25.3729	2.56259	10.1497	15.2776	0.851102	0.791543	0.215723	0.00855497	0.33972
CG3092	1	burg	1	21.0845	2.8165	0.372385	2.91809	0.851095	0.791533	0.812429	0.00855608	0.33972
spel1	1	burg	1	21.3857	3.21657	10.4033	6.62272	0.850661	0.790925	0.590584	0.0086186	0.33972
CR43158_1	0	burg	1	20.9371	3.04889	20.8482	2.44211	0.850309	0.790433	1.0075	0.00866936	0.33972
wash	1	burg	1	20.2297	8.46779	9.30947	5.23303	0.849908	0.789871	1.29784	0.00872755	0.33972
CG9465	0	burg	1	20.9371	2.6868	20.8515	2.15169	0.849752	0.789653	1.002	0.0087503	0.33972
CG11577_1	1	mle	1	27.9813	2.98156	10.1674	16.4206	0.849672	0.78954	0.229733	0.00876198	0.33972
CG8323	0	default	1	24	1.64707	9.90077	15.5738	0.849442	0.789219	0.186831	0.00879545	0.33972
CG11652	1	burg	1	20.2297	3.16506	11.7184	1.9562	0.849432	0.789204	1.29788	0.00879698	0.33972
E(spl)m2-BFM_1	1	burg	1	20.9371	2.72845	0.648121	2.86125	0.849416	0.789183	0.79448	0.00879926	0.33972
CG7409	1	burg	1	20.094	2.68643	1.70478	2.77907	0.849333	0.789067	0.775875	0.00881137	0.33972
CG43340	0	burg	1	20.9371	5.87237	10.4903	4.66182	0.849221	0.788909	1.01118	0.00882782	0.33972
CG3402	0	mle	1	25.3729	2.23241	10.3185	13.1588	0.848908	0.788471	0.184889	0.00887375	0.33972
CG11412	0	yule-walker	1	20.2297	1.67585	10.7127	4.10246	0.848699	0.788178	0.592808	0.00890446	0.33972
CG16863	1	mle	1	27.7222	3.03965	10.8315	11.2932	0.848567	0.787994	0.226724	0.00892385	0.33972
CG14715	0	mle	1	25.3729	1.34251	10.1575	10.8127	0.848302	0.787623	0.193481	0.00896285	0.33972
His-Psi:CR31614	0	yule-walker	1	20.5068	2.05259	20.0528	9.9615	0.84794	0.787116	0.16718	0.00901651	0.33972
His2A:CG33808	0	yule-walker	1	20.5068	8.20973	19.1012	40.663	0.847751	0.786851	0.158489	0.00904459	0.33972
NKAIN	1	burg	1	20.094	2.76487	11.7423	1.71498	0.847523	0.786532	1.29376	0.00907842	0.33972
MRG15	1	mle	1	26.7321	2.70953	10.1894	12.0841	0.847468	0.786455	0.210859	0.00908659	0.33972
CG16865	1	burg	1	20.094	5.61707	11.6861	3.48627	0.847294	0.786212	1.29356	0.00911254	0.33972
ScpX	0	burg	1	20.6483	4.72165	11.1664	3.6605	0.847219	0.786106	1.03725	0.0091238	0.33972
CG40160	1	burg	1	20.094	3.12674	11.7511	1.94158	0.84614	0.784596	1.29335	0.00928566	0.33972
Ras85D_1	0	burg	1	20.9371	6.14869	20.8666	4.90642	0.846092	0.784529	1.04198	0.00929291	0.33972
CG9466_1	0	burg	1	20.7917	2.89855	20.7879	2.32769	0.845678	0.783949	1.00218	0.00935555	0.33972
CG5880	1	burg	1	21.3857	7.79646	10.2861	6.22827	0.845557	0.783779	1.00437	0.00937395	0.33972
mTTF	1	mle	1	25.3729	2.88147	10.191	15.28	0.84539	0.783546	0.200403	0.0093993	0.33972
CG11534_1	0	default	1	24	3.06154	10.2424	18.8035	0.845365	0.783511	0.20879	0.00940304	0.33972
jvl	1	burg	1	20.094	3.46876	11.6981	2.15668	0.845267	0.783374	1.2928	0.00941799	0.33972
mRpS21	1	burg	1	20.2297	5.38184	11.6744	3.344	0.845257	0.78336	1.29465	0.00941945	0.33972
CG7133	1	yule-walker	1	20.7917	2.27993	12.0554	10.7682	0.845189	0.783264	0.197993	0.00942987	0.33972
CG33993	1	burg	1	20.7917	3.35932	0.890253	3.53991	0.844971	0.782959	0.785435	0.00946315	0.33972
Trxr-1	0	mle	1	26.2632	1.4368	10.8171	6.93186	0.844964	0.78295	0.178071	0.00946415	0.33972
CG1275	0	burg	1	20.9371	4.37885	10.2495	3.49678	0.84436	0.782105	1.00801	0.00955652	0.33972
MED4	1	burg	1	21.3857	5.88371	10.3594	4.6988	0.844297	0.782016	1.0053	0.0095663	0.33972
CG34228	1	burg	1	20.2297	3.22544	11.5974	2.00304	0.844139	0.781795	1.29662	0.00959048	0.33972
CG12589	1	yule-walker	1	20.5068	3.16838	1.5518	3.33875	0.843676	0.781147	0.781003	0.0096619	0.33972
dbo	1	burg	1	20.094	4.52491	11.7971	2.81227	0.84367	0.781137	1.29377	0.00966292	0.33972
CG10038	0	mle	1	26.0348	1.96282	10.4581	10.9955	0.843539	0.780955	0.180013	0.00968311	0.33972
CG31908	1	burg	1	21.3857	4.34116	10.7374	3.45591	0.84328	0.780592	1.00941	0.00972322	0.33972
CG10289	1	yule-walker	1	21.3857	2.06768	11.3985	7.66226	0.843026	0.780237	0.228537	0.00976267	0.33972
CG13585	0	burg	1	20.5068	4.00476	11.3513	3.00648	0.842937	0.780111	1.07291	0.00977658	0.33972
CG10344	1	burg	1	20.094	4.97136	11.8043	3.09221	0.842459	0.779443	1.29363	0.00985108	0.33972
mtt	1	burg	1	20.7917	2.81284	0.92699	2.96408	0.842142	0.778998	0.782897	0.00990078	0.33972
CG8891	0	yule-walker	1	20.094	3.6023	10.6422	7.50496	0.841885	0.778639	0.58749	0.009941	0.33972
CG8079	1	burg	1	20.094	4.83116	11.6831	3.01248	0.841419	0.777987	1.29217	0.0100144	0.33972
CG3608	1	default	1	24	2.18551	10.5827	9.71647	0.841327	0.777858	0.206162	0.010029	0.33972
CG4538	0	burg	1	21.0845	1.23595	10.0422	9.23635	0.841321	0.77785	0.158049	0.0100299	0.33972
CG10050	1	default	1	24	2.81084	10.0634	13.5028	0.841107	0.777549	0.237147	0.0100638	0.33972
spt4	1	burg	1	20.094	5.01914	11.7397	3.13066	0.840911	0.777276	1.29178	0.0100948	0.33972
CG5189	0	default	1	24	2.07199	10.4489	11.2499	0.840664	0.776929	0.178134	0.0101342	0.33972
p53	0	yule-walker	1	20.2297	4.02807	11.465	9.5732	0.840626	0.776876	0.336844	0.0101401	0.33972
CG33470	1	burg	1	20.094	2.68021	1.69083	2.75821	0.840562	0.776787	0.776408	0.0101503	0.33972
CG13133	1	burg	1	21.0845	3.41986	0.496552	3.55935	0.84053	0.776742	0.798725	0.0101555	0.33972
18SrRNA-Psi:CR41602	1	yule-walker	1	20.2297	3.12888	19.8942	3.83257	0.839986	0.775981	1.32348	0.0102422	0.33972
dikar_3	0	mle	1	20.094	3.0897	11.6696	10.238	0.839972	0.775961	0.257249	0.0102444	0.33972
CG30116_1	1	burg	1	20.094	3.26417	1.53365	3.4843	0.839887	0.775842	0.787657	0.0102581	0.33972
bdg	1	burg	1	20.2297	4.25262	11.5538	2.64563	0.839844	0.775781	1.29788	0.010265	0.33972
CG10418	1	yule-walker	1	21.5396	3.8097	10.3353	3.05333	0.839742	0.775639	1.00322	0.0102813	0.33972
Mtor	1	burg	1	20.2297	3.66297	11.6286	2.28528	0.839741	0.775637	1.29397	0.0102815	0.33972
mtSSB_1	0	burg	1	20.2297	1.16448	11.3573	8.36627	0.839404	0.775166	0.186795	0.0103356	0.33972
CG15715	1	burg	1	20.094	2.73776	9.34735	1.70898	0.839314	0.775039	1.29261	0.0103502	0.33972
pygo	1	burg	1	20.094	5.13274	11.7386	3.20538	0.83928	0.774992	1.29151	0.0103556	0.33972
Rpt1	0	default	1	24	1.4175	10.802	9.55767	0.839155	0.774818	0.137042	0.0103757	0.33972
mus201	1	burg	1	20.094	6.15623	11.6408	3.84256	0.83909	0.774726	1.29296	0.0103863	0.33972
CG31937	1	burg	1	20.094	5.16428	11.7384	3.22555	0.839079	0.774711	1.29148	0.010388	0.33972
CG3529_2	0	burg	1	20.7917	5.62525	20.7665	4.50483	0.838957	0.77454	1.04927	0.0104077	0.33972
CG11073	1	yule-walker	1	20.6483	2.67847	1.44191	2.79062	0.838857	0.7744	0.776761	0.0104238	0.33972
MBD-R2	1	burg	1	20.094	6.6141	11.7617	4.13076	0.838777	0.774287	1.29164	0.0104369	0.33972
CG31538_1	1	burg	1	20.094	3.50683	1.74934	3.63613	0.838673	0.774142	0.780992	0.0104537	0.33972
d4	1	burg	1	20.2297	3.16045	11.613	1.97312	0.838288	0.773603	1.2943	0.0105161	0.33972
cwo_1	1	default	1	24	0.723072	10.1374	5.43775	0.838258	0.773561	0.102698	0.0105211	0.33972
CG13295	0	mle	1	26.7321	2.61051	10.5431	13.4362	0.838164	0.773429	0.215807	0.0105364	0.33972
Pur-alpha	1	burg	1	20.2297	2.54573	9.45524	1.58528	0.838006	0.773209	1.29811	0.010562	0.33972
CG13733	1	burg	1	20.7917	2.7126	0.903033	2.83609	0.837964	0.773149	0.783018	0.0105689	0.33972
CG7453	0	mle	1	25.5897	2.35833	10.6646	9.61403	0.837962	0.773147	0.239318	0.0105692	0.33972
Der-2	0	mle	1	20.7917	1.59108	11.0946	10.8732	0.837922	0.77309	0.203045	0.0105758	0.33972
CG6138	1	burg	1	20.7917	2.74661	0.880433	2.95129	0.837807	0.77293	0.792015	0.0105945	0.33972
CG40127	1	burg	1	20.094	3.1138	11.8028	1.9447	0.837447	0.772426	1.29233	0.0106534	0.33972
CG17385	1	default	1	24	2.32381	10.7206	11.2933	0.836789	0.771504	0.227045	0.0107616	0.33972
CG43078	1	burg	1	20.094	3.50621	11.7734	2.19283	0.836511	0.771116	1.29152	0.0108074	0.33972
CG4313	0	burg	1	20.3673	1.55998	11.7199	7.46224	0.836408	0.770971	0.200059	0.0108244	0.33972
CG4089	1	burg	1	20.094	6.01027	11.7526	3.76052	0.836347	0.770886	1.29125	0.0108346	0.33972
His2A:CG31618	0	yule-walker	1	20.3673	3.40537	19.2722	17.4539	0.836298	0.770817	0.162814	0.0108427	0.33972
CG11961	1	burg	1	20.094	3.32	11.6404	2.07614	0.83624	0.770736	1.29278	0.0108522	0.33972
Galphas_1	0	burg	1	20.7917	5.01242	20.783	4.03034	0.835875	0.770225	1.03381	0.0109128	0.33972
Galphas	1	burg	1	20.094	5.74464	11.6274	3.59213	0.835858	0.770201	1.29324	0.0109156	0.33972
CG9947	1	yule-walker	1	21.5396	3.92752	10.3142	3.15145	0.835128	0.76918	1.00481	0.0110374	0.33972
Doa_1	1	burg	1	20.094	5.45291	11.7485	3.4152	0.834915	0.76888	1.29112	0.0110732	0.33972
CG14518	0	burg	1	20.6483	3.03194	20.5771	2.44225	0.83486	0.768804	1.01933	0.0110823	0.33972
CG10623_2	1	yule-walker	1	20.6483	1.36134	12.2667	9.31885	0.83464	0.768496	0.199945	0.0111193	0.33972
dbr	0	burg	1	20.9371	2.93171	10.9034	2.34033	0.834605	0.768446	1.01431	0.0111252	0.33972
Trl	0	burg	1	20.9371	5.34115	10.8891	4.24653	0.834372	0.768121	1.01839	0.0111644	0.33972
CG30428	1	burg	1	21.3857	3.43178	10.7471	2.75001	0.834161	0.767825	1.00822	0.0112	0.33972
Stam	1	burg	1	20.094	4.6416	11.7601	2.90838	0.834022	0.767631	1.29115	0.0112235	0.33972
Ubc2	1	burg	1	20.2297	7.22815	11.5634	4.51899	0.833705	0.767186	1.29631	0.0112772	0.33972
D19A	1	mle	1	27.4679	2.85793	10.0725	12.3937	0.833299	0.766618	0.229676	0.0113461	0.33972
CG33129_2	1	yule-walker	1	20.7917	3.49163	1.23831	3.74312	0.832566	0.765593	0.783799	0.0114711	0.33972
Hsp67Ba_2	1	burg	1	20.2297	4.11816	1.42634	4.50224	0.832405	0.765368	0.797998	0.0114987	0.33972
CG15556	1	burg	1	20.5068	2.68707	1.22857	2.88656	0.832238	0.765134	0.784244	0.0115274	0.33972
CG9445_1	1	burg	1	20.3673	4.27236	1.34514	4.6631	0.832187	0.765062	0.796979	0.0115362	0.33972
CG3907	0	burg	1	20.6483	6.0585	20.5879	4.87473	0.832048	0.764868	1.05037	0.0115601	0.33972
mats	1	default	1	24	3.68097	10.3492	6.63185	0.831962	0.764747	0.474366	0.0115749	0.33972
Bdbt	0	yule-walker	1	20.094	1.63057	11.6488	9.71736	0.83172	0.764409	0.163038	0.0116166	0.33972
CG9669	0	mle	1	27.4679	4.02088	10.8505	8.71719	0.831698	0.764377	0.414716	0.0116205	0.33972
mRpL43	1	burg	1	20.094	6.6688	11.7529	4.18517	0.831669	0.764337	1.29102	0.0116255	0.33972
CG33798	1	burg	1	20.094	3.22994	11.6255	2.02511	0.831386	0.763941	1.2933	0.0116743	0.33972
CG11537	1	default	1	24	1.72903	10.3312	12.273	0.83125	0.763749	0.18948	0.011698	0.33972
Ttc19	0	yule-walker	1	20.6483	2.63857	9.25535	14.4424	0.831239	0.763735	0.248602	0.0116998	0.33972
Uev1A	0	burg	1	20.6483	5.18078	0.00912442	4.18294	0.83087	0.763217	1.02563	0.011764	0.33972
CG32986_1	1	burg	1	20.5068	2.68464	1.24725	2.815	0.830848	0.763187	0.777307	0.0117678	0.33972
CG13239_1	1	burg	1	20.6483	3.34491	1.07435	3.59816	0.830696	0.762974	0.78514	0.0117943	0.33972
Brca2_1	0	burg	1	20.6483	9.97693	20.4463	8.00676	0.830656	0.762918	1.06816	0.0118012	0.33972
Cpr30F	1	burg	1	20.5068	3.02983	1.33258	3.11344	0.830385	0.762539	0.782763	0.0118484	0.33972
bip2	1	burg	1	20.2297	2.85472	9.48761	1.78404	0.830338	0.762473	1.29967	0.0118567	0.33972
CG6179_1	0	burg	1	20.7917	5.38001	0.134308	4.31865	0.830232	0.762325	1.03644	0.0118752	0.33972
Ih	1	burg	1	21.3857	4.35235	10.1755	3.48972	0.829977	0.761968	1.01017	0.0119198	0.33972
Patj	1	yule-walker	1	21.5396	2.53082	10.8618	12.4757	0.829514	0.76132	0.219785	0.0120011	0.33972
CG2091	0	mle	1	24.1452	4.54826	10.378	4.41601	0.829033	0.760646	0.808711	0.012086	0.33972
CG15523	0	burg	1	20.7917	8.64723	10.0328	6.90233	0.828968	0.760555	1.0184	0.0120975	0.33972
Ras85D	0	burg	1	20.9371	7.45789	10.1059	5.97748	0.828962	0.760547	1.0138	0.0120985	0.33972
CG13126	0	mle	1	26.2632	0.960607	10.5797	7.7086	0.828361	0.759705	0.136924	0.0122051	0.33972
His3:CG31613	0	burg	1	20.2297	3.45419	19.7675	15.6234	0.827994	0.759191	0.192803	0.0122705	0.33972
His3:CG33812	1	mle	1	23.7619	3.82343	21.6282	15.4525	0.827892	0.759049	0.194549	0.0122886	0.33972
FucTB	0	mle	1	27.9813	1.89897	10.1815	8.3855	0.827832	0.758965	0.233053	0.0122993	0.33972
CG1542_1	1	yule-walker	1	20.7917	3.50651	1.32524	3.74401	0.827619	0.758667	0.779867	0.0123373	0.33972
CG43449_1	1	burg	1	20.2297	2.84358	1.49474	3.00431	0.827604	0.758646	0.775982	0.01234	0.33972
His4:CG33875	1	yule-walker	1	20.094	3.07091	19.3763	14.4615	0.827486	0.758481	0.172923	0.0123612	0.33972
Psa	0	mle	1	24.7438	2.72104	10.4541	11.1841	0.827274	0.758184	0.218689	0.0123992	0.33972
CG31861	1	burg	1	20.6483	2.94965	1.05556	3.08929	0.82717	0.758038	0.781471	0.0124179	0.33972
CG13827	0	burg	1	20.9371	4.11591	10.8999	3.30179	0.827101	0.757941	1.014	0.0124303	0.33972
ArfGAP1	0	default	1	24	2.00967	10.4937	9.28141	0.826944	0.757721	0.186312	0.0124586	0.33972
CG13454	1	yule-walker	1	20.7917	2.93721	1.30336	3.13996	0.826703	0.757385	0.778873	0.0125019	0.33972
CG14667	0	yule-walker	1	21.854	6.14665	10.631	4.94088	0.826699	0.757379	1.00488	0.0125026	0.33972
CG1344	0	burg	1	20.7917	4.3622	11.1144	3.44145	0.826694	0.757371	1.03162	0.0125036	0.33972
CG6796	1	mle	1	25.3729	3.19606	10.227	15.7096	0.826297	0.756815	0.242046	0.0125753	0.33972
Tango9	1	burg	1	20.094	1.95822	11.4465	7.60559	0.826225	0.756715	0.224671	0.0125883	0.33972
CG17996	1	default	1	24	2.6327	10.1592	11.8166	0.82622	0.756707	0.239363	0.0125893	0.33972
Tbce	1	burg	1	20.9371	1.421	11.1508	5.55615	0.825977	0.756368	0.214254	0.0126333	0.33972
CG12728	1	burg	1	20.094	3.05932	11.6855	1.92615	0.825968	0.756356	1.29182	0.0126349	0.33972
CG5126	1	burg	1	20.094	10.2103	11.6754	6.42782	0.825923	0.756292	1.29204	0.0126431	0.33972
Rint1	0	default	1	24	1.90488	10.4999	11.1665	0.825843	0.75618	0.202234	0.0126576	0.33972
Slh	0	burg	1	20.5068	3.08923	10.8977	5.87369	0.825807	0.756129	0.585812	0.0126642	0.33972
CG7433	0	burg	1	20.5068	4.4814	11.3187	3.4524	0.825656	0.755919	1.05669	0.0126916	0.33972
CG5068	0	default	1	24	1.69943	10.4089	11.6252	0.825189	0.755265	0.204729	0.0127767	0.33972
CG4884	1	burg	1	20.094	8.72448	11.7191	5.49662	0.825149	0.755208	1.29137	0.0127841	0.33972
Trp1_1	1	default	1	24	1.20597	10.9621	6.94026	0.824918	0.754885	0.161549	0.0128263	0.33972
CG34148	1	yule-walker	1	21.5396	4.44556	10.6821	3.56985	0.824863	0.754808	1.01019	0.0128364	0.33972
CG9737_1	0	burg	1	20.5068	3.01094	0.380826	4.14609	0.824817	0.754744	0.601162	0.0128449	0.33972
CG34140	0	yule-walker	1	21.854	7.98056	10.5515	6.44201	0.823884	0.753438	1.00236	0.0130166	0.33972
A16	0	default	1	24	1.81143	10.7816	9.61067	0.823749	0.753249	0.206652	0.0130415	0.33972
CG7357_1	0	yule-walker	1	20.3673	1.59984	9.09255	9.26546	0.823562	0.752987	0.20232	0.0130761	0.33972
Prosbeta2	0	yule-walker	1	21.3857	1.10431	9.26158	7.20333	0.823556	0.752979	0.183984	0.0130772	0.33972
Pgm	1	burg	1	20.2297	7.08832	11.4895	4.44251	0.823421	0.75279	1.30153	0.0131022	0.33972
Mtch	0	burg	1	20.5068	6.50012	0.0401889	5.2602	0.823283	0.752596	1.03404	0.013128	0.33972
Pp1-87B	1	yule-walker	1	20.7917	4.64755	11.9103	11.036	0.823041	0.752257	0.418232	0.0131729	0.33972
dgrn	1	burg	1	20.094	3.40437	11.7079	2.14788	0.822411	0.751375	1.29177	0.0132905	0.33972
CG4497	1	burg	1	20.5068	3.61591	1.21329	3.93275	0.822235	0.751129	0.795874	0.0133234	0.33972
CG7741	1	default	1	24	2.62432	10.3935	13.2347	0.822218	0.751105	0.200546	0.0133267	0.33972
Cchl	0	default	1	24	0.957418	10.3327	9.57291	0.822208	0.751092	0.172819	0.0133284	0.33972
Surf1	0	default	1	24	2.28018	9.70981	10.0722	0.822131	0.750983	0.207094	0.013343	0.33972
twit_1	1	burg	1	20.5068	2.88062	1.22895	3.09633	0.822015	0.750821	0.780556	0.0133647	0.33972
Membrin	1	yule-walker	1	21.5396	5.8318	10.2232	4.70068	0.821838	0.750574	1.00848	0.0133979	0.33972
His2A:CG33829	0	mle	1	20.6483	3.41503	19.4872	16.8626	0.821474	0.750064	0.17609	0.0134664	0.33972
Alg10	1	default	1	24	2.97338	10.9315	11.6857	0.820807	0.74913	0.223204	0.0135926	0.33972
CG6422	1	burg	1	21.3857	7.52314	10.0949	6.03065	0.820784	0.749097	1.01625	0.0135971	0.33972
Arp10	0	mle	1	23.2093	3.3933	10.2156	6.40349	0.820511	0.748715	0.598117	0.0136489	0.33972
GC1	0	yule-walker	1	21.854	3.81021	10.4117	3.07496	0.820484	0.748678	1.00473	0.0136539	0.33972
CG7840	1	default	1	24	2.16241	10.7084	12.1011	0.820464	0.74865	0.191039	0.0136577	0.33972
Syx17_2	1	yule-walker	1	20.7917	3.51754	1.30753	3.79047	0.820289	0.748405	0.78081	0.013691	0.33972
Lk	0	burg	1	20.5068	5.90619	0.149006	4.78373	0.82018	0.748252	1.03419	0.0137118	0.33972
CG12413_1	0	burg	1	20.2297	2.41903	11.2244	8.50739	0.820091	0.748128	0.253048	0.0137287	0.33972
CG17272	1	yule-walker	1	20.7917	3.8708	1.25898	4.1664	0.819898	0.747857	0.780154	0.0137657	0.33972
Cpr64Ad	1	burg	1	20.9371	3.13621	0.813547	3.25312	0.819877	0.747828	0.786951	0.0137696	0.33972
CG13192	1	burg	1	20.2297	1.84933	8.97588	11.3316	0.81972	0.747609	0.215579	0.0137996	0.33972
Arl1	1	burg	1	20.094	9.46492	11.6443	5.97474	0.819689	0.747565	1.29365	0.0138056	0.33972
CG7080	0	mle	1	21.3857	0.552753	20.3907	5.10979	0.81962	0.747468	0.0877026	0.0138189	0.33972
beta4GalNAcTB	0	yule-walker	1	21.3857	1.92408	9.39223	10.9515	0.819598	0.747437	0.210871	0.0138231	0.33972
CG30334	1	burg	1	20.6483	4.69802	1.0655	5.2044	0.819549	0.747369	0.80423	0.0138323	0.33972
CG31559	1	burg	1	20.7917	2.62709	0.976255	2.78875	0.819365	0.747111	0.780735	0.0138677	0.33972
His2A:CG33844	1	burg	1	20.2297	4.72303	19.0119	20.1311	0.819169	0.746837	0.200042	0.0139053	0.33972
His3:CG33854	0	burg	1	20.6483	3.83	0.574995	14.3785	0.818946	0.746525	0.235499	0.0139482	0.33972
CG15117	1	burg	1	20.3673	3.01014	1.42367	3.16644	0.818797	0.746316	0.776149	0.0139769	0.33972
CG9391	0	mle	1	23.2093	1.59049	11.5028	11.0934	0.818431	0.745803	0.156366	0.0140477	0.33972
CG4858	1	yule-walker	1	21.0845	3.37724	11.8194	5.53571	0.818295	0.745613	0.509109	0.0140739	0.33972
CG11377	1	burg	1	20.094	7.55098	11.6027	4.76468	0.818273	0.745582	1.29552	0.0140783	0.33972
CG6144_1	0	burg	1	20.5068	8.05391	0.0399151	6.50479	0.818185	0.745459	1.06841	0.0140953	0.33972
Bet5	0	burg	1	20.7917	4.25757	11.1157	3.36097	0.818091	0.745327	1.03609	0.0141136	0.33972
Cpr76Bb	0	burg	1	20.094	2.38146	0.0333905	3.26218	0.817793	0.74491	0.599203	0.0141714	0.33972
CG13581	1	burg	1	20.9371	3.3727	0.74679	3.57879	0.817743	0.744841	0.794064	0.0141811	0.33972
Cip4	0	yule-walker	1	21.854	3.00579	10.3971	2.43261	0.817531	0.744544	1.00367	0.0142224	0.33972
CG5022	0	burg	1	20.9371	3.35386	10.9387	2.67667	0.817525	0.744534	1.02482	0.0142236	0.33972
CG6332	1	burg	1	20.5068	2.78844	1.19252	2.98009	0.817522	0.744531	0.781079	0.0142241	0.33972
CG9269	1	burg	1	21.0845	2.77218	0.600234	2.9109	0.817496	0.744494	0.789587	0.0142292	0.33972
RpL32	1	burg	1	20.094	5.3389	11.684	3.37621	0.817452	0.744433	1.29287	0.0142378	0.33972
CG32500_1	1	mle	1	26.4956	3.25856	10.2742	6.02515	0.817414	0.74438	0.594335	0.0142451	0.33972
HdacX	1	burg	1	20.094	7.02701	11.6086	4.43696	0.817313	0.744239	1.2954	0.0142649	0.33972
Caf1	0	burg	1	20.094	3.12038	10.7197	7.06102	0.817188	0.744063	0.583456	0.0142894	0.33972
app_1	1	yule-walker	1	20.7917	4.13319	1.30023	4.51474	0.817159	0.744023	0.789495	0.014295	0.33972
CG8066	0	yule-walker	1	21.5396	1.87468	10.3651	4.04635	0.817032	0.743845	0.59167	0.0143198	0.33972
tra2	0	yule-walker	1	21.3857	1.97526	11.5058	9.40539	0.816735	0.743429	0.176926	0.014378	0.33972
CG43273	0	yule-walker	1	21.854	4.09408	10.3182	3.3095	0.816644	0.743302	1.0055	0.0143958	0.33972
LRP1	1	yule-walker	1	20.5068	3.4167	1.47581	3.69154	0.816548	0.743167	0.787162	0.0144147	0.33972
CG7456	0	burg	1	20.3673	4.51947	20.3166	3.6503	0.816481	0.743073	1.02569	0.0144279	0.33972
mRpL54	1	yule-walker	1	20.7917	2.19242	9.05295	11.8541	0.816379	0.742931	0.208053	0.0144479	0.33972
ric8a	0	default	1	24	2.23773	11.2893	6.25584	0.81635	0.74289	0.411376	0.0144536	0.33972
CG14641	1	yule-walker	1	21.5396	1.41125	11.4782	7.00241	0.816232	0.742725	0.172573	0.0144769	0.33972
Sem1	1	mle	1	27.7222	1.91683	10.874	8.74852	0.816062	0.742486	0.172854	0.0145104	0.33972
Tehao_1	1	burg	1	20.2297	1.42447	1.15135	1.7942	0.815811	0.742135	1.31416	0.01456	0.33972
stg	1	burg	1	20.7917	2.74223	0.925897	2.95529	0.815798	0.742117	0.789443	0.0145625	0.33972
CG14907	1	mle	1	25.1597	4.00491	9.81812	17.0198	0.81574	0.742037	0.237504	0.0145739	0.33972
CG17237	1	burg	1	20.3673	2.72241	1.42174	2.87659	0.815678	0.741949	0.77582	0.0145862	0.33972
CG16813	1	burg	1	20.2297	3.11366	1.61295	3.24248	0.815622	0.741871	0.778383	0.0145973	0.33972
CG12263	1	mle	1	27.4679	1.54392	10.326	8.90276	0.815545	0.741762	0.185738	0.0146127	0.33972
Paip2	1	mle	1	22.3433	4.13948	10.1821	6.15282	0.815503	0.741705	0.648541	0.0146208	0.33972
CG12155	0	burg	1	20.9371	2.43182	10.7575	5.33694	0.815388	0.741544	0.588067	0.0146436	0.33972
Mys45A	1	yule-walker	1	20.9371	3.64601	10.0525	9.09455	0.815357	0.741499	0.599413	0.0146499	0.33972
Rbp	1	yule-walker	1	20.7917	2.72905	1.36959	2.87404	0.815016	0.741022	0.775155	0.0147176	0.33972
CASK_1	1	mle	1	25.8103	2.0083	10.3196	8.76303	0.814911	0.740875	0.195803	0.0147385	0.33972
RpA-70	0	yule-walker	1	20.094	1.59041	11.8516	10.5337	0.814592	0.740428	0.153122	0.0148021	0.33972
CG9153	0	default	1	24	1.51146	10.7858	6.42811	0.814374	0.740124	0.186579	0.0148455	0.33972
ik2	0	burg	1	20.5068	8.00271	0.0723709	6.47878	0.81426	0.739964	1.06122	0.0148684	0.33972
CG10262	1	burg	1	20.094	10.3613	11.6388	6.55736	0.814215	0.739901	1.29473	0.0148774	0.33972
CG6179	1	burg	1	21.3857	6.54032	10.0467	5.24683	0.81401	0.739614	1.01972	0.0149185	0.33972
CG40002	0	yule-walker	1	21.6957	3.0037	10.3976	2.43353	0.813741	0.739238	1.00669	0.0149724	0.33972
CG11178	0	yule-walker	1	20.2297	3.34911	12.1975	2.76698	0.813533	0.738946	1.03179	0.0150144	0.33972
Rlb1	0	burg	1	20.5068	6.09826	0.0822367	4.92626	0.813463	0.738848	1.07685	0.0150284	0.33972
Orc2	1	mle	1	20.094	2.67031	1.8321	2.79914	0.813409	0.738773	0.779933	0.0150392	0.33972
qvr_1	0	mle	1	24.95	3.10307	9.8115	3.1919	0.813383	0.738736	0.787062	0.0150446	0.33972
CG5872	1	burg	1	20.094	5.63296	11.5082	3.54894	0.813223	0.738512	1.302	0.0150767	0.33972
CG6066	0	burg	1	20.5068	5.95189	0.20896	4.82917	0.813217	0.738504	1.03558	0.015078	0.33972
nrv3	0	burg	1	20.7917	3.48688	11.1205	2.76286	0.813102	0.738342	1.03542	0.0151013	0.33972
mthl5_2	0	yule-walker	1	20.9371	2.03886	10.0078	5.16369	0.813089	0.738325	0.600681	0.0151038	0.33972
cutlet	1	mle	1	22.0147	1.88363	8.55679	8.71959	0.813069	0.738296	0.25457	0.015108	0.33972
CG17802	1	mle	1	24.541	2.03548	10.1728	11.559	0.812621	0.737669	0.199737	0.0151986	0.33972
CG8778	0	default	1	24	3.08226	10.0906	14.9568	0.812598	0.737638	0.212657	0.0152031	0.33972
Argk_2	1	yule-walker	1	20.9371	2.6567	12.0289	9.7105	0.812478	0.737469	0.226446	0.0152276	0.33972
hng2	1	burg	1	20.3673	2.33845	11.8501	10.5127	0.812299	0.737218	0.19374	0.015264	0.33972
CG15563	1	burg	1	20.9371	3.15254	0.749397	3.24629	0.812213	0.737099	0.795058	0.0152814	0.33972
CG6574_1	0	mle	1	25.1597	2.00208	10.084	10.7119	0.81197	0.736758	0.237446	0.0153309	0.33972
CG10151	1	default	1	24	2.59485	10.3975	10.3701	0.811854	0.736595	0.215948	0.0153546	0.33972
CG3124	1	burg	1	20.7917	2.6317	0.922198	2.78658	0.81183	0.736562	0.782318	0.0153594	0.33972
eIF-4a_1	1	mle	1	20.7917	9.65437	11.9513	6.00805	0.811768	0.736475	1.31961	0.0153721	0.33972
dpr20	1	burg	1	20.094	3.72394	11.576	2.35513	0.811678	0.736349	1.298	0.0153906	0.33972
CG3262_2	0	mle	1	25.1597	4.84294	10.9889	5.43217	0.811636	0.73629	0.682329	0.0153992	0.33972
CG6812	0	burg	1	20.6483	3.53339	11.1599	2.80323	0.811612	0.736257	1.03557	0.0154039	0.33972
sw_1	1	burg	1	20.3673	3.16392	11.7761	4.73991	0.811538	0.736153	0.62645	0.0154192	0.33972
Arfip	1	mle	1	24.95	1.50907	9.81635	10.9623	0.811535	0.736149	0.171697	0.0154197	0.33972
Nha1	0	yule-walker	1	20.2297	0.681644	2.06212	5.72286	0.811332	0.735864	0.16072	0.0154613	0.33972
CG2021	0	yule-walker	1	20.2297	12.0783	12.2367	10.1213	0.811306	0.735829	1.02258	0.0154666	0.33972
Cyt-c-p_1	1	default	1	24	5.97109	10.4017	5.9239	0.811124	0.735574	0.803391	0.0155039	0.33972
Orco	1	burg	1	20.3673	3.49951	1.44093	3.76246	0.811077	0.735508	0.778582	0.0155136	0.33972
Blos3	1	mle	1	20.9371	5.7857	11.8889	3.63829	0.810943	0.73532	1.30769	0.0155412	0.33972
CG13663	0	burg	1	20.7917	3.91626	11.012	3.14556	0.810914	0.735279	1.02305	0.0155471	0.33972
l(3)j2D3	1	mle	1	27.4679	2.14168	10.1701	11.1686	0.810618	0.734865	0.219933	0.015608	0.33972
FRG1	1	default	1	24	1.32629	10.6658	9.8675	0.809907	0.73387	0.156586	0.0157549	0.33972
CG17734	0	yule-walker	1	21.5396	5.52729	10.2088	4.45584	0.809873	0.733822	1.01601	0.015762	0.33972
GstZ2_1	1	yule-walker	1	20.7917	2.52213	1.3407	2.68106	0.809863	0.733809	0.774711	0.015764	0.33972
Ipk1_1	1	yule-walker	1	21.234	2.08009	19.8424	1.44137	0.809862	0.733807	1.79327	0.0157642	0.33972
CG15523_1	0	burg	1	20.3673	6.75202	0.086106	5.47344	0.809556	0.733378	1.06776	0.0158278	0.33972
bai	0	burg	1	20.5068	6.57862	0.104475	5.32923	0.809502	0.733302	1.06755	0.015839	0.33972
GABA-B-R3_1	0	mle	1	20.3673	0.595463	18.9468	6.74191	0.809491	0.733287	0.117129	0.0158412	0.33972
CG3803	0	yule-walker	1	21.6957	7.86854	10.2045	6.36103	0.809317	0.733044	1.01196	0.0158774	0.33972
Acsl_2	1	burg	1	20.7917	3.56231	0.921688	3.83044	0.809164	0.732829	0.786243	0.0159093	0.33972
CG13871	1	burg	1	20.094	4.52336	11.5392	2.85992	0.808997	0.732596	1.30069	0.015944	0.33972
CG30411_1	0	mle	1	24.541	0.837979	22.5994	5.29064	0.808779	0.732291	0.140069	0.0159896	0.33972
CG1319	0	mle	1	24.541	3.06271	10.5756	13.3573	0.808544	0.731961	0.210124	0.0160389	0.33972
Ih_1	0	yule-walker	1	21.854	4.23479	10.2647	3.42613	0.808346	0.731685	1.00981	0.0160802	0.33972
mRpL32	1	default	1	24	3.63442	11.3609	7.42488	0.808187	0.731462	0.43149	0.0161136	0.33972
CG5044	0	default	1	24	2.19364	10.4812	11.4274	0.808161	0.731425	0.199225	0.0161193	0.33972
bys	1	yule-walker	1	20.9371	3.18559	11.7734	2.0312	0.808142	0.731399	1.29273	0.0161231	0.33972
CG15876	1	yule-walker	1	20.3673	2.93691	1.80378	3.13309	0.80803	0.731242	0.782887	0.0161467	0.33972
Pol32	0	mle	1	24.541	3.3441	10.9479	13.9204	0.807975	0.731165	0.244064	0.0161583	0.33972
CoVIIc	1	yule-walker	1	20.9371	3.45769	11.7951	2.20312	0.807964	0.73115	1.29373	0.0161605	0.33972
CG5262	1	yule-walker	1	20.9371	6.45562	11.7982	4.11316	0.807834	0.730968	1.29387	0.0161879	0.33972
Top1	1	yule-walker	1	20.9371	2.61609	9.23964	1.66915	0.807816	0.730943	1.29219	0.0161917	0.33972
CG13689	0	burg	1	20.5068	4.55441	11.1278	6.99246	0.807679	0.730751	0.622182	0.0162205	0.33972
CG4747	1	burg	1	20.6483	0.301699	10.271	7.14857	0.806803	0.729524	0.075516	0.0164059	0.33972
Cpr35B_1	1	burg	1	20.3673	2.69609	1.45268	2.79132	0.806482	0.729074	0.786259	0.0164742	0.33972
brat_1	1	default	1	24	1.88656	10.0265	12.5918	0.806435	0.729008	0.176704	0.0164843	0.33972
EndoGI	1	default	1	24	2.12316	10.5357	11.1726	0.806347	0.728886	0.193286	0.0165029	0.33972
Vap-33B_1	1	burg	1	20.5068	2.96428	1.22866	3.31152	0.806015	0.728421	0.805568	0.0165737	0.33972
CG4278	0	default	1	24	2.4126	10.5765	10.7453	0.805977	0.728368	0.22727	0.0165818	0.33972
CG13989_1	1	yule-walker	1	20.9371	0.740532	20.5649	6.32973	0.805912	0.728277	0.1156	0.0165956	0.33972
CG43167	1	burg	1	20.094	2.47254	1.58968	2.71657	0.805788	0.728103	0.791971	0.0166224	0.33972
SMC5	0	mle	1	27.7222	2.46469	10.3563	12.1125	0.805699	0.727979	0.208793	0.0166413	0.33972
Klp68D	1	yule-walker	1	20.6483	1.80177	12.0633	8.43766	0.805633	0.727886	0.206124	0.0166555	0.33972
mt:ND5	0	yule-walker	1	20.9371	2.78561	1.43109	1.88353	0.805546	0.727765	1.82041	0.016674	0.33972
CG32163	1	yule-walker	1	21.5396	8.82154	10.1207	7.12987	0.805359	0.727502	1.01626	0.0167143	0.33972
mop	1	mle	1	20.7917	5.23321	11.9607	3.30163	0.805243	0.72734	1.30751	0.0167391	0.33972
Hs2st	0	mle	1	25.5897	1.72719	10.6219	12.6124	0.805106	0.727148	0.191205	0.0167686	0.33972
Mrtf_3	0	mle	1	24.95	5.18226	9.99434	5.34415	0.805055	0.727077	0.777944	0.0167796	0.33972
CG9425	1	yule-walker	1	20.9371	5.91284	11.8598	3.76256	0.804935	0.726909	1.29765	0.0168055	0.33972
CG30377	1	mle	1	20.2297	2.8271	1.78824	3.05484	0.804831	0.726763	0.787918	0.0168279	0.33972
CG6073	1	mle	1	20.7917	3.63389	11.9586	2.29476	0.80477	0.726679	1.30672	0.0168408	0.33972
CG12082	1	burg	1	20.094	8.28151	11.6042	5.25918	0.804666	0.726532	1.29813	0.0168634	0.33972
ZnT63C_1	0	yule-walker	1	21.0845	2.31399	10.5922	5.27279	0.804092	0.725729	0.585482	0.0169875	0.33972
CG12034	1	yule-walker	1	20.9371	6.023	9.14582	3.83785	0.803881	0.725433	1.29679	0.0170333	0.33972
Sbp2	0	default	1	24	5.69996	10.4261	5.70793	0.803864	0.72541	0.799223	0.017037	0.33972
RecQ5	1	yule-walker	1	20.9371	3.60703	11.788	2.30627	0.803743	0.72524	1.29272	0.0170634	0.33972
CG3618_2	0	burg	1	20.3673	4.62207	20.3485	3.75302	0.803629	0.725081	1.06509	0.0170881	0.33972
mael	1	yule-walker	1	20.6483	3.21367	1.34923	3.53298	0.803544	0.724962	0.793272	0.0171065	0.33972
CG14511	1	default	1	24	2.21421	9.74354	12.5526	0.803365	0.724711	0.202392	0.0171455	0.33972
His3:CG33860	1	yule-walker	1	20.6483	3.53619	20.4174	14.6653	0.803254	0.724556	0.213999	0.0171697	0.33972
l(2)06225	0	burg	1	20.5068	0.417899	10.963	8.52678	0.803221	0.724509	0.136977	0.017177	0.33972
CG3552	1	mle	1	27.7222	3.50408	10.1569	19.154	0.802766	0.723872	0.237242	0.0172766	0.33972
zf30C	1	default	1	24	1.55835	10.7149	9.92467	0.802602	0.723643	0.169893	0.0173124	0.33972
CG12862	1	yule-walker	1	20.7917	3.54869	1.37336	3.89692	0.802546	0.723565	0.794952	0.0173246	0.33972
EndoB_2	0	mle	1	27.2182	3.58113	10.0007	6.32031	0.802451	0.723432	0.428079	0.0173455	0.33972
CG10011	0	yule-walker	1	21.854	4.37681	10.2775	3.5587	0.802346	0.723284	1.00858	0.0173686	0.33972
CG42675	1	yule-walker	1	20.9371	2.85026	9.15199	1.81976	0.80197	0.722759	1.29585	0.0174512	0.33972
CG15443	1	burg	1	20.3673	2.06505	11.7945	11.5697	0.801891	0.722648	0.184163	0.0174687	0.33972
bon	1	default	1	24	1.69422	10.095	10.6373	0.80163	0.722282	0.178449	0.0175263	0.33972
Bx42	0	default	1	24	2.34038	10.0954	5.09704	0.801489	0.722084	0.59881	0.0175576	0.33972
Rpb7	1	yule-walker	1	20.9371	5.63353	9.2465	3.61055	0.801465	0.722051	1.29158	0.0175628	0.33972
CG6689	1	mle	1	26.973	2.79793	9.96114	14.0853	0.801398	0.721957	0.239181	0.0175776	0.33972
Pgk	0	mle	1	25.5897	5.70205	10.8435	15.7849	0.80138	0.721932	0.421835	0.0175816	0.33972
CG5038	1	default	1	24	2.76465	10.3723	12.484	0.80093	0.721302	0.239488	0.0176813	0.33972
Rbp1	0	mle	1	26.7321	2.60399	10.1474	13.2127	0.800851	0.721192	0.171414	0.0176988	0.33972
CG6729	1	burg	1	20.094	3.44639	1.63071	3.71498	0.800842	0.721179	0.778383	0.0177008	0.33972
Ef1alpha48D	1	yule-walker	1	20.9371	3.27999	11.7365	2.10362	0.800728	0.721019	1.29131	0.0177263	0.33972
IntS8	1	default	1	24	1.66082	9.84421	12.62	0.80045	0.72063	0.178584	0.017788	0.33972
RpL10	0	burg	1	20.7917	3.02264	11.1067	2.42351	0.800417	0.720583	1.03151	0.0177955	0.33972
CG15706	0	burg	1	20.7917	3.30762	9.89815	2.65346	0.80038	0.720532	1.03114	0.0178036	0.33972
Alg-2	1	mle	1	20.9371	3.1679	9.09103	2.01636	0.799998	0.719997	1.30114	0.0178891	0.33972
CG7246	1	yule-walker	1	20.9371	2.81162	11.8299	1.79945	0.799998	0.719997	1.2944	0.0178891	0.33972
Prosbeta5	1	yule-walker	1	20.9371	5.15274	11.8048	3.30136	0.799897	0.719856	1.29316	0.0179116	0.33972
aPKC	0	yule-walker	1	21.6957	2.91351	10.4267	2.3739	0.799849	0.719789	1.00963	0.0179223	0.33972
CG13865	0	yule-walker	1	20.6483	3.9118	11.4096	5.40196	0.79961	0.719453	0.651753	0.017976	0.33972
CG31898	0	default	1	24	6.07619	10.3572	6.1015	0.799324	0.719054	0.801304	0.01804	0.33972
Sirt2	1	default	1	24	3.9664	11.1892	8.60475	0.799218	0.718906	0.427963	0.0180638	0.33972
stck	1	yule-walker	1	20.9371	4.33665	9.14196	2.77295	0.799215	0.718901	1.29612	0.0180646	0.33972
fdl_4	0	yule-walker	1	20.3673	3.3365	10.7497	7.42483	0.799186	0.71886	0.583068	0.0180711	0.33972
Syx8	0	burg	1	20.2297	7.45633	0.100575	6.07181	0.799079	0.71871	1.05193	0.0180953	0.33972
Adk1	1	default	1	24	3.88757	10.326	3.96607	0.799068	0.718695	0.790817	0.0180977	0.33972
Ibf1	0	burg	1	20.6483	5.24486	11.2583	4.12288	0.798531	0.717943	1.05289	0.0182189	0.33972
TwdlG	1	yule-walker	1	20.9371	2.88695	9.21508	1.85249	0.798457	0.71784	1.29242	0.0182356	0.33972
Cap-G	1	default	1	24	1.92765	10.2949	10.9467	0.798294	0.717612	0.231512	0.0182724	0.33972
CG9947_1	0	yule-walker	1	20.7917	1.58188	19.7409	1.13856	0.798154	0.717415	1.75992	0.0183043	0.33972
CG11388	0	yule-walker	1	21.6957	7.45623	10.1609	6.05501	0.798044	0.717262	1.01442	0.018329	0.33972
CG1983	1	default	1	24	1.26549	11.0466	7.65225	0.798032	0.717245	0.144464	0.0183319	0.33972
CG33268	1	burg	1	20.094	3.08286	1.62461	3.30157	0.797995	0.717192	0.779638	0.0183403	0.33972
Rab6	0	default	1	24	1.09391	10.5325	9.9074	0.797873	0.717023	0.182782	0.0183679	0.33972
CG10915	1	default	1	24	2.51594	9.86104	13.0563	0.797857	0.717	0.222955	0.0183716	0.33972
pigeon	0	default	1	24	2.64515	9.80924	13.7146	0.79784	0.716977	0.225108	0.0183754	0.33972
Cpr72Ea_1	1	yule-walker	1	20.2297	0.294779	2.12677	5.38676	0.797838	0.716973	0.0901119	0.018376	0.33972
Zip99C	0	mle	1	26.7321	1.88922	10.066	9.21702	0.797819	0.716947	0.208986	0.0183802	0.33972
stck_1	1	yule-walker	1	20.9371	3.4438	11.7131	2.21286	0.797744	0.716842	1.29133	0.0183972	0.33972
CG8078	0	mle	1	24.3415	2.8217	10.6899	15.4419	0.797644	0.716701	0.20613	0.0184201	0.33972
CG10214_1	0	burg	1	20.094	3.57397	10.7795	8.92613	0.797139	0.715994	0.585533	0.0185353	0.340812
Gl	1	burg	1	20.2297	2.5996	11.8979	10.4301	0.796842	0.715579	0.203647	0.018603	0.340812
CG12173	0	default	1	24	3.48544	11.234	8.28107	0.796782	0.715494	0.414163	0.0186169	0.340812
sowah	0	burg	1	20.5068	2.94785	11.6437	8.72271	0.796754	0.715455	0.278264	0.0186233	0.340812
CG32301_1	1	burg	1	21.234	2.79158	0.304212	2.94869	0.796685	0.715358	0.80462	0.0186391	0.340812
Mical	1	yule-walker	1	20.9371	3.88469	9.11923	2.48572	0.796353	0.714894	1.29746	0.0187153	0.341055
CG7546	1	mle	1	25.8103	1.45323	10.3353	8.32112	0.796093	0.71453	0.181256	0.0187751	0.341055
NiPp1	1	yule-walker	1	20.9371	4.54085	11.9031	2.90202	0.795868	0.714215	1.29934	0.0188269	0.341055
Rlip_1	0	yule-walker	1	21.6957	5.92605	10.0835	13.4793	0.795783	0.714096	0.599161	0.0188465	0.341055
Aef1	1	yule-walker	1	20.9371	3.97296	11.6905	2.55588	0.795535	0.713749	1.29164	0.0189037	0.341055
mt:CoIII	1	yule-walker	1	20.7917	2.64499	1.59969	1.74937	0.79509	0.713126	1.84837	0.0190068	0.341055
esn_2	1	burg	1	20.7917	2.70852	1.00906	2.94171	0.794933	0.712906	0.781716	0.0190432	0.341055
CG11880	1	yule-walker	1	20.9371	3.83346	11.7861	2.46505	0.794898	0.712857	1.29259	0.0190513	0.341055
CG12950	1	default	1	24	3.47149	10.4997	3.4373	0.794173	0.711842	0.811359	0.0192202	0.341055
SelR	1	burg	1	20.2297	4.89414	11.4277	3.1006	0.793828	0.711359	1.3117	0.0193008	0.341055
CG17493	1	yule-walker	1	21.6957	2.54378	11.2499	11.3873	0.793738	0.711234	0.202848	0.0193217	0.341055
CG7519	0	mle	1	27.9813	2.62034	10.3353	12.143	0.793729	0.711221	0.225224	0.0193239	0.341055
Chmp1	0	default	1	24	1.09238	10.1522	7.88471	0.793682	0.711155	0.160706	0.0193349	0.341055
Dmtn	0	yule-walker	1	21.854	2.91413	10.4595	2.38821	0.793672	0.711141	1.00593	0.0193373	0.341055
RhoGEF3_2	1	mle	1	27.2182	4.69908	11.0412	9.66982	0.793489	0.710885	0.412793	0.0193802	0.341055
lt	0	yule-walker	1	21.6957	2.84764	10.152	2.31772	0.792978	0.710169	1.0154	0.0195003	0.341055
cni	1	mle	1	20.5068	4.52582	12.1012	2.84963	0.792969	0.710156	1.31758	0.0195025	0.341055
CG12975	1	mle	1	20.7917	5.63672	12.0008	3.58306	0.792892	0.710049	1.30775	0.0195205	0.341055
wcd	0	default	1	24	1.3645	10.5977	12.4517	0.792879	0.710031	0.201119	0.0195236	0.341055
140up	1	mle	1	20.7917	4.65797	11.9794	2.96781	0.792874	0.710023	1.30491	0.0195249	0.341055
CG11983	1	yule-walker	1	20.9371	3.9283	11.6812	2.53098	0.792525	0.709535	1.29215	0.0196071	0.341055
CG42638	0	mle	1	24.3415	1.04135	10.3722	8.25636	0.792457	0.70944	0.198145	0.0196233	0.341055
CG1103_2	0	burg	1	20.2297	5.53534	0.268047	4.52358	0.792217	0.709104	1.04699	0.01968	0.341055
CG31678	0	yule-walker	1	21.6957	10.6587	10.1726	8.67308	0.792157	0.70902	1.01629	0.0196942	0.341055
hkb	0	burg	1	20.3673	2.70058	20.298	3.74402	0.792099	0.708939	0.599366	0.0197079	0.341055
Spase25	1	burg	1	21.3857	1.54561	10.5952	3.54012	0.792038	0.708853	0.584133	0.0197224	0.341055
scaf	1	yule-walker	1	20.9371	3.55758	9.14948	2.28675	0.79201	0.708815	1.2953	0.0197289	0.341055
mt:ND5_1	1	yule-walker	1	20.7917	2.56418	1.62005	1.68639	0.7917	0.708381	1.85611	0.0198025	0.341055
CTCF	0	default	1	24	7.11747	11.1303	28.5457	0.791642	0.708299	0.215857	0.0198164	0.341055
EfSec	1	default	1	24	2.41434	10.456	12.9516	0.79153	0.708142	0.203815	0.0198431	0.341055
Rca1	0	default	1	24	1.24733	10.4474	10.0329	0.791497	0.708095	0.203149	0.019851	0.341055
CG15525	1	yule-walker	1	20.9371	5.72138	11.707	3.68878	0.791464	0.70805	1.29211	0.0198588	0.341055
CG32369	1	mle	1	20.9371	3.47553	11.9332	2.22342	0.791413	0.707978	1.30158	0.0198709	0.341055
CG31128_1	0	yule-walker	1	21.0845	2.3526	1.38188	2.30261	0.791361	0.707906	1.02967	0.0198833	0.341055
Pka-R1	1	burg	1	20.094	3.80594	1.73399	4.1337	0.791211	0.707695	0.78063	0.0199191	0.341055
CG6024_1	1	burg	1	20.2297	1.05465	11.7362	7.46095	0.79108	0.707512	0.14256	0.0199503	0.341055
wdn	1	yule-walker	1	20.9371	7.86425	11.7774	5.06886	0.791044	0.707461	1.29274	0.019959	0.341055
CG13369	1	default	1	24	3.3579	22.615	2.25571	0.79098	0.707372	1.32982	0.0199742	0.341055
CG7465	0	mle	1	20.2297	2.90895	18.8826	2.72968	0.7909	0.70726	1.02719	0.0199933	0.341055
His2A:CG33814	0	yule-walker	1	20.094	3.73749	18.8037	17.5289	0.790887	0.707242	0.181978	0.0199964	0.341055
CG42336_1	1	mle	1	24.3415	2.0231	9.8638	11.9996	0.790807	0.70713	0.175834	0.0200155	0.341055
CG15160	1	burg	1	20.7917	1.85365	11.4715	6.68486	0.790775	0.707084	0.229285	0.0200233	0.341055
RhoGAP54D	0	burg	1	20.5068	4.88948	11.2534	7.1836	0.790754	0.707056	0.63174	0.0200282	0.341055
CG5142	1	mle	1	21.6957	0.610067	20.23	6.36943	0.790601	0.706841	0.148753	0.0200649	0.341136
CG3529	1	yule-walker	1	21.5396	5.66287	10.0548	4.5944	0.789958	0.705941	1.02234	0.0202194	0.342517
B4	1	yule-walker	1	20.094	2.98432	2.07533	3.1878	0.789866	0.705812	0.788062	0.0202414	0.342517
CG7806_1	0	burg	1	20.2297	8.08544	0.304852	6.60909	0.789727	0.705618	1.04912	0.0202748	0.342517
tnc	1	burg	1	20.5068	2.77201	1.26128	2.99962	0.789342	0.705079	0.77879	0.0203679	0.342517
pad	1	burg	1	20.094	1.5731	8.77548	10.5243	0.789254	0.704956	0.214825	0.0203891	0.342517
CG13484_1	0	default	1	24	5.47065	10.2421	11.5784	0.789181	0.704854	0.59638	0.0204067	0.342517
Ppcdc	0	default	1	24	2.37001	9.69121	13.5422	0.788707	0.70419	0.224952	0.0205217	0.342517
Edc3	0	burg	1	20.2297	3.96096	0.234553	3.24556	0.788597	0.704036	1.03482	0.0205484	0.342517
Ku80	1	yule-walker	1	20.9371	3.13698	11.6505	2.02443	0.788426	0.703797	1.29342	0.0205899	0.342517
Cyp6d4	0	yule-walker	1	20.6483	1.4902	19.7182	1.08656	0.788376	0.703727	1.75116	0.0206021	0.342517
CG6750	1	mle	1	27.9813	2.51813	10.0631	13.4954	0.78816	0.703423	0.217135	0.0206549	0.342517
APP-BP1	1	mle	1	27.7222	1.60139	11.0901	8.31902	0.788132	0.703385	0.142768	0.0206615	0.342517
Atg3	1	mle	1	20.5068	4.36469	12.097	2.76178	0.787715	0.702801	1.3156	0.0207634	0.342517
CG9231	0	yule-walker	1	20.094	7.56529	9.62627	7.88752	0.787687	0.702762	0.811905	0.0207701	0.342517
CG31678_4	0	burg	1	20.2297	4.20673	0.4087	3.44819	0.787578	0.702609	1.02566	0.0207969	0.342517
SrpRbeta	0	default	1	24	2.33046	10.0156	11.2212	0.787355	0.702297	0.230195	0.0208515	0.342517
CG7203	1	burg	1	20.094	3.06966	1.64993	3.24493	0.787036	0.70185	0.781374	0.0209299	0.342517
CG14478	0	default	1	24	1.88118	11.2927	4.94594	0.78695	0.70173	0.410183	0.020951	0.342517
CG5773	1	yule-walker	1	20.6483	2.94696	1.47801	3.25121	0.786903	0.701665	0.786619	0.0209624	0.342517
Plc21C_2	0	default	1	24	3.55087	11.4376	7.78631	0.786874	0.701624	0.425675	0.0209696	0.342517
Ms	1	yule-walker	1	20.6483	2.47652	0.119787	3.51116	0.786836	0.70157	0.588712	0.0209791	0.342517
CG34140_1	0	burg	1	20.2297	5.27442	0.310073	4.3179	0.786739	0.701434	1.0456	0.021003	0.342517
Csk_1	1	burg	1	20.5068	4.09912	1.36051	4.4662	0.786651	0.701311	0.782072	0.0210246	0.342517
CG14655	0	yule-walker	1	20.6483	1.57058	19.7283	1.14762	0.786494	0.701091	1.74988	0.0210633	0.342517
CR43670	0	mle	1	27.4679	3.34603	10.6863	3.99152	0.786485	0.70108	0.605081	0.0210654	0.342517
CG6388	0	default	1	24	1.88276	10.522	11.786	0.786478	0.701069	0.178909	0.0210672	0.342517
CG8027_1	0	burg	1	20.2297	9.84297	0.251303	8.02107	0.786449	0.701028	1.08584	0.0210745	0.342517
CG17556	0	mle	1	26.0348	5.19288	11.0539	10.8087	0.786371	0.700919	0.414867	0.0210936	0.342517
RhoBTB	1	default	1	24	0.685481	9.98272	6.60381	0.786187	0.700662	0.107449	0.021139	0.342517
Dip3	0	default	1	24	1.15996	10.3692	8.47062	0.786031	0.700444	0.168802	0.0211776	0.342517
CG1218	1	yule-walker	1	20.3673	4.47417	12.4711	8.50018	0.785777	0.700088	0.456051	0.0212405	0.342517
mAChR-A	1	burg	1	20.3673	3.12329	1.4838	3.42971	0.78563	0.699881	0.784086	0.0212771	0.342517
CG12659	1	yule-walker	1	20.9371	3.30422	9.28751	2.13658	0.78562	0.699869	1.29314	0.0212794	0.342517
CG32350_2	1	burg	1	21.0845	2.30663	10.6261	5.26655	0.785545	0.699763	0.584856	0.021298	0.342517
spag	1	default	1	24	2.07286	10.5288	13.646	0.785366	0.699512	0.203574	0.0213426	0.342517
chn	1	yule-walker	1	20.9371	2.86263	11.9152	1.84155	0.785223	0.699313	1.29961	0.021378	0.342517
ci	1	yule-walker	1	20.9371	2.75739	9.09527	1.77499	0.785179	0.69925	1.29885	0.0213891	0.342517
thoc5	0	burg	1	20.2297	6.53532	0.485045	5.32542	0.785052	0.699073	1.05004	0.0214206	0.342517
Brca2	0	yule-walker	1	21.6957	12.0964	10.0925	9.85081	0.785004	0.699006	1.02016	0.0214326	0.342517
Aats-ile	0	default	1	24	0.884219	9.80726	8.4006	0.784942	0.698919	0.181673	0.021448	0.342517
MFS18	0	mle	1	23.5748	2.61182	10.9095	13.1289	0.784876	0.698827	0.233861	0.0214645	0.342517
CG13766	0	mle	1	27.2182	2.77123	9.88792	11.5428	0.784444	0.698222	0.246269	0.0215725	0.342517
CG41378	1	yule-walker	1	20.9371	2.71841	9.15174	1.75519	0.784404	0.698166	1.29579	0.0215825	0.342517
mRpL16	1	yule-walker	1	20.9371	3.50909	11.8018	2.26904	0.784055	0.697677	1.2943	0.02167	0.342517
Mal-B2	0	yule-walker	1	20.2297	2.64155	12.4951	2.32632	0.783982	0.697575	1.00408	0.0216882	0.342517
CG8498	0	mle	1	26.0348	3.0893	11.0664	7.52849	0.783763	0.697269	0.407859	0.0217432	0.342517
adat	1	yule-walker	1	20.2297	3.64995	1.48067	3.91262	0.783668	0.697136	0.810753	0.021767	0.342517
CG31751	1	yule-walker	1	20.9371	5.1185	11.6955	3.31259	0.783614	0.697059	1.29369	0.0217808	0.342517
Hex-A	1	yule-walker	1	20.9371	3.05552	11.7128	1.97773	0.783534	0.696948	1.29357	0.0218009	0.342517
pnut_1	0	mle	1	27.7222	11.0488	10.2954	12.9336	0.783461	0.696845	0.618169	0.0218194	0.342517
Rad9	1	burg	1	21.3857	3.78627	10.6315	8.24727	0.783347	0.696686	0.583979	0.021848	0.342517
CG2453	1	mle	1	27.7222	3.05749	10.3043	5.33164	0.783278	0.696589	0.594976	0.0218654	0.342517
RluA-2	1	burg	1	20.3673	2.07267	11.9911	7.31813	0.783149	0.696408	0.232014	0.021898	0.342517
Snp	1	yule-walker	1	20.9371	4.25744	11.7005	2.75609	0.783097	0.696336	1.29376	0.021911	0.342517
CG45186_4	1	mle	1	21.6957	3.40216	0.999988	3.73105	0.782916	0.696083	0.794984	0.0219567	0.342517
CG5535	1	yule-walker	1	20.9371	2.49371	11.8154	1.61305	0.782773	0.695882	1.29487	0.021993	0.342517
CG14505	1	burg	1	20.2297	3.87845	1.48727	4.39335	0.782732	0.695824	0.809283	0.0220035	0.342517
CG11000	1	default	1	24	3.81963	10.8307	4.02816	0.782707	0.69579	0.779311	0.0220098	0.342517
CG34039	1	yule-walker	1	21.5396	6.6662	10.1025	5.40554	0.782264	0.69517	1.02805	0.022122	0.343761
CG14215_1	1	default	1	24	6.06387	10.2716	6.31304	0.781823	0.694552	0.784451	0.0222342	0.344236
CG15387	1	yule-walker	1	20.9371	4.93452	9.0978	3.18325	0.781793	0.69451	1.29891	0.0222418	0.344236
dmt_1	0	mle	1	26.7321	3.41987	10.9499	8.44402	0.781569	0.694196	0.407878	0.0222991	0.344236
CG6144	1	mle	1	22.3433	9.69396	10.2768	7.91015	0.781519	0.694127	1.01202	0.0223117	0.344236
CG5142_1	0	mle	1	20.7917	0.641672	0.900838	6.88743	0.781461	0.694045	0.147517	0.0223267	0.344236
CG31935	0	default	1	24	3.26247	10.4256	11.3318	0.781323	0.693852	0.255235	0.0223618	0.344236
CG31793	0	yule-walker	1	21.854	4.16417	10.4885	3.43191	0.781193	0.69367	1.00822	0.0223951	0.344236
CG1407	1	default	1	24	2.05671	10.7702	12.1662	0.781058	0.693481	0.170052	0.0224297	0.344236
Mst85C_1	0	default	1	24	8.83457	9.8649	9.51968	0.781005	0.693407	0.777662	0.0224432	0.344236
twr	1	mle	1	24.1452	2.22477	9.90429	12.6961	0.780526	0.692737	0.20001	0.0225661	0.345624
CstF-64_1	0	mle	1	27.7222	4.37016	10.161	7.4688	0.780177	0.692248	0.439176	0.022656	0.346503
His2A:CG33847	0	yule-walker	1	20.5068	3.23941	19.2523	19.7929	0.779899	0.691859	0.144242	0.0227277	0.346833
Nbr	1	yule-walker	1	20.7917	1.90561	9.17986	11.0642	0.779841	0.691778	0.187374	0.0227426	0.346833
SPoCk_2	1	yule-walker	1	20.5068	3.12767	1.59039	3.51333	0.779549	0.691369	0.805062	0.0228181	0.347487
pigs	1	mle	1	22.0147	1.4772	9.0507	9.05231	0.779199	0.690879	0.256755	0.0229088	0.34837
mt:CoI	1	yule-walker	1	20.6483	3.19473	1.76697	2.06454	0.778951	0.690531	1.88108	0.0229733	0.348597
CG42495	1	yule-walker	1	20.9371	4.54822	11.7624	2.95008	0.778813	0.690339	1.29471	0.023009	0.348597
mRpL21	0	mle	1	25.8103	1.12682	9.95976	10.4428	0.778584	0.690018	0.169939	0.0230686	0.348597
CG5168	1	default	1	24	1.41152	10.9972	9.40842	0.778563	0.689988	0.137623	0.0230742	0.348597
ash1	1	mle	1	22.5113	5.71608	10.2125	4.63807	0.778481	0.689873	1.01733	0.0230956	0.348597
mor	0	mle	1	24.1452	3.60212	11.1065	8.60738	0.778387	0.689742	0.426176	0.0231199	0.348597
CG9616	0	yule-walker	1	20.3673	0.883891	18.513	5.34899	0.777759	0.688862	0.13283	0.0232842	0.349706
mtSSB	0	mle	1	27.9813	3.57938	10.5567	8.20939	0.777689	0.688765	0.433379	0.0233025	0.349706
mth	1	yule-walker	1	20.9371	4.0237	9.32732	2.6106	0.777532	0.688545	1.2955	0.0233435	0.349706
CG5446	0	default	1	24	1.3927	11.282	9.70505	0.777342	0.688279	0.133161	0.0233935	0.349706
CG1090_2	1	yule-walker	1	20.5068	4.69474	12.5462	7.82985	0.77724	0.688137	0.501294	0.0234202	0.349706
CG9870	1	mle	1	20.5068	3.80064	12.1353	2.41172	0.777174	0.688043	1.32032	0.0234378	0.349706
Rab4	1	yule-walker	1	20.9371	4.1855	11.7304	2.71778	0.776652	0.687313	1.29513	0.0235752	0.349706
CG12006	1	yule-walker	1	20.9371	4.89937	11.6342	3.17776	0.776617	0.687264	1.29667	0.0235844	0.349706
CG18600	0	default	1	24	3.64711	10.1986	3.85159	0.776491	0.687088	0.77997	0.0236177	0.349706
CG7006	1	mle	1	26.0348	1.38061	10.8572	7.9886	0.776444	0.687022	0.148511	0.0236301	0.349706
Alh	0	default	1	24	2.85161	11.5279	6.79514	0.77641	0.686975	0.403843	0.023639	0.349706
CG10866	1	burg	1	20.3673	1.17366	9.00221	9.91247	0.77641	0.686975	0.170887	0.023639	0.349706
Rpn10_1	1	default	1	24	4.37002	10.1061	4.61727	0.775999	0.686399	0.787389	0.0237478	0.349706
Fbw5	0	burg	1	20.2297	4.25776	9.84815	7.30165	0.775931	0.686303	0.596895	0.023766	0.349706
CG5885	0	mle	1	25.1597	2.13263	9.65897	11.0083	0.77588	0.686232	0.207226	0.0237793	0.349706
Oatp30B_3	0	mle	1	20.094	3.73005	2.17631	3.63428	0.775755	0.686057	1.01677	0.0238127	0.349706
CG11406	0	yule-walker	1	21.0845	0.879088	19.5405	9.02412	0.775494	0.685692	0.174129	0.0238819	0.349706
CG6255	1	burg	1	20.094	2.80953	1.74598	3.05137	0.775353	0.685494	0.778107	0.0239195	0.349706
fsd	1	mle	1	27.2182	2.22291	10.1988	10.9472	0.775233	0.685326	0.189811	0.0239514	0.349706
CkIIalpha-i3	0	default	1	24	2.0675	9.63919	11.3804	0.77523	0.685322	0.215262	0.0239521	0.349706
CG13197	1	mle	1	25.3729	1.363	10.2034	8.35616	0.775091	0.685127	0.203188	0.0239893	0.349706
CG31523	1	burg	1	20.094	3.31602	1.63014	3.6665	0.774819	0.684747	0.787978	0.0240618	0.349706
CG34310	1	burg	1	20.094	6.08098	11.5066	3.89359	0.774815	0.684741	1.31258	0.024063	0.349706
Pgant35A	0	burg	1	20.3673	3.47361	9.46402	19.6525	0.774787	0.684702	0.234052	0.0240704	0.349706
CG17570_1	0	yule-walker	1	20.3673	1.51001	19.6253	1.11568	0.774457	0.684239	1.74345	0.0241588	0.349706
Vha68-2	1	yule-walker	1	20.7917	3.23037	9.06402	2.08792	0.774372	0.684121	1.30201	0.0241814	0.349706
CG15021_2	0	yule-walker	1	20.3673	1.3578	1.37376	1.0034	0.774246	0.683945	1.74336	0.0242152	0.349706
CG6685	1	yule-walker	1	20.9371	5.4701	11.8117	3.55328	0.774226	0.683916	1.29652	0.0242206	0.349706
CG18371_1	0	yule-walker	1	20.3673	2.47024	19.6269	1.82573	0.774094	0.683731	1.74329	0.0242561	0.349706
tomboy40	1	default	1	24	0.498649	22.5208	5.5499	0.774036	0.68365	0.117696	0.0242716	0.349706
His2A:CG33832	0	yule-walker	1	21.0845	8.18923	19.3286	41.0173	0.77401	0.683615	0.165447	0.0242784	0.349706
CG7536	1	burg	1	21.234	3.02505	9.86493	2.44634	0.774004	0.683606	1.03847	0.0242801	0.349706
e(y)2	1	mle	1	24.541	1.40219	10.4237	7.92535	0.773814	0.68334	0.224866	0.0243313	0.349706
CG6523	0	default	1	24	3.36516	10.6904	8.98115	0.77367	0.683138	0.44259	0.0243699	0.349706
smt3	1	yule-walker	1	20.9371	6.61864	9.26964	4.30359	0.773547	0.682966	1.29595	0.0244032	0.349706
insb_1	1	yule-walker	1	20.7917	2.50955	0.259372	3.61452	0.773354	0.682696	0.584679	0.0244551	0.349706
Rpb11	1	default	1	24	3.68539	10.2975	3.84668	0.773091	0.682328	0.787972	0.024526	0.349706
Spn55B	1	default	1	24	2.21146	9.95271	14.7043	0.772893	0.68205	0.243635	0.0245797	0.349706
Cdk2	1	yule-walker	1	21.3857	1.98688	10.2069	10.3935	0.772867	0.682014	0.214768	0.0245867	0.349706
CG4164	1	yule-walker	1	20.9371	6.22175	11.7829	4.04574	0.772866	0.682013	1.29637	0.0245869	0.349706
His2A:CG33850	0	yule-walker	1	21.3857	3.34603	19.855	20.2	0.77279	0.681906	0.143951	0.0246075	0.349706
Cp16	0	yule-walker	1	20.3673	1.48062	19.6329	1.09562	0.772747	0.681845	1.74273	0.0246193	0.349706
Akap200_3	1	yule-walker	1	20.2297	3.7159	1.78712	4.19814	0.772671	0.681739	0.820812	0.0246399	0.349706
CG7009	1	default	1	24	3.15816	10.4221	19.1321	0.772566	0.681592	0.229762	0.0246682	0.349706
CG30503	0	default	1	24	2.246	9.66621	13.5344	0.772497	0.681496	0.204789	0.0246869	0.349706
CG5515	1	burg	1	20.3673	1.5238	11.7858	7.53555	0.77234	0.681276	0.18401	0.0247295	0.349706
CG6852	0	default	1	24	4.11021	11.0025	10.5088	0.772273	0.681183	0.411144	0.0247476	0.349706
CG1598	0	default	1	24	1.9398	9.72476	11.8133	0.772198	0.681077	0.211191	0.0247681	0.349706
iPLA2-VIA	1	yule-walker	1	20.9371	3.47656	11.8661	2.2578	0.771771	0.680479	1.29872	0.0248845	0.350091
elm	1	mle	1	20.7917	4.37417	8.99425	2.81909	0.771759	0.680463	1.30752	0.0248875	0.350091
prel	0	default	1	24	1.21752	10.778	8.38203	0.771643	0.6803	0.161495	0.0249194	0.350091
CG13919	1	default	1	24	3.47747	10.5492	13.7871	0.771491	0.680088	0.26036	0.0249607	0.350091
RpL26	1	default	1	24	1.9879	10.6717	17.28	0.771317	0.679844	0.173746	0.0250083	0.350091
Sin_1	1	mle	1	26.4956	3.69447	10.2971	7.10059	0.771143	0.679601	0.592612	0.0250559	0.350091
CG9934	1	burg	1	20.3673	0.991791	11.6401	8.33411	0.77095	0.67933	0.211183	0.0251088	0.350091
CG14982	1	yule-walker	1	20.7917	3.41914	9.10988	2.21802	0.770777	0.679088	1.30052	0.0251563	0.350091
Tom70	1	default	1	24	1.5194	10.6753	10.3112	0.770761	0.679065	0.190189	0.0251607	0.350091
CG7837	0	mle	1	24.3415	7.73576	11.4266	15.7703	0.770357	0.6785	0.440801	0.0252715	0.350091
MKP-4_1	1	yule-walker	1	21.234	2.10631	10.2876	5.48348	0.77032	0.678447	0.595439	0.0252819	0.350091
rux	0	default	1	24	2.89173	9.87821	3.14011	0.770159	0.678223	0.776785	0.0253261	0.350091
nbs	1	default	1	24	2.30913	10.4159	11.823	0.769927	0.677897	0.213603	0.0253902	0.350091
CG6254	1	burg	1	20.3673	4.16189	11.9582	9.05434	0.769882	0.677835	0.383769	0.0254024	0.350091
Vps60	1	yule-walker	1	20.7917	3.8432	11.882	2.49483	0.769844	0.677782	1.30044	0.0254129	0.350091
CG10186	1	yule-walker	1	20.7917	3.067	11.8472	1.99343	0.769199	0.676879	1.29953	0.0255914	0.350091
CG32202	0	mle	1	21.5396	1.51995	11.8141	7.23518	0.769038	0.676654	0.181062	0.025636	0.350091
Prosbeta5R1_1	1	default	1	24	2.51022	22.756	1.7009	0.768849	0.676388	1.31144	0.0256886	0.350091
CG30497	1	mle	1	20.6483	3.03651	8.95115	1.95309	0.768798	0.676318	1.31155	0.0257026	0.350091
snz	0	burg	1	20.094	1.73352	11.1288	3.66652	0.768759	0.676263	0.580076	0.0257134	0.350091
CG10440_1	1	yule-walker	1	20.094	0.304519	0.86197	6.17441	0.768575	0.676005	0.0905113	0.0257648	0.350091
CG13871_1	1	yule-walker	1	20.2297	4.71089	1.8054	5.3361	0.768497	0.675896	0.822252	0.0257865	0.350091
CG30172	1	mle	1	20.094	3.66703	1.87776	4.09737	0.768422	0.675791	0.801877	0.0258073	0.350091
CG9596	0	mle	1	26.0348	3.19425	10.7949	8.15468	0.768086	0.67532	0.411857	0.0259012	0.350091
Muc96D	0	default	1	24	3.13857	22.8111	2.0597	0.76808	0.675312	1.3007	0.0259027	0.350091
CG17570	0	yule-walker	1	20.3673	1.67589	19.6532	1.24509	0.768026	0.675237	1.74094	0.0259177	0.350091
Bap170	1	mle	1	20.5068	11.1281	8.88532	7.11683	0.767976	0.675166	1.31813	0.0259318	0.350091
CG14354	0	yule-walker	1	20.9371	0.76224	0.390516	7.48477	0.767873	0.675023	0.147991	0.0259605	0.350091
CG3520	1	mle	1	25.8103	2.11433	9.83436	9.39331	0.767858	0.675001	0.196919	0.0259648	0.350091
CG31249	1	default	1	24	4.51975	10.7229	4.73275	0.767729	0.674821	0.786246	0.0260008	0.350091
Dhc93AB	0	yule-walker	1	20.3673	1.45862	1.34526	1.084	0.767655	0.674716	1.74081	0.0260217	0.350091
CG42329	0	yule-walker	1	20.3673	1.50243	19.6548	1.11657	0.767641	0.674697	1.74081	0.0260256	0.350091
CG9921	1	burg	1	21.3857	1.79529	10.9344	4.20925	0.767521	0.674529	0.579878	0.0260591	0.350091
CG4612	0	default	1	24	3.2488	22.8168	2.136	0.767348	0.674287	1.29992	0.0261077	0.350091
Obp44a	0	yule-walker	1	20.3673	1.67317	1.34384	1.24379	0.767314	0.67424	1.7407	0.026117	0.350091
cdc2rk	0	yule-walker	1	20.3673	1.55047	9.6781	11.6234	0.767177	0.674047	0.195535	0.0261557	0.350091
Mlf	0	default	1	24	3.96891	10.5929	3.97719	0.766954	0.673735	0.812284	0.0262184	0.350091
CG10395	1	yule-walker	1	20.2297	4.35682	11.8185	4.19571	0.766855	0.673597	0.867934	0.0262462	0.350091
5SrRNA-Psi:CR33356	1	yule-walker	1	20.5068	2.80866	20.436	4.03393	0.766793	0.67351	0.588428	0.0262636	0.350091
CG44249	0	default	1	24	2.70427	9.6813	17.0204	0.76678	0.673492	0.198504	0.0262673	0.350091
CG5543	1	mle	1	25.5897	2.09662	10.7628	11.8117	0.766676	0.673346	0.17439	0.0262966	0.350091
Chi_1	1	burg	1	21.3857	3.97887	10.5197	9.63164	0.766523	0.673132	0.585063	0.0263397	0.350091
nAChRalpha5	1	burg	1	20.9371	2.26002	0.166722	3.27128	0.766092	0.672529	0.584265	0.0264614	0.350091
CR43972	1	burg	1	20.2297	0.583846	1.16698	8.35971	0.766083	0.672516	0.158415	0.026464	0.350091
Fadd	1	default	1	24	1.41689	10.6691	11.1961	0.766059	0.672482	0.177168	0.0264708	0.350091
CG11248	0	yule-walker	1	21.234	1.44947	9.36214	7.21225	0.765948	0.672327	0.190082	0.0265021	0.350091
Myo95E	1	yule-walker	1	20.9371	4.49036	11.7668	2.92963	0.765439	0.671614	1.29832	0.0266465	0.350091
Pex13	1	mle	1	25.1597	2.34186	9.8776	14.0714	0.765412	0.671577	0.204608	0.026654	0.350091
AP-1sigma	1	yule-walker	1	20.9371	2.69985	11.725	1.76154	0.765357	0.6715	1.29838	0.0266697	0.350091
CG12316	1	yule-walker	1	21.5396	2.31663	11.1204	10.2739	0.765307	0.671429	0.196516	0.026684	0.350091
CG7492	0	default	1	24	4.22387	10.5065	5.72498	0.765276	0.671387	0.596757	0.0266926	0.350091
yellow-g	1	burg	1	21.234	2.85944	0.450761	3.05589	0.76522	0.671308	0.796892	0.0267087	0.350091
CG11583	0	default	1	24	1.59339	10.7289	9.77355	0.765132	0.671185	0.210825	0.0267337	0.350091
Clc	0	yule-walker	1	20.2297	1.77122	1.41248	1.31828	0.765025	0.671035	1.73992	0.0267642	0.350091
CG9948	0	burg	1	20.094	3.32654	11.4011	6.41303	0.764928	0.670899	0.585925	0.0267918	0.350091
CG6204	1	yule-walker	1	20.9371	2.83319	12.2603	7.57864	0.764902	0.670862	0.309924	0.0267993	0.350091
Snap25_1	0	default	1	24	4.72161	10.7549	4.53977	0.76486	0.670804	0.843883	0.0268112	0.350091
CG13163	0	default	1	24	2.75637	9.63154	13.1526	0.76473	0.670623	0.241215	0.0268482	0.350091
CG9795	0	default	1	24	1.09682	10.1003	8.39497	0.764717	0.670603	0.182684	0.0268521	0.350091
snf	1	mle	1	27.7222	3.87553	10.072	3.78346	0.764704	0.670586	0.77794	0.0268556	0.350091
tobi	1	burg	1	20.2297	2.79097	1.55557	3.01651	0.7646	0.67044	0.780498	0.0268853	0.350091
MED8	0	mle	1	26.0348	3.3923	10.9901	8.01953	0.764566	0.670393	0.407051	0.026895	0.350091
Csk_4	0	burg	1	20.5068	1.05945	0.863237	6.83452	0.764489	0.670285	0.170049	0.0269171	0.350091
CG1227	0	default	1	24	2.91299	10.9941	9.95121	0.764446	0.670224	0.237903	0.0269294	0.350091
Jon66Ci_1	0	mle	1	20.2297	2.77035	18.7465	2.4701	0.764384	0.670138	1.01254	0.026947	0.350091
Membrin_1	0	yule-walker	1	20.6483	3.47034	0.282876	2.86664	0.763933	0.669506	1.03078	0.0270762	0.350091
CG1161	0	default	1	24	1.92477	10.4521	9.85343	0.763888	0.669443	0.181287	0.0270892	0.350091
Vps2_1	1	mle	1	26.973	6.74118	9.82909	6.76184	0.763652	0.669112	0.79328	0.027157	0.350091
CG16908	0	mle	1	26.4956	1.0566	10.3769	8.20437	0.763647	0.669106	0.190543	0.0271583	0.350091
CG14695_2	0	yule-walker	1	20.2297	1.85377	1.40666	1.38125	0.763605	0.669047	1.73947	0.0271703	0.350091
Camta_1	0	yule-walker	1	20.2297	1.5854	1.40567	1.18151	0.763363	0.668708	1.7394	0.02724	0.350091
BicD	0	default	1	24	2.91708	11.4711	8.86406	0.763336	0.66867	0.405901	0.0272479	0.350091
CG5780	0	default	1	24	5.54789	10.3322	12.5402	0.763251	0.668552	0.589691	0.0272721	0.350091
CG6607	0	default	1	24	2.0125	9.88043	11.7467	0.763121	0.66837	0.19558	0.0273096	0.350091
CG3281	0	mle	1	27.9813	5.74419	10.2672	5.39473	0.76311	0.668354	0.788677	0.0273128	0.350091
Ac78C_1	0	default	1	24	2.55788	22.1536	1.67201	0.763068	0.668295	1.29917	0.0273249	0.350091
Or94a_1	0	yule-walker	1	20.2297	1.68818	0.946859	2.17598	0.763	0.6682	1.32364	0.0273445	0.350091
pr	0	mle	1	24.7438	5.81476	10.8401	7.40015	0.762957	0.66814	0.624932	0.027357	0.350091
2mit	0	mle	1	20.094	2.87039	2.23575	2.71975	0.762588	0.667624	1.00758	0.0274634	0.351031
Chd1	1	default	1	24	3.91972	10.5554	3.96703	0.761899	0.666658	0.809325	0.0276633	0.352791
Ggt-1_1	0	burg	1	20.094	1.38749	10.7423	3.46892	0.761885	0.666639	0.587016	0.0276673	0.352791
Taf5	0	default	1	24	2.31668	10.264	12.5208	0.761641	0.666297	0.165598	0.0277383	0.353024
Prp31	0	mle	1	27.9813	0.947003	10.853	9.34574	0.761522	0.666131	0.122833	0.0277728	0.353024
CG31324_2	1	burg	1	20.7917	1.89064	11.5856	3.41195	0.761232	0.665724	0.591864	0.0278575	0.353024
pgant4	0	yule-walker	1	20.3673	2.79689	8.51646	2.5136	0.761104	0.665546	1.00189	0.0278946	0.353024
CG42750	1	mle	1	20.5068	2.68596	1.54745	2.98268	0.760887	0.665242	0.784037	0.0279581	0.353024
Tim17b	1	yule-walker	1	20.9371	3.4431	9.43257	2.24315	0.760785	0.6651	1.30427	0.0279878	0.353024
CG8838	0	default	1	24	2.23228	22.8432	1.49322	0.760737	0.665032	1.29804	0.028002	0.353024
RpS13	0	yule-walker	1	20.6483	3.76086	0.168215	3.11307	0.760608	0.664851	1.03862	0.0280398	0.353024
CG32069	0	default	1	24	5.58161	10.2753	5.9141	0.760316	0.664443	0.784863	0.0281252	0.353024
CG12010_1	0	default	1	24	5.12138	11.148	13.7055	0.760264	0.664369	0.412235	0.0281407	0.353024
Got1	0	mle	1	27.2182	2.27808	10.8525	5.85285	0.760142	0.664198	0.409449	0.0281765	0.353024
CG12050	1	burg	1	20.6483	1.56624	11.7258	6.64268	0.760081	0.664113	0.205606	0.0281944	0.353024
CG31678_3	0	yule-walker	1	20.3673	2.1866	2.31157	2.01933	0.759995	0.663993	1.00847	0.0282196	0.353024
heph_7	0	mle	1	27.4679	3.17883	10.8977	5.80272	0.759981	0.663973	0.440948	0.0282238	0.353024
nes	1	mle	1	27.4679	4.59448	10.0349	4.52708	0.759968	0.663955	0.780727	0.0282275	0.353024
Su(var)3-3_2	0	default	1	24	4.24503	10.0043	4.62161	0.759942	0.663918	0.77526	0.0282353	0.353024
CG7694	0	mle	1	24.1452	4.04206	10.8818	5.15327	0.759866	0.663813	0.634257	0.0282574	0.353024
CG3868	1	burg	1	20.9371	2.16237	20.7248	3.13578	0.759784	0.663697	0.58845	0.0282817	0.353024
CG6168	1	mle	1	20.5068	3.56784	1.77207	3.93915	0.759543	0.66336	0.794691	0.0283527	0.353497
CG5439	0	default	1	24	2.01581	10.0325	12.0112	0.758504	0.661906	0.224359	0.0286599	0.356567
Gem2	0	default	1	24	2.26352	10.2435	10.4306	0.758305	0.661627	0.212208	0.028719	0.356567
mRpS33_1	1	default	1	24	3.10201	11.1936	8.16374	0.757904	0.661066	0.413318	0.0288382	0.356567
Cortactin	1	default	1	24	1.15995	10.5927	9.60903	0.757746	0.660844	0.142125	0.0288854	0.356567
CG15168	0	default	1	24	6.15755	10.7791	5.92548	0.757739	0.660835	0.847019	0.0288874	0.356567
CG10646	0	mle	1	24.3415	4.61175	10.9036	5.81828	0.757733	0.660826	0.63907	0.0288892	0.356567
CG5758_1	0	default	1	24	3.01848	10.7375	4.0885	0.757657	0.66072	0.599933	0.0289118	0.356567
Ca-P60A	1	default	1	24	3.6842	10.2997	5.82588	0.757512	0.660517	0.610406	0.0289551	0.356567
CG7911_1	0	mle	1	25.1597	4.47476	10.9717	11.5815	0.757357	0.6603	0.403603	0.0290013	0.356567
Tor	0	default	1	24	2.36145	9.65929	12.3529	0.757304	0.660225	0.241263	0.0290174	0.356567
Fmr1_1	0	default	1	24	2.27217	9.77247	9.71733	0.757292	0.660209	0.271095	0.0290209	0.356567
Dgkepsilon	1	default	1	24	1.5533	11.0523	8.81345	0.757217	0.660103	0.165058	0.0290434	0.356567
Rpn12	0	default	1	24	3.82823	10.9591	10.4831	0.757026	0.659836	0.410406	0.0291006	0.356567
CG34253	1	yule-walker	1	20.3673	2.7316	1.90006	2.97787	0.756873	0.659622	0.785758	0.0291464	0.356567
CG7271_2	0	yule-walker	1	20.2297	1.49409	18.9155	5.85435	0.756817	0.659544	0.212899	0.029163	0.356567
CG4511	1	mle	1	24.3415	2.33929	9.9939	13.4562	0.756789	0.659505	0.217391	0.0291713	0.356567
CG17612	1	mle	1	26.4956	3.99528	10.1778	15.5039	0.756716	0.659402	0.239608	0.0291933	0.356567
CG30062	1	default	1	24	4.36598	10.5382	3.50336	0.75669	0.659367	1.01305	0.029201	0.356567
CG14040	1	mle	1	26.4956	3.86332	10.9504	8.54644	0.756258	0.658761	0.414807	0.029331	0.357126
CheB53a	0	yule-walker	1	20.2297	1.56445	19.6224	1.17213	0.756228	0.658719	1.73744	0.0293401	0.357126
TwdlT	0	default	1	24	2.78993	22.1096	1.84549	0.756127	0.658578	1.2944	0.0293704	0.357126
CG5706	1	yule-walker	1	20.5068	1.36745	12.0427	6.89031	0.755984	0.658378	0.179207	0.0294134	0.357126
CG42748	0	burg	1	20.5068	5.7621	10.3736	6.91389	0.755981	0.658373	0.71284	0.0294144	0.357126
His2A:CG33826	0	yule-walker	1	20.6483	3.53321	19.1429	17.1161	0.755089	0.657125	0.178324	0.0296839	0.359529
RpL37A	1	yule-walker	1	20.7917	2.69666	11.9044	1.7606	0.754905	0.656868	1.30557	0.0297396	0.359529
CG12506	0	yule-walker	1	20.5068	2.61271	2.19271	2.4467	0.754879	0.656831	1.00511	0.0297475	0.359529
CG43324	0	mle	1	24.541	2.06553	9.7822	11.455	0.754869	0.656816	0.2198	0.0297506	0.359529
Gas41	0	mle	1	21.3857	3.26908	11.9726	7.08819	0.754769	0.656677	0.416953	0.0297809	0.359529
CkIIbeta	0	default	1	24	1.69277	11.1405	4.45201	0.75411	0.655754	0.405684	0.0299815	0.360041
CG3500	0	default	1	24	1.54175	9.60587	11.1168	0.754092	0.655728	0.174459	0.029987	0.360041
Bet1	1	mle	1	27.7222	1.3277	9.89809	6.99705	0.754049	0.655668	0.169206	0.0300001	0.360041
Klp54D	1	mle	1	20.5068	2.44462	1.63191	2.66888	0.754018	0.655625	0.778406	0.0300096	0.360041
CG9945	0	default	1	24	2.53622	11.4581	5.43019	0.75398	0.655572	0.428735	0.0300211	0.360041
CG32104	0	default	1	24	4.0476	10.5463	7.25528	0.753964	0.65555	0.48491	0.0300259	0.360041
Lmpt_4	1	yule-walker	1	20.2297	2.95424	2.1396	3.12234	0.75366	0.655124	0.791465	0.0301187	0.360748
CG33262	0	yule-walker	1	20.6483	2.20496	1.9944	2.11822	0.752726	0.653816	1.00657	0.0304052	0.36337
nmd_1	0	default	1	24	1.06904	10.668	6.46156	0.752724	0.653813	0.161928	0.0304058	0.36337
CG7506	1	yule-walker	1	20.9371	1.14874	11.8564	7.68613	0.75258	0.653612	0.169053	0.03045	0.36349
CG10321_1	0	default	1	24	2.44478	10.381	12.9633	0.75244	0.653415	0.21638	0.0304932	0.363599
CG34178	1	yule-walker	1	20.6483	0.624174	0.327667	5.51256	0.752233	0.653126	0.128901	0.030557	0.363845
RagC-D	1	mle	1	24.7438	1.93958	9.60536	13.7162	0.752151	0.653011	0.201442	0.0305821	0.363845
poly_1	0	default	1	24	5.14512	10.6123	8.62663	0.751949	0.652729	0.51397	0.0306444	0.363968
flfl_1	0	default	1	24	9.29389	10.49	14.7571	0.751867	0.652614	0.528545	0.0306697	0.363968
CG13842	1	burg	1	20.3673	2.20637	20.0968	3.18371	0.751617	0.652264	0.592839	0.030747	0.363968
CG44254	1	default	1	24	1.66131	10.8342	11.5155	0.751538	0.652154	0.182744	0.0307715	0.363968
twf_1	1	burg	1	21.234	2.17762	10.9642	4.64465	0.751526	0.652137	0.582614	0.0307752	0.363968
l(2)k14710_1	0	yule-walker	1	20.5068	5.03252	0.029841	4.17117	0.751449	0.652029	1.05704	0.030799	0.363968
NimC4_2	0	default	1	24	1.07481	21.1563	6.56234	0.751289	0.651804	0.155315	0.0308488	0.363968
Traf4	1	burg	1	20.2297	3.15579	1.64615	3.51147	0.751231	0.651723	0.786888	0.0308669	0.363968
Pbgs	1	mle	1	26.7321	3.35901	10.1985	15.7886	0.750927	0.651298	0.22344	0.030961	0.363968
CG7518	1	default	1	24	1.27951	9.98758	9.34791	0.750906	0.651268	0.173069	0.0309677	0.363968
CG18853	1	mle	1	27.9813	4.67256	10.0649	4.59003	0.750905	0.651267	0.777467	0.030968	0.363968
CG3649	0	default	1	24	2.63719	22.1064	1.77387	0.750506	0.650709	1.29577	0.031092	0.364002
His4:CG33873	0	burg	1	20.5068	3.18007	19.8154	14.9175	0.750445	0.650623	0.182902	0.031111	0.364002
lwr_1	0	default	1	24	1.41596	9.83825	10.864	0.750391	0.650547	0.188755	0.0311281	0.364002
Mon1	1	default	1	24	2.5332	10.4661	15.3799	0.750375	0.650525	0.216809	0.0311328	0.364002
CG5664	0	default	1	24	2.86645	10.2126	3.06209	0.750347	0.650486	0.783827	0.0311416	0.364002
CG31918	0	mle	1	26.973	4.74623	10.4098	6.00001	0.750142	0.650199	0.594328	0.0312057	0.364351
tgo_1	0	burg	1	20.2297	1.98113	10.5983	5.28394	0.749489	0.649284	0.59401	0.03141	0.365954
Tom20	1	yule-walker	1	20.2297	3.30107	12.4442	6.49722	0.749483	0.649277	0.434938	0.0314117	0.365954
CG9922	1	yule-walker	1	21.0845	3.66046	10.4101	3.97468	0.749014	0.648619	0.828108	0.0315591	0.366461
Pdxk	1	default	1	24	6.19193	10.2366	8.86527	0.748843	0.64838	0.635704	0.0316128	0.366461
CG4019	0	default	1	24	2.61911	22.0685	1.74116	0.748511	0.647916	1.29244	0.0317174	0.366461
CG12362	0	yule-walker	1	20.094	2.23379	19.5759	1.68161	0.74829	0.647606	1.7357	0.0317871	0.366461
CG2124	0	yule-walker	1	21.5396	4.07131	9.96247	3.34774	0.748282	0.647594	1.03662	0.0317898	0.366461
CG4962	0	default	1	24	2.80378	22.0683	1.86549	0.748228	0.647519	1.29243	0.0318067	0.366461
Irp-1A_1	1	burg	1	21.234	3.72114	11.2888	6.30281	0.748009	0.647213	0.601763	0.0318759	0.366461
CG2246	0	yule-walker	1	20.094	1.80076	19.5783	1.35622	0.747623	0.646673	1.73557	0.031998	0.366461
fu2_1	1	default	1	24	5.62004	10.9752	6.87538	0.747455	0.646436	0.668982	0.0320516	0.366461
numb_1	0	default	1	24	2.67431	22.9518	1.76132	0.747199	0.646079	1.29288	0.0321327	0.366461
CG12428	1	mle	1	27.9813	4.99268	10.0961	4.90103	0.747164	0.64603	0.776221	0.0321437	0.366461
CG32649	1	default	1	24	1.44312	10.5813	9.38768	0.746799	0.645519	0.202298	0.0322599	0.366461
CG11586_1	0	default	1	24	5.65081	11.1049	15.4869	0.74673	0.645422	0.408493	0.0322819	0.366461
CG4230	0	mle	1	26.4956	3.01753	11.0599	6.86854	0.746692	0.645369	0.397606	0.032294	0.366461
aph-1	1	mle	1	27.2182	1.97689	10.3384	16.2387	0.746592	0.645228	0.192791	0.032326	0.366461
alphaSnap	1	mle	1	26.2632	1.24327	10.9103	9.58913	0.746426	0.644996	0.136725	0.032379	0.366461
d4_2	0	yule-walker	1	20.094	1.97942	19.5829	1.49202	0.746362	0.644906	1.73534	0.0323994	0.366461
cpx_2	1	yule-walker	1	20.5068	2.04492	1.12466	2.68273	0.746229	0.644721	1.30668	0.0324418	0.366461
CG2772_1	1	mle	1	27.9813	3.29455	24.8048	1.98184	0.746191	0.644667	1.29869	0.032454	0.366461
tst_2	1	mle	1	23.7619	8.63544	10.1115	19.0302	0.74615	0.644609	0.601453	0.0324672	0.366461
CG6613	1	burg	1	20.3673	0.975256	9.26571	10.1202	0.746048	0.644468	0.158425	0.0324996	0.366461
CG10205	0	yule-walker	1	20.094	1.40288	1.41591	1.05767	0.746041	0.644457	1.73529	0.032502	0.366461
Calx_1	1	yule-walker	1	20.9371	3.28024	1.34212	3.63246	0.745975	0.644365	0.779492	0.032523	0.366461
TwdlE	0	default	1	24	2.89749	22.0377	1.90369	0.745858	0.644201	1.29329	0.0325607	0.366461
CG12519	1	mle	1	27.9813	2.99357	24.1326	1.76966	0.745758	0.644061	1.29168	0.0325925	0.366461
CG12517	1	yule-walker	1	20.9371	2.69245	20.828	3.94877	0.745756	0.644058	0.5855	0.0325933	0.366461
CG32855_1	0	yule-walker	1	20.094	1.69074	19.5859	1.2751	0.74555	0.64377	1.7352	0.0326592	0.366461
CG42358	1	burg	1	20.3673	2.72305	12.0483	10.3977	0.745537	0.643752	0.22161	0.0326634	0.366461
CG1091	0	yule-walker	1	20.7917	4.19645	10.9892	8.92097	0.745523	0.643733	0.580887	0.0326678	0.366461
CG13603	0	default	1	24	5.7026	10.4044	5.98905	0.745453	0.643634	0.794973	0.0326904	0.366461
pygo_1	0	default	1	24	4.569	22.7677	3.18736	0.745227	0.643317	1.33177	0.0327631	0.366461
CG13047	0	default	1	24	2.78515	22.0508	1.85468	0.745063	0.643088	1.29189	0.0328157	0.366461
CG12054_1	1	yule-walker	1	20.7917	1.63335	12.422	11.6956	0.745	0.643	0.19768	0.032836	0.366461
brv2	1	mle	1	27.9813	2.72233	24.1302	1.60951	0.744912	0.642877	1.29168	0.0328643	0.366461
Arpc5_1	1	yule-walker	1	21.234	4.36131	10.1707	10.5855	0.744878	0.642829	0.596061	0.0328753	0.366461
Sec22	0	default	1	24	3.44818	10.7145	10.0616	0.74483	0.642761	0.300927	0.0328909	0.366461
Lsm11	1	default	1	24	4.35455	10.3322	4.64018	0.744751	0.642652	0.785883	0.0329161	0.366461
CG13473	0	yule-walker	1	20.094	1.7079	19.589	1.28877	0.744684	0.642557	1.73505	0.0329379	0.366461
CG12090	0	mle	1	24.541	3.01327	11.2262	8.17853	0.744655	0.642517	0.406602	0.0329473	0.366461
Ada2b	0	default	1	24	7.06688	10.183	7.53907	0.744552	0.642373	0.794008	0.0329803	0.366461
msps	0	default	1	24	0.991825	10.3976	8.60481	0.744434	0.642208	0.213547	0.0330184	0.366461
CG11112	0	yule-walker	1	20.094	1.36367	1.40983	1.02923	0.744354	0.642095	1.735	0.0330444	0.366461
CG31324_3	1	burg	1	20.3673	0.839071	9.05951	5.84518	0.744332	0.642064	0.13551	0.0330516	0.366461
CG3353	1	mle	1	27.2182	1.93258	10.6348	11.367	0.744278	0.641989	0.163969	0.0330689	0.366461
CG10194	1	default	1	24	1.5959	10.2703	11.2977	0.744167	0.641834	0.202256	0.0331049	0.366461
CG13066	1	mle	1	27.9813	2.79282	24.1489	1.6668	0.744058	0.641682	1.29412	0.03314	0.366461
CG31086	1	yule-walker	1	20.9371	3.08181	1.34668	3.38519	0.744025	0.641634	0.777705	0.0331509	0.366461
Cpr30B	1	mle	1	27.9813	2.28111	24.1188	1.34322	0.743925	0.641495	1.29134	0.0331832	0.366461
CG2698	1	default	1	24	2.3247	10.7782	14.2315	0.743876	0.641427	0.193279	0.033199	0.366461
CG5482	0	default	1	24	2.44386	22.08	1.65094	0.743875	0.641425	1.2956	0.0331993	0.366461
CG8414	0	default	1	24	3.95514	10.1654	4.30133	0.74374	0.641236	0.777547	0.0332431	0.366461
CG15012	1	burg	1	21.3857	3.88589	10.898	8.55534	0.74359	0.641026	0.582951	0.0332918	0.366461
CG34299	1	yule-walker	1	20.7917	2.66886	11.9162	1.74977	0.743508	0.640911	1.30988	0.0333184	0.366461
ste14	0	default	1	24	2.33184	9.92611	13.857	0.743315	0.640641	0.235094	0.0333811	0.366461
CG8027	1	mle	1	23.3906	12.9833	10.1744	10.528	0.743159	0.640422	1.02641	0.033432	0.366461
Nab2	0	default	1	24	2.86185	10.4747	5.23524	0.742904	0.640066	0.59833	0.0335149	0.366461
eIF4E-3	0	default	1	24	2.73085	22.0155	1.7809	0.742862	0.640007	1.29583	0.0335286	0.366461
CG33673	0	yule-walker	1	20.5068	2.50591	2.1743	2.39763	0.742586	0.639621	1.00367	0.0336186	0.366461
CG11334	0	default	1	24	1.86449	9.45635	9.92577	0.742538	0.639553	0.216764	0.0336344	0.366461
DCX-EMAP_4	0	mle	1	26.0348	0.924344	22.7867	5.68597	0.742474	0.639464	0.182073	0.0336553	0.366461
wol	0	default	1	24	4.73347	10.5849	4.84298	0.742463	0.639448	0.809583	0.0336588	0.366461
pds5	0	default	1	24	2.76109	22.0466	1.84871	0.742343	0.639281	1.29219	0.033698	0.366461
Or19b	1	mle	1	27.9813	2.73332	24.1092	1.60565	0.742333	0.639266	1.29147	0.0337013	0.366461
CG5844	0	default	1	24	2.04115	10.5861	15.3601	0.742061	0.638885	0.230759	0.0337905	0.366461
Sec31	1	burg	1	21.234	4.47496	11.2875	7.11056	0.742025	0.638835	0.623539	0.0338021	0.366461
CG32857	1	yule-walker	1	21.5396	2.56487	10.5854	6.19242	0.741991	0.638788	0.584202	0.0338131	0.366461
CG14556_2	0	default	1	24	3.06516	22.8417	2.11705	0.741984	0.638778	1.31401	0.0338156	0.366461
CG14220	1	yule-walker	1	21.5396	1.74521	10.6322	3.94601	0.741937	0.638712	0.584267	0.0338309	0.366461
Cpsf100	0	mle	1	21.6957	2.76531	12.0852	6.59451	0.74173	0.638422	0.411106	0.0338989	0.366461
lqfR	0	yule-walker	1	21.234	2.81106	10.8508	5.86059	0.741646	0.638304	0.585759	0.0339264	0.366461
sll	0	yule-walker	1	20.6483	2.29078	2.04447	2.13956	0.741591	0.638228	1.0025	0.0339443	0.366461
pros_1	0	default	1	24	2.28803	22.0236	1.51846	0.741536	0.63815	1.29139	0.0339626	0.366461
Pcd	1	burg	1	20.3673	5.4377	12.1846	7.14572	0.74153	0.638141	0.63665	0.0339647	0.366461
CG10472	0	yule-walker	1	20.2297	2.4434	2.53653	2.20952	0.741394	0.637951	1.00301	0.0340093	0.366571
CG6424_2	1	yule-walker	1	20.3673	3.66633	1.77366	4.1059	0.740961	0.637345	0.791172	0.0341518	0.366839
SLC5A11	1	mle	1	27.4679	3.6328	9.94803	3.67146	0.740915	0.637281	0.781096	0.0341668	0.366839
Pkg21D	1	burg	1	20.094	1.50061	1.31491	1.96774	0.74076	0.637064	1.3081	0.034218	0.366839
SRm160	1	mle	1	26.7321	1.97459	9.86347	9.5577	0.740259	0.636362	0.208195	0.0343836	0.366839
CG17249	1	burg	1	21.234	3.42997	11.2483	6.51872	0.740148	0.636207	0.5869	0.0344203	0.366839
CG16815	1	mle	1	27.7222	2.86687	23.9791	1.71152	0.740063	0.636088	1.29177	0.0344486	0.366839
CG5149	1	default	1	24	1.65814	10.7785	10.0602	0.739929	0.635901	0.218827	0.0344928	0.366839
CoRest_2	0	default	1	24	5.30412	10.5502	10.5718	0.739612	0.635457	0.587493	0.0345981	0.366839
l(3)L1231_1	1	burg	1	20.9371	4.42853	11.6205	7.70069	0.739562	0.635387	0.599572	0.0346146	0.366839
CG31064_1	0	default	1	24	3.1501	22.8353	2.18441	0.739536	0.635351	1.31798	0.0346233	0.366839
l(1)10Bb	0	default	1	24	2.10852	10.5421	4.66239	0.739401	0.635161	0.584482	0.0346684	0.366839
CG5872_1	1	yule-walker	1	20.094	3.43624	1.99175	3.88424	0.739219	0.634906	0.813531	0.0347289	0.366839
Ucrh_1	1	burg	1	21.234	1.9898	11.2825	4.441	0.739105	0.634747	0.579117	0.0347667	0.366839
CG6000	1	mle	1	27.7222	8.05085	10.008	8.02478	0.739073	0.634702	0.780685	0.0347774	0.366839
nuf_3	0	default	1	24	2.8976	9.87181	3.18086	0.739061	0.634686	0.790516	0.0347813	0.366839
Rack1	0	default	1	24	1.44372	9.83127	10.0078	0.739041	0.634658	0.1763	0.034788	0.366839
Taf8	1	mle	1	27.7222	2.85533	10.2825	5.36652	0.738965	0.634551	0.597016	0.0348134	0.366839
CG44251	1	burg	1	21.0845	1.53738	0.835298	1.1667	0.738652	0.634112	1.73462	0.034918	0.366839
cic_1	0	mle	1	24.1452	5.01175	9.74477	8.73006	0.738517	0.633923	0.473055	0.0349631	0.366839
Smg5	1	yule-walker	1	21.6957	4.35599	11.2131	11.7692	0.738456	0.633838	0.325657	0.0349835	0.366839
CG34163	0	default	1	24	8.02993	10.4757	8.41821	0.738323	0.633652	0.797033	0.0350279	0.366839
CG31802_1	1	yule-walker	1	20.6483	2.59508	0.242542	3.80525	0.738286	0.6336	0.592383	0.0350404	0.366839
CG3530_1	1	default	1	24	1.26063	10.0075	10.3768	0.738256	0.633558	0.190855	0.0350504	0.366839
CG43800	0	yule-walker	1	20.3673	2.37949	2.41357	2.1471	0.738238	0.633533	1.00279	0.0350564	0.366839
Ppat-Dpck	1	mle	1	26.973	2.94978	9.83541	15.0578	0.738196	0.633474	0.224707	0.0350705	0.366839
CG3040	1	burg	1	20.7917	2.09351	11.464	4.53475	0.738142	0.633398	0.581699	0.0350886	0.366839
Xbp1_1	1	mle	1	27.7222	6.4706	10.0076	6.4779	0.738128	0.633379	0.780499	0.0350932	0.366839
Ent1	1	yule-walker	1	20.9371	1.72105	9.10613	10.5838	0.738026	0.633236	0.205321	0.0351274	0.366839
U4-U6-60K_1	1	mle	1	26.2632	3.32643	10.0688	7.38106	0.737994	0.633191	0.604271	0.0351381	0.366839
CG5048	1	burg	1	21.0845	1.76949	20.167	1.34344	0.737927	0.633098	1.73452	0.0351604	0.366839
CG1970	0	default	1	24	1.96294	11.5642	4.97258	0.737676	0.632746	0.395502	0.0352448	0.366839
fws	0	default	1	24	2.66512	9.6943	15.3921	0.737355	0.632296	0.216177	0.0353529	0.366839
CG32267	0	default	1	24	3.81482	10.6387	7.31506	0.737212	0.632097	0.589418	0.0354009	0.366839
CG13999	0	yule-walker	1	21.234	0.917319	9.1366	8.43347	0.73714	0.631995	0.182178	0.0354252	0.366839
Su(var)2-HP2	1	mle	1	26.2632	0.861583	11.0879	6.14986	0.737126	0.631977	0.10939	0.0354297	0.366839
sra	0	mle	1	25.1597	3.78637	10.7219	5.01606	0.737114	0.63196	0.603739	0.0354337	0.366839
CG16791	0	default	1	24	0.965636	11.3572	16.8266	0.736981	0.631773	0.0657234	0.0354788	0.366839
SamDC	0	default	1	24	2.90268	10.5603	6.30239	0.736947	0.631726	0.583408	0.0354901	0.366839
Zip42C.2	0	default	1	24	2.42603	21.9851	1.598	0.736877	0.631628	1.29246	0.0355136	0.366839
Klp59C_1	1	burg	1	21.0845	1.49827	0.829605	1.13826	0.736875	0.631626	1.73438	0.0355143	0.366839
CG31548	0	default	1	24	3.61015	10.2537	25.9072	0.736679	0.63135	0.191525	0.0355808	0.366839
CG9184	1	burg	1	20.7917	2.95766	1.07426	3.2933	0.736552	0.631173	0.783681	0.0356236	0.366839
CG4686	0	default	1	24	2.70334	9.28366	18.481	0.736497	0.631096	0.21293	0.0356421	0.366839
CG10822_1	1	yule-walker	1	20.6483	2.24359	0.0254296	3.31457	0.736451	0.631032	0.588528	0.0356576	0.366839
Etf-QO	1	mle	1	27.9813	3.38592	24.0681	1.96168	0.736426	0.630997	1.29582	0.0356661	0.366839
CG4318	0	default	1	24	2.50047	10.0188	5.49114	0.736309	0.630832	0.607658	0.0357058	0.366839
phr6-4	0	default	1	24	3.46848	9.45943	17.6721	0.736228	0.630719	0.243303	0.0357331	0.366839
stc	0	mle	1	25.8103	1.37055	9.70494	11.0467	0.736048	0.630467	0.148602	0.0357942	0.366839
CG4552	1	burg	1	21.0845	3.38587	10.1342	5.66031	0.735825	0.630155	0.61576	0.0358698	0.366839
CG5986	0	yule-walker	1	20.3673	4.59078	2.27568	4.53999	0.735598	0.629838	1.01121	0.0359468	0.366839
CG32260	0	default	1	24	2.54679	22.0042	1.70303	0.735467	0.629654	1.29122	0.0359914	0.366839
CG5608	0	yule-walker	1	20.6483	1.96779	8.8355	14.4972	0.735382	0.629535	0.214746	0.0360202	0.366839
cag	0	default	1	24	4.51406	10.7522	4.40539	0.735304	0.629426	0.848361	0.0360468	0.366839
CG9314_1	1	yule-walker	1	20.3673	1.91196	1.27081	2.51743	0.735238	0.629333	1.30399	0.0360694	0.366839
zetaCOP	0	burg	1	20.2297	2.12421	11.9835	10.2135	0.735209	0.629292	0.204882	0.0360794	0.366839
CG30271	0	default	1	24	2.38258	21.9787	1.57441	0.73507	0.629098	1.29181	0.0361266	0.366839
Cul4	1	mle	1	26.4956	1.84155	10.8661	11.6381	0.735055	0.629077	0.187463	0.0361319	0.366839
lbe	1	burg	1	21.0845	1.45916	0.823606	1.10983	0.734988	0.628983	1.73413	0.0361547	0.366839
CG13565	0	mle	1	26.2632	3.15408	10.7218	8.22583	0.734672	0.628541	0.413949	0.0362624	0.366839
CG30197	0	yule-walker	1	20.9371	3.43195	11.2306	4.80046	0.734641	0.628497	0.664081	0.0362732	0.366839
RabX4	0	yule-walker	1	20.7917	1.94695	10.8379	4.98682	0.734492	0.628289	0.583573	0.0363241	0.366839
Sk2_1	0	default	1	24	7.92385	10.3271	17.7046	0.734319	0.628047	0.594925	0.0363832	0.366839
CG13044	0	default	1	24	2.42888	21.978	1.60994	0.734087	0.627722	1.29135	0.0364627	0.366839
CG12971	1	mle	1	27.4679	2.67717	23.846	1.62755	0.733899	0.627458	1.29358	0.0365273	0.366839
U26	0	default	1	24	1.84438	10.1919	10.055	0.733874	0.627423	0.195529	0.0365358	0.366839
CG30025	0	default	1	24	2.3197	21.9712	1.5332	0.733713	0.627198	1.29184	0.0365912	0.366839
Tsp42Eh	0	mle	1	20.094	2.77432	2.22752	2.58065	0.733514	0.62692	1.00692	0.0366594	0.366839
CG45186_1	0	default	1	24	2.87745	21.9655	1.89625	0.733461	0.626845	1.29257	0.0366777	0.366839
RpS7	0	default	1	24	1.15184	10.1995	11.2603	0.73343	0.626803	0.170173	0.0366882	0.366839
CG13344	1	mle	1	27.2182	8.68486	10.0325	8.79818	0.733353	0.626695	0.780932	0.0367148	0.366839
inc	0	yule-walker	1	20.2297	2.99835	8.27325	2.76784	0.733304	0.626626	1.00217	0.0367316	0.366839
CG18869	0	default	1	24	2.4709	22.0153	1.66638	0.7333	0.62662	1.29284	0.0367331	0.366839
CG2224_1	1	mle	1	26.973	7.78331	9.91962	7.98667	0.733203	0.626484	0.78495	0.0367665	0.366839
Aats-asp	1	burg	1	20.3673	1.75908	12.0935	6.74964	0.733121	0.62637	0.220453	0.0367946	0.366839
CG14985	1	mle	1	27.7222	2.14673	10.3404	11.6078	0.733064	0.626289	0.206099	0.0368145	0.366839
CG6178	0	default	1	24	4.26327	10.432	4.50609	0.733013	0.626219	0.794349	0.0368319	0.366839
RpL10Aa	1	burg	1	21.0845	1.42005	0.817277	1.0814	0.732979	0.626171	1.73388	0.0368437	0.366839
CG33051	0	yule-walker	1	20.9371	2.3552	8.84658	15.5093	0.732937	0.626112	0.24229	0.0368582	0.366839
CycY	1	burg	1	20.2297	0.734293	8.83981	7.49647	0.732716	0.625802	0.160405	0.0369346	0.366839
amos	0	default	1	24	2.22996	21.9647	1.47409	0.732561	0.625585	1.2919	0.0369881	0.366839
His2A:CG33865	1	mle	1	24.541	3.12461	22.1255	19.4979	0.73254	0.625555	0.147946	0.0369955	0.366839
Glg1	0	default	1	24	1.57139	10.3104	10.5314	0.732374	0.625324	0.186944	0.0370528	0.366839
CG9376_1	1	mle	1	25.5897	6.64023	10.2715	14.2404	0.732372	0.62532	0.59357	0.0370536	0.366839
CenG1A_3	0	default	1	24	0.674871	10.6542	8.83737	0.732224	0.625113	0.200537	0.0371049	0.366839
CG13630	0	mle	1	27.7222	2.17663	11.0357	11.7091	0.732055	0.624877	0.185441	0.0371634	0.366839
AGO2	0	yule-walker	1	20.094	2.44114	2.71796	2.18368	0.732036	0.624851	1.00355	0.0371698	0.366839
Trf4-2_2	1	yule-walker	1	20.3673	0.407136	8.70133	5.80062	0.732029	0.62484	0.0905183	0.0371725	0.366839
Sec23	0	mle	1	24.1452	1.92875	10.1737	10.8267	0.732019	0.624827	0.209997	0.0371757	0.366839
CG6083	0	default	1	24	1.19658	9.9532	8.41069	0.732016	0.624822	0.197061	0.0371769	0.366839
HtrA2	0	default	1	24	4.10561	10.2814	17.7073	0.731988	0.624783	0.265268	0.0371866	0.366839
CG3995	1	mle	1	26.4956	1.56502	9.82884	11.2197	0.731984	0.624777	0.175642	0.0371879	0.366839
CG17490	1	yule-walker	1	20.094	4.13202	11.4145	4.61635	0.731906	0.624669	0.797476	0.0372149	0.366839
Naam	1	mle	1	27.7222	2.69458	23.9254	1.58585	0.731745	0.624443	1.29463	0.037271	0.366839
CG11211	1	burg	1	21.0845	1.36655	0.813251	1.04145	0.731692	0.624369	1.73374	0.0372892	0.366839
CG11137	1	default	1	24	2.09958	10.4244	10.944	0.731603	0.624244	0.191193	0.0373203	0.366839
Aps_1	1	burg	1	20.7917	2.52035	11.3926	5.35489	0.731458	0.624042	0.582441	0.0373705	0.366839
CG31436	0	burg	1	20.094	0.435188	8.97793	4.93715	0.731372	0.623921	0.121474	0.0374005	0.366839
Syp_3	1	mle	1	27.4679	2.98859	23.8255	1.80785	0.731355	0.623897	1.29262	0.0374066	0.366839
CG10672	1	yule-walker	1	20.9371	4.16885	11.8034	10.7501	0.731124	0.623574	0.40963	0.0374869	0.367289
CG13018	0	default	1	24	4.69163	10.6282	10.209	0.730862	0.623206	0.581731	0.0375785	0.367817
SPoCk	0	default	1	24	2.51626	21.9384	1.6369	0.730725	0.623015	1.29845	0.0376262	0.367817
Crtp	1	mle	1	27.4679	2.65007	23.8346	1.61063	0.730673	0.622942	1.29348	0.0376443	0.367817
CG7290	1	burg	1	21.0845	1.46328	0.809623	1.11594	0.730527	0.622737	1.73361	0.0376955	0.367881
Gr32a	0	mle	1	25.5897	2.38848	10.9443	7.54999	0.730407	0.62257	0.422119	0.0377372	0.367881
Or85a	0	default	1	24	2.75064	21.9707	1.83572	0.730306	0.622429	1.29106	0.0377727	0.367881
GckIII	0	default	1	24	2.05025	11.5226	11.694	0.730259	0.622362	0.183639	0.0377893	0.367881
CG8490	0	default	1	24	2.45986	21.9926	1.65585	0.730161	0.622226	1.29208	0.0378234	0.367881
CG46025	1	burg	1	20.7917	2.22814	20.6591	3.26426	0.729558	0.621381	0.60013	0.0380352	0.368289
Nup44A	1	burg	1	21.0845	2.74938	20.1937	2.09807	0.729457	0.62124	1.7335	0.0380707	0.368289
capu_1	0	default	1	24	3.7562	10.4178	3.98082	0.729425	0.621196	0.793581	0.0380818	0.368289
CG11155	1	yule-walker	1	20.6483	3.33136	10.1844	3.78057	0.729338	0.621073	0.809119	0.0381125	0.368289
CG10514	0	default	1	24	2.11798	21.966	1.41413	0.729255	0.620957	1.2911	0.0381418	0.368289
CG10495	1	mle	1	26.2632	1.91847	9.96701	12.0842	0.729221	0.62091	0.207874	0.0381537	0.368289
Cyp313b1_1	1	burg	1	21.0845	1.42344	20.1945	1.0864	0.729197	0.620876	1.73347	0.0381622	0.368289
CG8771	0	mle	1	26.2632	1.55089	10.4864	7.54241	0.72907	0.620698	0.211559	0.0382069	0.368289
CG3967_2	0	mle	1	25.5897	2.22188	11.1215	6.50789	0.728914	0.62048	0.405948	0.038262	0.368289
CG5190	1	mle	1	26.2632	2.97185	9.92956	15.4228	0.728865	0.620411	0.223697	0.0382794	0.368289
CG10166	0	default	1	24	3.27055	10.6776	6.05812	0.728805	0.620326	0.588789	0.0383006	0.368289
ppk26	0	default	1	24	3.1758	21.9481	2.10511	0.728801	0.620321	1.29174	0.0383019	0.368289
PH4alphaMP_1	1	burg	1	21.0845	1.57443	0.804172	1.20194	0.728765	0.620271	1.73343	0.0383145	0.368289
onecut_1	1	burg	1	21.234	3.75689	11.1855	5.47218	0.728561	0.619985	0.650109	0.0383867	0.368458
CG8841_1	0	mle	1	24.95	5.95779	10.3807	12.8439	0.72852	0.619928	0.589725	0.0384012	0.368458
CG14011	0	default	1	24	2.99181	21.9324	1.96982	0.727953	0.619135	1.29358	0.0386019	0.37005
Atx2_1	1	mle	1	26.973	3.2797	9.83593	14.0714	0.72761	0.618654	0.234557	0.0387237	0.370421
CG5793	0	default	1	24	5.71278	10.1089	6.30814	0.727604	0.618646	0.778965	0.0387259	0.370421
Prosalpha4T1	1	mle	1	27.7222	2.96901	23.9123	1.74796	0.727377	0.618327	1.2958	0.0388068	0.370421
ida	0	default	1	24	2.92876	10.7332	5.47267	0.727364	0.61831	0.591664	0.0388111	0.370421
Asx	1	burg	1	21.234	2.39676	10.8703	5.49121	0.727356	0.618298	0.580561	0.0388143	0.370421
Drep-4	1	yule-walker	1	20.7917	2.56961	12.1565	6.37602	0.726882	0.617634	0.409239	0.0389831	0.370736
CG3335	0	default	1	24	2.45431	10.2583	5.0898	0.726825	0.617554	0.600422	0.0390035	0.370736
CG9319_1	0	default	1	24	7.57127	9.77651	14.6473	0.726665	0.617331	0.438818	0.0390606	0.370736
CG9548	0	default	1	24	3.02016	11.5843	8.694	0.726606	0.617248	0.393003	0.0390818	0.370736
CG6583	0	default	1	24	3.51509	11.3066	8.21727	0.726489	0.617085	0.423193	0.0391233	0.370736
CG5767	1	mle	1	27.2182	2.58492	23.6839	1.5822	0.726481	0.617073	1.29334	0.0391263	0.370736
CG5181	1	burg	1	20.5068	1.76641	11.9741	7.38961	0.72644	0.617015	0.203971	0.0391411	0.370736
Rep	0	mle	1	24.541	1.06834	10.6727	9.5962	0.726388	0.616943	0.208556	0.0391596	0.370736
CG7560	1	mle	1	20.2297	0.946726	19.3718	10.4124	0.726386	0.616941	0.176628	0.0391602	0.370736
CG5707	1	burg	1	21.0845	1.8476	20.2041	1.41268	0.726082	0.616514	1.73317	0.0392693	0.370964
Exo70	0	default	1	24	1.98942	11.5726	4.63544	0.726073	0.616502	0.411483	0.0392725	0.370964
Ilp4_1	1	mle	1	27.7222	2.7403	23.9008	1.60601	0.72599	0.616386	1.29812	0.0393022	0.370964
CG12213	0	default	1	24	2.87169	10.7395	12.0474	0.72593	0.616302	0.215436	0.0393235	0.370964
bip1_3	0	default	1	24	2.26256	10.3292	4.96965	0.725761	0.616065	0.593598	0.0393844	0.371015
Fibp	0	default	1	24	3.7103	10.2755	4.01102	0.725721	0.61601	0.787848	0.0393986	0.371015
CG8435	0	default	1	24	1.99423	10.8938	10.6197	0.725576	0.615806	0.181098	0.0394509	0.37118
CG5316	1	yule-walker	1	20.7917	2.43996	12.1927	5.98425	0.725264	0.61537	0.418577	0.039563	0.371226
GCC88	0	yule-walker	1	20.094	6.72822	8.17624	6.24151	0.725259	0.615362	1.00383	0.0395649	0.371226
Pgm_1	1	mle	1	20.5068	5.40654	1.52778	6.30119	0.7252	0.615281	0.814717	0.0395859	0.371226
CG4706	1	burg	1	21.0845	1.58925	20.207	1.21581	0.725115	0.615161	1.73309	0.0396167	0.371226
CG13890	1	default	1	24	2.30034	10.5989	15.5467	0.72486	0.614803	0.202813	0.0397088	0.371226
His3:CG33833	1	yule-walker	1	20.094	3.37322	19.6915	15.9316	0.724835	0.614769	0.184633	0.0397175	0.371226
CG33278_1	0	default	1	24	0.950499	22.3013	5.38362	0.724832	0.614764	0.150585	0.0397189	0.371226
CG11523	0	mle	1	25.5897	1.86034	10.3962	12.1194	0.724788	0.614704	0.208172	0.0397345	0.371226
PPO2	1	mle	1	27.4679	3.0448	23.762	1.80294	0.724631	0.614483	1.29777	0.0397913	0.371432
CG7878_1	1	burg	1	21.0845	1.0783	10.963	8.92497	0.724219	0.613907	0.199481	0.0399401	0.372205
His2A:CG33838	0	burg	1	20.2297	3.336	18.9541	19.6256	0.724209	0.613892	0.158413	0.0399439	0.372205
ALiX	0	mle	1	26.4956	3.15312	11.2544	7.85846	0.724094	0.613732	0.404368	0.0399855	0.37226
cm	1	default	1	24	0.912053	10.3739	5.83908	0.724	0.6136	0.157461	0.0400197	0.37226
CG30031	1	burg	1	21.0845	1.51067	0.788921	1.15659	0.723772	0.613281	1.73298	0.0401022	0.372373
CG31729_2	0	default	1	24	4.15949	10.2714	4.4482	0.723738	0.613233	0.799801	0.0401146	0.372373
CG32425_1	1	yule-walker	1	20.5068	3.09927	1.66177	3.52045	0.72355	0.612969	0.793084	0.0401831	0.372373
ms(3)76Ba_1	1	burg	1	20.7917	0.690896	0.988755	5.73321	0.723392	0.612749	0.119494	0.0402404	0.372373
CG14512	0	default	1	24	3.9237	10.5537	4.1017	0.723139	0.612394	0.804036	0.0403325	0.372373
CG7294	1	yule-walker	1	20.6483	2.62263	0.273874	3.94025	0.723019	0.612227	0.580446	0.040376	0.372373
CG4988	1	burg	1	21.0845	1.54298	20.2145	1.18209	0.722627	0.611677	1.73289	0.0405193	0.372373
Mesh1	0	default	1	24	4.40426	10.1799	4.81681	0.722554	0.611576	0.786039	0.0405458	0.372373
CR9337	1	burg	1	21.0845	1.73799	20.2148	1.33156	0.722529	0.611541	1.73288	0.0405548	0.372373
CG31301_1	1	mle	1	27.2182	7.30495	9.91463	7.53612	0.722503	0.611504	0.783751	0.0405644	0.372373
ERR	1	default	1	24	1.62289	10.724	10.3346	0.722359	0.611303	0.209959	0.040617	0.372373
EF2	1	mle	1	27.9813	3.46916	10.0122	3.49794	0.722244	0.611141	0.778635	0.0406594	0.372373
TwdlW_1	1	burg	1	21.0845	1.45718	0.784104	1.11664	0.722176	0.611047	1.73285	0.040684	0.372373
trc	0	default	1	24	1.15533	10.0225	9.82503	0.72217	0.611038	0.194269	0.0406864	0.372373
CG8397	1	mle	1	22.6818	2.45474	9.56321	10.9703	0.722106	0.610948	0.222632	0.0407098	0.372373
Bap170_1	1	mle	1	20.3673	7.06571	19.1392	7.34776	0.722026	0.610836	0.829223	0.0407392	0.372373
CAP_2	1	mle	1	27.7222	3.23622	23.8708	1.87252	0.721827	0.610558	1.30763	0.0408119	0.372373
RpL36A	0	default	1	24	1.74056	11.3089	13.1454	0.72163	0.610282	0.190902	0.0408844	0.372373
CG6550	1	mle	1	25.3729	1.40924	11.2436	9.51204	0.721556	0.610179	0.173068	0.0409114	0.372373
CG6053	1	mle	1	27.2182	2.80768	23.6547	1.70977	0.721397	0.609956	1.29371	0.0409699	0.372373
DhpD	0	mle	1	26.7321	1.64157	10.1024	9.407	0.721366	0.609912	0.217907	0.0409813	0.372373
CG44002	1	mle	1	27.7222	3.03724	23.878	1.76966	0.721357	0.609899	1.3032	0.0409847	0.372373
Ets97D_1	0	mle	1	22.1778	3.95467	10.5968	9.44641	0.721221	0.609709	0.587487	0.0410347	0.372373
nuf_2	0	yule-walker	1	20.2297	3.51193	8.48608	3.21028	0.721041	0.609458	1.01414	0.0411007	0.372373
CG8735	1	mle	1	26.7321	1.99926	10.8204	11.297	0.720955	0.609337	0.182367	0.0411325	0.372373
CG7514	1	yule-walker	1	20.9371	2.27177	20.8314	3.40381	0.720789	0.609105	0.588055	0.0411936	0.372373
CG10880	0	mle	1	23.5748	3.40306	10.0445	18.0413	0.720761	0.609066	0.230361	0.041204	0.372373
CG9684	0	default	1	24	1.60741	11.2558	5.08477	0.720724	0.609014	0.409339	0.0412178	0.372373
CG43925	1	default	1	24	1.73319	10.5655	7.96239	0.720704	0.608985	0.205357	0.0412253	0.372373
CG7708	1	mle	1	26.0348	3.40207	10.2576	6.99499	0.720682	0.608954	0.595311	0.0412333	0.372373
Irp-1B	1	default	1	24	1.92165	10.752	10.5461	0.720249	0.608349	0.199884	0.0413932	0.372373
SteXh:CG42398	1	mle	1	27.4679	4.2028	24.0884	2.73801	0.720248	0.608347	1.39005	0.0413936	0.372373
GstT2	0	mle	1	24.1452	3.20037	10.0527	3.5345	0.720248	0.608347	0.783157	0.0413937	0.372373
CG7685_1	1	default	1	24	3.39101	10.8643	9.261	0.720209	0.608293	0.416408	0.0414079	0.372373
CG6145	1	mle	1	25.5897	2.19505	9.9759	12.0291	0.720167	0.608233	0.221298	0.0414236	0.372373
Grip84	1	yule-walker	1	21.5396	2.05217	10.7081	4.7837	0.720148	0.608208	0.585128	0.0414304	0.372373
mrn	1	burg	1	21.0845	3.44134	0.777649	2.64027	0.720024	0.608034	1.7327	0.0414765	0.372373
Irbp_1	1	mle	1	25.3729	4.31959	10.1528	10.9732	0.720015	0.608021	0.59986	0.0414799	0.372373
Rab5_1	1	mle	1	27.9813	3.70784	23.9965	2.10835	0.71996	0.607944	1.31567	0.0415003	0.372373
Srp72	0	mle	1	26.0348	4.78722	10.5614	6.38855	0.719759	0.607662	0.59158	0.0415748	0.372373
CG30376	1	yule-walker	1	20.6483	2.20953	0.414881	3.31259	0.719608	0.607451	0.584239	0.0416308	0.372373
Vps2	1	mle	1	27.7222	5.45201	23.865	3.1595	0.719357	0.6071	1.30783	0.041724	0.372373
CG5734_1	1	mle	1	26.973	11.1391	9.82425	11.5058	0.719312	0.607036	0.792669	0.0417409	0.372373
Ugt86Dd_1	0	yule-walker	1	20.2297	2.52152	8.377	2.34453	0.719283	0.606996	1.00303	0.0417515	0.372373
Nep4_1	0	yule-walker	1	20.2297	2.63629	8.38438	2.44533	0.719153	0.606814	1.00519	0.0418	0.372373
bru-3	1	burg	1	21.0845	1.25347	0.77448	0.962254	0.718961	0.606546	1.73264	0.0418712	0.372373
CG2862	1	burg	1	20.5068	1.34365	11.9497	10.0589	0.718905	0.606467	0.150231	0.0418921	0.372373
CG3165	0	default	1	24	2.57243	10.1239	13.8738	0.718888	0.606443	0.247841	0.0418984	0.372373
lmd	1	mle	1	27.2182	3.23352	23.6324	1.95655	0.71882	0.606348	1.29514	0.0419239	0.372373
ubl	0	default	1	24	4.18792	10.4178	9.81737	0.718699	0.606179	0.586864	0.041969	0.372373
CG34424_1	1	burg	1	21.0845	2.63761	20.2263	2.02512	0.718692	0.606169	1.73262	0.0419716	0.372373
CG30109	0	default	1	24	1.57294	9.88643	11.2053	0.718637	0.606092	0.198558	0.041992	0.372373
CG33229	1	burg	1	20.9371	5.23531	11.6319	14.0811	0.718618	0.606065	0.320982	0.0419993	0.372373
alpha-Man-II	0	mle	1	24.3415	1.64387	10.5857	9.6917	0.718536	0.605951	0.18857	0.0420298	0.372373
mTerf5	1	mle	1	27.4679	8.47983	10.0213	8.57586	0.718309	0.605633	0.783497	0.0421146	0.372373
Eaf6_1	0	default	1	24	3.31158	10.3239	13.6767	0.718113	0.605358	0.233977	0.042188	0.372373
GCC185	0	default	1	24	4.30966	10.6914	4.34669	0.718097	0.605335	0.832536	0.0421939	0.372373
GstT1	1	burg	1	20.7917	2.29965	11.4806	8.96949	0.718045	0.605263	0.233542	0.0422134	0.372373
CG15107	0	default	1	24	1.4541	10.0944	10.52	0.718031	0.605244	0.211717	0.0422185	0.372373
Pi4KIIalpha	0	mle	1	25.5897	2.8984	11.0508	7.95103	0.718006	0.605209	0.411191	0.0422278	0.372373
nudC_2	0	default	1	24	1.58621	10.689	7.90686	0.717905	0.605067	0.208023	0.0422658	0.372373
CG18764	0	default	1	24	3.36656	10.4661	7.07548	0.717648	0.604708	0.588229	0.042362	0.372373
msl-1	0	default	1	24	1.63029	10.785	7.20454	0.717585	0.604619	0.203246	0.0423857	0.372373
Ssu72	1	mle	1	27.4679	4.53841	9.99936	4.64677	0.717457	0.60444	0.779238	0.0424337	0.372373
CG43427	1	mle	1	26.7321	4.06556	9.7737	4.25819	0.717164	0.60403	0.794124	0.0425437	0.372373
Jon44E	0	default	1	24	2.88292	21.8612	1.88551	0.716902	0.603663	1.29951	0.0426423	0.372373
PpV	1	default	1	24	0.904911	10.7776	6.54684	0.716878	0.603629	0.18125	0.0426516	0.372373
CG15082_1	1	mle	1	27.7222	5.12075	9.95954	5.23736	0.716831	0.603564	0.781272	0.0426691	0.372373
CG43346	1	mle	1	22.855	2.37745	9.62635	14.4914	0.716792	0.603509	0.230578	0.0426838	0.372373
CG10459	1	mle	1	27.4679	2.54074	23.7272	1.49543	0.716563	0.603188	1.30448	0.0427703	0.372373
Cpr	1	mle	1	27.9813	3.69481	23.9848	2.09782	0.716487	0.603082	1.31927	0.0427987	0.372373
Mal-B2_1	1	yule-walker	1	20.3673	3.26002	1.86936	3.31147	0.716474	0.603064	1.03079	0.0428038	0.372373
CG5270	0	default	1	24	2.4819	11.4447	14.1139	0.71645	0.603029	0.180518	0.042813	0.372373
Sec24AB	0	mle	1	25.5897	4.5099	10.6398	5.90064	0.716318	0.602845	0.612952	0.0428627	0.372373
CG42649_1	1	burg	1	21.234	1.37885	0.68256	1.05977	0.716119	0.602566	1.73252	0.0429381	0.372373
CG31279	0	yule-walker	1	20.094	4.22808	8.1207	3.92026	0.71607	0.602498	1.00867	0.0429563	0.372373
CG10931	1	burg	1	21.234	1.35278	20.3183	1.0399	0.715819	0.602147	1.73251	0.0430513	0.372373
CG8927	0	yule-walker	1	20.3673	2.6139	2.42397	2.38744	0.71579	0.602105	1.0013	0.0430626	0.372373
Srp19	1	burg	1	21.234	3.32207	11.3492	6.57677	0.715713	0.601998	0.587807	0.0430916	0.372373
Tsp39D_1	0	default	1	24	2.89362	10.5448	6.23533	0.715704	0.601986	0.584782	0.0430949	0.372373
CG30350	0	burg	1	20.2297	2.1784	1.00204	2.86425	0.715676	0.601947	1.32324	0.0431055	0.372373
CG33977	1	mle	1	27.2182	3.64215	10.0588	3.72852	0.715428	0.6016	0.780415	0.0431995	0.372373
CG7781	1	burg	1	21.3857	2.16639	10.6369	5.38492	0.715357	0.6015	0.58923	0.0432266	0.372373
DOR	1	yule-walker	1	20.5068	2.91946	0.074977	4.38684	0.715153	0.601214	0.608151	0.0433043	0.372373
Sec71	0	default	1	24	1.68142	9.85213	11.8426	0.715128	0.60118	0.185302	0.0433135	0.372373
Elp2	0	default	1	24	2.60112	10.6901	9.20758	0.714762	0.600667	0.238957	0.0434529	0.372373
CG43322	1	mle	1	25.8103	1.21286	10.1679	8.34405	0.71472	0.600607	0.170219	0.043469	0.372373
CG9272	0	default	1	24	3.43095	10.8699	11.0134	0.714665	0.600531	0.263948	0.0434898	0.372373
CG18467_1	1	yule-walker	1	20.7917	3.30008	0.348953	4.96519	0.714512	0.600317	0.582058	0.043548	0.372373
Mob4_1	0	default	1	24	8.5047	10.047	11.8662	0.714371	0.600119	0.606015	0.0436019	0.372373
CG4050	1	mle	1	27.2182	6.37983	9.85904	6.61989	0.714364	0.600109	0.787828	0.0436048	0.372373
CG9422	0	default	1	24	3.31215	21.8408	2.15588	0.714162	0.599827	1.30348	0.0436817	0.372373
CG15651	1	mle	1	27.7222	3.62235	9.96665	3.71146	0.714098	0.599737	0.780198	0.0437061	0.372373
Cdc23_1	1	mle	1	26.7321	10.7187	9.67831	11.2154	0.71409	0.599726	0.803714	0.0437093	0.372373
CG12877	0	default	1	24	1.94508	10.5469	13.5821	0.714069	0.599697	0.188834	0.0437171	0.372373
I-t	1	burg	1	20.2297	2.49618	20.0447	3.70405	0.714036	0.599651	0.592119	0.0437297	0.372373
uex_2	1	burg	1	21.234	1.98881	11.1886	4.49692	0.714008	0.599611	0.582638	0.0437407	0.372373
NimB4	1	burg	1	21.234	1.42211	0.676205	1.09431	0.713935	0.599509	1.73241	0.0437685	0.372373
clt	1	burg	1	20.2297	2.05911	12.0558	10.3707	0.713932	0.599504	0.189748	0.0437698	0.372373
CG4709	0	default	1	24	1.65328	10.079	11.7455	0.713908	0.599471	0.195924	0.0437788	0.372373
TfIIFbeta	1	burg	1	21.234	1.51884	0.675949	1.1688	0.713847	0.599385	1.73241	0.0438023	0.372373
CG17187	1	yule-walker	1	20.3673	6.47108	1.90841	7.48712	0.713748	0.599247	0.83409	0.0438402	0.372373
p130CAS_3	1	yule-walker	1	20.2297	0.705175	8.62817	6.88683	0.713736	0.59923	0.203404	0.0438448	0.372373
nonA-l	0	default	1	24	7.0607	10.4058	7.26505	0.713723	0.599212	0.818988	0.0438496	0.372373
nej	0	mle	1	25.3729	3.5213	10.1647	3.74968	0.71371	0.599193	0.784295	0.0438548	0.372373
CG10189	1	default	1	24	2.71033	10.4565	14.5134	0.713664	0.59913	0.216908	0.0438721	0.372373
CG14450	1	mle	1	20.7917	1.90265	8.03909	10.9647	0.713568	0.598996	0.215908	0.0439088	0.372373
car	1	mle	1	26.2632	0.902304	10.1046	7.27158	0.713548	0.598968	0.182529	0.0439166	0.372373
SP2637	0	default	1	24	4.62523	10.1615	5.07934	0.713506	0.598909	0.789647	0.0439326	0.372373
PIG-C	0	mle	1	25.3729	2.82366	11.2097	7.1874	0.713431	0.598803	0.39914	0.0439617	0.372373
CG7564_1	1	mle	1	27.2182	9.60264	9.88948	9.99493	0.713387	0.598742	0.783867	0.0439783	0.372373
mbm	1	yule-walker	1	20.3673	2.05346	8.78813	13.5687	0.713355	0.598696	0.203878	0.0439909	0.372373
Alas_1	1	yule-walker	1	20.2297	0.92633	8.08802	8.16474	0.713217	0.598503	0.186848	0.0440438	0.372373
CG15093	1	burg	1	20.3673	0.704129	19.7651	8.03654	0.713178	0.598449	0.220665	0.0440586	0.372373
CG6333	0	mle	1	24.3415	1.82472	11.2499	4.37271	0.713125	0.598376	0.407244	0.0440788	0.372373
CG4880	0	default	1	24	2.37684	10.6816	4.6772	0.713112	0.598357	0.586283	0.044084	0.372373
msl-3	1	default	1	24	1.66132	10.6632	9.52053	0.712905	0.598067	0.201441	0.0441635	0.37275
Pex10_1	1	mle	1	24.1452	2.51196	9.66158	13.2616	0.712723	0.597813	0.224224	0.0442334	0.372866
CG15877_1	1	mle	1	27.7222	6.36569	9.98364	6.48447	0.712632	0.597684	0.782085	0.0442688	0.372866
FER_1	1	burg	1	21.234	1.35422	0.672179	1.04285	0.712545	0.597562	1.73235	0.0443023	0.372866
stj_1	1	mle	1	26.7321	1.96675	10.1612	4.40149	0.712506	0.597508	0.601671	0.0443172	0.372866
CG9662	0	default	1	24	2.71815	9.9637	12.0118	0.712143	0.597	0.23104	0.0444572	0.373418
CG34200_1	1	default	1	24	4.31935	10.1264	4.81637	0.712032	0.596845	0.77796	0.0445	0.373418
CG30497_1	1	mle	1	27.7222	5.38539	23.833	3.09393	0.712004	0.596806	1.31949	0.0445108	0.373418
CG8929_1	1	burg	1	21.234	1.5621	0.670346	1.20334	0.71191	0.596674	1.73232	0.0445473	0.373418
Trap1	1	mle	1	20.7917	8.90262	19.35	9.36823	0.711882	0.596635	0.824275	0.0445579	0.373418
CG5404	1	burg	1	21.234	1.27191	0.669928	0.979876	0.711765	0.596471	1.73232	0.0446034	0.373491
CG14966	0	default	1	24	3.21783	11.1311	7.13572	0.711679	0.59635	0.425408	0.0446367	0.373491
Prosbeta6	0	default	1	24	2.89239	11.3351	7.51683	0.711265	0.595772	0.394678	0.0447968	0.373495
okr	1	mle	1	27.4679	7.35486	23.6989	4.29055	0.711227	0.595718	1.31399	0.0448118	0.373495
rl	0	default	1	24	3.20363	10.6784	6.72789	0.7112	0.595679	0.583025	0.0448223	0.373495
Pex7	1	mle	1	26.4956	2.60251	23.2619	1.64342	0.711141	0.595598	1.29588	0.0448449	0.373495
Pu	1	mle	1	26.7321	3.6232	23.3581	2.24314	0.711121	0.595569	1.29579	0.044853	0.373495
CG43980_1	1	burg	1	21.234	1.28633	0.667728	0.99139	0.711001	0.595401	1.73229	0.0448996	0.373495
CG7427	0	default	1	24	4.77802	10.6305	4.86592	0.710862	0.595207	0.831991	0.0449534	0.373495
Ufd1-like	0	mle	1	24.95	3.72053	11.1676	8.05818	0.710838	0.595173	0.440088	0.0449629	0.373495
CG13082	1	mle	1	27.7222	4.05732	23.8264	2.3274	0.710315	0.594441	1.3221	0.0451664	0.373495
l(2)k12914	0	default	1	24	4.2116	11.7251	8.53803	0.710313	0.594438	0.434091	0.0451671	0.373495
CG1236	0	default	1	24	1.58392	9.83263	10.5679	0.710295	0.594414	0.178363	0.045174	0.373495
CG15708	1	burg	1	21.234	1.68442	20.3344	1.29872	0.710259	0.594362	1.73226	0.0451884	0.373495
NimA	1	burg	1	21.234	1.30075	0.665576	1.0029	0.710252	0.594353	1.73226	0.0451909	0.373495
Dr_1	1	burg	1	21.234	1.60536	0.665046	1.23789	0.710067	0.594094	1.73225	0.045263	0.373495
mus301	0	default	1	24	2.22008	10.6793	6.06351	0.709931	0.593904	0.419453	0.0453161	0.373495
CG33191	1	mle	1	26.4956	2.73988	23.2705	1.73778	0.709903	0.593864	1.29702	0.0453271	0.373495
CG32221	0	default	1	24	2.87667	10.8913	12.218	0.709881	0.593833	0.22203	0.0453358	0.373495
CG4089_1	1	yule-walker	1	20.094	5.8907	2.22187	6.64855	0.70987	0.593818	0.827986	0.04534	0.373495
wek	1	mle	1	26.7321	2.23224	10.1047	11.6559	0.709855	0.593797	0.239284	0.0453457	0.373495
CG14840	1	burg	1	21.234	1.4119	0.664069	1.08891	0.709726	0.593617	1.73224	0.0453961	0.373495
JhI-1	1	default	1	24	2.87629	10.443	15.1711	0.709679	0.59355	0.219547	0.0454148	0.373495
CG2118_1	1	burg	1	21.234	2.02112	0.663681	1.55887	0.709591	0.593427	1.73224	0.0454491	0.373495
CG15082	1	mle	1	27.2182	4.75641	23.5698	2.82601	0.709438	0.593213	1.30737	0.0455092	0.373495
CG31007	1	burg	1	21.234	0.787993	0.568707	6.18418	0.709419	0.593186	0.120028	0.0455165	0.373495
Gem3	0	default	1	24	3.65885	11.23	12.4523	0.709375	0.593125	0.254973	0.0455336	0.373495
rho-7	1	mle	1	24.95	2.86331	10.121	13.6618	0.709305	0.593028	0.255069	0.0455609	0.373495
Hcs	0	mle	1	27.4679	2.13676	10.5952	11.3161	0.709077	0.592708	0.187149	0.0456504	0.373495
CG11180_1	1	mle	1	27.2182	5.99406	9.83984	6.2534	0.709067	0.592694	0.789058	0.0456544	0.373495
Prosbeta5R2	1	burg	1	21.234	1.6342	0.661668	1.26091	0.708888	0.592444	1.73221	0.0457245	0.373495
nonA-l_1	1	mle	1	26.4956	6.24167	24.0293	4.1492	0.708843	0.59238	1.34848	0.0457424	0.373495
CG7781_1	1	yule-walker	1	21.5396	1.62043	10.7927	3.78525	0.708802	0.592323	0.583646	0.0457582	0.373495
CG17362_1	0	yule-walker	1	20.094	2.60749	2.68247	2.4161	0.708802	0.592323	1.00171	0.0457584	0.373495
CG13065	1	burg	1	21.234	1.53747	0.661007	1.18642	0.708657	0.59212	1.73221	0.0458154	0.373674
SK	0	yule-walker	1	20.9371	2.3246	1.71165	2.30363	0.708081	0.591313	1.01465	0.0460422	0.374855
CG8607	1	yule-walker	1	20.094	1.56895	8.87543	9.41728	0.70799	0.591186	0.183726	0.046078	0.374855
Hrs_2	1	burg	1	21.234	1.96766	0.659085	1.51892	0.707984	0.591178	1.73219	0.0460804	0.374855
CG14818	1	burg	1	21.3857	1.83194	10.9076	4.66352	0.707803	0.590924	0.583387	0.0461519	0.374855
CG11200	1	default	1	24	3.51675	10.0913	6.81113	0.707713	0.590798	0.452949	0.0461875	0.374855
CG3744	1	yule-walker	1	20.9371	0.739723	9.53727	6.93686	0.707692	0.590769	0.121055	0.0461956	0.374855
CG14572	1	mle	1	26.4956	2.44718	23.2549	1.5485	0.707542	0.590559	1.29674	0.046255	0.374855
CG1602	1	mle	1	24.3415	4.38998	10.3454	22.8308	0.707512	0.590516	0.249797	0.046267	0.374855
CG17378	1	mle	1	27.2182	4.27438	23.5546	2.5232	0.707487	0.590482	1.31333	0.0462767	0.374855
Spn85F	1	burg	1	21.234	1.46959	0.656595	1.13496	0.70711	0.589955	1.73216	0.0464258	0.375353
Dek	0	default	1	24	1.01617	10.7141	6.84755	0.707036	0.589851	0.128233	0.0464553	0.375353
CG4681	1	yule-walker	1	20.5068	1.42398	1.2065	1.90218	0.706824	0.589554	1.30425	0.0465393	0.375353
BEAF-32	0	default	1	24	2.36858	9.30268	12.9167	0.70678	0.589492	0.252408	0.0465569	0.375353
His2B:CG33868_1	1	mle	1	26.973	21.2054	23.4339	12.7684	0.706434	0.589008	1.30544	0.0466942	0.375353
Mocs1	0	mle	1	25.3729	2.23829	11.1847	6.26566	0.706355	0.588897	0.396696	0.0467258	0.375353
Bug22	1	burg	1	21.234	3.58207	11.158	6.50845	0.706189	0.588664	0.597206	0.046792	0.375353
Brf	0	default	1	24	1.15054	10.9511	8.08137	0.706128	0.58858	0.188301	0.046816	0.375353
CG5877	1	mle	1	26.973	4.00607	10.1014	4.1059	0.705958	0.588341	0.786054	0.046884	0.375353
CG3011	1	default	1	24	2.7333	10.6531	7.90581	0.705921	0.58829	0.44206	0.0468986	0.375353
AP-1mu_1	1	mle	1	26.973	5.28894	10.3779	10.5507	0.705896	0.588254	0.590489	0.0469086	0.375353
CG10068	0	default	1	24	1.0597	10.0093	6.72247	0.705892	0.588249	0.204598	0.0469102	0.375353
CG8378	0	default	1	24	1.94133	10.045	10.2736	0.705836	0.588171	0.214591	0.0469324	0.375353
CG11695	0	default	1	24	1.30399	10.697	7.28176	0.705803	0.588125	0.216759	0.0469455	0.375353
CG9084	0	default	1	24	1.76919	9.81942	8.9204	0.705533	0.587746	0.198549	0.0470534	0.375353
CG17985	0	mle	1	26.2632	2.73877	10.3741	12.7697	0.705408	0.587571	0.216574	0.0471035	0.375353
CG14568	1	burg	1	21.234	1.40171	0.651756	1.0835	0.705407	0.58757	1.73212	0.0471038	0.375353
CG11417	0	default	1	24	2.10361	11.6428	6.24404	0.705369	0.587517	0.397039	0.0471189	0.375353
Dip-B_1	0	mle	1	24.95	4.07723	10.243	5.67725	0.705116	0.587163	0.595068	0.0472201	0.375353
RpL22	1	mle	1	26.973	3.39215	23.4242	2.03645	0.70496	0.586943	1.30815	0.0472829	0.375353
CG5050	0	default	1	24	2.19915	10.993	5.88512	0.704926	0.586896	0.426667	0.0472964	0.375353
CG7407	0	default	1	24	1.64437	9.85798	11.3188	0.70492	0.586888	0.19765	0.0472988	0.375353
CG7058	1	yule-walker	1	20.3673	0.60225	8.35782	5.70574	0.704917	0.586884	0.176863	0.0472999	0.375353
krimp	0	default	1	24	2.90448	10.5268	3.09914	0.704672	0.586541	0.80028	0.047398	0.375353
CG3407	0	default	1	24	1.99585	11.0184	10.5032	0.704615	0.586461	0.174552	0.0474211	0.375353
Ice2	1	mle	1	21.3857	0.728714	12.1221	9.3214	0.70453	0.586342	0.101455	0.0474553	0.375353
Cbp80	1	yule-walker	1	21.6957	1.46727	11.3951	6.9732	0.704488	0.586283	0.249925	0.0474722	0.375353
Eip63F-1_1	1	burg	1	21.234	1.34575	20.3511	1.04079	0.7044	0.586159	1.7321	0.0475075	0.375353
TwdlM	1	mle	1	26.2632	2.81353	23.126	1.79858	0.704367	0.586114	1.29771	0.0475206	0.375353
TfIIB	0	default	1	24	1.58332	10.2654	9.54782	0.704324	0.586054	0.190488	0.0475379	0.375353
CG30457	1	burg	1	21.234	1.31941	0.648312	1.02053	0.70419	0.585867	1.7321	0.0475916	0.375353
slv	0	mle	1	24.95	3.31626	10.6425	9.63607	0.704157	0.58582	0.423936	0.0476051	0.375353
Sec10_1	1	yule-walker	1	21.5396	1.13772	10.8597	7.02905	0.704111	0.585756	0.156204	0.0476234	0.375353
Taz_1	0	mle	1	24.3415	4.29906	10.8763	14.5366	0.70404	0.585656	0.432405	0.0476522	0.375353
stv	1	mle	1	27.2182	3.98715	23.5449	2.35639	0.704009	0.585612	1.31459	0.0476647	0.375353
CG7564	1	mle	1	27.7222	8.18403	23.7973	4.64602	0.703526	0.584937	1.33842	0.0478592	0.375353
CG33502_1	0	mle	1	24.95	2.55371	10.6717	6.71036	0.703382	0.584735	0.432856	0.0479173	0.375353
GstD11	1	burg	1	21.234	1.4945	20.3544	1.15653	0.703232	0.584525	1.73208	0.047978	0.375353
CG31156_1	1	mle	1	27.2182	6.71058	9.75535	7.03703	0.703106	0.584348	0.795487	0.0480291	0.375353
Hex-A_1	1	mle	1	20.2297	1.63141	1.69901	2.13242	0.703049	0.584269	1.29685	0.048052	0.375353
CG14104	0	mle	1	25.1597	2.42871	10.3032	12.7409	0.703039	0.584255	0.23669	0.048056	0.375353
Treh_3	1	burg	1	21.234	1.62617	20.3552	1.2586	0.702947	0.584126	1.73208	0.0480932	0.375353
CG31813	1	yule-walker	1	20.2297	2.12606	0.00144813	3.21538	0.702838	0.583974	0.585344	0.0481373	0.375353
CG4592	1	yule-walker	1	21.6957	2.42092	10.736	5.69969	0.702735	0.583829	0.583502	0.0481792	0.375353
CG31957	0	default	1	24	3.3834	10.3754	7.05148	0.702727	0.583818	0.592979	0.0481824	0.375353
Fak	0	mle	1	23.952	1.0779	10.6636	6.96859	0.702635	0.583689	0.179676	0.0482197	0.375353
CG7200	1	default	1	24	1.46942	10.1453	11.9807	0.702524	0.583533	0.240386	0.0482648	0.375353
CG18549	1	burg	1	20.9371	1.98132	11.6956	4.52695	0.702494	0.583492	0.583226	0.0482768	0.375353
CG12042	1	mle	1	27.7222	3.49173	9.87958	17.664	0.702409	0.583373	0.230378	0.0483112	0.375353
CG13773_1	0	yule-walker	1	20.094	12.0655	8.13174	11.2287	0.702408	0.583371	1.01248	0.0483118	0.375353
CG9986	1	burg	1	20.5068	2.57025	11.7189	8.60188	0.702349	0.583289	0.261684	0.0483357	0.375353
mRpL34	1	mle	1	20.5068	1.45153	8.41381	11.4983	0.702294	0.583212	0.218667	0.048358	0.375353
CG31235	1	mle	1	20.2297	1.55639	1.69649	2.03717	0.702162	0.583027	1.29662	0.0484118	0.375353
CG11970	0	yule-walker	1	21.5396	2.09799	9.07761	11.6804	0.70215	0.58301	0.227393	0.0484166	0.375353
GILT1	0	yule-walker	1	20.094	2.54226	8.10678	2.39347	0.70214	0.582996	1.00644	0.0484206	0.375353
Nup154	0	default	1	24	1.64574	10.8326	7.88024	0.702056	0.582879	0.186398	0.0484547	0.375353
CG12836	1	yule-walker	1	20.094	2.4277	2.9451	3.74341	0.701988	0.582784	0.591291	0.0484823	0.375353
CG10092	1	default	1	24	2.32756	9.89332	11.5615	0.701879	0.58263	0.251057	0.0485268	0.375353
Parp	1	yule-walker	1	21.0845	2.90045	10.5566	3.29413	0.701772	0.58248	0.82557	0.0485705	0.375353
LpR1	0	yule-walker	1	20.5068	2.37793	12.537	2.23842	0.70172	0.582408	1.00176	0.0485916	0.375353
trsn	1	default	1	24	3.8237	9.90393	4.31099	0.701583	0.582216	0.789694	0.0486475	0.375353
CG3587_1	1	mle	1	24.1452	2.92899	10.085	8.37157	0.701554	0.582176	0.605099	0.0486591	0.375353
Vm32E	0	default	1	24	0.60642	22.8332	5.78422	0.701545	0.582163	0.132779	0.0486629	0.375353
CG5131	1	mle	1	25.5897	11.5119	9.80102	12.4408	0.701523	0.582132	0.793316	0.0486718	0.375353
sky_2	1	burg	1	21.234	1.26596	0.64052	0.980577	0.701425	0.581995	1.73206	0.0487119	0.375353
Su(var)3-3_1	1	mle	1	26.7321	3.17165	23.2878	1.92847	0.701397	0.581956	1.30676	0.0487232	0.375353
CG3967_1	1	burg	1	21.234	2.69657	20.3599	2.08886	0.701271	0.58178	1.73206	0.0487745	0.375353
CG4586_1	0	yule-walker	1	20.2297	3.17879	8.16528	2.99217	0.701221	0.58171	1.00621	0.0487949	0.375353
RanBP3_1	1	yule-walker	1	21.6957	3.41218	10.8205	8.62227	0.701141	0.581597	0.581656	0.0488278	0.375353
sut2	1	burg	1	21.234	1.39154	0.639263	1.07809	0.700977	0.581367	1.73206	0.0488948	0.375353
CG12301_1	0	default	1	24	5.49508	10.0556	12.6327	0.700756	0.581058	0.605719	0.0489851	0.375353
Cad96Cb	1	burg	1	21.234	1.28039	0.638641	0.992091	0.700755	0.581057	1.73206	0.0489855	0.375353
CG32039	0	default	1	24	2.48838	9.84337	11.5538	0.70025	0.58035	0.223386	0.0491924	0.375353
CG16817_2	0	yule-walker	1	20.2297	7.00226	8.2238	6.62201	0.700232	0.580325	1.00278	0.0491999	0.375353
Eip63E_2	0	default	1	24	2.17064	11.3829	6.88796	0.700172	0.580241	0.41701	0.0492245	0.375353
Ice1	0	default	1	24	1.50133	10.5577	9.28365	0.700161	0.580225	0.161742	0.0492289	0.375353
Tpr2	1	mle	1	20.6483	2.2716	12.2241	5.24625	0.700122	0.580171	0.411377	0.0492448	0.375353
CG13611	1	burg	1	21.234	1.53155	0.636664	1.18713	0.700049	0.580069	1.73205	0.0492748	0.375353
CG10681	1	default	1	24	3.33274	10.4984	6.94613	0.699997	0.579996	0.589924	0.0492961	0.375353
CG3358	0	mle	1	25.1597	2.94104	10.2038	18.7757	0.699815	0.579741	0.226843	0.0493711	0.375353
Lrrk_1	1	mle	1	27.7222	2.79088	10.0085	2.87756	0.699793	0.57971	0.778966	0.0493801	0.375353
CG3061	0	default	1	24	2.07363	11.2999	11.4945	0.699762	0.579666	0.189544	0.0493931	0.375353
Cyp49a1_1	1	burg	1	21.234	1.8433	20.3643	1.42902	0.699703	0.579584	1.73205	0.0494172	0.375353
Gen	1	mle	1	23.2093	1.82948	8.70968	10.4236	0.699529	0.57934	0.27076	0.0494889	0.375353
PICK1	1	burg	1	21.234	3.09195	0.635144	2.39728	0.699506	0.579308	1.73205	0.0494983	0.375353
Lis-1	0	yule-walker	1	20.5068	2.58071	8.45858	2.44076	0.699494	0.579291	1.00074	0.0495033	0.375353
betaggt-I	0	default	1	24	2.2521	9.70682	12.8402	0.69949	0.579285	0.201276	0.049505	0.375353
RagA-B	0	mle	1	25.5897	3.98378	10.2121	5.47399	0.699457	0.57924	0.595341	0.0495182	0.375353
CG4622	0	default	1	24	3.76916	11.349	7.50003	0.699415	0.579181	0.463394	0.0495357	0.375353
CG12341	0	default	1	24	3.7663	10.8612	10.5375	0.69938	0.579132	0.306617	0.0495501	0.375353
CG14540	1	mle	1	26.2632	2.66033	23.0694	1.67831	0.699222	0.578911	1.29855	0.0496153	0.375353
CG42516	1	mle	1	27.7222	2.00497	10.9268	11.9567	0.699209	0.578892	0.186895	0.0496208	0.375353
Mulk_1	0	mle	1	26.0348	3.7861	9.98289	7.03467	0.699039	0.578655	0.44329	0.0496907	0.375353
cpx_6	0	default	1	24	1.56903	10.7469	11.1443	0.698985	0.578579	0.196671	0.049713	0.375353
dpr11_1	1	burg	1	21.234	1.4654	20.3663	1.13647	0.698979	0.578571	1.73205	0.0497153	0.375353
stj	1	burg	1	21.234	1.5604	0.633651	1.21015	0.698972	0.578561	1.73205	0.0497185	0.375353
Vps39	0	default	1	24	1.13275	11.0661	9.07703	0.698789	0.578305	0.175953	0.049794	0.375496
CG31937_1	1	burg	1	20.3673	4.83888	1.54153	5.70175	0.698713	0.578199	0.819071	0.0498253	0.375496
Pal1	0	default	1	24	1.3426	9.66045	10.87	0.698671	0.578139	0.188217	0.049843	0.375496

## Sheet: Supplementary Data 4d
Genes rythmically bound by H2BK17pr under AL treatment.
CycID	filter_type	ar_method	period_number	period	amplitude	phase	mean	R_square	R2_adjust	coef_var	pvalue	fdr_BH
AANATL2	0	burg	1	20.9371	3.04957	10.6027	2.38222	0.883727	0.837218	1.00727	0.00460992	0.98943
CG13325	1	yule-walker	1	20.094	4.47244	1.8523	4.40893	0.87265	0.82171	0.790282	0.00578757	0.98943
CG8507	1	default	1	24	0.58459	10.688	7.62777	0.862115	0.806961	0.0596726	0.00705984	0.98943
Irbp	1	mle	2	27.981308411215,20.0939597315436	10.0263573023054,8.27670461453739	9.73846695854532,19.0770078257404	5.97834	0.979118	0.951276	0.412638	0.00744932	0.98943
CG4495_1	1	mle	1	20.5068	0.713725	18.8931	6.70749	0.852407	0.79337	0.0846149	0.00836876	0.98943
tau	1	yule-walker	1	20.5068	2.89592	1.61412	3.00859	0.8416	0.77824	0.777523	0.00998594	0.98943
ird1	0	burg	1	20.9371	3.06722	10.8605	2.44587	0.840348	0.776487	1.01191	0.0101844	0.98943
CG5446	1	burg	1	20.094	3.17181	19.327	3.28599	0.826885	0.757639	0.77747	0.0124692	0.98943
CG10053	1	yule-walker	1	21.5396	3.25912	10.622	2.61684	0.825315	0.755441	1.01	0.0127538	0.98943
Bre1	0	yule-walker	1	21.854	2.51317	10.3224	2.03132	0.81631	0.742833	1.00586	0.0144616	0.98943
CG8132	0	burg	1	20.094	0.691594	19.3793	6.1715	0.814906	0.740868	0.0962656	0.0147395	0.98943
san	0	yule-walker	1	21.854	3.27009	10.613	2.64319	0.814879	0.740831	1.00653	0.0147447	0.98943
Irp-1B	0	yule-walker	1	21.6957	3.7455	10.5985	3.0348	0.808742	0.732239	1.00958	0.0159974	0.98943
Elp2	0	mle	1	22.3433	2.91865	10.5666	2.36502	0.803518	0.724925	1.00478	0.0171122	0.98943
Oli	0	burg	1	20.7917	0.573537	0.793495	6.58414	0.803112	0.724357	0.0730699	0.0172008	0.98943
CG33116	0	yule-walker	1	20.094	2.70995	12.5695	2.34883	0.802828	0.723959	1.00683	0.0172628	0.98943
Obp51a	1	burg	1	20.6483	3.12361	19.8354	3.27916	0.802599	0.723638	0.782353	0.0173131	0.98943
CG3800	1	yule-walker	1	20.9371	2.99977	11.873	1.9159	0.799482	0.719274	1.29733	0.0180047	0.98943
l(3)72Ab	0	yule-walker	1	21.234	0.611997	0.517237	5.02932	0.798581	0.718014	0.107962	0.0182074	0.98943
CG44243	1	yule-walker	1	20.9371	2.95579	11.839	1.89548	0.796478	0.715069	1.29469	0.0186865	0.98943
TfIIA-L	1	yule-walker	1	20.9371	3.01812	11.7263	1.94109	0.796046	0.714464	1.29153	0.0187859	0.98943
CG5787	1	burg	1	20.5068	3.17527	19.6691	3.41598	0.785787	0.700101	0.777135	0.0212381	0.98943
Lap1	0	mle	1	24.3415	2.79009	10.2591	2.84497	0.783671	0.697139	0.796673	0.0217665	0.98943
CG5414	0	mle	1	27.2182	2.96817	10.9693	2.89874	0.78283	0.695962	0.782256	0.0219787	0.98943
Ppt2	1	yule-walker	1	20.9371	2.50762	11.8931	1.61934	0.780759	0.693062	1.29847	0.0225064	0.98943
Paip2	1	yule-walker	1	20.2297	2.16341	12.0529	4.56392	0.778694	0.690171	0.422947	0.0230402	0.98943
RpI1	1	yule-walker	1	20.9371	2.9753	11.7588	1.93016	0.778513	0.689919	1.29475	0.023087	0.98943
CG4788_1	1	default	1	24	2.98693	22.7389	1.95063	0.776787	0.687502	1.30867	0.0235396	0.98943
CG34200	1	yule-walker	1	20.9371	2.81518	11.7663	1.82839	0.77589	0.686246	1.29544	0.0237768	0.98943
CG13807	1	mle	1	27.9813	4.79509	10.9061	4.57864	0.775523	0.685732	0.780293	0.0238743	0.98943
CG5009	1	yule-walker	1	20.5068	0.422666	19.9348	4.93291	0.775493	0.68569	0.0757314	0.0238822	0.98943
CG7718	0	yule-walker	1	20.3673	0.436617	8.34643	6.93332	0.772275	0.681186	0.0528861	0.0247471	0.98943
Ih_1	1	burg	1	20.2297	2.85832	19.3526	3.05459	0.77046	0.678644	0.780082	0.0252432	0.98943
CG5235	0	yule-walker	1	21.854	2.94625	10.7139	2.43835	0.765359	0.671503	1.01457	0.0266692	0.98943
CG10089_1	0	yule-walker	1	20.2297	1.81499	19.5904	1.3516	0.764324	0.670054	1.7397	0.0269641	0.98943
CG10721	0	yule-walker	1	20.2297	2.09204	1.40401	1.55958	0.762954	0.668136	1.73927	0.0273578	0.98943
Wbp2	1	burg	1	20.5068	2.40714	19.6518	2.61083	0.762072	0.666901	0.779484	0.027613	0.98943
CG14881	1	default	1	24	2.84268	9.92417	3.09363	0.761445	0.666023	0.778354	0.0277954	0.98943
CG32281	0	yule-walker	1	20.2297	1.66576	19.607	1.24441	0.76019	0.664266	1.73847	0.0281623	0.98943
CG1090_1	1	yule-walker	1	20.5068	2.28392	0.518289	3.31396	0.75832	0.661649	0.585861	0.0287144	0.98943
CG14512	0	yule-walker	1	20.2297	1.46301	1.38376	1.09485	0.757837	0.660972	1.73784	0.0288583	0.98943
sano	0	yule-walker	1	20.2297	1.62997	19.6165	1.21987	0.757765	0.660871	1.73782	0.0288797	0.98943
Rs1	0	yule-walker	1	20.094	2.05883	9.74747	4.28339	0.748956	0.648538	0.579352	0.0315773	0.98943
Fadd	1	yule-walker	1	20.6483	3.11681	0.0866134	4.58722	0.74799	0.647186	0.587815	0.0318819	0.98943
fru	0	yule-walker	1	20.6483	2.45188	18.9466	2.29305	0.745989	0.644385	1.00283	0.0325186	0.98943
Xbp1	0	yule-walker	1	20.3673	2.82299	18.6905	2.69037	0.745226	0.643317	1.00398	0.0327632	0.98943
mRpL52	0	default	1	24	1.78494	10.404	3.90393	0.7449	0.64286	0.58288	0.0328681	0.98943
His2A:CG33817	1	burg	1	20.094	1.22117	1.52047	12.439	0.744675	0.642545	0.0943074	0.0329407	0.98943
Nup133	1	yule-walker	1	20.5068	2.77328	0.273931	4.09895	0.743079	0.640311	0.582645	0.0334579	0.98943
mtTFB2	1	yule-walker	1	21.6957	2.21457	10.9399	4.33934	0.742473	0.639463	0.585562	0.0336554	0.98943
CG33977	0	default	1	24	2.80675	10.515	2.26246	0.741904	0.638666	1.01844	0.0338416	0.98943
CG6422	0	default	1	24	2.39492	22.0259	1.61477	0.735347	0.629486	1.29301	0.0360322	0.98943
CG1850	0	default	1	24	0.591547	22.1473	5.08603	0.734279	0.62799	0.107524	0.036397	0.98943
RpL30	1	mle	1	27.4679	3.62549	10.9221	3.62518	0.732992	0.626189	0.780487	0.0368392	0.98943
Ufd1-like	0	default	1	24	3.20057	23.0081	2.1437	0.732545	0.625563	1.29128	0.0369937	0.98943
clt	0	yule-walker	1	20.3673	2.91911	18.6508	2.7556	0.732033	0.624846	1.001	0.0371711	0.98943
CG4788	1	mle	1	27.7222	3.332	10.995	3.34674	0.729497	0.621295	0.780964	0.0380567	0.98943
Rif1	1	mle	1	27.4679	3.20513	11.1297	3.2693	0.729199	0.620878	0.787031	0.0381616	0.98943
ZnT49B	1	burg	1	21.0845	1.34057	0.80544	1.02316	0.729176	0.620846	1.73347	0.0381696	0.98943
CG8149	1	yule-walker	1	20.3673	2.56391	0.063163	3.816	0.727849	0.618988	0.583014	0.038639	0.98943
His3:CG33806	1	mle	1	27.9813	7.28311	10.0509	7.29647	0.727139	0.617995	0.77742	0.0388914	0.98943
CG8111	1	mle	1	27.9813	3.37619	10.0739	3.36403	0.726796	0.617514	0.779209	0.0390137	0.98943
spict	1	default	1	24	0.720191	10.8604	7.08559	0.724957	0.614939	0.0955807	0.0396737	0.98943
HipHop	0	default	1	24	0.583914	22.5317	5.03605	0.723658	0.613121	0.0999591	0.0401437	0.98943
Dis3	1	burg	1	21.0845	2.45084	0.787249	1.87697	0.723219	0.612507	1.73293	0.0403032	0.98943
Mkk4	1	mle	1	27.9813	3.8162	10.9854	3.8494	0.722073	0.610902	0.778285	0.0407219	0.98943
CG13151	1	mle	1	27.2182	3.51325	23.6284	2.12267	0.718518	0.605926	1.29557	0.0420364	0.98943
CG14464	0	yule-walker	1	20.6483	3.45896	18.8884	3.22438	0.716433	0.603006	1.00204	0.0428192	0.98943
chb	0	yule-walker	1	20.2297	2.4863	12.689	2.32478	0.716398	0.602957	1.001	0.0428326	0.98943
HIPP1	1	mle	1	27.2182	3.32807	10.9753	3.39185	0.716351	0.602891	0.783635	0.0428503	0.98943
Ptp61F_1	0	yule-walker	1	20.2297	2.34129	8.26029	2.16731	0.715161	0.601225	1.0077	0.0433011	0.98943
His2B:CG33868	0	default	1	24	12.5432	10.9187	13.9642	0.713568	0.598995	0.77753	0.043909	0.98943
CG4495	0	yule-walker	1	20.094	2.81656	12.886	2.62741	0.712445	0.597423	1.00694	0.0443406	0.98943
mfrn	1	mle	1	27.2182	3.08287	11.0842	3.13931	0.711096	0.595534	0.793808	0.0448625	0.98943
CG15443	1	burg	1	20.5068	3.87473	19.5263	4.30834	0.711019	0.595426	0.784775	0.0448926	0.98943
CG8607_1	1	burg	1	21.234	1.8648	0.662425	1.43864	0.709153	0.592814	1.73222	0.0456208	0.98943
Alg10_1	1	default	1	24	0.527921	10.5995	7.10331	0.707573	0.590603	0.0681705	0.0462426	0.98943
CG3209_1	1	burg	1	21.234	1.4355	20.3431	1.10857	0.707219	0.590107	1.73217	0.0463827	0.98943
VhaM9.7-b	1	yule-walker	1	20.3673	2.79951	1.86033	3.17563	0.703522	0.58493	0.794402	0.0478611	0.98943
Tdrd3	1	burg	1	21.0845	1.70436	9.6806	3.78913	0.701886	0.58264	0.579932	0.0485239	0.98943
CG42813	1	mle	1	22.5113	0.420529	19.5968	5.88972	0.701417	0.581983	0.0609999	0.0487152	0.98943
DNApol-alpha50	1	burg	1	21.234	1.56087	20.3604	1.2092	0.701106	0.581549	1.73206	0.0488418	0.98943

## Sheet: Supplementary Data 4e
The top 100 enriched motifs calculated by HOMER in the 3 types of clusters among 1,386 genes rhythmically bound by H2BK17pr under TRF.
Cluster 1			Cluster 2			Cluster 3
Motif Name	Consensus	p value	Motif Name	Consensus	p value	Motif Name	Consensus	p value
DREF/Drosophila-Promoters/Homer	AVYTATCGATAD	1e-57	DREF/Drosophila-Promoters/Homer	AVYTATCGATAD	1e-15	ATHB6(Homeobox)/Arabidopsis-HB6-ChIP-Seq(GSE80564)/Homer	CAATNATTBN	1e-21
M1BP(Zf)/S2R+-M1BP-ChIP-Seq(GSE49842)/Homer	CAGTGTGACCGT	1e-28	ZNF341(Zf)/EBV-ZNF341-ChIP-Seq(GSE113194)/Homer	GGAACAGCCG	1e-11	PU.1:IRF8(ETS:IRF)/pDC-Irf8-ChIP-Seq(GSE66899)/Homer	GGAAGTGAAAST	1e-17
ZEB1(Zf)/PDAC-ZEB1-ChIP-Seq(GSE64557)/Homer	VCAGGTRDRY	1e-27	Znf263(Zf)/K562-Znf263-ChIP-Seq(GSE31477)/Homer	CVGTSCTCCC	1e-10	DREF/Drosophila-Promoters/Homer	AVYTATCGATAD	1e-12
E2A(bHLH),near_PU.1/Bcell-PU.1-ChIP-Seq(GSE21512)/Homer	NVCACCTGBN	1e-27	E-box/Drosophila-Promoters/Homer	AACAGCTGTTHN	1e-09	ATHB13(Homeobox)/col-ATHB13-DAP-Seq(GSE60143)/Homer	CAATAATT	1e-11
Ptf1a(bHLH)/Panc1-Ptf1a-ChIP-Seq(GSE47459)/Homer	ACAGCTGTTN	1e-27	VND2(NAC)/col-VND2-DAP-Seq(GSE60143)/Homer	DNCKTNNNNNNNAAG	1e-09	MYB121(MYB)/col-MYB121-DAP-Seq(GSE60143)/Homer	YNTACCTAACWW	1e-11
NGA4(ABI3VP1)/col-NGA4-DAP-Seq(GSE60143)/Homer	TKNTCAGGTG	1e-22	ANAC016(NAC)/col-ANAC016-DAP-Seq(GSE60143)/Homer	WNCTTGNNNNNCAMG	1e-08	BPC6(BBRBPC)/col-BPC6-DAP-Seq(GSE60143)/Homer	YTYTCTCTCTCTCTA	1e-11
MyoG(bHLH)/C2C12-MyoG-ChIP-Seq(GSE36024)/Homer	AACAGCTG	1e-21	T1ISRE(IRF)/ThioMac-Ifnb-Expression/Homer	ACTTTCGTTTCT	1e-08	RVE1(MYBrelated)/col-RVE1-DAP-Seq(GSE60143)/Homer	AAATATCT	1e-10
SeqBias: CG bias	SSSSSSSSSS	1e-20	Ap4(bHLH)/AML-Tfap4-ChIP-Seq(GSE45738)/Homer	NAHCAGCTGD	1e-08	CAMTA1(CAMTA)/col-CAMTA1-DAP-Seq(GSE60143)/Homer	WWAACGCGTT	1e-10
HEB(bHLH)/mES-Heb-ChIP-Seq(GSE53233)/Homer	VCAGCTGBNN	1e-20	Myf5(bHLH)/GM-Myf5-ChIP-Seq(GSE24852)/Homer	BAACAGCTGT	1e-08	ATHB6(Homeobox)/col-ATHB6-DAP-Seq(GSE60143)/Homer	AATGATTG	1e-10
Snail1(Zf)/LS174T-SNAIL1.HA-ChIP-Seq(GSE127183)/Homer	TRCACCTGCY	1e-19	SCRT1(Zf)/HEK293-SCRT1.eGFP-ChIP-Seq(Encode)/Homer	GCAACAGGTG	1e-07	At4g01280(MYBrelated)/colamp-At4g01280-DAP-Seq(GSE60143)/Homer	AAATATCT	1e-10
E2A(bHLH)/proBcell-E2A-ChIP-Seq(GSE21978)/Homer	DNRCAGCTGY	1e-17	AP-1(bZIP)/ThioMac-PU.1-ChIP-Seq(GSE21512)/Homer	VTGACTCATC	1e-07	AtHB32(ZFHD)/col200-AtHB32-DAP-Seq(GSE60143)/Homer	CGAATTAT	1e-10
Unknown1(NR/Ini-like)/Drosophila-Promoters/Homer	MYGGTCACACTG	1e-17	ZBTB18(Zf)/HEK293-ZBTB18.GFP-ChIP-Seq(GSE58341)/Homer	AACATCTGGA	1e-07	MYB92(MYB)/colamp-MYB92-DAP-Seq(GSE60143)/Homer	GGTAGGTR	1e-09
ZNF165(Zf)/WHIM12-ZNF165-ChIP-Seq(GSE65937)/Homer	AAGGKGRCGCAGGCA	1e-16	Foxf1(Forkhead)/Lung-Foxf1-ChIP-Seq(GSE77951)/Homer	WWATRTAAACAN	1e-07	LHY(Myb)/Seedling-LHY-ChIP-Seq(GSE52175)/Homer	ADAAATATCT	1e-09
ZEB2(Zf)/SNU398-ZEB2-ChIP-Seq(GSE103048)/Homer	GNMCAGGTGTGC	1e-16	FOXK2(Forkhead)/U2OS-FOXK2-ChIP-Seq(E-MTAB-2204)/Homer	SCHTGTTTACAT	1e-07	At1g75490(AP2EREBP)/colamp-At1g75490-DAP-Seq(GSE60143)/Homer	CACCGMCT	1e-08
Znf263(Zf)/K562-Znf263-ChIP-Seq(GSE31477)/Homer	CVGTSCTCCC	1e-15	Foxa2(Forkhead)/Liver-Foxa2-ChIP-Seq(GSE25694)/Homer	CYTGTTTACWYW	1e-07	MYB105(MYB)/colamp-MYB105-DAP-Seq(GSE60143)/Homer	RATWCCGTTA	1e-08
Ascl2(bHLH)/ESC-Ascl2-ChIP-Seq(GSE97712)/Homer	SSRGCAGCTGCH	1e-15	Fra1(bZIP)/BT549-Fra1-ChIP-Seq(GSE46166)/Homer	NNATGASTCATH	1e-07	M1BP(Zf)/S2R+-M1BP-ChIP-Seq(GSE49842)/Homer	CAGTGTGACCGT	1e-08
Ap4(bHLH)/AML-Tfap4-ChIP-Seq(GSE45738)/Homer	NAHCAGCTGD	1e-15	VND6(NAC)/col-VND6-DAP-Seq(GSE60143)/Homer	DCTTNHTTTTYAMGY	1e-07	IRF3(IRF)/BMDM-Irf3-ChIP-Seq(GSE67343)/Homer	AGTTTCAKTTTC	1e-08
TEAD2(TEA)/Py2T-Tead2-ChIP-Seq(GSE55709)/Homer	CCWGGAATGY	1e-15	ZEB1(Zf)/PDAC-ZEB1-ChIP-Seq(GSE64557)/Homer	VCAGGTRDRY	1e-06	FoxD3(forkhead)/ZebrafishEmbryo-Foxd3.biotin-ChIP-seq(GSE106676)/Homer	TGTTTAYTTAGC	1e-08
ANAC011(NAC)/col-ANAC011-DAP-Seq(GSE60143)/Homer	TDCTTGYRNNDCAAG	1e-14	SMB(NAC)/colamp-SMB-DAP-Seq(GSE60143)/Homer	CTTVNNNNDBAAGHW	1e-06	MYB39(MYB)/col-MYB39-DAP-Seq(GSE60143)/Homer	WWAARKTAGGTGRAA	1e-08
JunB(bZIP)/DendriticCells-Junb-ChIP-Seq(GSE36099)/Homer	RATGASTCAT	1e-14	Brn2(POU,Homeobox)/NPC-Brn2-ChIP-Seq(GSE35496)/Homer	ATGAATATTC	1e-06	Unknown1(NR/Ini-like)/Drosophila-Promoters/Homer	MYGGTCACACTG	1e-08
LBD18(LOBAS2)/colamp-LBD18-DAP-Seq(GSE60143)/Homer	CKGAWWTTCHGS	1e-14	Foxo3(Forkhead)/U2OS-Foxo3-ChIP-Seq(E-MTAB-2701)/Homer	DGTAAACA	1e-06	ANAC083(NAC)/col-ANAC083-DAP-Seq(GSE60143)/Homer	CKTRWNNNWYAMGTA	1e-07
Atf3(bZIP)/GBM-ATF3-ChIP-Seq(GSE33912)/Homer	DATGASTCATHN	1e-14	ANAC045(NAC)/col-ANAC045-DAP-Seq(GSE60143)/Homer	DNCKTVNNNNNNAMG	1e-06	At3g04030(G2like)/col-At3g04030-DAP-Seq(GSE60143)/Homer	DRGAATCT	1e-07
E-box/Drosophila-Promoters/Homer	AACAGCTGTTHN	1e-13	E2A(bHLH),near_PU.1/Bcell-PU.1-ChIP-Seq(GSE21512)/Homer	NVCACCTGBN	1e-06	AT5G45580(G2like)/colamp-AT5G45580-DAP-Seq(GSE60143)/Homer	ADRGAATCTH	1e-07
AP-1(bZIP)/ThioMac-PU.1-ChIP-Seq(GSE21512)/Homer	VTGACTCATC	1e-13	AT4G27900(C2C2COlike)/col-AT4G27900-DAP-Seq(GSE60143)/Homer	TCTCVACCGTTSATT	1e-06	Tbx21(T-box)/GM12878-TBX21-ChIP-Seq(Encode)/Homer	AGGTGTGAAA	1e-07
ANAC050(NAC)/colamp-ANAC050-DAP-Seq(GSE60143)/Homer	WNCTTGNNNNNCAAG	1e-13	ANAC096(NAC)/colamp-ANAC096-DAP-Seq(GSE60143)/Homer	TACTTGWNNNWCAAG	1e-06	Unknown4/Drosophila-Promoters/Homer	AAAAATACCRMA	1e-07
Myf5(bHLH)/GM-Myf5-ChIP-Seq(GSE24852)/Homer	BAACAGCTGT	1e-12	JunB(bZIP)/DendriticCells-Junb-ChIP-Seq(GSE36099)/Homer	RATGASTCAT	1e-06	ANAC017(NAC)/colamp-ANAC017-DAP-Seq(GSE60143)/Homer	TMCTTGNNNNNCAAG	1e-06
Slug(Zf)/Mesoderm-Snai2-ChIP-Seq(GSE61475)/Homer	SNGCACCTGCHS	1e-11	Fos(bZIP)/TSC-Fos-ChIP-Seq(GSE110950)/Homer	NDATGASTCAYN	1e-06	SRS7(SRS)/colamp-SRS7-DAP-Seq(GSE60143)/Homer	HATAGGTTTH	1e-06
ANAC047(NAC)/colamp-ANAC047-DAP-Seq(GSE60143)/Homer	WACACGTAACTT	1e-11	LBD19(LOBAS2)/colamp-LBD19-DAP-Seq(GSE60143)/Homer	CCKGAAWTTCMGGAW	1e-06	Fli1(ETS)/CD8-FLI-ChIP-Seq(GSE20898)/Homer	NRYTTCCGGH	1e-06
Bach2(bZIP)/OCILy7-Bach2-ChIP-Seq(GSE44420)/Homer	TGCTGAGTCA	1e-11	ANAC070(NAC)/colamp-ANAC070-DAP-Seq(GSE60143)/Homer	CTTRHDNHNBAAGHW	1e-06	Bcl6(Zf)/Liver-Bcl6-ChIP-Seq(GSE31578)/Homer	NNNCTTTCCAGGAAA	1e-06
AT5G45580(G2like)/colamp-AT5G45580-DAP-Seq(GSE60143)/Homer	ADRGAATCTH	1e-11	Npas4(bHLH)/Neuron-Npas4-ChIP-Seq(GSE127793)/Homer	NHRTCACGACDN	1e-06	CCA(Myb)/Arabidopsis-CCA.GFP-ChIP-Seq(GSE70533)/Homer	AGATATYTTT	1e-06
BATF(bZIP)/Th17-BATF-ChIP-Seq(GSE39756)/Homer	DATGASTCAT	1e-11	NGA4(ABI3VP1)/col-NGA4-DAP-Seq(GSE60143)/Homer	TKNTCAGGTG	1e-06	FEA4(bZIP)/Corn-FEA4-ChIP-Seq(GSE61954)/Homer	TGACGTCACS	1e-06
Tcf21(bHLH)/ArterySmoothMuscle-Tcf21-ChIP-Seq(GSE61369)/Homer	NAACAGCTGG	1e-10	ZEB2(Zf)/SNU398-ZEB2-ChIP-Seq(GSE103048)/Homer	GNMCAGGTGTGC	1e-06	MYB4(MYB)/col200-MYB4-DAP-Seq(GSE60143)/Homer	WAGKTAGGTARR	1e-06
ZNF341(Zf)/EBV-ZNF341-ChIP-Seq(GSE113194)/Homer	GGAACAGCCG	1e-10	At1g25550(G2like)/colamp-At1g25550-DAP-Seq(GSE60143)/Homer	NAGATTCY	1e-06	MYB41(MYB)/col-MYB41-DAP-Seq(GSE60143)/Homer	BYTYACCTAA	1e-06
ATHB25(ZFHD)/colamp-ATHB25-DAP-Seq(GSE60143)/Homer	TAATTAVB	1e-10	Tcf21(bHLH)/ArterySmoothMuscle-Tcf21-ChIP-Seq(GSE61369)/Homer	NAACAGCTGG	1e-05	CUX1(Homeobox)/K562-CUX1-ChIP-Seq(GSE92882)/Homer	TATCGATNAN	1e-06
Dorsal(RHD)/Embryo-dl-ChIP-Seq(GSE65441)/Homer	GGGAAAAMCCCG	1e-10	At3g12730(G2like)/colamp-At3g12730-DAP-Seq(GSE60143)/Homer	AAGATTCT	1e-05	NST1(NAC)/colamp-NST1-DAP-Seq(GSE60143)/Homer	WRCTTRWWNWWYAAG	1e-06
DEAR3(AP2EREBP)/colamp-DEAR3-DAP-Seq(GSE60143)/Homer	BCACCGACAWNNNNN	1e-10	SPDEF(ETS)/VCaP-SPDEF-ChIP-Seq(SRA014231)/Homer	ASWTCCTGBT	1e-05	MYB57(MYB)/col-MYB57-DAP-Seq(GSE60143)/Homer	TTACCTAACT	1e-06
Fosl2(bZIP)/3T3L1-Fosl2-ChIP-Seq(GSE56872)/Homer	NATGASTCABNN	1e-10	BATF(bZIP)/Th17-BATF-ChIP-Seq(GSE39756)/Homer	DATGASTCAT	1e-05	EBF2(EBF)/BrownAdipose-EBF2-ChIP-Seq(GSE97114)/Homer	NABTCCCWDGGGAVH	1e-06
AGL16(MADS)/col-AGL16-DAP-Seq(GSE60143)/Homer	TWCCHWATWDGGAAA	1e-10	Atf2(bZIP)/3T3L1-Atf2-ChIP-Seq(GSE56872)/Homer	NRRTGACGTCAT	1e-05	NAM(NAC)/col-NAM-DAP-Seq(GSE60143)/Homer	RGTTRCGTRW	1e-06
Bcl6(Zf)/Liver-Bcl6-ChIP-Seq(GSE31578)/Homer	NNNCTTTCCAGGAAA	1e-10	Ptf1a(bHLH)/Panc1-Ptf1a-ChIP-Seq(GSE47459)/Homer	ACAGCTGTTN	1e-05	At3g11280(MYBrelated)/col-At3g11280-DAP-Seq(GSE60143)/Homer	GATAAGRT	1e-06
At1g19000(MYBrelated)/colamp-At1g19000-DAP-Seq(GSE60143)/Homer	WWTGGATAADDT	1e-10	AT4G37180(G2like)/col-AT4G37180-DAP-Seq(GSE60143)/Homer	AGAATCTTNN	1e-05	AT4G26030(C2H2)/col-AT4G26030-DAP-Seq(GSE60143)/Homer	BYYACCWACY	1e-06
CRX(Homeobox)/Retina-Crx-ChIP-Seq(GSE20012)/Homer	GCTAATCC	1e-09	Ascl1(bHLH)/NeuralTubes-Ascl1-ChIP-Seq(GSE55840)/Homer	NNVVCAGCTGBN	1e-05	Npas4(bHLH)/Neuron-Npas4-ChIP-Seq(GSE127793)/Homer	NHRTCACGACDN	1e-06
ANAC016(NAC)/col-ANAC016-DAP-Seq(GSE60143)/Homer	WNCTTGNNNNNCAMG	1e-09	AT1G49560(G2like)/colamp-AT1G49560-DAP-Seq(GSE60143)/Homer	GAWTCTNWDA	1e-05	THRa(NR)/C17.2-THRa-ChIP-Seq(GSE38347)/Homer	GGTCANYTGAGGWCA	1e-05
ANAC045(NAC)/col-ANAC045-DAP-Seq(GSE60143)/Homer	DNCKTVNNNNNNAMG	1e-09	E2A(bHLH)/proBcell-E2A-ChIP-Seq(GSE21978)/Homer	DNRCAGCTGY	1e-05	MYB40(MYB)/col-MYB40-DAP-Seq(GSE60143)/Homer	TGGTAGGTRARA	1e-05
GLIS3(Zf)/Thyroid-Glis3.GFP-ChIP-Seq(GSE103297)/Homer	CTCCCTGGGAGGCCN	1e-09	BZR1(BZR)/col-BZR1-DAP-Seq(GSE60143)/Homer	NNCRCACGTGCG	1e-05	MYB62(MYB)/colamp-MYB62-DAP-Seq(GSE60143)/Homer	NTACCTAACT	1e-05
AT5G61620(MYBrelated)/colamp-AT5G61620-DAP-Seq(GSE60143)/Homer	CTTATCCA	1e-09	MyoG(bHLH)/C2C12-MyoG-ChIP-Seq(GSE36024)/Homer	AACAGCTG	1e-05	EMB1789(C3H)/col-EMB1789-DAP-Seq(GSE60143)/Homer	TWTTTACCGYND	1e-05
HLH-1(bHLH)/cElegans-Embryo-HLH1-ChIP-Seq(modEncode)/Homer	RACAGCTGTTBH	1e-09	VIP1(bZIP)/col-VIP1-DAP-Seq(GSE60143)/Homer	NTTGACAGCTGTCAN	1e-05	ZNF652/HepG2-ZNF652.Flag-ChIP-Seq(Encode)/Homer	TTAACCCTTTVNKKN	1e-05
GSC(Homeobox)/FrogEmbryos-GSC-ChIP-Seq(DRA000576)/Homer	RGGATTAR	1e-09	At2g01060(G2like)/colamp-At2g01060-DAP-Seq(GSE60143)/Homer	AGATKCBNWW	1e-05	MYB10(MYB)/col-MYB10-DAP-Seq(GSE60143)/Homer	YCCACCTACCHH	1e-05
ASL18(LOBAS2)/colamp-ASL18-DAP-Seq(GSE60143)/Homer	CCGGAAAWTCMGGAR	1e-09	Tbx5(T-box)/HL1-Tbx5.biotin-ChIP-Seq(GSE21529)/Homer	AGGTGTCA	1e-05	AT3G10580(MYBrelated)/colamp-AT3G10580-DAP-Seq(GSE60143)/Homer	TACCTAACWNHW	1e-05
AT5G56840(MYBrelated)/colamp-AT5G56840-DAP-Seq(GSE60143)/Homer	TGGATAAGGT	1e-09	p63(p53)/Keratinocyte-p63-ChIP-Seq(GSE17611)/Homer	NNDRCATGYCYNRRCATGYH	1e-05	MYB49(MYB)/col-MYB49-DAP-Seq(GSE60143)/Homer	ARKTAGGTRR	1e-05
NAC2(NAC)/colamp-NAC2-DAP-Seq(GSE60143)/Homer	TDCTTGNNNNNCAAG	1e-09	KLF6(Zf)/PDAC-KLF6-ChIP-Seq(GSE64557)/Homer	MKGGGYGTGGCC	0.0001	At5g05790(MYBrelated)/col-At5g05790-DAP-Seq(GSE60143)/Homer	AYCTTATC	0.0001
AT1G76870(Trihelix)/col-AT1G76870-DAP-Seq(GSE60143)/Homer	AAAACCRGWW	1e-09	Ascl2(bHLH)/ESC-Ascl2-ChIP-Seq(GSE97712)/Homer	SSRGCAGCTGCH	0.0001	MYB67(MYB)/col-MYB67-DAP-Seq(GSE60143)/Homer	YYYACCTAAC	0.0001
AT4G00250(GeBP)/col-AT4G00250-DAP-Seq(GSE60143)/Homer	WDTGGATAAKRT	1e-08	At4g18890(BZR)/col-At4g18890-DAP-Seq(GSE60143)/Homer	NDBRCACGTGYR	0.0001	NAP(NAC)/col-NAP-DAP-Seq(GSE60143)/Homer	ARGTTACGTRTN	0.0001
LOB(LOBAS2)/col-LOB-DAP-Seq(GSE60143)/Homer	CGCCGKAWWTTHCGS	1e-08	Atf3(bZIP)/GBM-ATF3-ChIP-Seq(GSE33912)/Homer	DATGASTCATHN	0.0001	AT2G40260(G2like)/colamp-AT2G40260-DAP-Seq(GSE60143)/Homer	WAAAYATTCTTT	0.0001
Fos(bZIP)/TSC-Fos-ChIP-Seq(GSE110950)/Homer	NDATGASTCAYN	1e-08	BHLHA15(bHLH)/NIH3T3-BHLHB8.HA-ChIP-Seq(GSE119782)/Homer	NAMCAGCTGK	0.0001	Mef2d(MADS)/Retina-Mef2d-ChIP-Seq(GSE61391)/Homer	GCTATTTTTAGC	0.0001
LBD19(LOBAS2)/colamp-LBD19-DAP-Seq(GSE60143)/Homer	CCKGAAWTTCMGGAW	1e-08	NAC2(NAC)/colamp-NAC2-DAP-Seq(GSE60143)/Homer	TDCTTGNNNNNCAAG	0.0001	MYB55(MYB)/colamp-MYB55-DAP-Seq(GSE60143)/Homer	YACCWAMC	0.0001
Unknown4/Arabidopsis-Promoters/Homer	CKTCKTCTTY	1e-08	Twist2(bHLH)/Myoblast-Twist2.Ty1-ChIP-Seq(GSE127998)/Homer	MCAGCTGBYH	0.0001	AT5G47660(Trihelix)/colamp-AT5G47660-DAP-Seq(GSE60143)/Homer	AWTTTTACCG	0.0001
Fra1(bZIP)/BT549-Fra1-ChIP-Seq(GSE46166)/Homer	NNATGASTCATH	1e-08	Unknown2/Drosophila-Promoters/Homer	CATCMCTA	0.0001	EIN3(EIL)/col-EIN3-DAP-Seq(GSE60143)/Homer	ARATTCAATGWATYT	0.0001
Olig2(bHLH)/Neuron-Olig2-ChIP-Seq(GSE30882)/Homer	RCCATMTGTT	1e-08	PLT3(AP2EREBP)/col-PLT3-DAP-Seq(GSE60143)/Homer	GCACGNWTHYCGAGG	0.0001	DPL-1(E2F)/cElegans-Adult-ChIP-Seq(modEncode)/Homer	TAGCGCGC	0.0001
SUT1?/SacCer-Promoters/Homer	CCCCGCGC	1e-08	GFX(?)/Promoter/Homer	ATTCTCGCGAGA	0.0001	MYB51(MYB)/col-MYB51-DAP-Seq(GSE60143)/Homer	GGTAGGTG	0.0001
PUCHI(AP2EREBP)/colamp-PUCHI-DAP-Seq(GSE60143)/Homer	GCGCCGTY	1e-08	BAM8(BES1)/col-BAM8-DAP-Seq(GSE60143)/Homer	NNWSACACGTGTSWN	0.0001	ABF1/SacCer-Promoters/Homer	CGTRNAAARTGA	0.0001
Hnf1(Homeobox)/Liver-Foxa2-Chip-Seq(GSE25694)/Homer	GGTTAAWCATTAA	1e-08	ZNF317(Zf)/HEK293-ZNF317.GFP-ChIP-Seq(GSE58341)/Homer	GTCWGCTGTYYCTCT	0.0001	VND1(NAC)/col-VND1-DAP-Seq(GSE60143)/Homer	CTTRWDNHWYAAGYW	0.0001
HY5(bZIP)/colamp-HY5-DAP-Seq(GSE60143)/Homer	RRTSACGTSD	1e-07	Unknown3/Drosophila-Promoters/Homer	ACVAKCTGGCAGCGC	0.0001	HDG7(HB)/col-HDG7-DAP-Seq(GSE60143)/Homer	WGCATTTAATGC	0.0001
Twist2(bHLH)/Myoblast-Twist2.Ty1-ChIP-Seq(GSE127998)/Homer	MCAGCTGBYH	1e-07	PHA-4(Forkhead)/cElegans-Embryos-PHA4-ChIP-Seq(modEncode)/Homer	KTGTTTGC	0.0001	AS2(LOBAS2)/col-AS2-DAP-Seq(GSE60143)/Homer	CCGDAAWWHMCGSCG	0.0001
ANAC062(NAC)/colamp-ANAC062-DAP-Seq(GSE60143)/Homer	TACTTANTNWNYAAG	1e-07	TCF4(bHLH)/SHSY5Y-TCF4-ChIP-Seq(GSE96915)/Homer	SMCATCTGKH	0.0001	MS188(MYB)/colamp-MS188-DAP-Seq(GSE60143)/Homer	WARKTAGGTRRA	0.0001
Fra2(bZIP)/Striatum-Fra2-ChIP-Seq(GSE43429)/Homer	GGATGACTCATC	1e-07	ABF1(bZIP)/Arabidopsis-ABF1-ChIP-Seq(GSE80564)/Homer	CACGTGGC	0.0001	CRF10(AP2EREBP)/col100-CRF10-DAP-Seq(GSE60143)/Homer	DCCGCCGYHA	0.0001
AT5G05550(Trihelix)/col-AT5G05550-DAP-Seq(GSE60143)/Homer	HDNHDTCKCCGGMGA	1e-07	HEB(bHLH)/mES-Heb-ChIP-Seq(GSE53233)/Homer	VCAGCTGBNN	0.0001	FRS9(ND)/col-FRS9-DAP-Seq(GSE60143)/Homer	RGAGAGAGAAAG	0.001
AT3G09735(S1Falike)/col-AT3G09735-DAP-Seq(GSE60143)/Homer	TTCTAGAANMTTCTA	1e-07	ANAC071(NAC)/col-ANAC071-DAP-Seq(GSE60143)/Homer	DNCKTNDNNNHNAAG	0.0001	MYB58(MYB)/colamp-MYB58-DAP-Seq(GSE60143)/Homer	YYYACCWACC	0.001
Bcl11a(Zf)/HSPC-BCL11A-ChIP-Seq(GSE104676)/Homer	TYTGACCASWRG	1e-07	Unknown5/Drosophila-Promoters/Homer	GCTGATAASV	0.0001	MYB74(MYB)/colamp-MYB74-DAP-Seq(GSE60143)/Homer	YYYACCTACCWH	0.001
Unknown3/Drosophila-Promoters/Homer	ACVAKCTGGCAGCGC	1e-07	AT1G69570(C2C2dof)/col-AT1G69570-DAP-Seq(GSE60143)/Homer	WAAAAGTGHH	0.0001	Olig2(bHLH)/Neuron-Olig2-ChIP-Seq(GSE30882)/Homer	RCCATMTGTT	0.001
Nr5a2(NR)/mES-Nr5a2-ChIP-Seq(GSE19019)/Homer	BTCAAGGTCA	1e-07	WRKY40(WRKY)/colamp-WRKY40-DAP-Seq(GSE60143)/Homer	AHWAGTCAAC	0.0001	Isl1(Homeobox)/Neuron-Isl1-ChIP-Seq(GSE31456)/Homer	CTAATKGV	0.001
CBF2(AP2EREBP)/colamp-CBF2-DAP-Seq(GSE60143)/Homer	YBRCCGACATNNNNN	1e-07	FoxL2(Forkhead)/Ovary-FoxL2-ChIP-Seq(GSE60858)/Homer	WWTRTAAACAVG	0.0001	GLIS3(Zf)/Thyroid-Glis3.GFP-ChIP-Seq(GSE103297)/Homer	CTCCCTGGGAGGCCN	0.001
At5g47390(MYBrelated)/col-At5g47390-DAP-Seq(GSE60143)/Homer	CTTATCCA	1e-07	LBD18(LOBAS2)/colamp-LBD18-DAP-Seq(GSE60143)/Homer	CKGAWWTTCHGS	0.0001	ANAC070(NAC)/colamp-ANAC070-DAP-Seq(GSE60143)/Homer	CTTRHDNHNBAAGHW	0.001
HIF-1b(HLH)/T47D-HIF1b-ChIP-Seq(GSE59937)/Homer	RTACGTGC	1e-07	HRE(HSF)/HepG2-HSF1-ChIP-Seq(GSE31477)/Homer	BSTTCTRGAABVTTCYAGAA	0.0001	AT3G52440(C2C2dof)/colamp-AT3G52440-DAP-Seq(GSE60143)/Homer	DTHACTTTTT	0.001
Pax7(Paired,Homeobox),long/Myoblast-Pax7-ChIP-Seq(GSE25064)/Homer	TAATCHGATTAC	1e-07	SND3(NAC)/col-SND3-DAP-Seq(GSE60143)/Homer	CTTNHNNNDNAAGNH	0.0001	ZNF317(Zf)/HEK293-ZNF317.GFP-ChIP-Seq(GSE58341)/Homer	GTCWGCTGTYYCTCT	0.001
ZNF382(Zf)/HEK293-ZNF382.GFP-ChIP-Seq(GSE58341)/Homer	GNCTGTASTRNTGBCTCHTT	1e-07	At5g22890(C2H2)/col-At5g22890-DAP-Seq(GSE60143)/Homer	NSAGGTKWTATCTGD	0.0001	Unknown-ESC-element(?)/mES-Nanog-ChIP-Seq(GSE11724)/Homer	CACAGCAGGGGG	0.001
SCL(bHLH)/HPC7-Scl-ChIP-Seq(GSE13511)/Homer	AVCAGCTG	1e-06	Tcf12(bHLH)/GM12878-Tcf12-ChIP-Seq(GSE32465)/Homer	VCAGCTGYTG	0.0001	HIF-1b(HLH)/T47D-HIF1b-ChIP-Seq(GSE59937)/Homer	RTACGTGC	0.001
HSF6(HSF)/col-HSF6-DAP-Seq(GSE60143)/Homer	TTYTAGAAGCTTCTA	1e-06	AGL95(ND)/col-AGL95-DAP-Seq(GSE60143)/Homer	TTCTAGAAGCTTCTA	0.0001	GATA3(Zf)/iTreg-Gata3-ChIP-Seq(GSE20898)/Homer	AGATAASR	0.001
AT1G49560(G2like)/colamp-AT1G49560-DAP-Seq(GSE60143)/Homer	GAWTCTNWDA	1e-06	Zelda(Zf)/Embryo-zld-ChIP-Seq(GSE65441)/Homer	KBCTACCTGW	0.001	AT2G28810(C2C2dof)/colamp-AT2G28810-DAP-Seq(GSE60143)/Homer	VAAAAAGTWA	0.001
HIF2a(bHLH)/785_O-HIF2a-ChIP-Seq(GSE34871)/Homer	GCACGTACCC	1e-06	ANAC013(NAC)/col-ANAC013-DAP-Seq(GSE60143)/Homer	CTTGNNNNNCAAGNA	0.001	ZBTB33(Zf)/GM12878-ZBTB33-ChIP-Seq(GSE32465)/Homer	GGVTCTCGCGAGAAC	0.001
ATHB34(ZFHD)/colamp-ATHB34-DAP-Seq(GSE60143)/Homer	TRATTARS	1e-06	bZIP69(bZIP)/col-bZIP69-DAP-Seq(GSE60143)/Homer	GACAGCTGKCAW	0.001	Slug(Zf)/Mesoderm-Snai2-ChIP-Seq(GSE61475)/Homer	SNGCACCTGCHS	0.001
TGA6(bZIP)/colamp-TGA6-DAP-Seq(GSE60143)/Homer	TGACGTCABC	1e-06	FOXK1(Forkhead)/HEK293-FOXK1-ChIP-Seq(GSE51673)/Homer	NVWTGTTTAC	0.001	Nr5a2(NR)/Pancreas-LRH1-ChIP-Seq(GSE34295)/Homer	BTCAAGGTCA	0.001
PR(NR)/T47D-PR-ChIP-Seq(GSE31130)/Homer	VAGRACAKNCTGTBC	1e-06	Sox6(HMG)/Myotubes-Sox6-ChIP-Seq(GSE32627)/Homer	CCATTGTTNY	0.001	At5g08520(MYBrelated)/colamp-At5g08520-DAP-Seq(GSE60143)/Homer	ADBSTTATCY	0.001
AT3G58630(Trihelix)/col-AT3G58630-DAP-Seq(GSE60143)/Homer	TCTCCGGCGA	1e-06	ASL18(LOBAS2)/colamp-ASL18-DAP-Seq(GSE60143)/Homer	CCGGAAAWTCMGGAR	0.001	TCP3(TCP)/colamp-TCP3-DAP-Seq(GSE60143)/Homer	WGTGGTCCCAAHWWW	0.001
AT3G10580(MYBrelated)/colamp-AT3G10580-DAP-Seq(GSE60143)/Homer	TACCTAACWNHW	1e-06	FOXA1(Forkhead)/LNCAP-FOXA1-ChIP-Seq(GSE27824)/Homer	WAAGTAAACA	0.001	Rfx6(HTH)/Min6b1-Rfx6.HA-ChIP-Seq(GSE62844)/Homer	TGTTKCCTAGCAACM	0.001
ANAC070(NAC)/colamp-ANAC070-DAP-Seq(GSE60143)/Homer	CTTRHDNHNBAAGHW	1e-06	HSFB4(HSF)/col-HSFB4-DAP-Seq(GSE60143)/Homer	TTCTAGAAGCTTCTA	0.001	Tbet(T-box)/CD8-Tbet-ChIP-Seq(GSE33802)/Homer	AGGTGTGAAM	0.001
SPL11(SBP)/col100-SPL11-DAP-Seq(GSE60143)/Homer	YTGTACTTBH	1e-06	PRDM10(Zf)/HEK293-PRDM10.eGFP-ChIP-Seq(Encode)/Homer	TGGTACATTCCA	0.001	bHLH122(bHLH)/col100-bHLH122-DAP-Seq(GSE60143)/Homer	NDDCAASTTGHHNWW	0.001
AGL6(MADS)/col-AGL6-DAP-Seq(GSE60143)/Homer	TTWCCWWAWWDGGWA	1e-06	VND4(NAC)/colamp-VND4-DAP-Seq(GSE60143)/Homer	WRCTTGWANWWCAAG	0.001	Foxf1(Forkhead)/Lung-Foxf1-ChIP-Seq(GSE77951)/Homer	WWATRTAAACAN	0.001
ERF115(AP2EREBP)/colamp-ERF115-DAP-Seq(GSE60143)/Homer	WTKRCGGCGB	1e-06	MyoD(bHLH)/Myotube-MyoD-ChIP-Seq(GSE21614)/Homer	RRCAGCTGYTSY	0.001	At1g74840(MYBrelated)/col100-At1g74840-DAP-Seq(GSE60143)/Homer	YHTTATCCAWWT	0.001
AT1G28160(AP2EREBP)/colamp-AT1G28160-DAP-Seq(GSE60143)/Homer	GGCGGCGG	1e-06	Sox15(HMG)/CPA-Sox15-ChIP-Seq(GSE62909)/Homer	RAACAATGGN	0.001	RRTF1(AP2EREBP)/colamp-RRTF1-DAP-Seq(GSE60143)/Homer	CCGCCGCHATTT	0.001
VND4(NAC)/colamp-VND4-DAP-Seq(GSE60143)/Homer	WRCTTGWANWWCAAG	1e-06	Tbr1(T-box)/Cortex-Tbr1-ChIP-Seq(GSE71384)/Homer	AAGGTGTKAA	0.001	MYB99(MYB)/colamp-MYB99-DAP-Seq(GSE60143)/Homer	GGTAGGTG	0.001
CArG(MADS)/PUER-Srf-ChIP-Seq(Sullivan_et_al.)/Homer	CCATATATGGNM	1e-06	FOXA1(Forkhead)/MCF7-FOXA1-ChIP-Seq(GSE26831)/Homer	WAAGTAAACA	0.001	BPC1(BBRBPC)/colamp-BPC1-DAP-Seq(GSE60143)/Homer	GARGAGAGAGAA	0.001
NTM2(NAC)/col-NTM2-DAP-Seq(GSE60143)/Homer	CTTRTNNNAYAAGBH	1e-06	Atoh1(bHLH)/Cerebellum-Atoh1-ChIP-Seq(GSE22111)/Homer	VNRVCAGCTGGY	0.001	MYB107(MYB)/col-MYB107-DAP-Seq(GSE60143)/Homer	RGTWGGTRRR	0.001
ANAC013(NAC)/col-ANAC013-DAP-Seq(GSE60143)/Homer	CTTGNNNNNCAAGNA	1e-06	ANAC058(NAC)/col-ANAC058-DAP-Seq(GSE60143)/Homer	TWCTTGTDNNACAAG	0.001	AT1G69570(C2C2dof)/col-AT1G69570-DAP-Seq(GSE60143)/Homer	WAAAAGTGHH	0.001
TAGL1(MADS)/Tomato-TAGL1-ChIP-Seq(GSE116581)/Homer	CCAAAAATRG	1e-06	Bcl11a(Zf)/HSPC-BCL11A-ChIP-Seq(GSE104676)/Homer	TYTGACCASWRG	0.001	SeqBias: C/A-bias	MMMMMMMMMM	0.001
NFY(CCAAT)/Promoter/Homer	RGCCAATSRG	1e-06	NTM2(NAC)/col-NTM2-DAP-Seq(GSE60143)/Homer	CTTRTNNNAYAAGBH	0.001	At2g01060(G2like)/colamp-At2g01060-DAP-Seq(GSE60143)/Homer	AGATKCBNWW	0.001
NeuroG2(bHLH)/Fibroblast-NeuroG2-ChIP-Seq(GSE75910)/Homer	ACCATCTGTT	1e-06	Mef2b(MADS)/HEK293-Mef2b.V5-ChIP-Seq(GSE67450)/Homer	GCTATTTTTGGM	0.001	ATY19(MYB)/col-ATY19-DAP-Seq(GSE60143)/Homer	YYCACCWACCAT	0.001
ESE3(AP2EREBP)/col-ESE3-DAP-Seq(GSE60143)/Homer	GACGGTGG	1e-06	FOXP1(Forkhead)/H9-FOXP1-ChIP-Seq(GSE31006)/Homer	NYYTGTTTACHN	0.001	Unknown6/Drosophila-Promoters/Homer	AATTTTAAAA	0.001
FOXP1(Forkhead)/H9-FOXP1-ChIP-Seq(GSE31006)/Homer	NYYTGTTTACHN	1e-06	ANAC028(NAC)/col-ANAC028-DAP-Seq(GSE60143)/Homer	WRCTTGNNNNNCAAG	0.001	MYB27(MYB)/colamp-MYB27-DAP-Seq(GSE60143)/Homer	TACCTAACWT	0.01
NST1(NAC)/colamp-NST1-DAP-Seq(GSE60143)/Homer	WRCTTRWWNWWYAAG	1e-06	Atf1(bZIP)/K562-ATF1-ChIP-Seq(GSE31477)/Homer	GATGACGTCA	0.001	HSF21(HSF)/col-HSF21-DAP-Seq(GSE60143)/Homer	CTTCTAGAAGMTTYW	0.01
CRF10(AP2EREBP)/col100-CRF10-DAP-Seq(GSE60143)/Homer	DCCGCCGYHA	1e-05	AT3G51470(DBP)/col-AT3G51470-DAP-Seq(GSE60143)/Homer	TTWHGGTGCACC	0.001	HEB(bHLH)/mES-Heb-ChIP-Seq(GSE53233)/Homer	VCAGCTGBNN	0.01
