# Supplementary material for: Small-sample learning reveals propionylation in determining global protein homeostasis
Source: Nat Commun. 2023 May 17;14:2813. doi: 10.1038/s41467-023-38414-8 (PMC10192394; doi:10.1038/s41467-023-38414-8)
Supplement: Supplementary file 8 — Supplementary Data 5 [file 41467_2023_38414_MOESM8_ESM.xlsx]

## Sheet: Summary
Supplementary Data 5. Metabolomic data.
Name	Description
Index	Index of compounds in database
Compounds	The name of compounds
Formula	The formula of compounds
Precursor	The precursor of compounds
Mass	The molecular mass of compounds
score	NA
RT	Retention time
MS_level	NA
CAS_ID	ID in Chemical Abstracts Service
HMDB_ID	ID in Human Metabolome Database
cpd_ID	ID in Kyoto Encyclopedia of Genes and Genomes
Metlin_ID	ID in Metlin
Pubchem.CID	ID in Pubchem
Class.I	The first classification of compounds
Class.II	The secondary classification of compounds

## Sheet: Supplementary Data 5a
Metabolites with positive charges identified.
Index	Compounds	Formula	Precursor(g/mol)	Mass(g/mol)	score	RT(min)	MS_level	CAS_ID	HMDB_ID	cpd_ID	Metlin_ID	Pubchem.CID	Class.I	Class.II	KM-ZT21-1	KM-ZT21-2	KM-ZT21-3	KM-ZT9-1	KM-ZT9-2	KM-ZT9-3	WT-ZT21-1	WT-ZT21-2	WT-ZT21-3	WT-ZT9-1	WT-ZT9-2	WT-ZT9-3	mix01	mix02	mix03
MW0004293	4-(3-Nitrophenoxy)benzoic acid	C13H9NO5	224.0346	259.0481	0.6199	1.8714	MS1	99847-17-3	--	--	--	15850762	Benzenoids	Benzene and substituted derivatives	14585.85	14364.96	17552.8	15890.73	13637.74	6910.98	77671.19	49630.25	71037.99	100430.85	55375.53	43425.47	58140.04	52368.3	39793.72
MW0119141	3-(tert-Butoxycarbonylamino)pyrrolidine	C9H18N2O2	209.1324	186.1368	0.5119	8.2668	MS1	99724-19-3	--	--	--	2757234	Organoheterocyclic compounds	Pyrrolidines	31157.71	34036.85	26835.57	27243.89	35998.4	24907.25	17811.43	16473.39	15408.98	14608.95	15682.27	13286.68	24863.83	20153.2	20117.12
MW0009701	Saccharopine	C11H20N2O6	318.1658	276.1321	0.8939	1.0978	MS1	997-68-2	HMDB0000279	C00449	--	160556	Organic acids and derivatives	Carboxylic acids and derivatives	55060.0	43422.69	60954.49	753118.4	838157.88	1352254.84	56730.2	67478.91	130131.59	1349077.97	1268655.91	1652064.52	902796.36	938711.68	956751.51
MW0107179	Gly-Lys	C8H17N3O3	168.113	203.127	0.644	0.9233	MS1	997-62-6	--	--	--	3080576	Organic acids and derivatives	Carboxylic acids and derivatives	10812.44	9498.83	4068.78	158301.36	166154.22	115985.73	18219.54	21770.55	13375.72	194973.98	279550.66	385096.88	114818.7	115929.64	115664.09
MEDL00548	N-Acetylaspartate	C6H9NO5	176.0552	175.048	0.6409999999999999	0.9520000000000001	MS1	997-55-7	HMDB0000812	C01042	--	65065	Amino acid and Its metabolomics	Amino acid derivatives	31920.25	41084.95	37727.66	50088.13	940.49	51368.14	165757.85	89527.59	177282.41	226998.98	108302.13	211342.35	102978.69	117481.42	109106.11
MW0149111	Exserohilone	C20H22N2O6S2	451.1021	450.0919	0.6043	3.1625	MS1	99572-22-2	--	C10593	--	355914	Organic acids and derivatives	Carboxylic acids and derivatives	11610.26	18145.6	6145.39	6473.27	16568.81	1733.06	1630.73	2640.77	1813.04	2422.74	1519.09	1584.99	8685.72	10928.61	9917.13
MW0122851	Ampiroxicam	C20H21N3O7S	470.099	447.11	0.6188	1.3304	MS1	99464-64-9	--	D01397	--	2176	Organoheterocyclic compounds	Benzothiazines	8789.12	10013.52	11047.54	9505.58	8586.51	8760.25	37816.89	39428.58	41097.72	21596.55	18587.74	22283.63	14421.82	13480.21	14645.1
MW0002866	2-Chloro-4-fluoro-5-nitrobenzaldehyde	C7H3ClFNO3	167.9648	202.9785	0.6353	0.7737	MS1	99329-85-8	--	--	--	13563775	Benzenoids	Benzene and substituted derivatives	13782.76	14107.93	13883.87	12717.97	13081.65	14868.33	11438.37	10115.39	10899.32	7945.06	8566.21	9847.83	11203.77	12725.19	11146.51
MW0147400	Chlorimuron	C13H11ClN4O6S	424.9758	386.0088	0.9304	7.5285	MS1	99283-00-8	--	C18777	--	91762	Organic nitrogen compounds	Organonitrogen compounds	44782.67	39170.83	38685.06	40097.15	39394.61	33080.02	31539.7	33499.09	33726.3	34725.73	30590.07	32497.45	43043.48	36162.05	34297.06
MW0156499	Salannin	C34H44O9	579.293	596.2985	0.9808	12.1486	MS1	992-20-1	--	C08780	--	6437066	Lipids and lipid-like molecules	Prenol lipids	2664.01	3182.17	4315.35	1645.38	2487.29	2031.73	3954.99	4172.49	2961.39	2846.14	4521.13	3626.9	3571.79	3101.78	2802.31
MW0114101	Clethodim	C17H26ClNO3S	406.1452	359.1322	0.633	1.225	MS1	99129-21-2	--	C18609	--	135491728	Organic oxygen compounds	Organooxygen compounds	1292.21	1172.25	1973.91	2271.27	1835.77	1224.0	16634.92	13274.03	17770.14	15545.17	15063.66	28555.11	7606.34	5166.78	6818.53
MW0154597	Norbormide	C33H25N3O3	575.2008	511.1896	0.5407	7.99	MS2-Insilico	991-42-4	--	C19139	--	13814	Lipids and lipid-like molecules	Prenol lipids	21860.01	20251.86	20858.74	22736.94	21504.86	22524.47	17608.48	33583.87	23232.49	23779.66	39881.67	44413.83	20557.38	22190.61	22087.68
MEDP0846	4-Methylbenzoic acid	C8H8O2	101.0378	136.0524	0.5983	2.5019	MS1	99-94-5	HMDB0029635	C01454	--	7470	Benzene and substituted derivatives	Phenolic acids	4688.79	5390.4	6774.43	7352.65	4935.28	6662.71	9961.45	8901.36	11691.96	9798.36	8815.43	9468.66	8031.55	6801.68	8247.13
MW0143277	4-Chloroacetophenone;p-Chloroacetophenone	C8H7ClO	196.0523	154.0185	0.6496	6.2989	MS1	99-91-2	--	C06647	--	7467	Organic oxygen compounds	Organooxygen compounds	1843.61	2679.58	2230.63	2521.26	2053.74	2341.79	2026.26	2655.38	1998.08	1987.84	2043.65	2166.47	1355.82	1093.57	1275.73
MEDN0224	D-Trehalose	C12H22O11	325.1123	342.116	0.8682	0.8652	MS1	99-20-7	HMDB0000975	C01083	--	7427	Carboxylic acids and derivatives	Sugars	40858.43	189067.11	41130.11	248229.34	229541.79	189088.85	49166.71	47371.67	35925.07	70443.43	65288.85	56987.32	61576.27	59489.55	57121.11
MW0105582	Allantoic acid	C4H8N4O4	375.0982	176.0546	0.6369	11.7244	MS1	99-16-1	HMDB0001209	C00499	--	203	Organic acids and derivatives	Carboxylic acids and derivatives	482.2	908.65	9.0	9.0	364.79	380.35	459.39	152.78	151.14	9.0	141.87	9.0	49963.64	61706.36	70290.28
MW0124133	Flumetsulam	C12H9F2N5O2S	367.0783	325.0445	0.6474	2.6974	MS1	98967-40-9	--	C18852	--	91759	Organoheterocyclic compounds	Triazolopyrimidines	17678.36	19445.73	10541.29	12542.96	15648.32	7039.04	148.58	685.97	9.0	451.7	9.0	9.0	8434.59	8927.37	8112.17
MW0125519	N,N-Dimethylpiperazine-1-sulfonamide	C6H15N3O2S	257.1042	193.0885	0.6429	9.715	MS1	98961-97-8	--	--	--	1094966	Organoheterocyclic compounds	Diazinanes	4620.35	4171.63	5014.3	5294.05	3945.82	5653.24	4885.7	4540.96	2794.83	5168.85	3728.93	5016.17	5029.8	4264.0	2885.51
MW0156374	Rhodamine 6G	C28H31N2O3.Cl	501.1916	478.2023	0.6492	1.3221	MS1	989-38-8	--	C11177	--	13806	Organoheterocyclic compounds	Benzopyrans	58501.57	40165.95	51837.11	7066.48	34760.94	4940.18	9.0	9.0	9.0	9.0	9.0	9.0	8320.25	6003.15	6717.54
MW0152006	Karwinaphthol B	C17H20O4	577.2798	288.1362	0.6466	8.8497	MS1	98891-35-1	--	C09942	--	442522	Organoheterocyclic compounds	Naphthopyrans	2171.62	1387.14	1355.63	1867.81	1842.45	2825.5	1393.59	1170.31	1289.22	1798.34	981.11	821.38	2402.54	2012.67	1624.19
MW0123674	Dihydroflavopereirine	C17H16N2	312.1468	248.1313	0.6259	1.2811	MS1	98890-48-3	--	--	--	10933868	Organoheterocyclic compounds	Quinolizines	858.13	9.0	551.44	535.64	3166.87	2268.19	9.0	9.0	9.0	9.0	9.0	9.0	1447.74	1575.08	1009.23
MW0120405	4-Chloro-8-methoxy-5H-pyrimido[5,4-b]indole	C11H8ClN3O	251.0695	233.0356	0.8991	0.9315	MS1	98792-03-1	--	--	--	5399944	Organoheterocyclic compounds	Pyrrolopyrimidines	28792.09	34664.65	25678.55	31560.96	34061.22	44877.76	231479.03	212474.39	451657.14	228357.44	263893.1	294160.17	97075.06	89871.08	82500.23
MW0149468	Ganoderic acid H	C32H44O9	214.1272	572.2985	0.6531	1.2227	MS1	98665-19-1	HMDB0035987	--	--	--	--	--	40889.61	41838.6	36984.31	35530.16	39248.41	30939.32	26077.28	24289.06	33715.41	26566.74	28333.98	23667.77	41989.96	42802.64	33169.93
MW0123061	Benzo[b]thien-2-ylboronic acid	C8H7BO2S	220.06	178.02599999999998	0.884	3.7399	MS1	98437-23-1	--	--	--	2359	Organoheterocyclic compounds	Benzothiophenes	68179.72	63117.47	65159.58	58638.61	66642.07	58533.69	186.14	9.0	606.58	379.91	532.39	262.01	34447.81	30651.36	30524.83
MW0169160	Finasteride; LC-ESI-ITFT; MS2; CE	C23H36N2O2	762.5918	372.2777	0.552	3.5113	MS1	98319-26-7	--	D00321	--	--	--	--	3702.5	5440.16	616.02	3581.77	4192.4	1624.26	273.7	141.25	9.0	9.0	9.0	9.0	809.85	1009.4	1162.88
MW0104164	1-(tert-Butoxycarbonyl)-2-piperidinecarboxylic acid	C11H19NO4	476.2965	229.1314	0.6343	11.7826	MS1	98303-20-9	--	--	--	581831	Organic acids and derivatives	Carboxylic acids and derivatives	5077.22	6132.69	4319.11	4398.79	4457.72	5988.38	3938.48	3172.79	2631.42	1489.52	2693.88	2751.38	4165.51	3179.3	3391.92
MW0005843	7-(3-((2-((Phenylamino)carbonyl)hydrazino)methyl)-7-oxabicyclo(2.2.1)hept-2-yl)-5-heptenoic acid	C21H29N3O4	464.1345	387.2158	0.621	2.4271	MS1	98299-61-7	--	--	--	6437074	Benzenoids	Benzene and substituted derivatives	24885.48	25055.33	19064.19	18058.76	21640.86	14780.18	9.0	9.0	9.0	154.97	129.45	9.0	12472.12	11493.52	11657.85
MW0002765	2-Bromo-4,6-difluorophenol	C6H3BrF2O	416.8743	207.9335	0.6467	1.1208	MS1	98130-56-4	--	--	--	2736290	Benzenoids	Phenols	13081.73	8120.77	13202.13	13394.61	10300.75	10518.92	15631.26	12274.28	13433.39	12266.17	9197.06	9343.17	12717.3	9441.41	11722.0
MW0146861	Brevetoxin A	C49H70O13	981.3589	866.4816	0.5786	7.6947	MS1	98112-41-5	--	C16839	--	10865808	Phenylpropanoids and polyketides	Brevetoxins and derivatives	411.11	1277.19	1019.11	852.24	1167.79	585.13	1818.33	2042.04	655.96	638.18	1173.71	1070.97	1176.65	1388.53	1065.88
MW0126515	Sarafloxacin	C20H17F2N3O3	427.1576	385.1238	0.6472	1.8954	MS1	98105-99-8	HMDB0039526	--	--	25273230	Organoheterocyclic compounds	Quinolines and derivatives	47139.2	59441.95	22578.91	23573.0	47032.69	15287.23	128.08	330.54	9.0	9.0	9.0	255.41	10760.87	12947.84	11747.83
MW0154557	N-n-Butyl-N-methyl-11-(3,17beta-dihydroxyestra-1,3,5(10)-trien-7alpha-yl)undecanamide	C34H55NO3	567.4526	525.4182	0.6177	12.1981	MS1	98007-99-9	--	C14758	--	104772	Lipids and lipid-like molecules	Steroids and steroid derivatives	965.41	1166.28	1512.16	1088.59	1557.17	1648.02	1735.3	1328.64	1132.66	1226.57	834.44	1209.04	1757.1	1046.93	1284.63
MEDN0017	D-Pyroglutamic acid	C5H7NO3	130.0499	129.0426	0.8362	0.9732	MS2-Search-Local	98-79-3	HMDB0000267	C01879	--	439685	Amino acid and Its metabolomics	Amino acid derivatives	7218057.09	7847565.63	6159977.23	6058915.25	6640630.53	5969044.59	9833747.12	9694109.56	8422474.87	5652217.96	6832706.47	6652666.06	7341283.44	7120423.84	6904018.98
MW0125441	N-(5-Sulfamoyl-1.3.4-thiadiazol-2-yl)propanamide	C5H8N4O3S2	510.9731	236.0038	0.5176	7.5278	MS1	98-75-9	--	--	--	10354098	Organoheterocyclic compounds	Azoles	4651.4	4207.63	4424.13	3965.07	3016.15	2516.04	2249.43	5123.94	3840.21	3550.7	2810.37	3229.15	5223.63	4008.11	3642.22
MEDP1242	4-tert-butylbenzoic acid	C11H14O2	143.0848	178.0994	0.6011	8.5175	MS1	98-73-7	-	C14535	--	7403	Benzene and substituted derivatives	Phenolic acids	21753.12	22918.59	22957.12	21500.0	20683.19	21890.48	9146.92	10674.43	11484.26	7644.23	10222.79	13001.96	17081.26	16131.95	14130.33
ZINC1648266	Furfurol	C5H6O2	154.0859	98.101	0.8704	2.3685	MS1	98-00-0	HMDB0013742	C20441	--	7361	Organoheterocyclic compounds	Heteroaromatic compounds	16148.68	27284.47	19884.69	32785.66	26335.14	16470.83	85696.51	92374.27	78411.26	105406.8	124983.13	87075.86	27283.27	25789.94	27178.96
MW0121770	6-(Difluoromethoxy)-1H-benzimidazole-2-thiol	C8H6F2N2OS	260.988	216.0169	0.6345	0.7821	MS1	97963-62-7	--	--	--	5064774	Organoheterocyclic compounds	Benzimidazoles	3167.67	1715.6	2534.88	3358.0	2186.74	1527.46	2874.14	2111.65	2315.89	2021.09	976.42	2016.28	2312.26	2156.57	1923.97
MW0114573	Haploperoside E	C28H38O17	710.2261	646.2109	0.6238	2.3108	MS1	97938-29-9	--	--	--	21607628	Organic oxygen compounds	Organooxygen compounds	4072.03	2524.18	3479.09	2287.94	678.22	3042.89	9.0	9.0	9.0	9.0	9.0	9.0	4141.11	2960.48	3856.99
MW0154391	N-Ethylmaleimide-S-glutathione	C16H22N4O8S	469.0805	430.1158	0.5947	3.0129	MS1	97908-43-5	--	C11370	--	443150	Organic acids and derivatives	Carboxylic acids and derivatives	7767.77	11015.08	8050.14	7999.29	8871.94	9708.1	9.0	166.15	9.0	139.88	9.0	9.0	7006.12	6219.16	9314.71
MW0123740	Dithiopyr	C15H16F5NO2S2	515.9302	401.0543	0.5959	12.2147	MS1	97886-45-8	--	C18826	--	91757	Organoheterocyclic compounds	Pyridines and derivatives	28726.6	30939.67	27361.43	24967.36	26900.17	29601.53	28803.36	22864.74	24861.61	27447.91	26177.21	26589.03	27885.29	27194.36	26043.49
MW0157095	Sodium 3-ethyl-7-isopropyl-1-azulenesulfonate	C15H17O3S.Na	414.9546	300.0796	0.8996	12.2064	MS1	97683-31-3	--	C13414	--	23663963	Hydrocarbons	Unsaturated hydrocarbons	2058778.44	2048485.9	2022264.12	2003045.14	2038482.86	2005408.73	2028702.94	1999791.47	2004601.86	2009950.84	2020062.31	2031946.14	2082587.84	2030782.85	2012878.14
MW0000302	Irinotecan	C33H38N4O6	625.243	586.2791	0.6189	2.153	MS1	97682-44-5	HMDB0014900	C16641	--	60838	Alkaloids and derivatives	Camptothecins	4411.7	3321.79	4557.48	4125.62	2932.54	4047.87	144.71	283.79	207.06	9.0	164.37	399.65	4442.99	3337.27	3180.78
MEDL01780	Lucidenic Acid D1	C27H34O7	488.2646	470.2305	0.8811	7.8194	MS1	97653-95-7	HMDB0038199	-	--	14109376	Others	Others	6355.26	4707.88	1692.66	5281.56	8377.29	4929.27	7430.85	7637.52	6541.93	7945.5	8389.24	4275.47	5743.68	4962.19	5711.61
MW0103935	(4-Oxo-1,2,3-benzotriazin-3(4H)-yl)acetic acid	C9H7N3O3	281.9681	205.0487	0.6325	1.2556	MS1	97609-01-3	--	--	--	4519512	Organic acids and derivatives	Carboxylic acids and derivatives	27490.62	28556.56	22070.86	16613.33	21817.87	18719.63	8887.03	11274.92	4050.9	1820.18	3052.75	2209.82	16046.76	18174.2	14994.8
MW0141213	10-Carboxy-13-deoxycarminomycin;D 788-1	C27H29NO11	607.19	543.1741	0.6473	3.2164	MS1	97583-07-8	--	C12427	--	126779	Phenylpropanoids and polyketides	Anthracyclines	17476.97	18573.88	17044.5	17681.98	16514.07	17269.04	19527.15	19970.13	18609.56	18056.06	17476.78	19195.98	20134.34	18581.97	18602.04
MW0139257	Pectenotoxin 1;PTX 1	C47H70O15	847.4754	874.4715	0.6834	0.7234	MS1	97564-90-4	HMDB0033490	C16871	--	6437860	Phenylpropanoids and polyketides	Macrolides and analogues	1889.53	713.83	1344.87	416.92	1303.82	525.27	2624.46	735.26	1681.08	885.59	1140.43	1227.66	961.87	898.13	926.19
MW0123274	Ceftibuten	C15H14N4O6S2	843.0628	410.0355	0.5594	0.9566	MS1	97519-39-6	HMDB0015485	C08117	--	5282242	Organoheterocyclic compounds	Lactams	2164.1	2543.81	1813.41	2841.13	2271.89	1298.19	2083.59	761.05	1360.4	1840.28	1112.35	1994.91	1965.31	2427.4	2456.51
MW0103477	alpha-Ribazole-5'-phosphate	C14H19N2O7P	381.0844	358.093	0.9412	2.3607	MS1	975-91-7	HMDB0003882	C04778	--	444941	Nucleosides, nucleotides, and analogues	Benzimidazole ribonucleosides and ribonucleotides	9.0	613.02	541.96	9.0	703.48	1401.7	43422.79	36940.52	39475.01	48733.48	47929.48	44172.82	13117.21	16416.49	10889.41
MW0126376	Quinelorane	C14H22N4	269.17400000000004	246.1844	0.6313	4.9784	MS1	97466-90-5	--	--	--	57242	Organoheterocyclic compounds	Diazanaphthalenes	29314.52	28579.25	24822.66	27113.93	28724.75	25639.14	27740.41	32480.91	28434.11	26377.87	24877.08	26137.91	29259.76	26038.18	24029.67
MW0126826	Topiramate	C12H21NO8S	403.1146	339.0988	0.6474	2.2457	MS1	97240-79-4	HMDB0005034	--	--	44309678	Organoheterocyclic compounds	Dioxolopyrans	5897.54	4558.19	8018.02	7908.51	8106.86	7818.55	9.0	9.0	9.0	9.0	9.0	9.0	5219.03	5762.15	7184.53
MW0155560	Picfeltarraenin IA	C41H62O13	727.4046	762.419	0.6242	9.8799	MS1	97230-47-2	--	--	--	91884878	Lipids and lipid-like molecules	Steroids and steroid derivatives	1028.6	1025.26	667.49	1610.82	1477.67	700.87	1739.67	1197.99	2063.17	2854.83	2159.95	3483.98	1477.3	1460.71	1644.51
MW0148886	Elloramycin A	C32H36O15	702.2389	660.2054	0.6369	1.3304	MS1	97218-42-3	--	C12381	--	10009567	Benzenoids	Naphthacenes	7884.84	6580.05	14334.87	6922.9	5880.43	5824.31	9.0	123.06	9.0	9.0	183.92	9.0	5156.7	4714.65	4246.27
MW0117700	2-(Ethylthio)-5-methoxy-1H-benzimidazole	C10H12N2OS	209.0749	208.067	0.7479	4.0680000000000005	MS1	97148-48-6	--	--	--	126266	Organoheterocyclic compounds	Benzimidazoles	1061.83	872.03	1047.25	2851.26	4507.44	3081.51	1222.94	185.48	640.1	2356.89	4100.91	3904.63	12157.58	11020.2	6721.64
MEDP0843	Ethyl isobutyrate	C6H12O2	81.0697	116.0837	0.8928	12.1233	MS1	97-62-1	HMDB0031248	-	--	7342	Aldehyde,Ketones,Esters	Esters	28272.59	26545.52	23626.22	24626.05	24104.98	29711.97	24887.18	29770.8	22009.85	21037.83	23750.65	23345.01	23207.54	23572.31	20790.45
ZINC1843030	D00121	C4H6N4O3	176.1504	158.11700000000002	0.6097	6.6811	MS1	97-59-6	-	C01551	--	439713	Organoheterocyclic compounds	Azolidines	26260.43	34942.65	42640.55	40584.13	45216.23	23415.43	34529.34	35822.39	32930.08	39429.36	32475.49	29306.74	29475.24	31599.47	35498.27
MW0005934	Acetarsol	C8H10AsNO5	572.9436	274.9775	0.8634	12.2064	MS1	97-44-9	--	D07110	--	1985	Benzenoids	Benzene and substituted derivatives	695797.1	690911.72	690091.78	675984.68	688766.06	679889.23	689143.58	677897.81	677550.13	684568.05	678037.91	685415.0	708277.97	691507.49	685780.03
MW0106405	Dichlofenthion	C10H13Cl2O3PS	358.93699999999995	313.97	0.5143	12.2319	MS2-Search-DB	97-17-6	--	C18398	--	7328	Organic acids and derivatives	Organic thiophosphoric acids and derivatives	133292.55	135884.66	143867.67	145408.63	143088.51	147983.46	121315.66	125854.91	129503.9	136723.26	116703.69	120745.12	157017.58	126073.67	128708.47
MW0055102	Momordin Ic	C41H64O13	828.4473	764.4347	0.5358	3.505	MS1	96990-18-0	--	--	--	176596	Lipids and lipid-like molecules	Prenol lipids	9814.81	13677.68	5381.89	8804.66	12293.44	5470.04	9.0	308.69	126.45	138.15	131.67	159.72	3404.15	4547.23	4195.96
MW0118996	3-(2-Thienyl)-1H-pyrazol-5-amine	C7H7N3S	130.0205	165.0361	0.5266	1.3553	MS1	96799-03-0	--	--	--	523184	Organoheterocyclic compounds	Imidolactams	27989.64	30584.46	10034.93	14271.81	26679.33	12984.08	9.0	9.0	9.0	205.75	13794.73	15399.32	14933.35	13525.1	11595.68
MW0106578	Ectoine	C6H10N2O2	107.06	142.0742	0.6265	2.2943	MS1	96702-03-3	--	C06231	--	126041	--	--	9607.82	9145.4	9694.08	5742.58	9149.66	7760.24	480.96	1508.75	883.12	1034.28	2391.31	2907.05	5205.05	6898.89	7250.04
MW0148193	Decuroside III	C26H34O14	515.1432	570.1949	0.7251	0.9233	MS1	96638-81-2	--	C09257	--	442125	Phenylpropanoids and polyketides	Coumarins and derivatives	10474.95	5811.34	7201.38	4402.06	6140.71	4373.52	11631.27	15905.96	25936.39	26849.01	21236.87	19831.8	11004.69	11444.24	12159.02
MW0125942	Ocinaplon	C17H11N5O	357.0744	301.0964	0.7116	1.4659	MS1	96604-21-6	--	--	--	216456	Organoheterocyclic compounds	Pyrazolopyrimidines	9.0	9.0	9.0	389.16	596.82	422.27	38929.14	32332.17	14858.18	16149.94	23793.75	16200.05	3608.38	4625.07	4008.34
MW0116443	1-(4-Iodophenyl)piperazine	C10H13IN2	599.0139	288.0123	0.6457	0.7073	MS1	96530-59-5	--	--	--	4147845	Organoheterocyclic compounds	Diazinanes	4542.52	4926.62	3648.15	3479.63	4600.85	4303.71	5138.64	3216.03	4700.52	6102.66	6152.48	4897.73	5984.54	4814.94	3291.87
MW0009085	Nifuroxazide	C12H9N3O5	293.0884	275.0542	0.6296	1.3059	MS1	965-52-6	--	D07111	--	5337997	Benzenoids	Benzene and substituted derivatives	24873.98	16008.52	36198.45	24156.81	25031.89	24029.0	9.0	9.0	9.0	9.0	9.0	9.0	13308.16	12382.33	7926.83
MW0009902	Thenylchlor	C16H18ClNO2S	647.1561	323.0747	0.875	1.3886	MS1	96491-05-3	--	C10959	--	443036	Benzenoids	Benzene and substituted derivatives	8093.71	7680.59	6466.23	6845.15	7282.88	7244.89	244.36	9.0	1606.95	718.68	132.68	634.67	4941.57	4741.9	4432.71
MW0123520	Dehydrofelodipine	C18H17Cl2NO4	457.9719	381.0535	0.6027	2.5767	MS1	96382-71-7	HMDB0061029	--	--	62970	Organoheterocyclic compounds	Pyridines and derivatives	11248.63	9271.01	11484.37	9329.16	7609.1	8708.55	9.0	137.95	323.95	9.0	9.0	9.0	10470.59	6543.32	6890.92
MW0011421	(5α)-Androst-2-en-17-one	C19H28O	387.0891	272.214	0.6453	1.3387	MS1	963-75-7	--	--	--	101928	Lipids and lipid-like molecules	Steroids and steroid derivatives	9566.76	10365.9	11552.35	9121.49	9304.26	9700.38	30459.85	7921.95	10712.21	8219.45	5204.97	5652.15	10160.55	10265.5	8751.67
MW0154876	Pancratistatin	C14H15NO8	348.0697	325.0798	0.6804	3.0463	MS1	96203-70-2	--	C08535	--	441597	Alkaloids and derivatives	Amaryllidaceae alkaloids	94028.93	75193.34	62116.62	58339.93	92205.59	52700.25	84378.68	64490.24	75565.18	65768.46	73002.32	58781.57	70009.96	71782.37	75126.95
MEDP1606	Deoxyguanosine	C10H13N5O4	269.1071	267.0968	0.9968	1.7541	MS2-MetDNA	961-07-9	HMDB0000085	C00330	--	135398592	Nucleotide And Its metabolomics	Nucleotide And Its metabolomics	1624325.1	1894970.24	1825354.36	1060346.0	1725024.99	1441037.05	3370727.87	3130550.53	2664329.35	2474320.86	2477777.71	1916580.39	2235286.98	2125622.99	2073271.19
MW0115415	Tri(propylene glycol) propyl ether	C12H26O4	311.103	234.1831	0.7432	6.0995	MS1	96077-04-2	--	--	--	528429	Organic oxygen compounds	Organooxygen compounds	4634.45	5241.0	3060.46	4601.09	6042.0	3773.68	9.0	9.0	9.0	9.0	9.0	9.0	3143.61	2834.52	3269.39
MW0106358	Daprodustat	C19H27N3O6	350.2068	393.19	0.9421	3.3327	MS1	960539-70-2	--	--	--	91617630	Organic acids and derivatives	Carboxylic acids and derivatives	17914.4	13764.35	25459.1	15887.14	14428.79	18920.5	2642.49	4359.68	9946.21	8547.31	7507.96	7946.85	12663.37	11523.63	12173.16
MW0143673	5-Nitrosalicylate;2-Hydroxy-5-nitrobenzoate	C7H5NO5	206.0067	183.0168	0.6054	0.807	MS1	96-97-9	--	C19789	--	7318	Benzenoids	Benzene and substituted derivatives	1448.85	916.53	682.55	1247.04	346.48	1398.77	1719.34	1238.15	952.22	1463.35	738.74	1438.2	1135.52	1231.12	1178.76
MW0138443	Iopanoic acid	C11H12I3NO2	637.7536	570.8002	0.6452	2.7262	MS1	96-83-3	--	C08217	--	3735	Phenylpropanoids and polyketides	Phenylpropanoic acids	142.38	345.36	9.0	1215.67	822.81	138.64	505.19	265.05	365.28	1218.42	935.65	593.89	1095.26	1149.67	768.34
MEDN0747	2,4-Di-tert-butylphenol	C14H22O	253.1945	206.1671	0.598	7.9523	MS1	96-76-4	HMDB000013816	-	--	7311	Benzene and substituted derivatives	Phenolics	11674.11	8867.01	11066.74	7489.74	9292.0	11463.02	7319.92	7273.64	11242.83	8113.39	9178.65	8297.55	12397.07	9701.62	9133.37
MW0141156	1,3-Dichloro-2-propanol	C3H6Cl2O	174.9928	127.9796	0.6199	1.3806	MS1	96-23-1	--	C14399	--	7289	Organohalogen compounds	Halohydrins	22635.56	26480.85	40599.91	40508.02	24743.63	43125.02	14072.03	38738.94	59358.77	45710.46	49898.61	44929.45	30346.69	34348.52	48130.86
MW0156204	Pterostilbene Phosphate	C16H17O6P	281.0303	336.0763	0.653	4.3351	MS1	959699-21-9	--	--	--	--	--	--	9.0	9.0	9.0	229.18	9.0	9.0	9.0	9.0	9.0	9.0	9.0	9.0	1924.42	2456.87	3337.19
MW0117869	2,4(1H,3H)-Quinazolinedione, 8-iodo-	C8H5IN2O2	593.914	287.9396	0.6006	12.2147	MS1	959236-79-4	--	--	--	34176109	Organoheterocyclic compounds	Diazanaphthalenes	21973.42	21356.28	20313.83	21272.66	20445.22	19315.72	19360.64	19289.15	18170.18	19418.48	19900.35	19183.02	21456.43	20052.83	19561.85
MW0057013	PC(18:1(9Z)/14:0)	C40H78NO8P	704.5222	731.5465	0.8935	8.0128	MS1	95896-56-3	HMDB0008097	--	--	24778931	Lipids and lipid-like molecules	Glycerophospholipids	55581.59	54613.1	50041.75	54648.73	59030.55	89294.08	95220.1	109534.68	179495.25	37169.8	36307.1	62230.53	72796.98	81827.17	74276.79
MW0012026	10-Pyrene-PC	C50H76NO8P	814.5160000000001	849.5309	0.8645	3.4657	MS1	95864-17-8	--	--	--	196328	--	--	3845.1	1828.74	2915.85	1795.45	2153.88	2147.97	2762.65	1180.75	3735.09	1903.39	1487.23	2518.18	2436.07	2324.64	1843.68
MEDN0422	2'-Deoxyadenosine	C10H13N5O3	274.0908	251.102	0.9354	2.2361	MS2-MetDNA	958-09-8	HMDB0000101	C00559	--	13730	Nucleotide And Its metabolomics	Nucleotide and Its metabolomics	355730.58	310071.15	469360.44	415826.02	357693.72	342764.3	9.0	468.67	218.65	245.12	9.0	205.79	142566.95	156907.82	172743.69
MW0009618	Pyriproxyfen	C20H19NO3	665.2622	321.1365	0.6481	10.0461	MS1	95737-68-1	--	D08455	--	91753	Benzenoids	Benzene and substituted derivatives	3033.92	2255.94	1884.89	2332.84	2354.34	1352.83	4029.04	2672.5	2427.99	2130.92	3552.41	1473.95	2710.63	2639.1	2553.89
MW0001073	1-(2-Bromophenylsulfonyl)-3,5-dimethyl-1H-pyrazole	C11H11BrN2O2S	390.8915	313.9725	0.6439	1.0812	MS1	957120-77-3	--	--	--	26369993	Benzenoids	Benzene and substituted derivatives	5571.07	8669.48	8200.73	7564.9	7931.97	6234.4	14208.44	11180.17	11848.65	9771.9	6582.88	7325.29	11157.36	7767.67	11803.58
MW0001836	2-(3-Bromophenyl)-5-butyl-1,3,4-oxadiazole	C12H13BrN2O	344.0367	280.0211	0.6348	2.859	MS1	957065-94-0	--	--	--	26966999	Benzenoids	Benzene and substituted derivatives	19108.47	28211.13	6703.0	11033.82	29708.58	8944.73	12451.98	29875.35	3594.04	3310.14	3599.61	3400.78	16390.83	18131.17	21230.37
MW0119021	3-(4-Bromo-1H-pyrazol-1-yl)-6-chloropyridazine	C7H4BrClN4	334.8492	257.9308	0.5932	12.2188	MS1	957035-33-5	--	--	--	26369847	Organoheterocyclic compounds	Diazines	6367.67	3962.89	5961.5	6203.51	7109.56	5149.38	5235.05	5054.0	4939.25	3886.37	4205.08	4872.32	7037.14	4473.79	4262.43
MW0156210	Pulcherriminic acid;2,5-Dihydroxy-3,6-bis(2-methylpropyl)pyrazine bis-N-oxide	C12H20N2O4	303.1553	256.1423	0.635	2.1945	MS1	957-86-8	--	C20515	--	3083664	Organoheterocyclic compounds	Diazines	5554.18	5444.49	2623.81	4179.55	5745.42	4318.92	9.0	9.0	9.0	9.0	9.0	9.0	2365.69	2278.17	3612.52
MW0103949	(7R)-7-Aminocephalosporanic acid	C10H12N2O5S	336.0625	272.0467	0.6486	3.2248	MS1	957-68-6	--	--	--	7058093	Organic acids and derivatives	Carboxylic acids and derivatives	2903.7	3855.2	5090.18	4363.23	4710.71	2970.62	4904.49	3673.15	1295.77	3970.66	4712.58	2380.0	4725.62	2849.98	3683.54
MW0138115	Ethyl 4-[(dimethylamino)methyl]-5-hydroxy-2-phenyl-1-benzofuran-3-carboxylate	C20H21NO4	384.1181	339.1471	0.6267	0.8236	MS1	95696-19-8	--	--	--	44666783	Phenylpropanoids and polyketides	2-arylbenzofuran flavonoids	507.1	406.46	147.09	326.65	9.0	208.03	1033.84	1090.14	829.59	304.88	1160.69	242.98	860.67	1001.16	793.32
MW0103349	2'-Deoxyinosine triphosphate	C10H15N4O13P3	582.964	491.9849	0.5177	7.5206	MS1	95648-77-4	HMDB0003537	C01345	--	135398616	Nucleosides, nucleotides, and analogues	Purine nucleotides	5081.25	4499.48	4691.28	3726.79	4680.92	4758.75	4325.31	3598.39	4958.74	4338.65	4937.47	4661.98	5682.41	5097.67	4092.84
MW0007128	Fenoxaprop	C16H12ClNO5	372.0	333.0404	0.5046	1.9951	MS1	95617-09-7	--	--	--	86134	Benzenoids	Benzene and substituted derivatives	25888.24	25333.61	24632.71	35803.94	22783.82	35198.7	9.0	208.31	9.0	9.0	275.16	289.93	16182.76	14357.14	16732.71
MW0118898	2-Thiobarbituric acid	C4H4N2O2S	145.0071	143.9993	0.6113	12.9458	MS1	956086-95-6	--	--	--	1268265	Organoheterocyclic compounds	Diazines	652231.74	606323.36	569394.07	625832.03	585526.05	460656.5	540188.66	613313.16	502628.69	539893.24	576284.27	532535.15	869289.69	624938.9	525876.78
MW0001981	2-(Acetylamino)-3-methyl-5-nitrobenzoic acid	C10H10N2O5	239.0663	238.05900000000003	0.6492	3.6443	MS1	95541-19-8	--	--	--	4026732	Benzenoids	Benzene and substituted derivatives	1196.01	631.18	9.0	434.87	576.0	1237.26	9.0	9.0	9.0	9.0	342.33	9.0	4137.07	5071.51	5631.14
MW0117809	2,3-Dibromopyrazine	C4H2Br2N2	274.8271	235.8585	0.7214	12.222999999999999	MS1	95538-03-7	--	--	--	13867572	Organoheterocyclic compounds	Diazines	5901.43	4911.15	6314.95	5339.97	3495.78	4940.66	4311.44	3820.5	5368.59	4827.62	3971.63	3778.09	5096.81	3859.96	3643.21
MW0012820	1-Hexadecyl-2-(9Z-octadecenoyl)-sn-glycero-3-phosphocholine	C42H84NO7P	614.5684	745.5985	0.5137	11.1678	MS1	95403-34-2	--	--	--	24779266	Lipids and lipid-like molecules	Glycerophospholipids	234.53	323.72	9.0	9.0	180.47	9.0	179.95	9.0	9.0	133.76	396.61	9.0	898.17	506.2	911.9
MW0104981	3-Amino-N-(4-fluoro-2-methylphenyl)propanamide	C10H13FN2O	241.0726	196.1012	0.6389	2.3107	MS1	953891-00-4	--	--	--	16788158	Organic acids and derivatives	Carboxylic acids and derivatives	3157596.64	3055482.48	2787694.48	2573029.57	3041801.28	2321053.13	3694.27	2817.65	2969.37	6480.56	5427.53	6089.31	2086553.27	1929271.84	1903933.42
MW0003829	3-Amino-N-(4-fluorophenyl)benzenesulfonamide	C12H11FN2O2S	305.0181	266.0525	0.7212	1.3179	MS1	953717-92-5	--	--	--	16784902	Benzenoids	Benzene and substituted derivatives	1581.87	967.6	1034.17	10821.29	5361.75	7550.11	2280.98	914.39	2143.21	54092.77	53923.45	28947.7	9103.42	6772.56	10924.94
MW0115910	(3S,4R)-3-Benzyl-1-methyl-4-piperidinylamine	C13H20N2	246.1963	204.1626	0.6351	5.8087	MS1	952480-26-1	--	--	--	28064061	Organoheterocyclic compounds	Piperidines	20084.54	21787.65	20270.81	23329.69	22789.8	22623.6	21236.96	24122.93	20730.79	25054.9	27188.6	24171.13	22311.73	25783.38	24637.3
MW0006094	Atovaquone	C22H19ClO3	408.1362	366.1023	0.6431	3.2164	MS1	95233-18-4	HMDB0015249	C06835	--	74989	Benzenoids	Naphthalenes	83770.28	83362.73	82973.95	80794.66	74512.46	80161.75	86044.87	87067.63	87533.58	86107.01	83444.87	88844.06	92921.72	85206.48	84850.63
MW0118272	2-Amino-6-methyl-4,5,6,7-tetrahydro-1-benzothiophene-3-carboxamide	C10H14N2OS	249.0538	210.0827	0.6742	1.1228	MS1	95211-68-0	--	--	--	2852749	Organoheterocyclic compounds	Thiophenes	332949.0	296885.32	390906.39	307317.77	286353.44	511736.79	285441.65	392091.42	630920.0	381703.99	298495.37	372945.88	362951.9	354508.47	352173.74
MW0008913	N-Benzyl-3-bromo-5-(trifluoromethyl)benzenesulfonamide	C14H11BrF3NO2S	786.9441	392.9646	0.6505	0.6990000000000001	MS1	951885-22-6	--	--	--	26986209	Benzenoids	Benzene and substituted derivatives	29486.17	24125.52	31901.95	33642.24	36982.06	27628.41	38976.24	41025.97	39630.25	52027.76	47832.48	49776.63	41323.2	37561.11	34238.04
MW0008519	N-(Furan-2-ylmethyl) 3-bromo-5-trifluoromethylbenzenesulfonamide	C12H9BrF3NO3S	783.9206	382.9439	0.6096	0.7156	MS1	951884-84-7	--	--	--	26986220	Benzenoids	Benzene and substituted derivatives	1358.72	2257.9	3540.95	2793.28	898.26	2610.44	1791.12	2262.88	2738.46	2571.11	2007.22	2060.81	1789.64	2522.92	1699.63
MW0009055	N-Ethyl 3-bromo-5-trifluoromethylbenzenesulfonamide	C9H9BrF3NO2S	662.9047	330.9489	0.6266	0.7239	MS1	951884-79-0	--	--	--	26986217	Benzenoids	Benzene and substituted derivatives	158177.84	157167.95	156099.31	146857.16	155458.2	158901.19	141609.73	146474.38	162145.0	130936.35	122944.18	136310.29	157607.17	148687.59	143923.53
MW0127385	6-Chloro-4-(N-cyclopropylamino)-2-(methylthio)pyrimidine	C8H10ClN3S	329.9032	215.0284	0.6359	0.6990000000000001	MS1	951884-05-2	--	--	--	26370018	Organosulfur compounds	Thioethers	5067.21	3857.92	4997.37	4210.57	4796.3	4118.44	4524.22	3971.29	4352.23	4616.99	3753.15	4442.8	3616.98	4483.12	4723.16
MW0119096	3-(6-Fluoro-1H-indol-1-yl)propanoic acid	C11H10FNO2	208.0827	207.0696	0.9731	1.4135	MS1	951626-41-8	--	--	--	17571587	Organoheterocyclic compounds	Indoles and derivatives	71869.45	89366.7	33397.17	267435.33	72006.83	221681.45	9.0	9.0	9.0	9.0	9.0	9.0	89588.18	85864.98	94952.9
MW0002764	2-Bromo-4,6-difluorobenzenesulfonamide	C6H4BrF2NO2S	337.8662	270.9114	0.5392	0.7031	MS1	951624-79-6	--	--	--	16793741	Benzenoids	Benzene and substituted derivatives	1628.94	2744.44	1462.07	692.75	1359.44	1407.73	1016.54	1546.4	1155.2	743.72	188.86	913.13	1145.1	1292.83	1311.05
MW0103351	2'-Deoxyuridine	C9H12N2O5	495.1124	228.0746	0.6473	0.7073	MS1	951-78-0	HMDB0000012	C00526	--	13712	Nucleosides, nucleotides, and analogues	Pyrimidine nucleosides	2732.0	1023.49	1987.74	2068.93	1839.03	1559.63	3230.95	3133.49	2058.9	1882.21	3237.71	1802.69	2390.05	2464.4	2502.18
MW0157377	Teleocidin B-1;(4S,7S,10S,13R)-13-Ethenyl-1,3,4,5,7,8,10,11,12,13-decahydro-4-(hydroxymethyl)-8,10,13-trimethyl-7,10-diisopropyl-6H-benzo[g][1,4]diazonino[7,6,5-cd]indol-6-one	C28H41N3O2	920.6775	451.3199	0.5285	8.0686	MS1	95044-71-6	--	C05150	--	185384	Organic acids and derivatives	Carboxylic acids and derivatives	27984.91	19672.13	35510.57	20626.19	14161.37	16867.06	10507.72	10236.3	6952.32	7296.95	4968.13	8016.03	16513.12	16877.82	19394.18
MW0006466	Calmidazolium cation	C31H23Cl6N2O	763.8696	648.9942	0.6333	8.3843	MS1	95013-41-5	--	--	--	2531	Benzenoids	Benzene and substituted derivatives	4369.26	3845.16	3956.26	4309.86	4183.67	3966.57	3857.36	4133.87	3876.76	4755.01	3705.61	4052.98	5007.81	4826.39	4463.48
MW0002416	2,6-Di-tert-butyl-4-mercaptophenol	C14H22OS	277.1042	238.1391	0.9488	2.4936	MS1	950-59-4	--	--	--	70370	Benzenoids	Benzene and substituted derivatives	6220.2	345.05	2543.84	8128.21	3355.61	3813.77	9174.4	6004.76	9.0	829.78	2337.82	5076.62	44429.32	52708.75	64071.11
MW0002728	2-Aminophenol	C6H7NO	92.0495	109.0528	0.6494	1.2224	MS1	95-55-6	--	C01987	--	5801	Benzenoids	Benzene and substituted derivatives	12313.48	6933.67	24418.09	7923.7	8848.43	16159.24	9.0	9.0	328.7	237.86	558.46	9.0	9588.05	9964.73	8745.45
MW0053905	Hexanamide, N-[(1S,2R,3E)-2-hydroxy-1-(hydroxymethyl)-3-heptadecen-1-yl]-6-[(7-nitro-2,1,3-benzoxadiazol-4-yl)amino]-	C30H49N5O6	620.3445	575.3683	0.5612	10.4449	MS2-Search-DB	94885-02-6	--	--	--	16219783	Lipids and lipid-like molecules	Sphingolipids	360.99	192.76	9.0	9.0	1754.22	592.98	9.0	1020.74	595.17	9.0	97883.02	9.0	19274.17	13571.36	16955.06
MW0118029	2,6-Dichloroquinoline-3-carbonitrile	C10H4Cl2N2	444.9566	221.9752	0.5820000000000001	0.6907	MS1	948291-61-0	--	--	--	17039806	Organoheterocyclic compounds	Quinolines and derivatives	21513.23	14965.38	20960.4	22519.51	25176.99	18259.92	27627.17	26780.4	23761.11	38968.91	29440.27	29866.63	24854.85	24001.08	24779.29
MEDL02607	Isolicoflavonol	C20H18O6	399.0817	354.1104	0.6452	8.5007	MS1	94805-83-1	HMDB0037249	-	--	5318585	Flavonoids	Flavonols	130.6	9.0	9.0	9.0	9.0	9.0	9.0	9.0	9.0	9.0	9.0	174.79	2252.5	2817.58	3341.43
MW0006485	Carbamic acid, N-methyl-N-[[3-(4-pyridinyl)phenyl]methyl]-, 4'-(aminocarbonyl)[1,1'-biphenyl]-4-yl ester	C27H23N3O3	438.1811	437.1739	0.637	1.7957	MS1	947669-91-2	--	--	--	17759121	Benzenoids	Benzene and substituted derivatives	29751.53	29416.47	22066.18	26803.74	31769.92	21789.91	9.0	225.34	9.0	9.0	9.0	220.59	13289.18	12562.91	11681.6
MW0116267	1-(2,2,2-Trifluoroethyl)-1H-pyrazol-3-amine	C5H6F3N3	130.0384	165.0514	0.5823	2.1945	MS1	947179-47-7	--	--	--	19576777	Organoheterocyclic compounds	Imidolactams	3407.74	13901.27	15315.34	10588.32	11082.68	16133.78	28341.75	28991.11	33901.61	35080.45	31820.07	28900.22	23210.9	21344.91	22888.57
MW0006588	Cinosulfuron	C15H19N5O7S	490.0199	413.1005	0.6287	0.7654	MS1	94593-91-6	--	C18818	--	92420	Benzenoids	Benzene and substituted derivatives	1421.55	2649.19	2486.87	2471.8	2800.23	2125.21	3152.87	2899.91	2733.71	3950.76	4620.3	3858.66	1999.12	2759.08	2507.67
MW0119875	4-(3-Bromopyrazolo[1,5-a]pyrimidin-6-yl)phenol	C12H8BrN3O	289.9978	288.9851	0.5201	1.9958	MS1	945376-95-4	--	--	--	52947893	Organoheterocyclic compounds	Diazines	21945.07	19478.1	19737.03	27788.27	19088.18	31454.75	9.0	554.28	530.74	751.68	9.0	9.0	11182.26	9524.55	15280.7
MW0105073	3-Isoxazolecarboxamide, N,N-dicyclohexyl-5-cyclopropyl-	C19H28N2O2	655.4205	316.2151	0.5981	3.8812	MS1	945128-26-7	--	--	--	17253208	Organic acids and derivatives	Carboxylic acids and derivatives	3711.59	1813.92	2205.88	1131.84	2763.9	1439.87	1148.46	1024.26	2369.01	1972.98	995.32	1161.61	1668.84	1497.28	1842.08
MW0119647	3-Iodo-1H-pyrrolo[2,3-b]pyridine-5-carboxylic acid methyl ester	C9H7IN2O2	621.9432	301.9552	0.5941	0.7571	MS1	944937-30-8	--	--	--	24229255	Organoheterocyclic compounds	Pyrrolopyridines	7995.43	6186.76	9149.91	5223.06	5957.86	7899.63	5293.5	5573.0	6069.24	4113.1	4181.83	4235.59	5461.38	5311.12	5780.28
MW0009613	Pyridazine, 3-[4-(2-chloro-5-fluorophenoxy)-1-piperidinyl]-6-(5-methyl-1,3,4-oxadiazol-2-yl)-	C18H17ClFN5O2	801.2002	389.1055	0.6472	2.3026	MS1	944808-88-2	--	--	--	16732433	Benzenoids	Phenol ethers	26712.68	24236.38	24032.92	24319.78	25524.37	22064.79	9.0	9.0	9.0	9.0	9.0	9.0	20971.21	19313.13	18254.13
MW0154943	Pavoninin 1	C37H59NO9	706.3919999999999	661.419	0.5768	7.8875	MS1	94426-01-4	--	C16998	--	21725054	Lipids and lipid-like molecules	Steroids and steroid derivatives	791.14	890.6	963.08	1244.68	1167.79	2007.2	197.52	451.67	511.08	523.94	985.45	595.29	1429.94	1145.79	1572.81
MEDP1857	Eicosanoyl-EA	C22H45NO2	356.3522	355.345	0.6970000000000001	7.4325	MS2-Search-DB	94421-69-9	-	-	--	3787294	Organic acid And Its derivatives	Organicacid and Its derivatives	479399.42	438300.68	175496.53	191550.88	395310.39	179459.69	252241.02	123512.01	614450.9	381088.25	229114.85	390551.76	172228.07	158910.64	163123.69
MEDP1163	Palmitoyl-EA	C18H35NO2	337.2739	297.2668	0.8533	8.2182	MS1	94421-67-7	-	-	--	4671	Alcohol and amines	Amines	332266.91	394978.63	427830.54	296871.34	375735.34	295381.26	591808.28	664948.92	414288.85	472978.21	583337.83	548760.9	460288.37	436405.28	440260.42
MEDN0273	1,3-Dimethyluric Acid	C7H8N4O3	161.0462	196.06	0.6456	1.2307	MS1	944-73-0	HMDB0001857	-	--	70346	Amino acid and Its metabolomics	Amino acid derivatives	28023.15	24753.97	37309.16	14224.63	21397.65	32258.73	9.0	9.0	3709.37	1050.39	17417.57	545.86	24758.05	37852.32	22162.84
MW0122318	7-(Chloromethyl)-2-methyl-5H-[1,3]thiazolo[3,2-a]pyrimidin-5-one	C8H7ClN2OS	280.9501	213.9968	0.6499	0.6907	MS1	943656-55-1	--	--	--	17604716	Organoheterocyclic compounds	Diazines	54773.35	36574.7	61663.74	59654.13	62184.14	55090.67	61698.89	62588.06	57491.17	83880.56	63568.7	73278.86	64565.49	57879.41	57104.83
MW0063564	SM(d18:1/24:1(15Z))	C47H93N2O6P	927.5552	812.6771	0.5497	8.7666	MS1	94359-13-4	HMDB0012107	--	--	44260126	Lipids and lipid-like molecules	Sphingolipids	9821.4	8127.06	8090.19	7134.77	8199.1	5862.83	12049.19	12507.99	10262.45	8894.86	10750.85	9505.75	7656.16	8712.69	9150.59
MW0009497	Ponatinib	C29H27F3N6O	579.232	532.2198	0.6196	3.4656	MS1	943319-70-8	HMDB0240214	D09950	--	24826799	Benzenoids	Benzene and substituted derivatives	10654.07	10395.55	10954.23	9153.68	9151.54	9453.32	2277.14	3383.49	862.22	756.56	1935.5	146.67	8989.87	8919.82	9533.22
MW0108709	N-Butylphosphorothioic triamide	C4H14N3PS	214.0774	167.0646	0.6475	0.7322	MS1	94317-64-3	--	--	--	93502	Organic acids and derivatives	Organic thiophosphoric acids and derivatives	40309.9	35836.28	39397.59	34873.68	33815.92	32975.1	33885.97	31279.76	31115.49	28160.56	29078.57	28353.34	35144.48	33660.25	32544.21
MW0104469	2-{2-[2-(Acryloyloxy)-1-methylethoxy]-1-methylethoxy}-1-methylethyl acrylate	C15H24O6	345.1287	300.1573	0.6402	3.3743	MS1	94120-00-0	--	--	--	4128060	Organic acids and derivatives	Carboxylic acids and derivatives	32406.67	41286.77	30794.54	37546.83	55315.39	32017.22	57858.14	59792.36	44307.88	67344.69	80070.07	65526.79	55007.6	51050.31	49149.18
MW0120867	5-(5-Chloro-2,4-dihydroxyphenyl)-N-ethyl-4-(4-methoxyphenyl)-1H-pyrazole-3-carboxamide	C19H18ClN3O4	464.0183	387.0986	0.6054	0.6990000000000001	MS1	940289-57-6	--	--	--	4369536	Organoheterocyclic compounds	Azoles	5062.48	4336.31	5368.56	6992.08	6131.72	3183.5	6055.32	7001.59	5780.17	8460.24	7916.29	6953.07	5920.19	6916.61	5812.14
MW0124689	Lipoamide	C8H15NOS2	206.0673	205.0595	0.9697	2.3856	MS1	940-69-2	HMDB0000962	C00248	--	863	Organoheterocyclic compounds	Dithiolanes	180865.5	249994.39	75962.68	998051.67	180988.25	1142285.63	9.0	9.0	598.99	9.0	9.0	9.0	314357.4	304036.28	300543.11
MW0006315	Benzyl nicotinate	C13H11NO2	444.19199999999995	213.079	0.6434	1.3719999999999999	MS1	94-44-0	--	C12865	--	7191	Benzenoids	Benzene and substituted derivatives	153761.43	131520.43	89399.11	111237.88	133401.5	59929.48	9.0	416.39	2902.34	9.0	9.0	2633.42	62190.96	72933.11	70746.21
MEDN0746	Butylparaben	C11H14O3	195.1016	194.0943	0.6496	5.4265	MS1	94-26-8	HMDB0032575	-	--	7184	Benzene and substituted derivatives	Phenolic acids	41520.25	49887.53	45476.23	43383.63	40169.15	61211.52	16432.7	21697.39	20148.6	13986.15	15801.35	16346.34	31910.86	31226.5	30602.25
MW0006851	Dimethocaine	C16H26N2O2	323.1707	278.1994	0.6494	3.6236	MS1	94-15-5	--	--	--	7177	Benzenoids	Benzene and substituted derivatives	590.21	1919.11	146.13	509.28	1521.65	18894.54	9.0	380.94	160.02	1559.92	934.5	2791.16	2437.07	3174.37	2624.94
MW0000566	(2,4-Dichlorophenoxy)acetic acid, isopropyl ester	C11H12Cl2O3	306.987	262.0164	0.5982	2.5597	MS1	94-11-1	--	--	--	7173	Benzenoids	Benzene and substituted derivatives	60149.14	57570.96	59282.85	54941.63	57427.9	56517.88	211.48	446.27	9.0	9.0	269.08	259.22	51450.25	47893.87	44126.49
ZINC403588	Oxedrine	C9H13NO2	234.1612	167.208	0.6456	8.0021	MS1	94-07-5	-	C01869	--	854067	Benzenoids	Phenols	215.3	659.63	1432.26	237.41	1591.26	2258.54	802.19	1307.31	1053.09	1861.42	1741.19	1158.01	1423.06	1758.48	990.17
MW0120575	4-Iodo-2,3-dihydro-1H-indole	C8H8IN	512.9297	244.9701	0.8917	12.2147	MS1	939759-03-2	--	--	--	16244444	Organoheterocyclic compounds	Indoles and derivatives	86906.7	85286.12	88026.68	81589.81	88344.54	82605.41	87828.18	85728.3	87612.0	88075.42	93802.09	88661.36	88970.99	83074.4	90633.14
MW0115840	(2E)-3-[3-(4-Fluorophenyl)-1-(1-methylethyl)-1H-indol-2-yl]-2-propenal	C20H18FNO	349.1708	307.1372	0.6335	1.9536	MS1	93957-50-7	--	--	--	9926593	Organoheterocyclic compounds	Pyrroles	18391.98	17437.19	16770.3	12268.99	14200.41	12158.73	3997.33	5636.25	4219.57	4806.17	3769.53	4854.74	10610.27	10209.61	11013.84
MW0119896	4-(4-(1H-Indol-3-yl)-3,6-dihydro-1(2H)-pyridinyl)-1H-pyrazolo[3,4-d]pyrimidine	C18H16N6	383.0968	316.1436	0.6364	2.8923	MS1	938869-70-6	--	--	--	16627040	Organoheterocyclic compounds	Indoles and derivatives	18844.87	15390.09	18726.97	11961.26	14674.99	13056.64	142.62	141.52	171.73	163.75	9.0	9.0	3304.99	2162.7	2169.8
MW0123049	Benzenemethanol, 5-[2-[(2R,6S)-2,6-dimethyl-4-morpholinyl]-4-(4-morpholinyl)pyrido[2,3-d]pyrimidin-7-yl]-2-methoxy-, rel-	C25H31N5O4	948.5122	465.2376	0.5514	8.0104	MS1	938440-64-3	--	--	--	16736978	Organoheterocyclic compounds	Pyridines and derivatives	12884.98	11959.84	13725.87	10535.53	9921.02	9862.01	8214.55	11545.51	12486.86	13474.28	9489.22	12821.28	9096.25	9480.34	10070.06
MW0156334	Randainol	C18H18O3	237.1222	282.1256	0.6697	2.2111	MS1	93753-25-4	--	C10878	--	5281866	Benzenoids	Benzene and substituted derivatives	13037.86	8078.29	21947.78	15342.24	8776.37	21206.21	3530.97	6463.95	7955.64	7708.73	1549.52	9174.81	11543.72	9319.23	10224.39
MW0122568	8-Bromo-3-methyl-3,7-dihydro-1H-purine-2,6-dione	C6H5BrN4O2	510.9077	243.9596	0.604	1.1061	MS1	93703-24-3	--	--	--	1548797	Organoheterocyclic compounds	Imidazopyrimidines	1161.02	1711.2	4750.99	4059.52	1837.96	5729.02	1354.39	720.5	184.52	1421.81	1478.29	1215.99	1738.69	2084.0	1889.45
MW0117683	2-(Chloromethyl)-1,3-benzoxazole-5-sulfonamide	C8H7ClN2O3S	70.9576	245.9866	0.6599	1.7292	MS1	936074-39-4	--	--	--	16767386	Organoheterocyclic compounds	Benzoxazoles	1965563.05	1885276.13	617324.1	1985817.21	1788349.32	2090366.81	2945722.34	3111258.63	2173461.76	1804147.37	345349.82	1106827.22	2143235.18	1928862.19	2339276.27
MW0002755	2-Bromo-3,6-difluorobenzaldehyde	C7H3BrF2O	220.9414	219.9335	0.609	0.7156	MS1	934987-26-5	--	--	--	50998399	Benzenoids	Benzene and substituted derivatives	175016.17	167954.82	181361.5	162928.98	169909.78	174365.77	163401.95	158409.32	168099.8	140732.51	136400.17	145321.46	161067.09	163859.21	157897.15
MW0121264	5-Bromo-6-chloro-1H-indole-2-carboxylic acid	C9H5BrClNO2	568.8283	272.9192	0.6187	3.1255	MS1	934660-16-9	--	--	--	70700704	Organoheterocyclic compounds	Indoles and derivatives	15630.97	8208.45	32919.51	14742.27	12227.52	25497.99	1582.56	3058.98	13925.8	7709.76	1788.94	6074.6	12587.42	11629.9	11751.74
MW0120154	4-[5-[(1R)-1-[5-(3-Chlorophenyl)-3-isoxazolyl]ethoxy]-4-methyl-4H-1,2,4-triazol-3-yl]pyridine	C19H16ClN5O2	458.019	381.0993	0.6065	12.1981	MS1	934282-55-0	--	--	--	16041426	Organoheterocyclic compounds	Pyridines and derivatives	8613.76	8849.2	9529.85	9596.88	9785.89	8520.18	8973.6	10860.37	8467.03	9535.0	9940.71	8279.48	9312.96	9065.07	7659.59
MW0147970	Cypmpo	C10H18NO4P	512.2288	247.0973	0.6373	7.6947	MS1	934182-09-9	--	--	--	16046145	Organic acids and derivatives	Organic phosphonic acids and derivatives	2966.93	3609.7	3158.85	3302.29	3188.16	3111.02	5566.56	5679.64	4458.83	3903.38	4562.89	4403.5	2606.5	3528.51	3624.7
MW0010043	Venlafaxine	C17H27NO2	392.079	277.2042	0.6351	2.1787	MS1	93413-69-5	HMDB0061166	C07187	--	5656	Benzenoids	Phenol ethers	3412.31	2214.83	6242.62	5064.21	2592.67	6542.56	2142.19	537.51	458.09	314.73	1192.86	260.11	5557.87	3097.22	3925.78
MW0146343	Asperlicin E	C25H18N4O3	405.1346	422.1379	0.6479	12.115	MS1	93413-05-9	--	C21148	--	146428	Organoheterocyclic compounds	Indoles and derivatives	8100.42	8764.84	9913.58	10401.82	9149.99	11127.2	9754.51	10946.07	10465.43	10603.43	11503.56	11139.46	8886.43	9537.98	9127.48
MW0126308	Pyrazolylpyrrole ERK Inhibitor	C22H15Cl2FN4O2	457.0524	456.0556	0.6562	1.4013	MS1	933786-58-4	--	--	--	135523966	Organoheterocyclic compounds	Azoles	35673.98	39557.27	32570.17	35248.82	38566.62	30300.57	8206.26	6698.13	11154.34	4021.76	4196.52	9331.78	25540.81	22737.09	24611.12
MW0117207	1-Methyl-4-(1-piperazinylsulfonyl)piperazine	C9H20N4O2S	519.2507	248.1307	0.6475	8.3844	MS1	933038-72-3	--	--	--	25312923	Organoheterocyclic compounds	Diazinanes	6233.06	5586.95	7491.69	7742.31	5774.73	6988.13	8975.47	5563.51	6361.49	8575.4	9949.14	8659.26	5886.19	6404.86	6651.25
MW0002120	2,3,5-Trichlorophenol	C6H3Cl3O	160.9122	195.9249	0.5637	12.1067	MS1	933-78-8	--	--	--	13619	Benzenoids	Phenols	10764.3	11900.15	10988.63	9784.01	11689.7	9463.76	9878.03	9110.19	9580.81	10292.83	9524.2	9046.93	11499.57	10404.44	10249.14
MW0116338	1-(2-Hydroxyethyl)-2-imidazolidinethione	C5H10N2OS	191.0223	146.0514	0.6221	2.2708	MS1	932-49-0	--	--	--	2801741	Organoheterocyclic compounds	Azolidines	73228.64	44545.8	74499.97	84668.02	80150.36	93752.99	318658.91	299557.15	240715.33	283386.21	245885.64	229886.72	82056.83	109970.78	126789.14
MW0121862	6-[(3,5-Dimethyl-1-piperidinyl)methyl]-N2,N2-dimethyl-1,3,5-triazine-2,4-diamine	C13H24N6	265.2122	264.2062	0.8003	0.7821	MS1	931069-93-1	--	--	--	17478904	Organoheterocyclic compounds	Triazines	108433.47	111781.63	102256.52	75933.52	73742.01	78605.71	50537.58	45048.23	42305.31	40611.89	37049.87	32982.35	68630.56	69726.12	64184.09
MW0008501	N-(6-Amino-1-butyl-2,4-dioxo-1,2,3,4-tetrahydro-5-pyrimidinyl)-N-methylbenzenesulfonamide	C15H20N4O4S	705.2484	352.1205	0.6474	2.2111	MS1	930952-94-6	--	--	--	17564369	Benzenoids	Benzene and substituted derivatives	2377.57	3862.22	4101.66	3095.21	2777.5	3163.46	9.0	9.0	9.0	9.0	9.0	9.0	1249.37	1406.11	1861.25
MW0121858	6-[(1-Phenylethyl)sulfanyl]-9H-purine	C13H12N4S	257.0877	256.0783	0.6527	2.0865	MS1	93087-27-5	--	--	--	4640401	Organoheterocyclic compounds	Imidazopyrimidines	5158760.38	4765551.55	4097895.02	3437546.36	4947125.28	2856037.29	2602.43	621.02	1662.07	1366.36	1611.18	2202.04	2500586.57	2143637.36	1991001.37
MW0154132	N-[4-[4-(Hex-5-ynoylamino)benzoyl]phenyl]-N'-hydroxyoctanediamide	C27H31N3O5	972.4866	477.2264	0.6498	8.0104	MS1	930772-88-6	--	--	--	90276494	Benzenoids	Benzene and substituted derivatives	4475.2	4016.8	4140.22	2903.34	3581.65	3200.33	4820.8	4610.64	3614.48	2527.01	3894.04	3432.4	3789.46	3553.97	3119.7
MW0006762	diacylglycerol kinase inhibitor i	C27H26FN3OS	482.1673	459.1781	0.6488	1.3719999999999999	MS1	93076-89-2	--	--	--	3012	Benzenoids	Benzene and substituted derivatives	19389.37	19437.18	15858.57	4062.45	17097.22	2586.89	9.0	9.0	9.0	9.0	9.0	9.0	15030.98	24723.41	20119.32
MW0002185	2,4,5-Trichlorophenoxyacetic acid	C8H5Cl3O3	298.9013	253.9304	0.6161	12.2064	MS1	93-76-5	--	C07100	--	1480	Benzenoids	Benzene and substituted derivatives	13770.08	12878.49	10847.86	11227.44	13401.37	14673.07	14226.9	12175.37	10566.99	9655.88	11710.08	10335.0	17263.59	12519.06	13204.58
ZINC1706	Nikomet	C7H7NO2	184.1516	137.138	0.586	4.6946	MS1	93-60-7	HMDB0029806	-	--	7151	Organoheterocyclic compounds	Pyridines and derivatives	9.0	1606.48	1908.56	2407.58	1869.05	2789.48	4308.45	2109.2	876.24	449.53	4207.13	3215.08	4474.53	3456.96	4048.4
MEDL02426	Methyl Benzoate	C8H8O2	154.0867	136.0524	0.6214	1.1892	MS1	93-58-3	HMDB0033968	C20645	--	7150	Phenolic acids	Phenolic acids	2279.09	10139.91	11885.2	5881.81	9.0	6842.88	5596.79	17034.04	15664.76	5645.91	9552.2	20372.71	8548.97	9234.5	10780.24
ZINC1481898	Ejibil	C9H12O	251.0691	136.194	0.8914	1.2111	MS1	93-54-9	HMDB0031627	-	--	640199	Benzenoids	Benzene and substituted derivatives	2696.48	20906.44	9411.53	12199.39	12674.61	28188.17	206176.12	196734.99	461747.94	197218.91	249662.46	225457.48	72118.08	65097.44	61314.32
MEDL01856	7-Hydroxycoumarin	C9H6O3	363.0263	162.0316	0.895	12.2147	MS1	93-35-6	HMDB0029865	C09315	--	5281426	Lignans and Coumarins	Lignans	18416.68	18875.35	17683.54	17713.57	18457.1	15827.23	17321.2	18072.45	15978.97	18284.95	17846.44	19040.02	19653.17	17407.45	17520.04
MW0003865	3-Bromo-5-chloro-2-(difluoromethoxy)aniline	C7H5BrClF2NO	334.9372	270.9211	0.6286	12.2147	MS1	929975-52-0	--	--	--	16227760	Benzenoids	Phenol ethers	20905.29	25468.26	20003.0	19572.77	18839.45	21975.96	21450.83	18708.68	19650.13	20509.38	19525.36	15487.65	25317.07	19292.97	21584.94
MW0119472	3-Bromo-6-chloropyridine-2-carboxylic acid	C6H3BrClNO2	508.7704	234.9036	0.6429	9.0823	MS1	929000-66-8	--	--	--	26966732	Organoheterocyclic compounds	Pyridines and derivatives	16064.93	15293.85	15483.24	14439.29	15180.31	11614.13	17495.0	16822.07	12112.02	13714.78	13406.11	11183.83	16073.74	15366.6	13144.72
MW0112024	2-[2-[2-(2-aminoethoxy)ethoxy]ethoxy]ethylamine	C8H20N2O3	402.3291	192.1474	0.6167	5.3492	MS1	929-75-9	--	--	--	70250	Organic oxygen compounds	Organooxygen compounds	128.72	9.0	114.64	9.0	9.0	9.0	13066.94	19236.77	10801.6	10125.56	10907.15	14326.67	5113.47	5072.92	5924.77
MW0141447	15-Lipoxygenase Inhibitor 1	C16H19N5S	296.1334	313.1361	0.8577	1.3015	MS1	928853-86-5	--	--	--	44423602	Organoheterocyclic compounds	Diazinanes	3742.9	1963.49	1611.76	1573.01	837.94	1428.96	8693.57	8159.45	5257.46	8217.95	8242.89	5135.78	2958.62	3580.23	4303.02
MW0117075	1H-Indole-3-ethanamine, 5-methoxy-N,N-di-2-propen-1-yl-	C17H22N2O	541.3546	270.1732	0.5971	10.2954	MS1	928822-98-4	--	--	--	50878551	Organoheterocyclic compounds	Indoles and derivatives	26625.19	25859.66	15863.07	25646.49	30131.72	23647.49	12899.31	11669.66	14730.75	24590.3	17737.44	23603.58	18981.5	21097.92	20658.55
MW0121189	5-Bromo-2-chloro-3-iodo-pyridine	C5H2BrClIN	634.6293	316.8104	0.5881	3.4403	MS1	928653-73-0	--	--	--	24229162	Organoheterocyclic compounds	Pyridines and derivatives	4324.68	2732.29	4147.6	1704.9	2833.86	2911.36	425.75	1334.77	1423.65	295.58	350.62	619.52	1377.75	2021.99	2083.77
MW0117787	2,3,4,5-Tetrahydro-7-methoxy-4-methyl-1,4-benzothiazepine	C11H15NOS	192.0842	209.0874	0.6476	3.1831	MS1	927871-76-9	--	--	--	24763624	Organoheterocyclic compounds	Benzothiazepines	31853.12	36087.03	35104.99	31630.16	35303.07	36196.4	30864.16	31583.01	29368.08	25288.12	25419.33	24956.93	30370.1	34238.07	30180.67
MW0055269	Neofusapyrone	C34H54O9	198.1277	606.3768	0.6664	8.2385	MS1	927209-87-8	--	--	--	54710122	Lipids and lipid-like molecules	Prenol lipids	44949.89	51107.33	43742.14	54575.36	47303.11	49505.89	54261.54	50619.76	52882.05	50345.46	45018.6	47023.46	58501.08	54104.43	45334.09
MW0142859	3-Butyn-1-ol	C4H6O	158.1179	70.0419	0.8876	0.9229999999999999	MS1	927-74-2	HMDB0006853	C06146	--	13566	Acetylides	--	32727.36	29985.04	11796.73	39975.33	41488.07	45548.47	20267.61	23216.68	31443.21	30809.33	38337.37	32073.59	31929.04	34165.47	33754.13
MW0127551	Propylthiourea	C4H10N2S	431.1118	118.0565	0.6144	2.8176	MS1	927-67-3	--	--	--	1615208	Organosulfur compounds	Thioureas	53412.54	51188.27	39821.5	32154.66	41911.13	42190.25	9.0	189.02	9.0	9.0	9.0	9.0	21508.77	20821.19	22081.93
MW0123271	Cefprozil	C18H19N3O5S	434.0761	389.1045	0.633	9.7387	MS1	92665-29-7	HMDB0015281	C06888	--	5281006	Organoheterocyclic compounds	Lactams	9.0	9.0	9.0	9.0	259.88	9.0	9.0	9.0	9.0	9.0	9.0	9.0	4533.4	5337.23	6541.88
MW0007818	Milnacipran	C15H22N2O	269.1593	246.1732	0.5112	2.261	MS2-Search-DB	92623-85-3	HMDB0015602	D08222	--	65833	Benzenoids	Benzene and substituted derivatives	9.0	9.0	259.43	9.0	9.0	9.0	618.32	141.01	514.98	245.36	323.08	235.1	14139.25	16134.4	22908.84
MW0005451	5-(Dimethylsulfamoyl)-2-iodobenzoic acid	C9H10INO4S	710.8841	354.9375	0.575	12.2147	MS1	926229-53-0	--	--	--	16775855	Benzenoids	Benzene and substituted derivatives	7153.11	6984.35	7698.02	6016.08	6352.74	6932.17	5943.54	6740.53	6029.0	5547.65	6672.97	6281.34	7748.34	6959.95	5851.15
MW0002047	2-(Propane-1-sulfonamido)benzoic acid	C10H13NO4S	285.0903	243.0565	0.6437	2.6182	MS1	926211-35-0	--	--	--	16770253	Benzenoids	Benzene and substituted derivatives	1837.88	5650.22	2024.88	1761.52	3560.63	3540.47	13372.48	8436.33	8986.61	10558.01	9575.78	8152.22	5357.05	6851.66	6283.78
MW0108870	N-Octadecyl-N'-propylsulfamide	C21H46N2O2S	413.32099999999997	390.32800000000003	0.7676	11.5999	MS1	925891-74-3	--	--	--	16103197	Organic acids and derivatives	Organic sulfuric acids and derivatives	564770.62	529792.02	458107.41	460575.51	613763.17	440010.25	212090.83	196570.02	293002.78	305155.84	245370.7	323701.34	330854.3	356258.98	378054.9
MW0116307	1-(2-Chlorobenzyl)-4-piperidinamine	C12H17ClN2	269.0794	224.108	0.6459999999999999	3.2165	MS1	92539-15-6	--	--	--	12641837	Organoheterocyclic compounds	Piperidines	30290.33	31178.54	30667.35	31849.7	31813.99	29668.18	29525.0	29524.12	29310.48	30180.24	31875.56	31408.1	37026.57	35435.13	31815.32
MW0000802	(R)-N-[1-[4-(2,4-Dimethoxybenzyl)-5-phenethyl-4H-1,2,4-triazol-3-yl]-2-(1H-indol-3-yl)ethyl]picolinamide	C35H34N6O3	604.3017	586.2692	0.5755	8.8417	MS1	925239-03-8	--	--	--	53394052	Benzenoids	Benzene and substituted derivatives	7321.93	11291.57	10311.61	9656.14	8430.48	7528.22	12985.89	6235.21	7539.56	11993.11	8792.71	12994.29	11911.84	9719.83	9476.38
MW0121773	6-(Difluoromethyl)-4-methyl-1H-pyrazolo[3,4-b]pyridin-3-ylamine	C8H8F2N4	199.0812	198.0717	0.7079	13.8141	MS1	925146-05-0	--	--	--	16640634	Organoheterocyclic compounds	Pyrazolopyridines	38787.3	37312.34	40264.53	40038.62	37535.86	38354.77	39511.12	38209.24	36133.6	38754.82	37683.98	59350.56	37787.97	20461.1	33620.88
MW0143653	5-Methyl-5,6,7,8-tetrahydromethanopterin;5-Methyltetrahydromethanopterin;5-Methyl-H4MPT;5-Methyl-THMPT	C31H47N6O16P	808.3136	790.2786	0.6073	8.1766	MS1	92481-97-5	--	C04488	--	135398707	--	--	9.0	2456.07	9.0	9.0	9.0	20658.49	9.0	9.0	9.0	9.0	9.0	9.0	2209.8	1547.67	1713.11
MW0113796	7-Chloro-9-ketoindeno[1,2-b]pyrazine-2,3-dicarbonitrile	C13H3ClN4O	570.9623	265.9995	0.649	0.6992	MS1	924296-39-9	--	--	--	16065773	Organic oxygen compounds	Organooxygen compounds	683.79	2327.32	739.67	1907.49	1059.76	936.04	676.02	1239.73	912.54	1023.15	1904.29	2366.12	1115.69	743.42	1056.02
MW0125314	N-(2-Amino-4-phenyl-1H-imidazol-1-yl)-N'-(2-fluorophenyl)urea	C16H14FN5O	312.1299	311.1182	0.9546	2.2195	MS1	924017-57-2	--	--	--	16393051	Organoheterocyclic compounds	Azoles	33682.62	30424.35	27121.17	27727.34	35875.33	26283.37	1158.37	743.08	1995.36	2502.86	198.92	1400.03	19600.87	18766.96	18632.73
MW0111223	N-Nitrosodibutylamine	C8H18N2O	203.1132	158.1419	0.6487	0.8485	MS1	924-16-3	--	C19277	--	13542	Organic nitrogen compounds	Organonitrogen compounds	9099.92	9022.14	3426.29	21760.97	8109.41	20749.34	198.58	9.0	9.0	9.0	9.0	9.0	3909.62	4779.76	6197.19
MW0002787	2-Bromo-5-fluoro-N-(2-furylmethyl)benzamide	C12H9BrFNO2	611.9932	296.9801	0.6048	0.7239	MS1	923722-86-5	--	--	--	9034566	Benzenoids	Benzene and substituted derivatives	27503.09	23258.12	26796.25	22661.57	21531.43	24978.99	19770.44	18239.88	19011.7	14949.2	13678.72	13010.17	19590.66	19978.99	19399.83
MW0117317	2-({[5-(Thiophen-2-yl)-1,2-oxazol-3-yl]methyl}sulfanyl)acetic acid	C10H9NO3S2	321.9557	255.0024	0.6459999999999999	12.2147	MS1	923721-92-0	--	--	--	16228644	Organoheterocyclic compounds	Azoles	9335.68	14077.48	9743.06	9365.16	10372.03	11497.57	7178.13	6052.84	8627.19	11522.67	8446.88	7986.19	12561.39	10464.64	10120.76
MW0004374	4-(Difluoromethoxy)-5-methoxy-2-nitrobenzoic acid	C9H7F2NO6	264.0323	263.0241	0.7411	6.0414	MS1	923170-53-0	--	--	--	16227222	Benzenoids	Benzene and substituted derivatives	10196.2	13514.66	31054.62	9251.0	10405.34	10325.05	9.0	9.0	9.0	9.0	9.0	136.66	7056.54	7744.13	7505.92
MW0120808	5-(3-Chlorophenyl)-4-(prop-2-en-1-yl)-2,4-dihydro-3H-1,2,4-triazole-3-thione	C11H10ClN3S	216.0143	251.0284	0.8846	0.7156	MS1	92286-36-7	--	--	--	697679	Organoheterocyclic compounds	Azoles	390310.47	331074.01	308505.41	331172.95	369390.27	254077.46	536155.08	517159.21	381940.5	426603.47	453023.24	396814.58	414482.24	373008.79	374794.25
MW0127139	(Z)-Ajoene	C9H14OS3	217.0174	234.0207	0.6488	0.7156	MS1	92285-00-2	HMDB0033566	C16757	--	9881148	Organosulfur compounds	Sulfoxides	29006.39	25746.16	21656.92	24349.68	28276.72	21023.37	38097.42	33951.95	27842.53	27590.21	34155.47	26307.47	29021.95	28017.99	27770.46
MW0156258	Pyronine Y;Pyronine	C17H19N2O.Cl	303.1303	302.1186	0.7247	1.2806	MS1	92-32-0	--	C11179	--	7085	Organoheterocyclic compounds	Benzopyrans	76336.43	66017.88	86434.26	77680.88	66530.3	62232.31	9.0	9.0	9.0	312.09	9.0	9.0	30276.01	28907.86	19980.11
MW0006198	Benzeneethanamine, N-[(2-fluorophenyl)methyl]-4-iodo-2,5-dimethoxy-	C17H19FINO2	454.0086	415.0445	0.5845	2.1934	MS1	919797-21-0	--	--	--	57469209	Benzenoids	Benzene and substituted derivatives	1712.52	1882.42	4086.62	2704.77	2839.31	1727.8	4017.44	10194.56	8427.12	7211.16	7059.95	7809.36	5375.12	6142.74	7019.52
MW0115652	4-Iodo-1-(2-methylpropyl)-1H-pyrazole	C7H11IN2	518.0267	249.9967	0.6124	1.9037	MS1	918487-09-9	--	--	--	22042626	Organohalogen compounds	Aryl halides	2140.45	1283.92	2372.5	1774.12	3067.62	2891.13	3214.57	1338.64	3283.27	2734.49	3304.33	2840.51	2771.63	2194.18	2289.57
MW0131135	3-(3,4-Dimethoxyphenyl)-4-methylcoumarin	C18H16O4	336.1093	296.1049	0.6464	6.1659	MS1	91787-20-1	--	--	--	688794	Phenylpropanoids and polyketides	Isoflavonoids	177.84	595.22	731.87	147.52	9.0	9.0	232.09	1140.62	9.0	155.13	9.0	9.0	312.04	233.61	277.4
MW0004733	4-Bromo-3-chloro-6-nitroanisole	C7H5BrClNO3	552.8185	264.9141	0.5986	9.1571	MS1	917562-21-1	--	--	--	25306887	Benzenoids	Benzene and substituted derivatives	1262.12	1605.66	1156.38	1868.15	2094.55	620.72	3414.44	2266.43	1150.12	2051.71	2891.43	2589.21	1731.0	1909.17	1315.28
MW0146383	Astragaloside I	C45H72O16	833.4687	868.482	0.6277	0.7239	MS1	91739-00-3	--	C17797	--	13996685	Lipids and lipid-like molecules	Steroids and steroid derivatives	1297.08	623.98	947.29	257.5	445.76	256.32	271.24	418.14	788.09	1560.64	9.0	1733.18	909.39	1057.26	673.14
MW0143488	5-(5,6-Dimethoxy-1H-benzimidazol-1-yl)-3-[[4-(methylsulfonyl)phenyl]methoxy]-2-thiophenecarboxamide	C22H21N3O6S2	356.0364	487.0872	0.6053	2.5574	MS1	916985-21-2	--	--	--	25190912	Organoheterocyclic compounds	Benzimidazoles	21686.98	42285.17	10381.86	14315.75	41325.53	11400.74	18351.03	47875.65	7681.56	3255.72	5945.68	7880.11	24691.31	26657.53	23618.69
MW0118181	2-{4-[2-(Trifluoromethyl)benzoyl]-1-piperazinyl}-1,3-thiazole-5-carboxamide	C16H15F3N4O2S	807.1367	384.0868	0.6493	0.6828	MS1	916888-66-9	--	--	--	11973722	Organoheterocyclic compounds	Diazinanes	506.69	9.0	828.27	1312.15	1595.69	723.49	1979.42	413.36	390.34	1802.08	1691.75	2333.93	462.3	502.27	756.58
MEDN0801	RvD3	C22H32O5	415.1891	376.225	0.6912	12.0651	MS1	916888-47-6	-	-	--	53477497	Oxidized lipids	Oxidized lipids	2521.04	1054.0	1743.58	1797.1	1954.78	2429.95	2397.3	1260.88	2384.15	2149.13	935.16	2231.24	2246.34	1625.33	1487.72
MW0157221	Stigmatellin A;Stigmatellin	C30H42O7	1046.6224	514.2931	0.5818	9.1405	MS1	91682-96-1	--	C12148	--	5353970	Organoheterocyclic compounds	Benzopyrans	4787.21	4934.45	5738.0	5216.33	3736.95	4587.77	3225.0	6276.24	6269.62	6042.94	4962.21	6162.83	6843.8	5446.33	8080.39
MW0116460	1-(4-Piperidinyl)-2-pyrrolidinone	C9H16N2O	359.2416	168.1263	0.631	5.0946	MS1	91596-61-1	--	--	--	18314250	Organoheterocyclic compounds	Piperidines	3802.63	5316.42	3322.59	3993.49	4390.34	4239.24	7076.73	8825.66	6657.23	6923.58	6261.88	5869.39	4829.76	5866.0	4763.35
MW0121735	6-(3,4-Dihydro-2(1H)-isoquinolinyl)-3-methyl[1,2,4]triazolo[3,4-a]phthalazine	C19H17N5	298.1396	315.1484	0.8611	2.2444	MS1	915926-66-8	--	--	--	18524077	Organoheterocyclic compounds	Diazanaphthalenes	5125.33	7136.93	2824.68	6163.65	6583.16	4264.97	18761.67	20217.64	17720.71	18943.97	22797.77	15775.77	8919.29	7650.4	7715.34
MW0104714	2-Chloro-N-(4-ethylcyclohexyl)acetamide	C10H18ClNO	186.105	203.1077	0.5991	1.347	MS1	915924-28-6	--	--	--	28065667	Organic acids and derivatives	Carboxylic acids and derivatives	25186.3	19674.83	42295.74	14983.39	19742.93	17186.93	1964.46	9.0	9.0	1870.98	9.0	9.0	15107.12	13064.11	10680.37
MW0117442	2-(2-Chloroethyl)-6-fluoro-1H-benzimidazole	C9H8ClFN2	221.0252	198.03599999999997	0.6416	0.8071	MS1	915923-27-2	--	--	--	28063665	Organoheterocyclic compounds	Benzimidazoles	237.64	513.97	1423.52	1136.32	1232.09	1611.29	2016.95	2143.79	2747.21	1275.52	779.93	690.05	1678.02	1626.38	1630.13
MW0123488	Dactolisib	C30H23N5O	642.1397	469.1903	0.6872	3.3289999999999997	MS1	915019-65-7	--	D10552	--	11977753	Organoheterocyclic compounds	Quinolines and derivatives	6515.91	5738.5	3117.96	1799.08	3928.23	1633.23	9.0	119.96	134.09	495.43	9.0	390.31	197.54	180.13	164.94
MW0116526	1-(Tetrahydro-2H-thiopyran-4-yl)piperazine	C9H18N2S	169.11599999999999	186.1191	0.6345	0.9647	MS1	914654-77-6	--	--	--	45791268	Organoheterocyclic compounds	Diazinanes	9.0	9.0	9.0	1295.8	4792.25	530.21	9.0	160.55	9.0	19680.41	26730.93	31974.99	1605.43	2327.99	1969.27
MW0007613	Methanone, (1-heptyl-5-phenyl-1H-pyrrol-3-yl)-1-naphthalenyl-	C28H29NO	434.1893	395.2249	0.8184	2.0798	MS1	914458-21-2	--	--	--	44418308	Benzenoids	Naphthalenes	15790.73	12202.61	17226.94	23835.25	10569.4	25981.74	160.49	9.0	9.0	119.65	9.0	9.0	7298.77	6579.73	4625.32
MW0007616	Methanone, (1-hexyl-5-phenyl-1H-pyrrol-3-yl)-1-naphthalenyl-	C27H27NO	420.1719	381.2093	0.7061	3.8646	MS1	914458-20-1	--	--	--	44418307	Benzenoids	Naphthalenes	582.86	1495.36	782.81	615.46	614.64	578.39	1177.29	329.96	142.25	464.81	1196.03	1638.46	1368.69	1328.76	1122.24
MW0120850	5-(4-Fluorophenyl)picolinonitrile	C12H7FN2	435.0812	198.0593	0.6002	2.153	MS1	914349-75-0	--	--	--	45036905	Organoheterocyclic compounds	Pyridines and derivatives	6465.36	6361.39	8750.96	7750.48	4573.45	11361.25	22630.54	23076.46	27603.06	28585.71	24273.37	30575.16	14461.61	15344.32	13846.03
MW0110579	1-(5-Bromo-2-pyrimidinyl)-3-piperidinol	C9H12BrN3O	333.9365	257.0164	0.8204	12.222999999999999	MS1	914347-67-4	--	--	--	45036933	Organic nitrogen compounds	Organonitrogen compounds	121589.47	119146.17	115419.2	113854.63	115859.27	116207.51	110896.88	105591.08	105026.85	105425.99	104644.64	104913.3	122952.59	107265.55	106908.37
MW0003918	3-Chloro-4-fluoro-5-trifluoromethylaniline	C7H4ClF4N	257.9683	212.9968	0.6402	12.2147	MS1	914225-61-9	--	--	--	29934847	Benzenoids	Benzene and substituted derivatives	534995.34	524629.84	514124.31	515024.05	517229.26	502695.07	501310.43	496906.42	505246.58	508158.45	501099.04	507959.26	541713.17	515399.41	496031.36
MW0116906	1-Butyl-1H-benzimidazol-2-ylamine	C11H15N3	228.0898	189.1266	0.6487	3.3328	MS1	91337-45-0	--	--	--	2772288	Organoheterocyclic compounds	Benzimidazoles	40558.28	38502.55	48410.51	44667.16	57064.74	41618.26	64997.64	58944.06	69674.33	83631.98	58946.86	82367.81	40133.83	65839.16	52418.03
MW0116486	1-(9H-Carbazol-9-yl)-3-(1-piperidinyl)-2-propanol	C20H24N2O	353.1677	308.1889	0.6988	10.0378	MS1	91324-14-0	--	--	--	56210	Organoheterocyclic compounds	Indoles and derivatives	9061.86	8490.93	12743.64	12834.76	10709.11	11692.8	11002.26	12161.17	9062.96	11211.54	9048.55	16110.71	11418.05	11681.16	12877.0
MW0008367	N-(4-Ethoxyphenyl)-4-fluorobenzenesulfonamide	C14H14FNO3S	278.0646	295.0678	0.8981	1.3221	MS1	91308-53-1	--	--	--	341400	Benzenoids	Benzene and substituted derivatives	276712.48	276059.63	264046.09	85749.01	232999.66	90042.63	4299.92	20995.3	4428.58	19081.18	22276.97	27233.81	109791.44	123304.91	121159.59
MW0110512	γ-Glutamyl-(S)-allyl-L-cysteine	C11H18N2O5S	335.0649	290.0936	0.6486	1.2664	MS1	91216-95-4	--	--	--	11346811	Organic acids and derivatives	Carboxylic acids and derivatives	3202.58	3544.28	4999.75	5166.59	4879.27	4266.34	16965.65	10450.59	9453.57	15913.61	10333.42	13308.05	8969.66	9433.62	6805.5
MW0003884	3-Bromo-N-(2-hydroxyethyl)benzenesulfonamide	C8H10BrNO3S	580.9018	278.9565	0.6241	0.7239	MS1	911111-96-1	--	--	--	25307187	Benzenoids	Benzene and substituted derivatives	312757.58	307835.82	314801.17	282756.0	293277.63	316293.41	263191.12	248101.09	291858.45	224021.28	220205.92	241091.65	293352.14	276302.15	272260.43
MW0125822	N'-Isonicotinoyl-2-thiophenecarbohydrazide	C11H9N3O2S	292.0127	247.0415	0.6405	2.1457	MS1	91093-48-0	--	--	--	777977	Organoheterocyclic compounds	Pyridines and derivatives	103232.18	95568.75	101493.67	80301.93	95957.7	69877.84	9.0	9.0	9.0	615.83	652.55	703.76	64535.33	67593.98	68272.8
MW0008514	N-(Deshydroxyethyl)dasatinib	C20H22ClN7OS	909.2519	443.1295	0.7829	2.153	MS1	910297-51-7	--	--	--	11669430	Benzenoids	Benzene and substituted derivatives	4065.52	4468.08	5116.43	4000.16	3539.6	3642.78	9.0	9.0	9.0	9.0	9.0	9.0	3471.08	3224.39	2808.83
MW0003280	2-Naphthalenethiol	C10H8S	161.0425	160.0347	0.6089	2.5245	MS1	91-60-1	HMDB0029689	--	--	7058	Benzenoids	Naphthalenes	655257.27	646276.41	656514.35	620168.0	641515.37	612472.06	9.0	9.0	9.0	9.0	9.0	9.0	387804.84	358705.42	338176.51
MW0156201	Pteridine	C6H4N4	133.0515	132.0436	0.6048	2.8839	MS1	91-18-9	--	C07581	--	1043	Organoheterocyclic compounds	Pteridines and derivatives	2872.98	3153.67	3007.68	3710.57	1722.72	2710.22	6444.65	4865.44	3182.46	10155.84	9854.99	8164.91	5763.05	3566.61	3569.31
MW0103978	(R)-3-Amino-4-(3-hexylphenylamino)-4-oxobutylphosphonic acid	C16H27N2O4P	365.1609	342.1708	0.7403	9.182	MS1	909725-61-7	--	--	--	6857802	Organic acids and derivatives	Carboxylic acids and derivatives	4812.78	4925.23	5531.02	6206.75	4792.72	7616.46	1808.08	2553.82	4113.79	2019.98	2501.07	2191.5	3801.95	4499.72	3275.44
MW0118395	2-Chloro-3-iodopyridin-4-amine	C5H4ClIN2	237.8914	253.9108	0.7361	0.7073	MS1	909036-46-0	--	--	--	24229208	Organoheterocyclic compounds	Pyridines and derivatives	15507.08	14512.6	15539.98	12505.79	13245.77	13467.22	12754.97	11766.14	11998.96	9391.82	9666.93	9097.54	12175.73	12229.27	12271.94
MW0053772	Goshonoside F5	C32H54O13	664.3911	646.3564	0.9788	11.5749	MS1	90851-28-8	--	--	--	13855771	Lipids and lipid-like molecules	Prenol lipids	9.0	55686.52	9.0	9.0	9.0	9.0	9.0	9.0	9.0	9.0	9.0	9.0	4813.39	5022.05	5212.17
MW0000595	(2-Bromo-4-ethylphenoxy)acetic acid	C10H11BrO3	276.0247	257.9892	0.5474	2.8637	MS1	90841-60-4	--	--	--	693155	Benzenoids	Benzene and substituted derivatives	10620.47	23398.48	1986.06	6761.48	20300.89	4531.56	5175.34	27299.58	1040.0	1281.44	2325.64	1124.79	9951.95	12272.5	10435.08
MW0120397	4-Chloro-7H-pyrrolo[2,3-d]pyrimidine-5-carbaldehyde	C7H4ClN3O	384.9974	181.0043	0.8596	12.1898	MS1	908287-21-8	--	--	--	56763828	Organoheterocyclic compounds	Pyrrolopyrimidines	10237.55	9561.95	9162.62	9452.26	7960.78	7913.2	9038.5	8266.21	9177.07	10025.75	8708.98	8761.84	8700.49	9630.47	9652.3
MW0155029	Pfaffoside A	C40H60O13	863.278	748.4034	0.6334	1.3221	MS1	90745-17-8	--	C08966	--	441937	Lipids and lipid-like molecules	Prenol lipids	9.0	9.0	930.3	9.0	9.0	9.0	821.35	1206.75	1689.47	1901.06	1168.79	1918.84	933.51	1130.14	938.33
MW0007208	Fluxapyroxad	C18H12F5N3O	763.1874	381.0901	0.6492	1.3306	MS1	907204-31-3	--	--	--	16095400	Benzenoids	Benzene and substituted derivatives	1230.25	1292.45	769.59	852.43	811.24	1273.1	9.0	9.0	9.0	136.19	9.0	9.0	360.2	407.89	252.63
MW0004373	4-(Difluoromethoxy)-3-nitrobenzoic acid	C8H5F2NO5	280.0261	233.0136	0.8749	1.9071	MS1	906747-90-8	--	--	--	43137735	Benzenoids	Benzene and substituted derivatives	104106.71	95886.82	102362.67	102992.26	102611.39	99913.07	86471.34	90127.94	92248.33	94151.63	93946.4	98280.45	94203.96	100740.89	111740.72
MEDN1616	Val-Pro-Leu	C16H29N3O4	655.438	327.2158	0.607	3.6224	MS1	90614-49-6	-	-	--	146208	Amino acid and Its metabolomics	Small Peptide	5011.79	3002.13	2378.13	1446.93	3788.45	2505.99	2696.58	2507.27	3389.51	1351.64	2549.89	1953.2	2680.38	2443.69	3017.38
MEDN1615	Ile-Pro-Ile	C17H31N3O4	342.2386	341.2315	0.6402	3.2414	MS1	90614-48-5	-	-	--	94701	Amino acid and Its metabolomics	Small Peptide	5512.27	3896.73	6697.88	3819.65	4234.26	16280.37	3072.1	6984.93	7378.21	4635.24	11277.54	8913.11	7559.03	5364.1	6911.5
MEDN1247	1-pyrroline-4-hydroxy-2-carboxylate	C5H7NO3	147.0763	129.0426	0.965	1.3015	MS1	9054-77-7	HMDB0002234	C04282	--	440282	Heterocyclic compounds	Heterocyclic compounds	2433.8	3390.8	1776.9	188089.31	172208.04	299351.92	41151.08	44233.56	88724.72	590720.72	611814.87	654359.79	233254.3	219283.22	216845.06
MW0110475	Vulgaxanthin-I	C14H17N3O7	378.0714	339.1067	0.9816	4.1576	MS1	904-62-1	HMDB0029840	C08568	--	135809745	--	--	24092.66	26666.83	22426.61	20895.76	24490.38	20093.65	9.0	9.0	9.0	214.97	9.0	9.0	10337.4	10496.44	8733.87
MW0114907	N-(3-Acetylphenyl)-N'-(1-methyl-1H-pyrazol-3-yl)thiourea	C13H14N4OS	319.0604	274.0888	0.6275	2.1912	MS1	903699-24-1	--	--	--	20177245	Organic oxygen compounds	Organooxygen compounds	3313.81	1289.35	2269.42	3399.27	4611.94	1819.72	8137.67	7056.87	9392.79	7713.55	6884.96	7580.05	3893.41	4331.99	5873.12
MW0008732	N-[4-Cyano-3-(trifluoromethyl)phenyl]-3-[(4-fluorophenyl)thio]-2-hydroxy-2-methylpropionamide	C18H14F4N2O2S	421.0607	398.0712	0.6349	2.5102	MS1	90356-78-8	--	--	--	9800987	Benzenoids	Benzene and substituted derivatives	4073.93	3683.28	4297.37	4503.52	5196.16	4509.92	9.0	362.29	9.0	9.0	9.0	9.0	2568.85	3800.01	3890.51
MW0140759	[4,12-Diacetyloxy-1-hydroxy-15-[2-hydroxy-3-(2-methylbut-2-enoylamino)-3-phenylpropanoyl]oxy-10,14,17,17-tetramethyl-11-oxo-9-(3,4,5-trihydroxyoxan-2-yl)oxy-6-oxatetracyclo[11.3.1.03,10.04,7]heptadec-13-en-2-yl] benzoate	C50H61NO18	1078.2643	963.3889	0.6367	12.0403	MS1	90352-19-5	--	--	--	73157312	Lipids and lipid-like molecules	Prenol lipids	25692.34	22951.3	22518.53	25490.42	34339.37	36161.85	88444.63	98369.09	92818.22	91313.19	74816.1	65164.54	35538.6	60857.3	48973.21
MW0015236	7-Xylosyltaxol	C52H59NO18	1008.3697	985.3732	0.7044	7.6947	MS1	90332-66-4	--	--	--	11094265	Lipids and lipid-like molecules	Prenol lipids	1530.41	2051.78	1306.67	1690.32	1797.53	653.31	2664.4	1858.57	1359.71	1850.42	2016.23	1643.47	2011.17	1767.28	1515.63
MW0015235	7-Xylosyl-10-deacetyltaxol C	C49H63NO17	979.4456	937.4096	0.5797	3.7487	MS1	90332-65-3	--	--	--	15222314	--	--	1806.08	2028.18	2441.8	1835.79	3537.31	1749.42	2044.39	1931.68	1236.07	2819.38	3504.22	3592.97	1509.68	1844.94	2195.6
MW0006354	Bifemelane	C18H23NO	311.2061	269.178	0.5007	3.4989999999999997	MS2-Search-DB	90293-01-9	--	D07528	--	2377	Benzenoids	Benzene and substituted derivatives	3439.32	2749.34	2413.72	3479.34	13836.33	4304.19	35357.48	10250.4	891.74	2687.07	13068.9	28559.34	33114.67	35265.9	33843.11
MW0149223	Flocoumafen	C33H25F3O4	584.2045	542.1705	0.8892	2.4521	MS1	90035-08-8	--	C18696	--	54698175	Benzenoids	Naphthalenes	180043.72	132812.57	325389.8	133362.98	122921.75	214227.59	10671.0	17390.3	13517.84	10122.73	11559.71	10854.43	118683.26	113966.5	119626.11
MW0125538	N-[1,3-Dimethyl-2-oxo-6-(1-pyrrolidinyl)-2,3-dihydro-1H-benzimidazol-5-yl]-2-methoxybenzamide	C21H24N4O3	761.3758	380.1848	0.6032	4.8615	MS1	900305-37-5	--	--	--	40642506	Organoheterocyclic compounds	Benzimidazoles	5877.72	4835.43	4905.37	4170.61	5004.64	4272.76	4167.66	3380.05	4185.09	3900.07	3654.18	4942.4	5263.67	4713.47	4708.56
MW0006979	Ephedrine	C10H15NO	183.1488	165.1154	0.8286	4.6939	MS1	90-83-5	HMDB0015451	C01575	--	9294	Benzenoids	Benzene and substituted derivatives	10478.16	15349.35	18246.67	17842.8	23377.77	19061.1	38469.56	22195.89	11928.88	12912.37	29216.59	33485.03	36236.61	36287.79	38556.18
MW0114753	Lobeline	C22H27NO2	472.2104	337.2042	0.8109	3.3327	MS1	90-69-7	HMDB0039531	C07475	--	101616	Organic oxygen compounds	Organooxygen compounds	4535.04	3094.23	4801.04	3699.29	2755.06	2992.55	7894.21	8036.54	4519.82	6206.79	6674.48	3741.37	13800.03	13579.59	13100.01
MW0126229	Primaquine	C15H21N3O	245.1486	259.1685	0.9675	9.7138	MS1	90-34-6	HMDB0015219	C07627	--	4908	Organoheterocyclic compounds	Quinolines and derivatives	95913.42	91514.87	105889.16	105160.94	99063.94	109543.21	95950.16	90733.61	83480.68	100097.31	90681.27	104332.08	84312.59	81713.5	76619.28
MW0116397	1-(3-Phenyl-6,7-dihydro-2H-pyrazolo[4,3-c]pyridin-5(4H)-yl)propan-1-one	C15H17N3O	528.3076	255.1372	0.6141	8.6177	MS1	899378-40-6	--	--	--	7694334	Organoheterocyclic compounds	Azoles	526.86	423.2	548.38	617.62	9.0	9.0	3801.37	4077.61	969.95	788.66	2059.06	1574.92	786.41	1177.3	922.63
MW0125912	N-Phenyl-4-(quinolin-2-ylmethyl)piperazine-1-carboxamide	C21H22N4O	369.1739	346.1794	0.7116	7.3086	MS1	898235-65-9	--	--	--	11515763	Organoheterocyclic compounds	Quinolines and derivatives	9.0	171.37	9.0	112.22	9.0	9.0	3140.75	3241.38	1466.28	2075.22	1565.03	1525.87	929.61	1389.48	1422.76
MW0005914	9H-Fluoren-2-amine, N-[1,1'-biphenyl]-4-yl-9,9-dimethyl-	C27H23N	400.1461	361.18300000000005	0.8843	1.2224	MS1	897671-69-1	--	--	--	20730584	Benzenoids	Fluorenes	357102.75	514897.94	327992.09	428689.49	289517.59	415276.11	4123.13	7788.38	9304.95	5616.16	8718.41	8403.58	252319.69	248079.97	241225.75
MW0003369	2-Pyrimidyl-[4-[(2-pyrimidylamino)methyl]benzyl]amine	C16H16N6	339.1561	292.1436	0.6254	3.1749	MS1	897657-95-3	--	--	--	11687907	Benzenoids	Benzene and substituted derivatives	3621.58	2586.69	3349.34	3387.47	3144.72	2713.56	4829.42	4374.01	5505.68	2703.86	4114.73	4275.58	4767.4	3589.39	2999.28
MW0127164	1-(Octylsulfinyl)ethylene	C10H20OS	235.1362	188.1235	0.647	2.7844	MS1	89743-76-0	--	--	--	303431	Organosulfur compounds	Sulfoxides	9.0	466.52	631.5	4140.64	3576.02	2468.69	4214.8	4522.13	1941.72	12527.51	10139.27	7595.56	2864.76	3778.18	2732.78
MW0103621	N6-2-(4-Aminophenyl)ethyladenosine	C18H22N6O4	425.1253	386.1703	0.7344	7.1044	MS1	89705-21-5	--	--	--	9952135	Nucleosides, nucleotides, and analogues	Purine nucleosides	2468.84	1684.8	2187.21	4500.56	536.32	1764.39	2331.78	1116.11	2459.8	2959.45	2092.05	1934.83	1682.55	2354.78	2518.13
MW0117263	1-Phenyl-4-[4-(1H-pyrazol-1-yl)benzyl]piperazine	C20H22N4	659.3599	318.1844	0.5726	3.9148	MS1	896717-74-1	--	--	--	25333445	Organoheterocyclic compounds	Diazinanes	9137.59	8474.37	7354.2	7847.55	10030.0	8656.37	7584.15	5698.06	5100.49	6449.82	7075.28	6940.34	7741.5	7411.88	7197.56
MW0009259	Olmesartan medoxomil methyl ether	C30H32N6O6	619.2512	572.2383	0.6463	8.6253	MS1	896419-17-3	--	--	--	57758772	Benzenoids	Benzene and substituted derivatives	14383.23	16771.65	15040.36	13354.83	17205.79	9148.79	29461.21	31039.28	18565.61	21127.21	24124.09	22806.78	20421.84	18956.07	15379.79
MW0141038	1-(p-Methoxyphenyl)-5-piperidino-1-penten-3-one	C17H23NO2	334.11199999999997	273.1729	0.7425	3.3876	MS1	896-22-0	--	--	--	6444496	--	--	4057.42	4819.13	4605.27	2657.93	3629.11	3187.48	296.65	9.0	154.58	9.0	9.0	9.0	1430.09	1116.33	1574.31
MW0003893	3-Bromophenylboronic acid	C6H6BBrO2	238.9279	199.9644	0.7243	1.1536	MS1	89598-96-9	--	--	--	2734318	Benzenoids	Benzene and substituted derivatives	1387.98	1912.23	1923.14	844.03	972.27	1963.64	3623.83	2898.42	3424.41	2577.26	1254.73	2102.93	2639.06	2472.16	1891.6
MW0128691	[3,3'-Bi-4H-1-benzopyran]-4,4'-dione, 2,2',3,3'-tetrahydro-5,5',7,7'-tetrahydroxy-2,2'-bis(4-methoxyphenyl)-	C32H26O10	647.0745	570.1526	0.5232	0.7073	MS1	89595-71-1	--	--	--	57509362	Phenylpropanoids and polyketides	Flavonoids	2976.49	2488.19	3291.76	4396.21	3797.78	2299.56	4783.66	5022.2	4765.83	5824.3	5236.24	5442.89	4529.72	3812.26	4809.38
MW0054565	Lysope 18:1	C23H46NO7P	961.6166	479.3012	0.9941	9.0823	MS2-MetDNA	89576-29-4	HMDB0011506	--	--	58177709	Lipids and lipid-like molecules	Glycerophospholipids	359477.51	286041.28	319790.49	257623.91	292202.64	206896.28	382152.8	364101.98	237928.95	246710.51	286281.81	251579.46	301914.8	280460.12	271100.14
MW0003196	2-Methoxy-5-(trifluoromethoxy)phenol	C8H7F3O3	173.0208	208.0347	0.6467	9.0824	MS1	895572-36-8	--	--	--	18435772	Benzenoids	Phenols	3530.14	3061.67	4844.41	3020.41	3391.81	3036.19	3757.7	3898.71	2350.92	3464.69	3476.62	3172.29	4060.29	2860.86	3274.98
MW0105213	4H-1,2,4-Triazole-3-sulfonamide	C2H4N4O2S	131.0015	148.0055	0.5934	12.3726	MS1	89517-96-4	--	--	--	21797096	Organic acids and derivatives	Organic sulfonic acids and derivatives	54937.84	54742.26	26369.86	43884.65	50212.99	62539.73	46657.55	48436.99	61951.73	64898.05	41597.69	44701.1	56490.48	58332.72	49398.44
MW0120208	4-Amino-5-bromo-2-thiophenecarboxylic acid	C5H4BrNO2S	185.9011	220.9146	0.6183	1.077	MS1	89499-42-3	--	--	--	13205577	Organoheterocyclic compounds	Thiophenes	23186.96	20759.18	21995.97	15983.91	19102.89	20199.32	21274.71	20416.86	20976.31	18248.38	17735.08	13026.46	23490.22	17058.35	22955.87
MW0002986	2-Cyano-5-fluorobenzaldehyde	C8H4FNO	114.0138	149.0277	0.6499	2.4396	MS1	894779-76-1	--	--	--	46911814	Benzenoids	Benzene and substituted derivatives	9.0	736.3	9.0	682.98	9.0	239.69	547.16	506.75	576.38	309.0	1061.11	320.42	1070.0	712.51	818.96
MW0008990	N-Cyclohexyl-N'-[4-(diethylamino)phenyl]urea	C17H27N3O	336.2284	289.2154	0.6338	5.4528	MS1	89402-60-8	--	--	--	3847064	Benzenoids	Benzene and substituted derivatives	6840.28	6163.93	6568.97	7020.21	9531.95	7230.37	11992.67	13926.46	9048.31	7003.52	13568.46	11036.07	6701.47	9728.06	9023.03
MW0117555	2-(4-Acetyl-1-piperazinyl)-3-chlorophenylamine	C12H16ClN3O	529.186	253.0982	0.6285	2.1363	MS1	893779-10-7	--	--	--	5311966	Organoheterocyclic compounds	Diazinanes	4129.32	2838.7	3155.27	19726.56	663.26	17428.41	9.0	9.0	9.0	9.0	161.25	9.0	4383.02	5889.72	4379.46
MW0111168	N-[(3-Methyl-2-thienyl)methyl]-1-butanamine	C10H17NS	148.0941	183.1082	0.6331	10.9103	MS1	893611-80-8	--	--	--	4722063	Organic nitrogen compounds	Organonitrogen compounds	62793.8	70716.9	107812.6	62548.91	59890.24	54214.34	57037.1	64335.57	147060.91	145168.81	62979.45	51222.02	61792.27	52672.76	53881.66
MW0145155	Anthemis glycoside B	C34H41NO17	700.2238	735.2374	0.8841	1.3506	MS1	89354-49-4	--	C08327	--	11953899	Organic oxygen compounds	Organooxygen compounds	4857.84	3223.99	10871.2	4763.26	3472.99	6607.77	13735.04	15625.23	31111.65	28305.3	16260.94	25129.45	11200.01	10303.96	11457.92
MW0111123	N-(3-Thienylmethyl)cyclohexanamine	C11H17NS	160.0945	195.1082	0.6287	2.4299	MS1	892592-33-5	--	--	--	4723827	Organic nitrogen compounds	Organonitrogen compounds	38085.68	39603.41	37575.34	40792.17	32284.16	42186.16	67691.14	57209.93	56595.06	130551.43	57505.02	52486.38	46438.36	43822.08	42645.84
MW0121449	5-Fluoro-1-benzofuran-2-carboxylic acid	C9H5FO3	82.014	180.0223	0.7333	1.5234	MS1	89197-62-6	--	--	--	10986872	Organoheterocyclic compounds	Benzofurans	34373.38	38897.86	38599.1	43688.16	41021.61	34114.24	42065.13	50109.04	37663.51	104370.22	51013.78	47806.89	46473.66	41898.31	33167.05
MW0118491	2-Cyclopentyl-4-(5-phenyl-1H-pyrrolo[2,3-b]pyridin-3-yl)benzoic acid	C25H22N2O2	400.2025	382.1681	0.609	4.8868	MS1	890842-28-1	--	--	--	25022668	Organoheterocyclic compounds	Pyridines and derivatives	581.03	325.71	9.0	341.88	778.0	127.06	1834.21	2792.06	1154.76	868.55	1722.27	1825.69	478.51	810.31	645.73
MW0121307	5-Bromopyridine-3-carbothioamide	C6H5BrN2S	449.9047	215.9357	0.613	12.222999999999999	MS1	890093-82-0	--	--	--	7147134	Organoheterocyclic compounds	Pyridines and derivatives	7184.16	3198.32	2658.15	5126.74	4083.05	9216.4	5435.08	4758.52	3081.16	6433.19	5204.83	4612.86	5521.58	3083.56	4917.3
MW0008387	N-(4-Fluorobenzyl)-2-propen-1-amine	C10H12FN	188.0913	165.0954	0.9082	1.6295	MS1	889949-25-1	--	--	--	4717882	Benzenoids	Benzene and substituted derivatives	42188.33	41414.96	43650.71	59995.86	52120.29	55356.21	9478.62	14503.57	10515.62	22516.37	21944.54	18714.08	29655.16	36096.51	34765.25
MW0117812	2,3-Dichloro-4-iodopyridine	C5H2Cl2IN	336.8779	272.8609	0.5621	1.1227	MS1	889865-45-6	--	--	--	44887038	Organoheterocyclic compounds	Pyridines and derivatives	2895.07	2015.92	1545.09	2348.36	2442.78	1570.73	1343.76	2113.47	1891.52	407.02	1813.94	1719.07	2690.67	1921.05	2390.51
MW0119132	3-(Methylsulfonyl)-1H-1,2,4-triazol-5-amine	C3H6N4O2S	268.9726	162.0211	0.6832	2.477	MS1	88982-32-5	--	--	--	4666716	Organoheterocyclic compounds	Azoles	2435.38	2708.35	1212.78	1987.72	1999.37	522.83	10515.8	9303.18	8385.84	9019.35	5535.58	6645.82	4022.99	3626.64	4446.5
ZINC6017816	Epiberberine	C20H18NO4+	359.3566	336.36699999999996	0.6262	7.3411	MS1	889665-86-5	-	-	--	160876	Alkaloids and derivatives	Protoberberine alkaloids and derivatives	812.01	133.9	1214.67	294.02	409.63	1277.91	422.29	755.2	686.74	160.66	591.87	433.66	1522.82	1103.27	1263.43
MW0015097	6β-Hydroxyfluoxymesterone	C20H29FO4	419.1582	352.205	0.6428	0.8402	MS1	88936-08-7	--	--	--	11002660	Lipids and lipid-like molecules	Steroids and steroid derivatives	1159.4	1876.05	674.96	3287.81	2773.03	2711.81	2748.02	4827.69	1862.19	5762.21	3804.93	3277.74	2508.75	2121.66	2737.02
MW0151998	Kandelin A-1;Cinchonain-1a-(4beta->8)-catechin	C39H32O15	705.1601	740.1741	0.6469	3.2164	MS1	88903-77-9	--	C10233	--	442686	Phenylpropanoids and polyketides	Flavonoids	1469.73	1100.15	2381.03	2684.99	2115.19	3250.38	2954.44	3305.2	3256.3	2404.02	2738.97	3709.02	2706.18	2255.84	2865.72
MW0146527	Bafilomycin B1	C44H65NO13	854.4072	815.4456	0.5922	7.8194	MS1	88899-56-3	--	--	--	6440917	Phenylpropanoids and polyketides	Macrolides and analogues	7350.19	7227.51	3289.96	7432.16	9119.69	4488.54	9348.29	6223.1	8745.0	7192.46	6394.18	5624.05	8127.88	7837.56	7454.33
MEDN0433	8-Hydroxy-2-Deoxyguanosine	C10H13N5O5	306.0814	283.092	0.6411	2.3066	MS1	88847-89-6	HMDB0003333	-	--	135440064	Nucleotide And Its metabolomics	Nucleotide and Its metabolomics	58999.03	60374.63	53796.79	53942.28	74870.42	48739.51	9.0	9.0	9.0	9.0	555.75	1759.78	47515.66	45937.19	46243.06
MW0108383	N-(2-(Dimethylamino)ethyl)-2-(piperazin-1-yl)acetamide	C10H22N4O	429.3672	214.1794	0.5675	8.0188	MS1	887833-64-9	--	--	--	8022549	Organic acids and derivatives	Carboxylic acids and derivatives	117982.86	65242.16	127918.65	105811.9	55271.4	112350.28	18707.86	19034.28	36423.71	37865.63	18184.0	33976.92	63968.53	58837.81	61379.37
MW0116447	1-(4-Methoxybenzyl)-3-acetoxynorcotinine	C19H20N2O4	719.2495	340.1423	0.8284	1.3221	MS1	887406-83-9	--	--	--	4142692	Organoheterocyclic compounds	Pyridines and derivatives	9504.26	5668.97	16465.51	7806.66	8181.13	6586.07	9.0	9.0	9.0	9.0	9.0	9.0	5447.07	4596.94	4488.93
MW0119108	3-(Aminomethyl)-7-fluoroquinolin-2-ol	C10H9FN2O	231.0331	192.0699	0.6472	0.7276	MS1	887405-62-1	--	--	--	24265157	Organoheterocyclic compounds	Quinolines and derivatives	1942.3	693.87	1249.27	187.07	377.99	1437.45	1472.42	1844.68	3503.29	1787.99	1638.58	2924.01	1744.76	1762.25	1172.43
MW0121907	6-Amino-4-(4-fluorophenyl)-3-methyl-1-phenyl-1H-pyrazolo[3,4-b]pyridine-5-carbonitrile	C20H14FN5	725.2106	343.1233	0.617	2.3025	MS1	887396-42-1	--	--	--	666394	Organoheterocyclic compounds	Pyridines and derivatives	15450.06	15919.12	15439.64	15554.57	14937.47	14978.53	125.96	9.0	9.0	9.0	122.43	9.0	16135.5	14204.82	15746.21
MW0120242	4'-Benzyloxycarvedilol	C31H32N2O5	576.2469	512.2311	0.649	3.2164	MS1	887352-95-6	--	--	--	5235392	Organoheterocyclic compounds	Indoles and derivatives	12057.0	12586.89	11702.25	11682.56	12746.2	11555.93	12039.87	11402.26	11367.84	11185.56	10925.63	12139.86	13420.51	11519.73	11402.04
MW0006483	Carbamic acid, N-10-undecyn-1-yl-, 3'-(aminocarbonyl)[1,1'-biphenyl]-3-yl ester	C25H30N2O3	451.19699999999995	406.2256	0.8947	3.1832	MS1	887264-45-1	--	--	--	24860363	Benzenoids	Benzene and substituted derivatives	5091.71	6202.56	6660.42	5942.86	5480.52	7264.45	7747.29	7714.97	7037.68	3869.43	4353.07	5363.27	7161.93	7554.33	5859.71
MW0006476	Carbamic acid, (6-phenylhexyl)-, 3'-(aminocarbonyl)[1,1'-biphenyl]-3-yl ester	C26H28N2O3	434.2446	416.21	0.5997	7.8221	MS1	887264-44-0	--	--	--	35027739	Benzenoids	Benzene and substituted derivatives	216029.32	206503.02	129034.39	205700.57	243378.74	157212.81	267041.53	214014.95	238553.08	221572.85	216469.89	208678.87	236962.76	225451.0	222591.5
MW0115591	1-(Trifluoromethyl)-1,2-benziodoxol-3(1H)-one	C8H4F3IO2	670.8059	315.9208	0.5982	0.7073	MS1	887144-94-7	--	--	--	24850981	Organohalogen compounds	Aryl halides	1306.98	1512.71	2812.71	1372.48	1104.66	2055.73	1053.26	1098.9	1212.76	748.76	190.63	592.13	1590.85	1350.15	1476.72
MW0002060	2,2,2-Trifluoro-N-(4-methylbenzyl)acetamide	C10H10F3NO	435.1504	217.0714	0.6381	12.115	MS1	88708-68-3	--	--	--	3472115	Benzenoids	Benzene and substituted derivatives	6674.83	7500.81	8077.51	8083.39	7967.84	7916.12	7038.97	7837.61	9030.96	8270.26	8060.14	7708.68	7453.12	7696.8	7855.0
MW0149068	Eudistomin C	C14H16BrN3O2S	776.9931	369.0147	0.6295	0.7156	MS1	88704-50-1	--	C17167	--	184887	Organoheterocyclic compounds	Indoles and derivatives	30735.94	28892.45	27858.98	27985.69	32471.7	28802.9	33267.29	33414.88	34585.54	35848.11	38094.14	34042.22	32143.13	31702.83	31882.83
MW0002896	2-Chloro-6-fluoro-3-methoxybenzonitrile	C8H5ClFNO	371.0159	185.0044	0.6384	0.7821	MS1	886761-59-7	--	--	--	17750817	Benzenoids	Benzene and substituted derivatives	7546.55	9082.51	7459.27	11350.18	7597.09	7420.02	8779.41	7677.73	6020.49	3939.56	7031.81	9183.57	7660.23	8175.88	8311.75
MW0004363	4-(Chloromethyl)-2-[3-(trifluoromethyl)phenyl]-1,3-thiazole	C11H7ClF3NS	592.9511	276.994	0.6448	0.7239	MS1	886629-31-8	--	--	--	15045385	Benzenoids	Benzene and substituted derivatives	21170.96	18195.07	17404.33	18172.4	17792.12	15120.79	22510.95	22099.16	17886.44	14171.83	15707.6	13804.29	19367.61	17651.28	18292.22
MW0125378	N-(3-Piperidinyl)propanamide	C8H16N2O	201.0966	156.1263	0.5798	12.1815	MS1	886504-11-6	--	--	--	3520588	Organoheterocyclic compounds	Piperidines	9.0	1992.34	3529.29	3854.11	3340.91	2531.63	978.97	9.0	3813.72	878.2	3665.9	3767.45	2723.58	2257.31	1776.19
MW0002367	2,6-Dichloro-4-(trifluoromethoxy)benzoic acid	C8H3Cl2F3O3	565.9141	273.9411	0.5435	3.0173	MS1	886502-90-5	--	--	--	17750730	Benzenoids	Benzene and substituted derivatives	7109.61	8247.47	4815.79	6463.35	7562.03	2844.9	2866.86	3538.06	3164.66	3897.91	3181.52	4191.93	3562.81	3338.28	5530.52
MW0000693	(4-Aminopiperidin-1-yl)(2-fluorophenyl)methanone	C12H15FN2O	336.9921	222.1168	0.6284	3.2165	MS1	886498-38-0	--	--	--	4778216	Benzenoids	Benzene and substituted derivatives	8138.12	10635.92	6492.36	8903.35	5595.79	8656.46	8650.48	7834.97	9856.38	10649.75	8413.02	10334.52	6218.65	9502.69	10259.81
MW0117166	1-Isonicotinoyl-4-piperidinylamine	C11H15N3O	449.1985	205.1215	0.8653	8.7666	MS1	886497-91-2	--	--	--	4778217	Organoheterocyclic compounds	Pyridines and derivatives	10543.19	12680.27	8686.88	11720.19	9353.59	7482.29	5630.04	10277.57	9737.58	10749.95	9168.98	9137.99	13017.57	8524.23	12704.77
MW0117431	2-(2-Bromo-1,3-thiazol-4-yl)pyridine	C8H5BrN2S	278.8992	239.9357	0.6245	0.7073	MS1	886370-89-4	--	--	--	46840047	Organoheterocyclic compounds	Azoles	3533.85	2753.17	2372.62	3264.01	3135.51	2745.85	3137.32	4228.76	2441.04	3688.5	2943.76	3477.38	4216.86	3482.3	3246.38
MW0119470	3-Bromo-6-chloro-4-nitro-1H-indazole	C7H3BrClN3O2	321.9221	274.9097	0.6163	0.7654	MS1	885519-92-6	--	--	--	24728280	Organoheterocyclic compounds	Benzopyrazoles	4369.59	3156.08	4094.16	5682.49	3208.11	4470.27	4790.36	6798.53	4997.38	5384.14	6674.34	6520.9	6120.37	6164.28	6167.37
MW0003471	3-(4-((3-Phenoxybenzyl)amino)phenyl)propanoic acid	C22H21NO3	462.0275	347.1521	0.6243	3.1586	MS1	885101-89-3	--	--	--	11595431	Benzenoids	Benzene and substituted derivatives	37311.88	29558.52	21668.37	28143.11	21637.24	12245.76	1061.05	1696.43	1401.71	578.79	2125.35	1701.91	5902.79	7976.43	8238.85
MW0010623	Manassantin B	C41H48O11	783.2704	716.3197	0.8008	3.2081	MS1	88497-88-5	--	--	--	11399874	Lignans, neolignans and related compounds	Furanoid lignans	5348.9	5546.36	7117.33	4973.86	5049.29	5513.18	1395.4	1592.25	1268.32	506.9	1186.85	423.02	3715.62	3788.55	3584.39
MW0016074	Beraprost	C24H30O5	819.4088	398.2093	0.6165	8.0852	MS1	88475-69-8	--	D02720	--	23663404	--	--	4794.95	5246.23	5472.74	4197.95	3939.87	3098.79	5343.44	4432.86	3755.67	3855.59	2914.99	2890.48	5219.7	4896.96	3036.92
MW0153395	Marchantin A	C28H24O5	240.0654	440.1624	0.6221	0.6828	MS1	88418-46-6	--	C10270	--	6439028	Organic oxygen compounds	Organooxygen compounds	341.93	9.0	867.74	296.41	442.89	9.0	619.47	1459.0	929.46	1848.58	930.94	1573.44	588.92	767.32	620.41
MW0118908	2-Thiophenecarboxylic acid, 5-amino-3-(bromomethyl)-4-cyano-, ethyl ester	C9H9BrN2O2S	593.9465	287.9568	0.5978	0.7239	MS1	88399-80-8	--	--	--	3855477	Organoheterocyclic compounds	Thiophenes	38932.63	33185.82	32500.22	31312.04	34954.35	29629.04	41776.03	37778.3	31677.48	25365.69	28183.25	26907.22	35078.82	33586.78	31682.66
MW0153340	Malonylawobanin	C39H39O22	882.1919	859.1933	0.7843	2.8175	MS1	88399-23-9	HMDB0038000	C08653	--	5281258	Phenylpropanoids and polyketides	Flavonoids	4703.5	3025.76	4221.28	2788.64	3182.67	2859.57	9.0	9.0	9.0	136.08	9.0	9.0	1362.91	1111.04	1219.54
MW0115667	5-Chloro-1,3-dimethyl-1H-pyrazole-4-sulfonyl chloride	C5H6Cl2N2O2S	294.9063	227.9527	0.6297	12.222999999999999	MS1	88398-93-0	--	--	--	2777126	Organohalogen compounds	Aryl halides	114252.93	103782.54	100790.79	103744.69	94074.58	96493.99	95218.73	97762.77	92523.62	99216.01	89343.74	98692.99	110491.96	96719.18	91880.87
MW0116254	1-(1,4'-Bipiperidin-3-yl)-N,N-dimethylmethanamine	C13H27N3	270.1907	225.2205	0.8149	2.9007	MS1	883515-98-8	--	--	--	23004742	Organoheterocyclic compounds	Piperidines	10217.52	18196.78	21258.43	15795.85	29670.16	19556.31	57401.33	27432.81	20112.83	20071.38	26048.93	54693.69	59377.17	57329.22	56017.31
MW0139354	Pichromene	C17H14FNO4	648.2133	315.0907	0.5595	8.017000000000001	MS1	883046-50-2	--	--	--	2732983	Phenylpropanoids and polyketides	Flavonoids	19120.89	16751.09	12305.29	17697.59	18063.48	11576.25	19851.62	18083.73	12419.18	17651.82	17379.02	21146.18	18915.78	19517.36	18829.96
MW0120762	5-(2-Chlorophenyl)-7-fluoro-8-methoxy-3-methyl-2,10-dihydropyrazolo[3,4-b][1,4]benzodiazepine	C18H14ClFN4O	529.0424	356.084	0.9403	0.6824	MS1	882531-87-5	--	--	--	135398512	Organoheterocyclic compounds	Benzodiazepines	5324.18	3185.6	6066.03	6623.55	5131.68	3720.96	6178.0	5764.23	6296.94	12680.8	8987.41	12686.86	5662.14	6100.61	6202.65
MW0127468	Ethanone, 1-[5-[(2,3-dichlorophenyl)thio]-4-nitro-2-thienyl]-	C12H7Cl2NO3S2	347.9316	346.9244	0.6413	13.7767	MS1	882257-11-6	--	--	--	2819993	Organosulfur compounds	Thioethers	47757.98	56909.89	69273.4	54423.5	50756.76	101331.41	51072.17	59622.48	68358.01	14375.05	52955.13	65274.52	70034.02	97953.39	66162.54
MW0010060	Vibriobactin; (4R,5S)-N-[3-[3-[(2,3-Dihydroxybenzoyl)amino]propyl-[(4S,5R)-2-(2,3-dihydroxyphenyl)-5-methyl-4,5-dihydro-1,3-oxazole-4-carbonyl]amino]propyl]-2-(2,3-dihydroxyphenyl)-5-methyl-4,5-dihydro-1,3-oxazole-4-carboxamide	C35H39N5O11	706.2537	705.2646	0.6435	2.6016	MS1	88217-23-6	--	C06769	--	441167	Benzenoids	Benzene and substituted derivatives	47178.13	38910.27	27431.85	24750.01	40682.6	17258.92	9.0	170.65	9.0	9.0	9.0	9.0	10325.8	8430.0	8549.43
MW0009915	Thiophene, 5-bromo-2-(4-fluorophenyl)-3-[4-(methylsulfonyl)phenyl]-	C17H12BrFO2S2	451.9792	409.9446	0.599	0.7156	MS1	88149-94-4	--	C11704	--	3177	Benzenoids	Benzene and substituted derivatives	1352.32	2040.12	1736.24	1870.09	1519.57	2109.72	3313.51	1490.2	2916.7	2658.43	3493.46	3655.05	2116.28	1979.48	2544.88
MEDL01790	Cinnamtannin B1	C45H36O18	829.1754	864.1896	0.6373	1.3719999999999999	MS1	88082-60-4	HMDB0037672	C17631	--	475277	Tannins	Tannin	8546.84	5029.04	13221.39	7911.03	5541.56	10249.41	9.0	9.0	9.0	9.0	9.0	9.0	5352.42	6602.24	7404.97
MW0133590	4-Amino-2-(4-chlorophenyl)-5H-chromeno[4,3-d]pyrimidin-5-one	C17H10ClN3O2	437.9217	323.0462	0.6108	12.2108	MS1	88071-59-4	--	--	--	713882	Phenylpropanoids and polyketides	Coumarins and derivatives	8639.83	9101.93	6421.05	11168.51	6259.73	10509.37	5101.44	5153.41	9355.31	3312.38	7404.03	6354.06	8857.46	7085.75	9890.97
MW0125523	N-[(2S)-2-[[(1Z)-1-Methyl-3-oxo-3-[4-(trifluoromethyl)phenyl]-1-propen-1-yl]amino]-3-[4-[2-(5-methyl-2-phenyl-4-oxazolyl)ethoxy]phenyl]propyl]propanamide	C35H36F3N3O4	642.2471	619.2658	0.8681	8.2677	MS1	880635-03-0	--	--	--	446738	Organoheterocyclic compounds	Azoles	38385.64	45222.05	64554.93	35322.11	40785.93	36119.79	56452.17	60510.23	40307.47	44793.51	54790.64	57548.02	58155.74	50254.01	39289.58
MW0009464	Picric acid	C6H3N3O7	496.957	228.9971	0.8772	12.2147	MS1	88-89-1	--	--	--	6954	Benzenoids	Phenols	512584.44	527696.27	510244.85	510814.15	512394.68	510908.21	511637.85	509740.67	498785.6	498655.7	512041.11	494328.51	515149.15	520578.31	508381.58
MW0006681	Cyclopropanecarboxamide, N-[3-[[6-[[3-(trifluoromethyl)phenyl]amino]-4-pyrimidinyl]amino]phenyl]-	C21H18F3N5O	396.1431	413.1463	0.6467	1.2213	MS1	879127-07-8	--	--	--	9549299	Benzenoids	Benzene and substituted derivatives	1469.47	657.63	656.85	413.88	574.98	9.0	2121.95	2392.46	2245.2	2761.46	2186.54	1087.83	821.78	1242.32	1181.08
MW0108924	N-Tridecanoyl-L-homserine lactone	C17H31NO3	374.1495	297.2304	0.6486	2.6399	MS1	878627-21-5	--	--	--	68869017	Organic acids and derivatives	Carboxylic acids and derivatives	3843.21	3951.1	2001.54	7486.78	3794.64	8938.33	9.0	331.59	2268.63	9.0	186.17	137.94	1431.19	1189.25	1746.02
MW0116639	1,3-Bis(4-Bromophenyl)-5-phenyl-2,4-imidazolidinedione	C21H14Br2N2O2	547.9582	483.9422	0.6379	0.7156	MS1	878533-35-8	--	--	--	11851013	Organoheterocyclic compounds	Azolidines	48893.06	48500.14	42060.42	46722.54	51503.31	43775.19	58003.49	58384.0	60991.46	66493.73	66780.5	62792.67	57903.13	54426.4	53164.53
MW0008298	N-(4-Chloro-2,5-dimethoxyphenyl)-8-quinolinecarboxamide	C18H15ClN2O3	191.0228	342.0771	0.6979	1.7542	MS1	878464-38-1	--	--	--	9362340	Benzenoids	Benzene and substituted derivatives	674693.24	710907.93	109137.65	699563.17	727693.23	726087.74	1101756.85	1085164.84	1068240.58	992469.21	963797.16	1063222.27	859211.81	932208.89	948138.4
MW0115960	(5-Fluoroimidazo[1,2-a]pyridin-2-yl)methanol	C8H7FN2O	280.9291	166.0542	0.6403	12.2147	MS1	878197-92-3	--	--	--	53485251	Organoheterocyclic compounds	Imidazopyridines	25685.56	26118.24	24875.86	20711.39	20769.03	22929.97	22534.09	19545.78	22528.82	22793.05	19902.6	20660.68	24433.02	24131.43	24813.82
MW0155602	Plakortic acid	C17H30O4	299.221	298.2144	0.6697	7.7612	MS1	87803-10-9	--	C17158	--	10402441	Organoheterocyclic compounds	Dioxanes	6085.89	9271.1	6325.06	7623.77	6782.34	6154.68	2820.86	6164.38	3346.45	2140.32	3354.79	2696.77	6399.31	6441.46	5298.29
MW0122724	Acetamide, N-(6-methyl-2-benzothiazolyl)-2-[[3,4,6,7-tetrahydro-4-oxo-3-(phenylmethyl)thieno[3,2-d]pyrimidin-2-yl]thio]-	C23H20N4O2S3	527.0880000000001	480.0748	0.6285	2.8724	MS1	877618-79-6	--	--	--	18563036	Organoheterocyclic compounds	Thienopyrimidines	8849.34	9444.61	2410.45	4549.72	3750.5	4298.96	210.89	131.56	154.1	9.0	303.17	464.19	8284.34	6610.77	7294.54
ZINC1545034	Tandospirone	C21H29N5O2	805.9567	383.496	0.5904	2.5248	MS1	87760-53-0	-	-	--	91273	Organoheterocyclic compounds	Diazinanes	6573.03	4945.42	6092.41	4777.13	5812.52	5882.67	110.91	9.0	316.11	9.0	9.0	121.05	2815.12	1885.88	3285.85
MW0151880	Isoxapyrifop	C17H16Cl2N2O4	787.0844	382.0487	0.5623	0.6907	MS1	87757-18-4	--	C19073	--	174656	Organic oxygen compounds	Organooxygen compounds	2217.77	1681.76	2907.09	2700.48	2610.1	2112.91	3271.96	3523.28	3288.19	5056.55	4380.85	3524.13	2786.21	2862.04	2051.52
MW0111073	Leukotriene B4 ethanolamide	C22H37NO4	776.5726	379.2722	0.698	10.1375	MS1	877459-63-7	HMDB0002304	--	--	5283127	Organic nitrogen compounds	Organonitrogen compounds	54121.63	49633.32	49204.09	50596.84	52453.24	50797.52	51042.59	83821.48	52311.55	51206.55	86003.0	52812.2	51806.65	57817.43	49101.6
MW0003964	3-Cyano-N-cyclopropylbenzenesulfonamide	C10H10N2O2S	240.0806	222.0463	0.6208	1.1394	MS1	877227-35-5	--	--	--	8469252	Benzenoids	Benzene and substituted derivatives	31909.55	29696.43	19288.62	19194.94	29338.9	13357.36	9.0	9.0	9.0	215.48	9.0	9.0	10243.64	12176.69	11542.27
MW0001140	1-(4-Bromo-2-fluorophenyl)urea	C7H6BrFN2O	232.9721	231.9648	0.6475	1.3886	MS1	877134-79-7	--	--	--	20118318	Benzenoids	Benzene and substituted derivatives	19699.45	15014.38	12696.5	10840.94	7954.12	17418.05	19087.51	16466.88	23335.4	23894.91	12101.6	20680.27	15956.92	15505.26	16882.66
MEDL01744	Heterophylliin A	C34H26O22	809.0785	786.0916	0.56	0.7156	MS1	87687-52-3	HMDB0039264	-	--	471120	Tannins	Tannin	7923.45	7010.93	6619.38	5960.07	7638.71	5795.66	8214.87	7395.65	7638.78	8061.15	9569.69	7792.77	7781.62	6719.17	7136.14
MW0110736	2-Chloro-N-[5-(methoxymethyl)-1,3,4-thiadiazol-2-yl]acetamide	C6H8ClN3O2S	285.0181	221.0026	0.6274	2.5299	MS1	876710-55-3	--	--	--	3157445	Organic nitrogen compounds	Organonitrogen compounds	19565.48	16383.78	20575.83	18396.37	20760.27	23012.67	825.19	854.53	1045.84	869.44	456.32	710.88	18587.49	17889.93	18494.42
MW0012023	10-Nitrooleic acid	C18H33NO4	366.2051	327.241	0.7663	3.3809	MS1	875685-46-4	HMDB0062737	--	--	24836820	Lipids and lipid-like molecules	Fatty Acyls	6693.81	7054.04	7019.33	7766.94	7615.95	7948.97	9200.92	10046.94	8468.39	10537.94	15271.68	11598.36	9949.4	8359.16	9953.39
MW0124134	Flumiclorac-pentyl	C21H23ClFNO5	490.0782	423.1249	0.6474	3.1915	MS1	87546-18-7	HMDB0034860	C10990	--	443048	Organoheterocyclic compounds	Pyrrolines	4716.09	4284.66	5990.64	2975.12	4780.7	4157.21	1188.76	531.61	1270.99	295.09	539.09	330.66	2716.61	2249.59	1928.11
MW0126405	Quisinostat	C21H26N6O2	806.457	394.2117	0.6365	7.8941	MS1	875320-29-9	--	--	--	11538455	Organoheterocyclic compounds	Indoles and derivatives	997.61	1836.41	9.0	1096.21	1251.44	587.58	2236.39	3618.86	910.73	1672.88	1745.79	2580.74	1117.94	1797.13	1926.76
MW0005128	4-Imidazolidinone, 3-decyl-5,5-diphenyl-2-thioxo-	C25H32N2OS	855.4104	408.2235	0.6457	7.827999999999999	MS1	875014-22-5	--	--	--	11502403	Benzenoids	Benzene and substituted derivatives	1176.13	1228.39	392.25	1863.26	1231.0	451.64	1091.42	715.97	575.54	436.9	1297.75	1135.92	899.02	985.13	1507.43
MW0124359	hydroxyrepaglinide	C27H36N2O5	532.2776	468.2624	0.6115	11.1013	MS1	874908-14-2	HMDB0060979	--	--	46781896	Organoheterocyclic compounds	Piperidines	11459.51	12381.4	8334.81	10364.03	10451.72	6840.84	14272.98	15443.7	15593.94	9594.29	15402.37	8535.33	14269.22	10735.13	9562.29
MW0125131	Methyl 6-fluoro-2-chromanecarboxylate	C11H11FO3	277.0227	210.0692	0.6372	2.2817	MS1	874649-82-8	--	--	--	18614917	Organoheterocyclic compounds	Benzopyrans	59149.0	58279.53	95427.32	87598.5	54838.23	94282.61	1885.18	671.41	359.62	944.41	873.18	725.84	92271.26	89536.54	89286.74
MW0117399	2-(1-Piperazinyl)nicotinamide	C10H14N4O	229.106	206.1168	0.7046	2.4984	MS1	87394-64-7	--	--	--	16785637	Organoheterocyclic compounds	Diazinanes	2106.51	4472.89	4264.78	1671.31	3092.68	3771.29	3393.19	9.0	4465.09	9.0	3789.27	6470.18	3713.33	4315.01	5865.73
MW0116783	1-[3-(Trifluoromethyl)-2-pyridinyl]piperazine	C10H12F3N3	345.974	231.0983	0.5984	1.0887	MS1	87394-63-6	--	--	--	2777786	Organoheterocyclic compounds	Diazinanes	10140.79	10459.97	5761.15	4675.72	8543.03	5694.91	5750.49	5918.73	3704.59	7935.43	9234.94	8598.11	9017.64	7952.92	7331.53
MW0116366	1-(3,5-Dichloro-2-pyridinyl)piperazine	C9H11Cl2N3	295.0488	231.033	0.6461	3.1251	MS1	87394-60-3	--	--	--	2771431	Organoheterocyclic compounds	Diazinanes	368.53	9.0	1870.91	6381.6	4277.73	4068.47	9.0	9.0	9.0	15319.76	14133.98	11020.8	3671.77	4284.35	3709.37
MW0116385	1-(3-Chloropyridin-2-yl)piperazine	C9H12ClN3	253.0635	197.072	0.8882	1.4384	MS1	87394-55-6	--	--	--	11412944	Organoheterocyclic compounds	Diazinanes	109406.98	112642.85	70585.91	44367.57	101692.59	10067.86	21499.67	22563.83	21564.99	31298.18	26355.65	19226.32	173142.57	156678.43	184694.14
MW0106072	Butanoic acid, 4-((1,2-dioxohexadecyl)amino)-, ethyl ester	C22H41NO4	384.2971	383.3036	0.6906	5.3892	MS2-Search-DB	873079-69-7	--	--	--	15950454	Organic acids and derivatives	Carboxylic acids and derivatives	1759.44	3344.99	1737.92	6167.27	8335.8	4074.7	14560.03	2802.7	1690.35	547.02	2458.36	11966.63	12367.22	12032.36	12764.42
MW0001824	2-(3,5-Difluorophenyl)aniline	C12H9F2N	188.0673	205.0703	0.6244	12.9459	MS1	873056-60-1	--	--	--	54759101	Benzenoids	Benzene and substituted derivatives	17627.29	16967.34	17075.62	16191.19	16141.11	17163.06	18400.87	13046.66	18364.5	19438.16	20204.52	16225.96	18704.86	18333.16	20939.1
MEDN0799	RvD1	C22H32O5	377.2293	376.225	0.8457	11.55	MS1	872993-05-0	HMDB0003733	-	--	16061135	Oxidized lipids	Oxidized lipids	13924.84	14155.42	13783.86	14765.62	13251.22	13359.09	14257.95	14827.51	14053.58	13979.77	13768.75	13962.54	15492.8	14746.14	13489.11
MW0115696	N-Allyl-N-(2-bromo-2-propenyl)amine	C6H10BrN	372.98900000000003	174.9997	0.6225	2.2529	MS1	87280-21-5	--	--	--	4586576	Organohalogen compounds	Vinyl halides	39624.72	26202.48	33911.1	28690.64	2317.86	26794.26	9.0	9.0	9.0	9.0	9.0	9.0	27781.22	36647.46	29303.99
MW0001138	1-(4-Bromo-2-fluorophenyl)cyclopropanecarboxylic acid	C10H8BrFO2	258.9772	257.9692	0.7007	2.1945	MS1	872422-15-6	--	--	--	66662682	Benzenoids	Benzene and substituted derivatives	17633.49	18459.28	23530.62	19574.13	17090.24	21421.47	36045.26	33542.89	37900.09	34466.98	35519.57	37039.76	29458.33	25615.75	26460.58
MW0120198	4-Amino-5-(2-methylphenyl)-4H-1,2,4-triazole-3-thiol	C9H10N4S	270.0785	206.0626	0.6431	2.5514	MS1	87239-95-0	--	--	--	2405215	Organoheterocyclic compounds	Azoles	2570.51	1969.92	8617.69	769.73	1989.94	1865.23	981.76	1261.58	559.48	3971.25	9.0	785.47	3209.46	5278.03	3924.73
MW0108798	N-Hexadecanoyl-L-homoserine lactone	C20H37NO3	304.2632	339.2773	0.6282	7.8413	MS1	87206-01-7	--	--	--	11609787	Organic acids and derivatives	Carboxylic acids and derivatives	4815.33	5916.65	4788.06	4169.61	5570.52	3359.66	10765.1	11913.12	6330.43	8905.69	10731.21	7164.39	8840.07	8569.22	7965.99
MEDP1982	2-Methyl-1-Pyrroline	C5H9N	128.0445	83.0735	0.6269	2.1451	MS1	872-32-2	-	C20808	--	70103	Heterocyclic compounds	Heterocyclic compounds	16337.04	14956.26	2190.74	13739.32	19409.83	13020.73	4888.79	3969.61	5551.92	5565.71	4860.87	5257.62	5469.36	5793.39	5466.32
MW0004362	4-(Chloromethyl)-2-[(4-fluorophenoxy)methyl]-1,3-thiazole	C11H9ClFNOS	515.0227	257.0077	0.6426	1.022	MS1	871497-65-3	--	--	--	7131053	Benzenoids	Phenol ethers	1878.25	2043.1	798.5	1938.34	1529.07	1094.28	3379.76	2345.43	1170.44	2728.84	3096.84	1657.78	2343.86	1984.45	2483.74
MW0005609	5-Bromo-N-butyl-2-methoxybenzenesulfonamide	C11H16BrNO3S	368.0162	321.0034	0.6451	1.6295	MS1	871269-18-0	--	--	--	4984510	Benzenoids	Benzene and substituted derivatives	2849.62	1075.2	7537.87	4214.54	2348.89	7748.18	8747.8	16478.07	18419.96	7996.06	10505.88	10811.56	6112.21	7984.08	6939.57
MW0108427	N-(3-Methoxypropyl)-2-(1-piperazinyl)acetamide	C10H21N3O2	260.1334	215.1634	0.5566	9.074	MS1	871217-92-4	--	--	--	7131189	Organic acids and derivatives	Carboxylic acids and derivatives	7241.8	5923.28	6599.64	6266.61	7324.97	8008.67	4609.1	7311.15	3301.76	6406.96	7736.64	10653.77	9230.95	6259.69	10270.08
MEDL02655	Albanol B	C34H22O8	559.1384	558.1315	0.9383	2.2194	MS1	87084-99-9	HMDB0030109	-	--	480819	Flavonoids	Flavonoid	36926.27	27296.33	43357.53	20518.8	23772.5	28131.58	9.0	9.0	9.0	9.0	9.0	9.0	24216.56	22618.92	23972.97
MW0153391	Mannopine	C11H22N2O8	638.3092	310.1376	0.645	11.1262	MS1	87084-52-4	--	C16692	--	121864	Organic acids and derivatives	Carboxylic acids and derivatives	20053.35	6212.58	18139.97	13782.26	6631.62	34651.67	15334.05	14807.02	20249.91	8655.05	10242.76	8065.43	16379.66	16115.29	15754.17
MW0116964	1H-3-Benzazepin-7-ol, 8-chloro-2,3,4,5-tetrahydro-3-methyl-5-phenyl-, (5R)-	C17H18ClNO	364.0273	287.1077	0.608	2.1948	MS1	87075-17-0	--	--	--	3036864	Organoheterocyclic compounds	Benzazepines	5606.39	3644.48	5675.4	6549.09	5272.88	5814.41	10291.35	10173.36	10596.87	8668.34	10921.32	10977.71	8915.26	8026.48	7006.92
MW0052777	Euphohelioscopin A	C30H42O6	997.6059	498.2981	0.5781	10.3785	MS1	87064-61-7	--	--	--	129008900	Lipids and lipid-like molecules	Prenol lipids	3195.75	1951.29	4785.38	1673.73	542.9	11436.24	1386.1	1468.42	5615.61	735.99	2969.52	1582.97	3739.05	3279.5	3684.46
MW0145619	Arnebinol	C16H20O2	245.1609	244.1463	0.9816	1.2224	MS1	87064-17-3	--	C09917	--	6439807	Organic oxygen compounds	Organooxygen compounds	3022914.14	2678579.99	5089383.02	1978180.68	2743834.59	3117755.61	347111.34	371726.54	396712.18	222389.9	229220.58	309567.16	2003819.58	1970319.38	1964248.32
MEDL02395	Xylitol	C5H12O5	153.0757	152.0685	0.6416	0.8652	MS1	87-99-0	HMDB0002917	C00379	--	6912	Others	Saccharides and Alcohols	8586.88	8255.97	7126.77	20747.98	12081.62	8761.78	6603.58	7096.99	5830.81	36280.87	38615.35	22710.76	13381.45	14399.65	18441.85
MEDP0838	2,6-Dimethylaniline	C8H11N	243.1855	121.0891	0.6489	12.1233	MS1	87-62-7	HMDB0060677	C11004	--	6896	Benzene and substituted derivatives	Benzene and substituted derivatives	4632.68	4256.08	5662.62	4679.88	4692.49	5149.53	4771.33	4696.74	5870.82	5347.7	5961.74	5779.21	4659.42	4528.3	5437.38
MEDL02189	Gramine	C11H14N2	175.1227	174.1157	0.7087	11.3255	MS1	87-52-5	HMDB0035762	C08304	--	6890	Alkaloids	Alkaloids	170869.18	181750.19	164902.7	147091.02	151815.25	159543.4	114818.19	123827.99	146397.46	167363.73	139518.23	176536.8	150268.82	137781.83	129001.09
MW0122107	6-Chloropurine	C5H3ClN4	137.0021	154.0046	0.5883	2.8874	MS1	87-42-3	HMDB0012245	--	--	5359277	Organoheterocyclic compounds	Imidazopyrimidines	585.54	566.08	9.0	538.81	9.0	162.81	4032.62	4769.95	3923.38	5579.64	5441.96	4490.47	1748.67	1681.47	1033.91
MW0127331	4-[(2-Furylmethyl)sulfanyl]aniline	C11H11NOS	178.0317	205.0561	0.9916	1.4384	MS1	869943-49-7	--	--	--	16765173	Organosulfur compounds	Thioethers	153102.49	164824.24	105622.99	94551.53	140507.44	94286.58	37326.39	40584.86	38116.37	40997.84	42114.14	32845.12	306249.99	258749.86	228435.13
MW0110700	2-{[(5-Methyl-2-thienyl)methyl]amino}-1-butanol	C10H17NOS	636.2801	199.1031	0.8936	8.4508	MS1	869943-08-8	--	--	--	4716027	Organic nitrogen compounds	Organonitrogen compounds	21364.84	17941.0	17211.55	13792.99	17946.07	15125.24	22112.34	20656.25	17792.38	16219.99	19173.98	15777.94	19716.35	17447.38	15985.55
MW0009002	N-Cyclopropyl-11-(3-hydroxy-5-pentylphenoxy)undecanamide	C25H41NO3	404.3168	403.3086	0.6726	11.6996	MS1	869376-63-6	--	--	--	11654304	Benzenoids	Phenol ethers	4772.1	4650.72	4108.94	4841.29	5973.34	3542.22	3550.14	4324.91	1585.84	2887.13	2661.49	2803.28	2374.21	1788.41	1685.74
MW0000750	(5-Chloro-2-iodo-phenyl)-(2,6-difluorophenyl)methanone	C13H6ClF2IO	773.8549	377.912	0.5346	8.3843	MS1	869365-97-9	--	--	--	46835488	Benzenoids	Benzene and substituted derivatives	1871.71	2010.04	1320.4	671.86	893.44	1300.42	9.0	994.5	1761.74	1041.54	1138.09	969.08	1516.9	1262.27	944.45
MW0002947	2-Chloro-N-(4-ethoxyphenyl)propanamide	C11H14ClNO2	245.1055	227.0713	0.6282	13.8349	MS1	868771-18-0	--	--	--	11615536	Benzenoids	Benzene and substituted derivatives	27734.85	61563.24	54163.01	84464.48	12135.77	39487.03	74920.3	14060.42	36449.84	38826.06	11379.29	26212.84	35892.03	39764.52	60553.24
MW0120891	5-(Furan-2-yl)thiophene-2-carboxylic acid	C9H6O3S	216.993	194.0038	0.6483	13.4153	MS1	868755-62-8	--	--	--	2052621	Organoheterocyclic compounds	Thiophenes	94449.42	15236.51	93861.01	91320.27	96259.39	100464.58	250345.9	10246.19	96731.29	89879.5	91076.89	198227.49	80695.39	92309.37	91624.16
MW0003159	2-Iodo-5-(trifluoromethyl)benzonitrile	C8H3F3IN	611.8858	296.9262	0.6215	12.2147	MS1	868166-20-5	--	--	--	53363644	Benzenoids	Benzene and substituted derivatives	9310.92	9162.83	11191.67	9550.34	8709.72	9106.98	8918.35	8276.16	9327.54	8352.77	8477.49	6664.14	9323.62	7639.86	7959.9
MW0052398	Dimethyl 2,6-dibromoheptanedioate	C9H14Br2O4	410.8784	343.9259	0.5942	0.6990000000000001	MS1	868-73-5	--	--	--	324858	Lipids and lipid-like molecules	Fatty Acyls	5569.02	4961.82	6470.92	4756.97	5711.15	6339.73	4198.43	4798.58	5830.26	4263.36	3618.07	4305.2	5682.13	5251.28	5659.8
MW0115351	Tetraethylene glycol monoamine	C8H19NO4	240.1441	193.1314	0.6406	2.8675	MS1	86770-74-3	--	--	--	160103	Organic oxygen compounds	Organooxygen compounds	457.45	9.0	301.21	9.0	9.0	140.49	343.47	181.16	225.3	338.1	363.11	490.28	3782.83	4149.84	3950.06
MW0001415	1-[(2-Hydroxyethyl)amino]-4-(methylamino)anthra-9,10-quinone	C17H16N2O3	335.0825	296.1161	0.6861	4.3713	MS1	86722-66-9	--	--	--	17191	Benzenoids	Anthracenes	3182.66	3128.86	6541.73	2985.18	2779.26	5743.14	131.48	119.75	197.0	9.0	9.0	9.0	3154.59	3809.35	4006.78
MW0120344	4-Chloro-2-methyl-6-trifluoromethylquinoline	C11H7ClF3N	263.0558	245.0219	0.6494	2.3025	MS1	867167-05-3	--	--	--	17039878	Organoheterocyclic compounds	Quinolines and derivatives	28550.72	30326.43	23147.82	22049.28	28991.78	20842.23	408.59	9.0	4867.35	9.0	1604.94	9.0	17069.46	15712.65	13049.63
MW0145642	Ascidiacyclamide	C36H52N8O6S2	803.3578	756.3451	0.6467	8.1932	MS1	86701-12-4	--	C15738	--	163527	Organic acids and derivatives	Carboxylic acids and derivatives	9.0	2688.57	136.78	9.0	9.0	14836.86	9.0	227.88	9.0	9.0	9.0	9.0	1900.36	1442.69	1848.29
MW0137484	Belinostat	C15H14N2O4S	341.0571	318.0674	0.6229	12.1898	MS1	866323-14-0	--	--	--	6918638	Phenylpropanoids and polyketides	Cinnamic acids and derivatives	3142.51	3954.73	3388.0	2099.18	1837.43	3028.07	1933.68	2849.84	2141.68	3142.73	2791.75	1797.1	2044.81	2742.66	2142.18
MW0156488	Saccharocin;KA-5685;4''-Deamino-4''-hydroxyapramycin	C21H40N4O12	1081.5347	540.2643	0.6146	8.0824	MS1	86630-31-1	--	C17998	--	15588758	Organic oxygen compounds	Organooxygen compounds	10823.1	10438.47	9529.23	9521.27	9430.31	9135.81	12805.02	13138.15	7705.62	9284.69	9728.06	9293.81	12022.26	10440.31	10965.94
MW0007364	Imibenconazole	C17H13Cl3N4S	457.0055	409.9927	0.6496	0.6907	MS1	86598-92-7	--	C18468	--	93483	Benzenoids	Benzene and substituted derivatives	5272.9	4087.45	4985.0	5211.6	6076.43	4244.9	8420.52	9296.47	6364.55	10628.01	9691.33	8762.78	7141.22	6150.93	6734.07
MW0009924	Tideglusib	C19H14N2O2S	381.0905	334.0776	0.6382	2.8924	MS1	865854-05-3	--	--	--	11313622	Benzenoids	Naphthalenes	1047846.96	785731.68	1067237.58	632912.05	768198.43	654520.89	24778.34	12388.35	20580.39	18957.71	20663.27	17962.24	285554.71	242862.86	209756.27
MW0110981	D-erythro-Sphingosine C-15	C15H31NO2	258.2426	257.2355	0.6342	9.2319	MS1	86555-28-4	--	--	--	91886102	Organic nitrogen compounds	Organonitrogen compounds	47467.82	33628.9	18531.37	32097.01	16295.14	18271.61	20626.77	19995.26	83330.58	12084.74	13927.54	18628.98	22919.58	25015.41	24383.78
MW0117109	1H-Pyrazolo[3,4-c]pyridazin-3-amine, 5-(2-phenylpyrazolo[1,5-a]pyridin-3-yl)-	C18H13N7	350.1115	327.1232	0.9279999999999999	2.1945	MS1	865362-74-9	--	--	--	11493598	--	--	10740.2	11578.13	13123.47	11966.21	13454.81	13624.81	24749.31	25997.8	27021.06	26909.54	26114.7	28707.33	17718.17	18727.18	19321.15
MW0122823	Ametoctradin	C15H25N5	336.1664	275.211	0.9411	4.3141	MS1	865318-97-4	--	--	--	15604010	Organoheterocyclic compounds	Triazolopyrimidines	5140.37	5457.58	9547.78	10037.71	5801.05	8277.17	14283.57	20117.56	8489.79	11178.36	11424.12	12511.98	11321.55	10846.72	11007.35
MW0123876	Ethanone, 2-(2-chlorophenyl)-1-(1-pentyl-1H-indol-3-yl)-	C21H22ClNO	416.0582	339.139	0.6433	2.8907	MS1	864445-54-5	--	--	--	44397500	Organoheterocyclic compounds	Indoles and derivatives	175.18	728.09	1062.52	1224.94	827.9	1173.86	3566.34	2724.07	4651.05	2272.68	3069.42	4209.28	2158.58	1577.5	1546.38
MW0150733	Helminthosporoside A	C39H64O22	926.4242	884.3889	0.5981	0.7193	MS1	86413-81-2	--	C09679	--	5462439	Lipids and lipid-like molecules	Prenol lipids	820.51	1035.56	412.6	1139.22	1640.87	607.89	1394.72	543.49	671.97	316.52	1019.95	1774.72	891.22	1213.19	789.24
MW0125732	N-Desmethyldiltiazem	C21H24N2O4S	439.1081	400.1457	0.7304	11.9821	MS1	86408-45-9	HMDB0061023	--	--	107891	Organoheterocyclic compounds	Benzothiazepines	2624.85	2608.41	1466.09	2193.38	1703.87	1080.25	1516.69	1288.12	1515.79	1891.17	1183.27	1593.95	2754.92	1854.56	1591.72
MW0012936	1-Oleoyl-2-acetyl-sn-glycerol	C23H42O5	421.2924	398.3032	0.9861	8.9104	MS1	86390-77-4	--	--	--	6437055	Lipids and lipid-like molecules	Glycerolipids	50537.84	55137.74	37278.01	57248.11	54157.94	56747.82	31691.17	36274.18	33676.6	21872.97	26642.16	26601.86	51820.88	38980.3	36180.9
MW0140599	(R)-5,6-Dihydrothymine;(5R)-Dihydrothymine	C5H8N2O2	146.0926	128.0586	0.6385	0.8651	MS1	86387-01-1	--	C21028	--	676415	Organoheterocyclic compounds	Diazines	65498.22	68924.99	78648.63	159979.19	87921.75	191218.22	39518.47	40977.24	35996.86	15996.81	9812.79	20512.51	106922.37	112502.1	105116.88
MW0117868	2,4(1H,3H)-Pyrimidinedione, 6-[4-(3-chlorophenyl)-1-piperazinyl]-3-cyclohexyl-	C20H25ClN4O2	353.1527	388.1666	0.6479	2.6847	MS1	863588-32-3	--	--	--	3238389	Organoheterocyclic compounds	Diazinanes	5573.78	6673.62	5633.46	5365.6	5254.66	5220.97	1982.56	3280.95	4506.18	4966.64	3621.02	3502.37	5067.67	4655.13	3844.02
MW0008550	N,N-Bis(2-chloroethyl)-4-methoxybenzenesulfonamide	C11H15Cl2NO3S	640.0634	311.015	0.8767	1.264	MS1	86357-59-7	--	--	--	245660	Benzenoids	Benzene and substituted derivatives	18975.9	16876.51	13072.85	19158.05	17297.29	19601.15	9.0	9.0	288.22	356.4	185.13	796.54	9876.49	12926.0	14243.83
MW0142554	2-Phenyl-amino-N6-endo-norbornyladenine	C18H19N6	342.1565	319.1671	0.6458	9.7138	MS1	863202-33-9	--	--	--	53394567	Organoheterocyclic compounds	Imidazopyrimidines	4101.65	4208.99	4670.93	6206.96	4836.36	5795.33	5464.37	3801.53	3102.92	3697.68	3849.18	6003.95	4642.58	4411.38	4375.26
MW0106629	Ethyl (E,4S)-4-[[(2S)-3-hydroxy-2-[[(2S)-2-[(3-hydroxy-2-methylbenzoyl)amino]-3-methylbutanoyl]amino]propanoyl]amino]-6-methylhept-2-enoate	C26H39N3O7	1028.5910000000001	505.2788	0.6328	8.4342	MS1	862891-04-1	--	--	--	11752486	--	--	1448.38	2293.13	1504.96	1834.0	2154.81	1726.43	3194.13	2415.94	2314.85	2308.78	2676.9	2457.07	1850.71	2146.37	2176.88
MW0141803	1-O-(cis-9-Octadecenyl)-2-O-acetyl-sn-glycero-3-phosphocholine	C28H56NO7P	550.387	549.3794	0.7313	10.3037	MS1	86288-90-1	--	--	--	2504	--	--	590.65	16165.46	11670.91	18965.33	18944.01	10990.78	37913.49	35997.08	21606.81	25782.48	29514.6	27705.42	20304.08	12398.48	22748.4
MW0119865	4-(3,4-Dichlorophenyl)-2-hydrazinyl-6-(trifluoromethyl)pyrimidine	C11H7Cl2F3N4	1042.9093	322.0	0.7088	0.6917	MS1	862658-93-3	--	--	--	7018677	Organoheterocyclic compounds	Diazines	3824.09	3599.57	5243.33	3202.64	3940.14	3285.66	4371.96	3533.85	4406.38	4027.85	3132.72	5134.6	3839.04	4346.44	3942.94
MW0116270	1-(2,2-Difluoro-1,3-benzodioxol-5-yl)cyclopropanecarboxylic acid	C11H8F2O4	308.9921	242.0391	0.6315	1.3755	MS1	862574-88-7	--	--	--	44206103	Organoheterocyclic compounds	Benzodioxoles	2041.74	620.47	1236.0	9.0	472.5	629.81	3806.95	1490.6	5091.28	7027.37	1267.22	5915.18	1573.28	935.52	1260.47
MW0111264	Primisulfuron-methyl	C15H12F4N4O7S	451.0329	468.0363	0.6472	2.5186	MS1	86209-51-0	--	--	--	101525	Organic nitrogen compounds	Organonitrogen compounds	16700.31	15431.44	16135.72	14398.21	14617.78	13718.75	136.04	184.53	9.0	135.37	9.0	9.0	7193.84	7876.76	7055.19
MW0002483	2-[(4-Bromobenzyl)oxy]benzoic acid	C14H11BrO3	612.986	305.9892	0.6311	0.7156	MS1	860597-33-7	--	--	--	8706931	Benzenoids	Benzene and substituted derivatives	81175.65	77752.32	72389.98	77588.0	84112.56	67729.46	89412.38	87661.68	88526.08	97825.43	105272.94	98178.57	90267.91	83925.64	84194.99
MW0049129	Cyclovirobuxin D	C26H46N2O	420.3951	402.361	0.6342	7.1879	MS1	860-79-7	--	--	--	260439	Lipids and lipid-like molecules	Prenol lipids	8260.84	6497.63	7058.8	7906.37	6754.84	8101.5	8925.02	4289.87	8191.43	5009.11	6913.78	5968.26	7490.76	6924.65	5663.53
MW0006291	Benztropine	C21H25NO	352.1648	307.1936	0.8952	3.5404	MS1	86-13-5	HMDB0014390	C06846	--	1201549	Benzenoids	Benzene and substituted derivatives	13029.23	9487.04	19440.99	13469.38	7885.52	19237.49	285.97	1004.14	4866.86	4163.07	2673.65	4420.75	10678.1	9064.92	8831.88
MEDL02687	Feruloylcholine	C15H22NO4+	327.1518	280.1384	0.8528	9.714	MS1	85927-25-9	HMDB0032800	-	--	131751314	Alkaloids	Alkaloids	23597.98	21189.88	23765.43	23759.32	22671.59	24899.64	24204.96	22825.68	21533.3	23416.83	22202.56	25083.88	20382.73	19178.65	20128.87
MW0143170	4,21-Dehydrocorynantheine aldehyde	C21H23N2O3	352.1783	351.1709	0.8935	10.9998	MS1	85925-15-1	--	C11679	--	11953961	--	--	10379.76	8209.72	8903.97	9013.92	7449.25	8103.3	8722.85	7161.71	6470.28	6620.22	6848.51	7068.76	10962.85	8213.03	6620.65
MW0105143	4-({[3-(Trifluoromethyl)phenyl]sulfonyl}amino)butanoic acid	C11H12F3NO4S	350.0073	311.0439	0.6337	12.2109	MS1	85844-93-5	--	--	--	1582749	Organic acids and derivatives	Carboxylic acids and derivatives	2007.18	2275.15	3178.0	1456.02	1503.89	2348.69	1381.66	2284.68	1022.16	2882.67	1062.02	1995.0	1827.05	2491.2	1465.75
MW0006996	Esprocarb	C15H23NOS	283.1834	265.15	0.6077	3.9438	MS1	85785-20-2	--	C14526	--	91740	Benzenoids	Benzene and substituted derivatives	1950.98	1405.37	1642.68	1888.52	2489.3	1142.47	2943.75	3356.67	1588.86	636.99	1339.89	888.89	1567.78	1948.69	2224.47
MW0118434	2-Chloro-6-(trifluoromethyl)pyrimidin-4-amine	C5H3ClF3N3	198.0038	196.9968	0.6321	12.3726	MS1	85730-36-5	--	--	--	13086908	Organoheterocyclic compounds	Diazines	17828.08	17532.29	18415.63	12994.15	15284.31	17111.83	16278.73	20838.1	19953.49	20134.71	19308.44	21915.6	17688.45	16951.9	18185.05
MW0147657	Clavulone I;Claviridenone d	C25H34O7	464.2645	446.2305	0.6436	8.0188	MS1	85700-42-1	--	C13810	--	5282264	Lipids and lipid-like molecules	Fatty Acyls	6190.95	5137.57	7962.92	6787.0	5141.72	6030.5	7871.45	6954.64	7109.07	5568.68	5844.38	7371.21	6995.01	6519.76	6922.53
MW0124792	Merazolam	C18H14Cl2N4S	464.95099999999996	388.0316	0.6317	12.2236	MS1	85677-79-8	--	--	--	1032812	Organoheterocyclic compounds	Benzodiazepines	10382.33	7403.26	10293.17	12091.57	9630.29	6550.5	8529.34	11087.12	10399.77	11440.94	10515.13	10696.61	9650.95	10405.79	10801.61
MW0108247	Methyl {[(4-methoxyphenyl)sulfonyl]amino}acetate	C10H13NO5S	298.0147	259.0514	0.8973	2.5019	MS1	85622-73-7	--	--	--	743488	Organic acids and derivatives	Carboxylic acids and derivatives	3325.35	10692.39	11861.79	11999.5	10231.71	13245.28	55869.78	58497.94	59063.8	56973.09	57557.72	58871.03	26241.02	26629.85	22984.4
MW0110602	1,4-Cyclohexadiene-1-ethanamine, N,α-dimethyl-	C10H17N	320.3063	151.1361	0.6332	5.709	MS1	855312-71-9	--	--	--	57487843	Organic nitrogen compounds	Organonitrogen compounds	144451.08	121211.26	196681.27	174720.22	126273.18	183279.34	183365.7	179377.68	229779.02	99129.12	110085.8	138772.0	189041.98	178837.03	170958.61
MW0007199	Flusilazole	C16H15F2N3Si	316.1061	315.1003	0.9058	2.1945	MS1	85509-19-9	HMDB0039815	C18733	--	73675	Benzenoids	Benzene and substituted derivatives	69819.9	70406.28	76552.54	76538.83	70516.01	82650.24	361152.29	326772.92	400786.2	362137.43	320805.59	308457.28	103602.22	99575.12	100306.44
MW0116432	1-(4-Fluorophenyl)-3-(trifluoromethyl)-1H-pyrazol-5-ol	C10H6F4N2O	515.0725	246.0416	0.6453	1.6221	MS1	854678-00-5	--	--	--	--	--	--	9.0	9.0	893.48	255.39	9.0	191.52	911.73	2986.61	3867.8	1071.17	1230.0	1751.24	187.62	126.46	114.7
MW0109510	Quinapril	C25H30N2O5	461.2047	438.2155	0.6429	0.9067	MS1	85441-61-8	HMDB0015019	C07398	--	54892	Organic acids and derivatives	Carboxylic acids and derivatives	4513.51	5677.96	3611.44	14484.87	10925.91	7455.22	6848.38	7315.77	3968.42	14362.51	12408.08	9508.22	12241.42	8717.34	7761.74
MW0142509	2-N-Undecyltetrahydrothiophene;UTHT	C15H30S	243.2143	242.2068	0.6351	5.1111	MS1	85438-98-8	--	C11082	--	134998	Organoheterocyclic compounds	Thiolanes	31230.6	29047.22	30358.66	31247.57	23300.54	26528.77	33230.49	34308.08	26066.47	27717.09	33522.51	37994.42	29949.78	28386.68	27514.5
MW0140329	(2S,3S,5R,6R)-3-[2-[3-[[(2R)-2,4-Dihydroxy-3,3-dimethylbutanoyl]amino]propanoylamino]ethylsulfanyl]-6-(2-hydroxypropan-2-yl)-7-oxo-1-azabicyclo[3.2.0]heptane-2-carboxylic acid	C21H35N3O8S	314.1804	489.2145	0.6789	4.2141	MS1	85414-26-2	--	C17376	--	46173896	Organoheterocyclic compounds	Lactams	2434.11	2957.83	3358.08	2617.62	3123.07	3812.33	2151.78	3790.09	2849.66	3183.87	3491.41	2790.55	2012.28	2729.82	1795.19
MW0004148	3-Nitro-N-(2-pyridinyl)benzamide	C12H9N3O3	208.0506	243.0644	0.6403	0.7239	MS1	85367-01-7	--	--	--	676057	Benzenoids	Benzene and substituted derivatives	10452.63	10289.98	10110.3	4888.73	6750.36	8435.05	13621.64	13630.69	21582.04	15518.91	14472.79	17910.92	14531.0	13171.53	9502.25
MW0151694	Ilexolide A	C35H54O7	653.34	586.387	0.6347	3.1084	MS1	85344-31-6	--	C08957	--	441931	Lipids and lipid-like molecules	Prenol lipids	8326.31	9493.38	5937.71	7335.69	13432.28	6379.78	20509.18	24034.7	13502.56	13286.17	15831.31	13099.37	12120.2	11693.65	11972.39
MW0110669	2,2',2''-(1-Oxa-4,7,10-triazacyclododecane-4,7,10-triyl)triethanol	C14H31N3O4	372.1857	305.2315	0.5747	3.0669	MS1	85325-51-5	--	--	--	649206	Organic nitrogen compounds	Organonitrogen compounds	429.65	148.9	173.88	313.15	9.0	9.0	9.0	445.56	365.53	313.08	9.0	697.0	17838.14	18633.08	19380.06
MW0120472	4-Fluoro-3-methyl-1-benzothiophene-2-carboxylic acid	C10H7FO2S	233.0042	210.0151	0.6369	13.5191	MS1	852940-49-9	--	--	--	4962406	Organoheterocyclic compounds	Benzothiophenes	756532.79	351488.27	477834.34	485731.8	102394.94	498358.06	464766.01	447800.57	433374.79	1245036.46	415460.54	1220585.76	263682.15	484073.97	429436.55
MW0147304	Cefpimizole sodium	C28H25N6O10S2.Na	806.9739	692.0971	0.5811	4.2943	MS1	85287-61-2	HMDB0041851	C13024	--	443996	Organic acids and derivatives	Carboxylic acids and derivatives	48286.23	60709.42	46014.58	33260.49	54506.78	19045.2	53638.11	70309.71	55725.74	52871.54	56963.92	38084.25	50267.72	40145.46	46700.25
MW0006154	Benzamide, 4-[4-[(4'-chloro[1,1'-biphenyl]-2-yl)methyl]-1-piperazinyl]-N-[[4-[[(1R)-3-(dimethylamino)-1-[(phenylthio)methyl]propyl]amino]-3-nitrophenyl]sulfonyl]-	C42H45ClN6O5S2	835.2398	812.2581	0.7679	3.2164	MS1	852808-04-9	--	--	--	11228183	Benzenoids	Benzene and substituted derivatives	5466.92	5040.47	5215.32	4906.24	5300.54	5680.85	6605.98	7222.49	7392.38	8436.39	7534.01	6968.66	5647.27	5815.2	5344.05
MW0005517	5-[2-(Trifluoromethyl)anilino]-3H-1,3,4-thiadiazole-2-thione	C9H6F3N3S2	554.9978	276.9955	0.6215	12.2105	MS1	852399-74-7	--	--	--	4962083	Benzenoids	Benzene and substituted derivatives	2117.0	2369.89	2981.25	2618.47	2441.02	1861.93	2887.51	2853.13	1900.2	2498.17	2081.25	1823.53	2600.61	1637.66	2485.91
MW0117960	2,5-Dibromonicotinaldehyde	C6H3Br2NO	285.8487	262.8581	0.5575	1.1289	MS1	852181-11-4	--	--	--	7060526	Organoheterocyclic compounds	Pyridines and derivatives	14323.69	13763.48	15247.75	11631.88	10852.9	11682.76	9881.73	12755.51	10327.98	7485.52	7400.52	8972.08	11456.67	12813.15	10749.88
MW0113794	7-Bromo-2,3-dihydrothieno[3,4-b][1,4]dioxine-5-carbaldehyde	C7H5BrO3S	311.9301	247.9143	0.6464	0.6977	MS1	852054-42-3	--	--	--	11391008	Organic oxygen compounds	Organooxygen compounds	7228.26	6176.33	7586.18	6735.6	8311.42	5581.77	9180.18	9606.75	8731.45	9497.03	8214.02	8855.82	7970.81	8523.01	8528.8
MW0127378	6,6'-Thiobis(4-chloro-2-nitrophenol)	C12H6Cl2N2O6S	774.8564	375.9324	0.8065	0.7239	MS1	852-20-0	--	--	--	70063	Organosulfur compounds	Thioethers	188379.71	189640.81	204095.99	165361.49	158426.96	210074.3	127163.57	121890.02	145013.71	93774.06	84457.4	103556.37	150320.67	143245.35	143332.04
MW0117805	2,3-Desisopropylidenetopiramate	C9H17NO8S	406.0182	299.0675	0.7190000000000001	1.6259	MS1	851957-35-2	--	--	--	29977351	Organoheterocyclic compounds	Dioxolopyrans	387.3	558.7	395.58	9825.98	2811.66	1214.45	647.62	1668.41	1867.82	20463.55	19915.83	11856.06	7072.51	5482.86	7145.57
MW0000730	(4-Fluorophenyl)[3-[3-(4-fluorophenyl)-1,2,4-oxadiazol-5-yl]piperidino]methanone	C20H17F2N3O2	739.2658	369.1289	0.8684	1.2307	MS1	851881-60-2	--	--	--	11383075	Benzenoids	Benzene and substituted derivatives	29232.52	27315.76	25410.32	17357.01	28720.48	17169.48	9.0	9.0	9.0	9.0	9.0	9.0	13083.26	10939.05	11579.44
MW0140207	(1E)-4-Oxobut-1-ene-1,2,4-tricarboxylate;4-Oxalomesaconate;4-Oxalmesaconic acid	C7H6O7	278.9304	202.0114	0.6442	12.222999999999999	MS1	85179-60-8	--	C04434	--	5280679	Organic acids and derivatives	Carboxylic acids and derivatives	86097.3	89874.04	87636.73	84425.79	97333.63	80523.66	77732.45	93838.14	70316.38	89061.27	69630.79	87288.68	83481.46	82437.21	71534.08
MW0062231	Prostaglandin D2 serinolamide	C23H39NO6	464.2411	425.2777	0.6374	12.2064	MS1	851761-42-7	--	--	--	24778493	Lipids and lipid-like molecules	Fatty Acyls	1017.6	1802.32	710.06	475.37	1566.63	3645.8	1711.49	1762.4	1259.68	172.09	1407.1	816.43	1545.34	924.97	1254.44
MW0015859	Arachidonoyl amine	C20H33NO	372.2587	303.2562	0.8795	3.6651	MS1	85146-53-8	--	--	--	5283393	Lipids and lipid-like molecules	Fatty Acyls	7047.44	3669.93	3886.15	4813.35	9417.46	4030.07	25220.0	8329.56	5201.35	2481.83	10224.81	14819.75	26523.69	26300.83	25284.62
MW0105449	AK-toxin I	C23H27NO6	452.1389	413.1838	0.7039	1.4052	MS1	85146-09-4	HMDB0030401	C16787	--	46173828	Organic acids and derivatives	Carboxylic acids and derivatives	2045.32	6182.58	7872.16	603.37	8136.63	368.11	18823.4	16691.22	18427.3	20797.62	16905.5	15856.98	11190.38	7379.42	9384.42
MW0134468	5'-Fluoro-2'-hydroxy-4-methylchalcone	C16H13FO2	530.2137	256.09	0.6412	8.7586	MS1	850799-77-8	--	--	--	5708970	Phenylpropanoids and polyketides	Linear 1,3-diarylpropanoids	4259.4	5158.5	3290.58	5997.98	7042.34	3944.35	2509.91	2923.35	3326.33	3877.5	2350.87	4660.72	3109.01	3657.69	2457.34
MW0129832	12a-Hydroxydalpanol	C23H24O8	446.1812	428.1471	0.6386	12.115	MS1	85042-77-9	--	--	--	134875	Phenylpropanoids and polyketides	Isoflavonoids	6633.23	6402.01	7925.86	7828.52	7477.75	8501.16	8357.86	7362.03	8846.53	8401.7	7439.43	8398.72	7009.96	7769.02	8050.1
MW0115611	2-(tert-Butyl)-5-chloroisothiazol-3(2H)-one	C7H10ClNOS	400.0679	191.0172	0.624	0.7156	MS1	850314-12-4	--	--	--	21879009	Organohalogen compounds	Aryl halides	13441.27	11237.26	10080.32	12668.46	13041.9	9328.58	13023.59	12506.38	12183.49	14904.43	13383.58	12882.97	13884.11	12191.82	12133.26
MEDP0369	4-(Aminomethyl)-5-(Hydroxymethyl)-2-Methylpyridin-3-Ol	C8H12N2O2	191.0766	168.0899	0.5989	0.6990000000000001	MS1	85-87-0	HMDB0001431	C00534	--	1052	Heterocyclic compounds	Pyridine and pyridine derivatives	18743.88	16951.27	17444.1	24786.96	23261.11	12958.87	22716.84	20612.77	18696.55	38095.04	31313.71	39142.41	24563.66	23025.7	21706.82
MW0006306	Benzyl butyl phthalate	C19H20O4	335.125	312.1362	0.8644	3.2165	MS1	85-68-7	--	C14211	--	2347	Benzenoids	Benzene and substituted derivatives	8526.96	8492.77	7983.19	9328.17	7868.2	9189.67	9626.55	9301.95	10852.83	9746.14	9630.48	9735.82	8081.81	9107.08	9839.8
MEDN1545	Guanosine-5'-monophosphate	C10H14N5O8P	749.1071	363.05800000000005	0.878	0.9643	MS2-MetDNA	85-32-5	HMDB0001397	C00144	--	135398631	Nucleotide And Its metabolomics	Nucleotide and Its metabolomics	1281.07	1407.24	290.56	3852.37	2745.71	1875.6	2574.15	4703.93	6431.78	4913.86	6986.06	6906.38	3082.5	4819.79	3977.34
MW0157231	Streptidine	C8H18N6O4	542.3117	262.139	0.6357	7.8876	MS1	85-17-6	--	C00837	--	439323	Organic oxygen compounds	Organooxygen compounds	1986.99	6064.27	4865.27	4153.6	3879.77	3091.98	11558.15	14768.58	6706.81	8277.56	12636.98	7764.02	5794.21	6899.32	7727.42
MW0126682	tert-Butyl 3-bromopiperidine-1-carboxylate	C10H18BrNO2	339.9709	263.0521	0.6277	12.2147	MS1	849928-26-3	--	--	--	51051593	Organoheterocyclic compounds	Piperidines	212309.29	192773.69	166730.77	164309.41	167956.33	167418.29	203048.29	159413.0	160542.33	167180.69	162173.5	188433.66	165612.57	164743.35	163932.92
MW0127298	3-[(2-Methylbenzyl)sulfanyl]-1H-1,2,4-triazol-5-ylamine	C10H12N4S	185.0642	220.0783	0.6393	1.6168	MS1	849524-40-9	--	--	--	4317248	Organosulfur compounds	Thioethers	43016.61	53028.56	37882.97	60455.6	49033.58	49990.01	40304.43	40732.88	25833.54	32262.21	29082.11	23879.96	26908.32	32574.31	22403.93
MW0114027	Cabozantinib	C28H24FN3O5	548.1854	501.17	0.5115	8.7503	MS1	849217-68-1	--	D10062	--	25102847	Organic oxygen compounds	Organooxygen compounds	11607.01	11000.67	17115.8	10570.32	9553.95	8858.39	7928.49	5563.61	8853.64	6767.35	8673.35	15385.64	10660.45	8765.45	9062.13
MW0008791	N-acetyl-2-carboxy Benzenesulfonamide	C9H9NO5S	208.0059	243.0201	0.624	1.8622	MS1	849067-18-1	--	--	--	11425048	Benzenoids	Benzene and substituted derivatives	21628.02	17447.5	21114.73	16739.32	16232.95	19721.32	1123.52	2248.8	1472.21	1165.56	1571.95	1691.59	60730.63	50631.24	49247.08
MW0002817	2-Bromo-N-(furan-2-ylmethyl)benzenesulfonamide	C11H10BrNO3S	315.9639	314.9565	0.8872	12.2147	MS1	849056-66-2	--	--	--	3804100	Benzenoids	Benzene and substituted derivatives	478735.39	467819.16	469554.08	468000.93	457498.06	445414.42	441030.36	438126.26	441633.71	437713.57	427603.72	427289.21	494471.02	451542.8	422443.55
MW0001301	1,2-Ethanediyl bis(phenylcarbamate)	C16H16N2O4	345.0828	300.111	0.6129	1.1644	MS1	849-98-9	--	--	--	244545	Benzenoids	Benzene and substituted derivatives	7845.84	10253.35	12938.04	7707.87	7299.29	8321.57	9.0	643.28	228.43	2485.2	578.86	365.08	6491.87	4371.29	3966.34
MW0112233	2-Methylthiophene-3-carbaldehyde	C6H6OS	270.0619	126.0139	0.6384	1.8622	MS1	84815-20-3	--	--	--	529398	Organic oxygen compounds	Organooxygen compounds	120094.33	93330.01	124274.92	67918.3	98571.46	89922.37	2013.51	6216.95	4366.94	4057.97	4039.25	5378.47	303853.49	255057.5	227761.8
MW0112703	3,4-Dimethoxyphenyl β-D-glucopyranoside	C14H20O8	339.1076	316.1158	0.8806	9.7138	MS1	84812-00-0	--	--	--	10313649	Organic oxygen compounds	Organooxygen compounds	25130.07	23567.15	28224.08	29082.14	24282.74	30038.72	25888.27	23903.61	19370.46	22821.72	22539.47	28074.08	22769.53	19901.3	17331.63
MW0108742	N-Cyclopropyl-2-(1-piperazinyl)acetamide	C9H17N3O	201.171	183.1372	0.6419	0.9233	MS1	847783-37-3	--	--	--	4962600	Organic acids and derivatives	Carboxylic acids and derivatives	4817.79	3887.03	5824.1	2858.03	4168.52	8388.48	9.0	9.0	276.81	9.0	9.0	277.98	2801.5	1606.09	2442.2
MW0125366	N-(3-Chloroquinoxalin-2-yl)-4-fluoro-2-methylbenzenesulfonamide	C15H11ClFN3O2S	219.9932	351.0245	0.6621	2.1454	MS1	847744-22-3	--	--	--	4962629	Organoheterocyclic compounds	Diazanaphthalenes	3592.99	5063.55	4691.08	5170.76	5749.25	6816.81	9.0	9.0	9.0	9.0	9.0	9.0	5920.56	4399.65	5975.05
MW0006264	Benzoic acid, 4-[(1S)-1-[[5-chloro-2-(4-fluorophenoxy)benzoyl]amino]ethyl]-	C22H17ClFNO4	458.0539	413.083	0.619	1.3969	MS1	847728-01-2	--	--	--	11524454	Benzenoids	Benzene and substituted derivatives	10637.12	11481.08	9251.61	5871.99	9068.64	10387.79	1520.16	1943.05	2523.29	2424.87	2587.94	3027.21	6101.69	7643.02	6122.57
MW0154088	N-(Cyclohexylmethyl)cyclohexanamine	C13H25N	196.2057	195.1987	0.831	5.2311	MS1	84681-77-6	--	--	--	1531417	Organic nitrogen compounds	Organonitrogen compounds	143775.07	115392.0	126956.05	162469.04	104054.53	128356.11	146974.37	172333.18	119034.36	147345.14	165391.75	203093.27	145132.86	143778.16	137380.62
MW0146384	Astragaloside II	C43H70O15	809.4678	826.4715	0.6338	8.4508	MS1	84676-89-1	--	C17798	--	13996693	Lipids and lipid-like molecules	Steroids and steroid derivatives	4666.15	7773.15	6376.33	4392.02	6645.7	4736.16	10577.58	12329.37	6591.4	6690.2	8599.56	6728.95	6971.69	7417.35	7251.03
MW0104713	2-Chloro-N-(2-oxotetrahydrothiophen-3-yl)acetamide	C6H8ClNO2S	211.0303	192.9964	0.6491	2.2034	MS1	84611-22-3	--	--	--	6490304	Organic acids and derivatives	Carboxylic acids and derivatives	10855.66	6262.27	4937.28	7809.57	11005.66	10802.83	848.89	2043.41	2906.78	2701.84	3448.73	4289.01	12654.86	8674.4	8995.95
MW0115793	(1-Methyl-1H-pyrazol-5-yl)methanol	C5H8N2O	179.0167	112.0637	0.6324	5.4183	MS1	84547-61-5	--	--	--	11815316	Organoheterocyclic compounds	Azoles	3095.67	1834.89	1964.49	1078.92	1873.23	347.21	9.0	9.0	9.0	9.0	9.0	9.0	340.94	295.74	238.99
MW0001446	1-[1-(4-Chlorophenyl)cyclobutyl]-3-methylbutylamine	C15H22ClN	293.1779	251.1441	0.8959	12.115	MS1	84467-54-9	--	--	--	134772	Benzenoids	Benzene and substituted derivatives	11023.57	10140.81	10049.49	11622.38	10281.99	11576.78	11201.38	10147.1	12240.85	9740.85	10169.53	10227.85	8740.78	10670.08	10863.53
MW0005766	6,6'-Sulfinylbis(2,4-dichlorophenol)	C12H6Cl4O3S	416.8909	369.8792	0.5719	3.6402	MS1	844-26-8	--	--	--	68939	Benzenoids	Benzene and substituted derivatives	31598.21	32206.79	24817.06	23293.15	35396.26	28709.47	32584.09	32959.43	29375.52	29754.84	38304.66	36091.48	34349.04	30158.59	32188.39
MW0137483	Bedaquiline	C32H31BrN2O2	593.1204	554.1569	0.6359	2.1816	MS1	843663-66-1	--	D09872	--	5388906	Phenylpropanoids and polyketides	Stilbenes	8133.67	7016.89	6496.25	7600.1	6808.63	7984.39	2326.71	3824.18	3772.9	4012.55	2929.13	2650.97	8499.1	6744.85	8583.88
MW0110682	2,4-Difluoro-N-(3-pyridinylmethyl)aniline	C12H10F2N2	221.0883	220.0812	0.6372	2.7678	MS1	84324-66-3	--	--	--	11096129	Organic nitrogen compounds	Organonitrogen compounds	117741.7	125790.22	94946.4	104773.75	132216.92	91424.47	268.23	695.7	722.03	612.53	645.68	942.75	76077.28	91403.27	113478.46
MW0133278	4-(3,7-dimethylocta-2,6-dien-1-yl)-5-(6-hydroxy-1-benzofuran-2-yl)benzene-1,3-diol	C24H26O4	401.1713	378.1831	0.9938	3.1338	MS1	84323-14-8	HMDB0030071	C08732	--	5281297	Phenylpropanoids and polyketides	2-arylbenzofuran flavonoids	19077.23	19137.64	13097.91	13388.78	20266.2	13184.65	9.0	9.0	194.31	9.0	140.19	9.0	14193.41	14750.57	18001.24
MW0112945	4-(3,4-Difluorophenyl)-4-oxobutanoic acid	C10H8F2O3	261.0567	214.0442	0.6315	2.7678	MS1	84313-94-0	HMDB0060951	--	--	2758337	Organic oxygen compounds	Organooxygen compounds	80499.27	88184.34	71007.05	66161.99	85534.66	53440.13	9.0	9.0	9.0	9.0	9.0	9.0	46020.52	46009.51	43080.08
MW0120654	4'-O-β-D-Glucosyl-5-O-methylvisamminol	C22H28O10	475.1571	452.1682	0.9865	6.6562	MS1	84272-85-5	--	--	--	21670038	Organoheterocyclic compounds	Benzopyrans	176.08	27026.05	9.0	9.0	9.0	190173.8	9.0	9.0	2432.19	9.0	9.0	3386.2	20143.96	18683.69	18122.47
MW0118227	2-Amino-4-bromopyridine	C5H5BrN2	248.8844	171.9636	0.5265	12.0857	MS1	84249-14-9	--	--	--	693282	Organoheterocyclic compounds	Pyridines and derivatives	5066.54	4486.48	5893.42	4542.74	5772.93	4283.79	4070.05	4926.82	4043.22	4274.04	4776.18	3945.18	5031.0	3873.74	4591.7
MW0009775	Sudan I	C16H12N2O	213.0813	248.095	0.6339	1.3637	MS1	842-07-9	--	C19525	--	13297	Benzenoids	Naphthalenes	119573.55	180341.39	25944.55	227003.58	100023.17	242121.55	9.0	1678.26	9.0	9.0	284.23	9.0	92582.9	112322.36	110006.1
MW0121473	5-Fluoro-3-(4-piperidinyl)-1,2-benzisoxazole	C12H13FN2O	458.2363	220.1012	0.6498	8.0769	MS1	84163-64-4	--	--	--	2794755	Organoheterocyclic compounds	Benzisoxazoles	10882.73	12209.28	5217.05	6068.79	10603.97	3419.16	12027.98	13589.87	10185.95	10273.89	10314.99	6884.44	11520.35	8241.31	11602.15
MW0001955	2-(4-Morpholinyl)ethyl 2,4-dihydroxybenzoate	C13H17NO5	285.1451	267.1107	0.8592	2.8841	MS1	84139-72-0	--	--	--	824673	Benzenoids	Benzene and substituted derivatives	4255.66	3653.83	7914.71	9736.39	3059.05	9852.14	32191.42	31356.25	35665.68	32186.09	30746.64	31538.62	13062.53	12035.87	11675.75
MW0003066	2H-Pyrido[3,2-b]-1,4-oxazin-3(4H)-one, 6-[[5-fluoro-2-[(3,4,5-trimethoxyphenyl)amino]-4-pyrimidinyl]amino]-2,2-dimethyl-	C22H23FN6O5	531.1089	470.1714	0.6716	1.3388	MS1	841290-80-0	--	--	--	11213558	Benzenoids	Benzene and substituted derivatives	72842.18	67139.4	43983.44	53006.17	65601.25	28471.02	9.0	9.0	408.38	9.0	146.19	9.0	17091.83	16010.24	19097.0
MW0003486	3-(4-Fluorophenyl)phenethyl alcohol	C14H13FO	199.092	216.095	0.6294	0.8485	MS1	840521-88-2	--	--	--	2759129	Benzenoids	Benzene and substituted derivatives	23928.94	16195.89	19545.79	24681.55	18100.06	16983.41	48247.65	39097.4	38202.59	41664.03	43829.52	36942.45	30365.48	29850.98	27225.63
MW0110033	Trimeprazine	C18H22N2S	383.1132	298.1504	0.6218	2.7761	MS1	84-96-8	HMDB0015376	C07172	--	5574	Organoheterocyclic compounds	Benzothiazines	15538.48	26657.2	11228.53	11755.44	24036.85	8031.51	5335.77	6491.42	6971.97	6536.9	5436.3	5692.34	15090.89	14943.58	12481.99
MW0157959	Toxoflavine	C7H7N5O2	62.0269	193.06	0.75	1.9702	MS1	84-82-2	--	C16789	--	66541	Organoheterocyclic compounds	Diazines	52317.03	44268.7	46318.12	48976.02	51483.47	1336.7	35121.68	71963.8	59789.4	58720.8	62059.82	56334.97	55840.14	54880.79	51685.2
MEDL01942	Dibutyl phthalate	C16H22O4	301.1411	278.1518	0.8992	9.7553	MS1	84-74-2	HMDB0033244	C14214	--	3026	Phenolic acids	Phenolic acids	67467.0	67722.08	65100.41	67463.29	66343.39	63139.13	60362.73	58394.47	52969.75	61576.85	62426.3	62247.0	57327.19	49782.66	45266.78
MW0103362	3'-Adenylic acid	C10H14N5O7P	370.0522	347.0631	0.941	1.2473	MS2-MetDNA	84-21-9	HMDB0003540	C01367	--	41211	Nucleosides, nucleotides, and analogues	Ribonucleoside 3'-phosphates	66776.96	75687.25	73930.27	65633.54	72750.08	69829.09	122844.28	123512.77	107693.15	78975.43	90044.94	82544.11	97217.8	91479.78	81930.71
MW0055405	N-Palmitoyltaurine	C18H37NO4S	328.2308	363.2443	0.6173	12.0568	MS1	83982-06-3	--	--	--	14504290	Lipids and lipid-like molecules	Fatty Acyls	2825.51	1851.82	2598.57	1718.01	2706.62	1714.36	3697.44	4172.74	2540.23	3127.83	3645.28	2774.41	3261.56	2724.41	2123.0
MW0118288	2-Amino-N-cyclopentyl-1-(3-methoxypropyl)-1H-pyrrolo[2,3-b]quinoxaline-3-carboxamide	C20H25N5O2	773.3652	367.2008	0.6369	11.1259	MS1	839699-72-8	--	--	--	1882365	Organoheterocyclic compounds	Diazanaphthalenes	2599.14	827.53	1986.27	1416.94	925.27	4052.51	2126.18	1539.55	2705.21	971.44	1816.31	1138.75	1629.52	1609.52	1621.47
MW0104883	3-(Boc-amino)propyl bromide	C8H16BrNO2	284.0492	237.0364	0.6439	11.7245	MS1	83948-53-2	--	--	--	4460490	Organic acids and derivatives	Carboxylic acids and derivatives	9.0	9.0	9.0	9.0	9.0	9.0	179.54	9.0	9.0	9.0	9.0	9.0	5479.28	5906.52	6503.13
MW0055080	Mometasone furoate	C27H30Cl2O6	521.1492	520.1419	0.8992	0.9148	MS1	83919-23-7	--	C07817	--	441336	Lipids and lipid-like molecules	Steroids and steroid derivatives	255.0	9.0	3039.59	2445.84	915.1	2585.79	9772.83	10317.9	9507.86	7518.52	10705.9	7922.17	3846.48	4008.71	4222.64
MW0118348	2-Butyl-4-chloro-1H-imidazole-5-carbaldehyde	C8H11ClN2O	151.0419	186.05599999999998	0.6337	10.7939	MS1	83857-96-9	--	--	--	55176	Organoheterocyclic compounds	Azoles	9.0	9.0	9.0	9.0	9.0	9.0	9.0	9.0	9.0	9.0	9.0	116.79	19873.79	20724.65	24472.84
MW0004446	4,4'-Methylenebis(2-methylaniline)	C15H18N2	265.1114	226.14700000000002	0.5936	12.1565	MS1	838-88-0	--	C19260	--	13283	Benzenoids	Benzene and substituted derivatives	2596.69	2075.48	1705.98	1938.04	1415.84	2419.97	1657.05	2513.9	1820.54	2321.41	2392.05	2878.17	1837.19	2071.19	1725.5
MEDL00917	LPE(0:0/20:4)	C28H50NO7P	658.2086	543.3325	0.8466	2.8841	MS1	83799-24-0	HMDB0011487	-	--	--	GP	LPE	4058.01	2327.89	10351.14	10539.18	2184.06	13371.75	72086.77	71681.66	81792.72	66721.38	71176.92	75620.33	16327.53	14918.61	10710.47
MW0009487	Platensimycin	C24H27NO7	556.0533	441.1788	0.8768	1.2526	MS1	835876-32-9	--	C20132	--	6857724	Benzenoids	Benzene and substituted derivatives	3108.44	693.76	4993.57	1224.12	442.61	1903.58	6929.45	8728.06	18948.28	12100.42	11627.83	11947.18	4498.28	2741.85	4859.82
MW0119836	4-(2-Bromoethyl)-3,5-dimethylisoxazole	C7H10BrNO	245.0283	202.9946	0.6468	2.4438	MS1	83467-35-0	--	--	--	4057070	Organoheterocyclic compounds	Azoles	14817.03	17695.61	9937.02	7036.2	14372.25	13138.85	9.0	9.0	629.76	2234.91	9.0	394.77	7167.77	10007.33	10189.25
MW0125700	N-Cyclohexyl-N'-(1,3-thiazol-2-yl)urea	C10H15N3OS	473.1764	225.0936	0.8981	3.1832	MS1	83413-52-9	--	--	--	307028	Organoheterocyclic compounds	Azoles	6285.55	10561.96	8595.99	6078.03	6961.05	7208.1	7516.24	8424.93	4832.15	5224.47	4521.85	6427.59	7392.14	8044.68	5140.42
MW0110728	2-Chloro-N-(5-cyclohexyl-1,3,4-thiadiazol-2-yl)acetamide	C10H14ClN3OS	282.04400000000004	259.0546	0.6433	3.2165	MS1	83390-45-8	--	--	--	4117822	Organic nitrogen compounds	Organonitrogen compounds	35319.76	26368.37	36849.58	33698.87	34413.89	36572.81	42592.0	41452.93	41113.1	39342.11	37211.29	41138.4	41418.28	35888.74	43660.95
MW0001449	1-[2-(4-Fluorophenoxy)phenyl]-N-methylmethanamine	C14H14FNO	485.2013	231.1059	0.6431	3.0918	MS1	833482-53-4	--	--	--	10421413	Benzenoids	Benzene and substituted derivatives	2237.67	1434.99	2514.53	2974.49	2830.55	1336.47	7891.42	7590.28	4877.1	7219.77	9258.38	7341.1	5751.77	3748.41	4928.85
MW0116512	1-(Methylsulfonyl)-3-piperidinecarbohydrazide	C7H15N3O3S	186.0692	221.0834	0.628	1.6212	MS1	832741-28-3	--	--	--	4045908	Organoheterocyclic compounds	Piperidines	4962.32	5481.02	2602.21	11503.93	8636.97	7380.15	9.0	1906.84	9.0	925.81	9.0	9.0	4391.48	3699.78	5574.56
MW0118177	2-{[5-(4-Bromophenyl)-4-methyl-4H-1,2,4-triazol-3-yl]sulfanyl}acetohydrazide	C11H12BrN5OS	323.9911	340.9946	0.6374	12.6467	MS1	832739-64-7	--	--	--	7021003	Organoheterocyclic compounds	Azoles	30831.59	26666.69	37927.73	30631.74	26701.98	30055.5	27427.54	29901.96	30989.94	19954.88	36365.65	26138.42	27703.13	27284.88	27790.71
MW0119436	3-Bromo-1-methyl-1H-pyrazolo[3,4-d]pyrimidin-4-amine	C6H6BrN5	245.0143	226.9807	0.6304	0.7821	MS1	83255-87-2	--	--	--	12778934	Organoheterocyclic compounds	Pyrazolopyrimidines	502.89	1319.36	2154.13	1957.35	2092.86	2497.61	2672.55	2775.36	2460.17	2582.26	3028.03	2778.79	2084.56	2504.33	2172.75
MW0123741	DL-Indole-3-lactic acid	C11H11NO3	188.0706	205.0739	0.7553	2.4271	MS2-Search-DB	832-97-3	HMDB0000671	C02043	--	92904	Organoheterocyclic compounds	Indoles and derivatives	5004222.23	5078191.68	4866286.82	4970374.81	4378836.47	4948710.77	4999710.95	4892247.37	4648013.52	4622082.75	4497739.17	4316566.77	5015389.88	4596203.0	4456075.81
MW0141787	1-Methylphenanthrene	C15H12	402.222	192.0939	0.6263	2.0369	MS1	832-69-9	--	C19457	--	13257	Benzenoids	Phenanthrenes and derivatives	615.82	646.45	381.85	1063.84	708.02	1993.92	1513.2	1195.68	1538.41	2228.26	924.3	543.81	1380.11	1433.34	1323.66
MW0005979	Alanycarb	C17H25N3O4S2	422.1188	399.1286	0.6001	2.0366	MS2-Search-DB	83130-01-2	--	C18414	--	9576091	Benzenoids	Benzene and substituted derivatives	16824.1	20007.82	15891.87	23598.73	17620.27	19207.04	4296.76	2116.69	3994.89	3025.08	2190.49	2805.22	11000.37	10807.42	12055.14
MW0157300	Sultamicillin tosilate;Sultamicillin tosylate	C25H30N4O9S2.C7H8O3S	767.1698	766.1648	0.5597	2.1862	MS1	83105-70-8	--	C13129	--	444021	Organoheterocyclic compounds	Lactams	12529.61	12205.66	12534.81	12855.24	11544.38	12628.28	6935.78	6758.94	7657.91	7616.58	8227.55	8608.55	14097.43	12842.06	12618.77
MEDL02383	Ethyl gallate	C9H10O5	237.0156	198.0528	0.7395	1.1186	MS1	831-61-8	HMDB0033836	-	--	13250	Tannins	Tannin	13083.74	5852.82	25302.93	21423.62	4012.23	27129.55	4087.85	340.8	5487.75	3579.92	6025.14	7069.67	11383.04	10968.44	7329.94
ZINC134601	2',4'-Dimethoxypropiophenone	C11H14O3	233.1936	194.23	0.6158	4.5624	MS1	831-00-5	-	-	--	70020	Organic oxygen compounds	Organooxygen compounds	6732.89	2511.89	3537.85	841.29	189.07	9.0	6706.59	4969.16	21016.88	291.23	199.62	1649.02	7681.35	7388.63	7875.41
MEDL02628	Melilotocarpan C	C18H18O6	353.0993	330.1104	0.711	6.5648	MS1	83013-82-5	HMDB0033697	-	--	5319350	Others	Others	3147.53	4323.64	1877.07	1714.72	3274.78	1762.5	2800.71	3066.08	1799.94	563.09	1107.99	942.99	2801.82	2502.56	2494.6
MW0116146	[(5-Bromo-1H-indol-3-yl)methyl]dimethylamine	C11H13BrN2	290.9918	252.0262	0.703	2.8572	MS1	830-93-3	--	--	--	13249	Organoheterocyclic compounds	Indoles and derivatives	15124.36	14724.43	11627.29	11994.15	9910.5	10388.89	7216.67	6416.52	3125.76	7598.8	3292.63	4443.75	10565.66	10516.92	10779.03
MW0148401	Diacetylaminoazotoluene;Pellidole;Periphermine	C18H19N3O2	351.1811	309.1477	0.8708	1.2202	MS1	83-63-6	--	C17380	--	6751	Organoheterocyclic compounds	Azobenzenes	5448.77	4699.27	4468.89	11093.43	5726.05	2998.12	259.04	9.0	233.46	53555.74	22989.93	27855.55	2852.54	3897.23	4460.51
MW0103263	β-Sitosterol	C29H50O	475.3245	414.3862	0.7106	3.6153	MS1	83-46-5	--	C01753	--	222284	Lipids and lipid-like molecules	Steroids and steroid derivatives	8631.87	8623.07	7931.79	8006.34	7524.14	7196.83	7313.1	7517.61	7130.2	7196.21	7725.36	7451.42	8367.02	8856.52	7613.55
MW0122831	Aminoantipyrine	C11H13N3O	168.0914	203.1059	0.6088	1.9037	MS1	83-07-8	--	--	--	2151	Organoheterocyclic compounds	Azoles	109827.62	121708.89	115822.53	143824.63	127353.0	138373.34	107248.39	108289.88	107807.25	114932.61	119017.94	120308.4	126683.17	118388.4	114438.83
MW0146865	Brevetoxin C;Brevetoxin B, 43-chloro-41-deformyl-41,43-dihydro-41-oxo-	C49H69ClO14	958.4696	916.4376	0.5924	8.017000000000001	MS1	82983-92-4	--	C20015	--	56928154	Phenylpropanoids and polyketides	Brevetoxins and derivatives	515.25	1399.48	503.97	2028.68	804.13	1221.19	764.64	961.2	1132.74	1373.3	1734.68	1252.8	1747.14	1239.19	1326.83
MEDP1156	DG(10:0/10:0/0:0)	C23H44O5	383.3155	400.3189	0.6487	5.3466	MS1	82950-64-9	-	-	--	162916	GL	DG	9.0	9.0	9.0	165.39	121.44	105.75	21851.16	34542.54	12043.53	15479.79	13745.66	21164.4	9174.6	6231.62	8574.31
MW0104315	2-(2-Butoxyethoxy)acetic acid	C8H16O4	218.1385	176.1049	0.8866	1.2806	MS1	82941-26-2	--	--	--	106312	Organic acids and derivatives	Carboxylic acids and derivatives	36749.19	39791.57	26021.44	189986.07	263154.7	145229.33	23076.28	20447.39	17938.67	160799.38	130115.61	174819.96	114078.67	109890.5	102040.17
MW0110786	3-Chloro-2-hydroxy-N,N,N-trimethyl-1-propanaminium cation	C6H15ClNO	170.1171	152.0842	0.7034	9.98	MS1	82914-58-7	--	--	--	18733	Organic nitrogen compounds	Organonitrogen compounds	13725.6	14932.84	33731.98	111596.92	33498.23	30952.41	19720.55	7631.93	3328.83	12048.93	8955.2	9955.37	95027.13	74795.59	67788.22
MW0001473	1-{[(9H-Fluoren-9-ylmethoxy)carbonyl]oxy}-2,5-pyrrolidinedione	C19H15NO5	382.0665	337.095	0.8843	1.4052	MS1	82911-69-1	--	--	--	134122	Benzenoids	Fluorenes	42749.81	46624.51	38679.15	40346.38	47830.58	36594.13	8176.81	9076.79	12889.26	5883.0	8738.14	10519.91	28857.86	27560.15	31452.23
MW0012351	13-Tetradecynoic acid	C14H24O2	225.185	224.1776	0.6713	11.7827	MS1	82909-47-5	--	--	--	5312715	Lipids and lipid-like molecules	Fatty Acyls	11334.47	11331.64	9900.67	10171.45	8907.12	11206.98	5997.52	6476.28	6753.8	2798.45	4810.26	4966.45	7166.35	5260.33	5480.32
MW0146505	Azukisaponin III	C42H66O15	833.4328	810.4402	0.5589999999999999	8.8433	MS1	82801-38-5	HMDB0039352	C08930	--	441909	Lipids and lipid-like molecules	Prenol lipids	2095.15	2448.98	1921.44	2561.97	1537.89	624.46	2151.55	1985.35	1861.23	2259.94	1689.7	1682.25	2110.91	1861.8	2134.01
MW0168881	C23H26N2O5; PlaSMA ID-2230	C23H26N2O5	474.2005	410.1842	0.6123	8.3843	MS1	82768-85-2	--	D03773	--	--	--	--	5408.81	5992.06	4343.99	3318.08	3411.48	3586.96	4312.43	4439.98	4642.77	4260.18	4106.02	6698.79	4486.11	4328.64	4504.94
MW0008196	N'-(3-Chlorophenyl)-N-ethyl-N-phenylurea	C15H15ClN2O	321.094	274.0873	0.9821	4.1553	MS1	82744-90-9	--	--	--	294985	Benzenoids	Benzene and substituted derivatives	17501.0	19485.71	20614.14	21256.05	22621.1	19773.06	18576.33	21329.19	18903.65	20999.27	21943.84	19947.69	22051.56	18355.73	18759.33
MEDP1810	TriacetonaMine	C9H17NO	488.3585	155.131	0.5942	5.2188	MS1	826-36-8	HMDB0031179	-	--	13220	Heterocyclic compounds	Heterocyclic compounds	217.76	903.71	939.87	296.13	617.37	1449.07	1142.78	1000.81	139.32	133.24	1352.01	1103.64	246.03	151.3	160.13
MW0169719	Pseudolaric Acid B	C23H28O8	217.0986	432.1784	0.6664	3.1832	MS1	82508-31-4	--	--	--	621355	--	--	32171.25	9675.69	17066.36	16664.18	10515.63	81597.56	19119.8	22577.03	31478.6	17627.77	15282.53	13702.23	14601.35	13990.76	11475.76
MW0121782	6-(Pyridin-2-ylmethylthio)-7H-purine	C11H9N5S	509.1049	243.0579	0.6432	7.8125	MS1	82499-10-3	--	--	--	95967	Organoheterocyclic compounds	Imidazopyrimidines	1866.2	2127.89	844.65	1780.18	1695.76	836.2	899.63	804.72	1574.75	869.54	775.07	433.26	1332.06	1593.19	954.84
MW0145172	Antibiotic OA 6129C	C20H31N3O11S2	617.1557	553.14	0.6422	3.1998	MS1	82475-09-0	--	C20814	--	133916	Organoheterocyclic compounds	Lactams	3929.64	2679.52	4289.22	3107.02	2419.28	3638.32	438.05	254.47	553.88	239.85	674.22	9.0	2266.41	2517.59	2516.89
MW0133684	4'-Hydroxytamoxifen	C26H29NO2	792.4736	387.2198	0.6487	9.1405	MS1	82413-23-8	--	--	--	5284643	Phenylpropanoids and polyketides	Stilbenes	2306.73	1284.03	621.17	1685.43	1581.27	2044.1	2188.42	1961.15	1394.17	1315.91	2092.82	1882.23	2117.67	1519.65	1291.05
MW0109809	tert-Butyl 3-({3-[(tert-butoxycarbonyl)amino]propyl}amino)propylcarbamate	C16H33N3O4	354.2332	331.2471	0.5492	5.9167	MS1	82409-02-7	--	--	--	10404463	Organic acids and derivatives	Carboxylic acids and derivatives	553.46	983.25	1200.37	285.01	670.32	141.95	49803.91	29716.62	16407.26	27537.12	18506.04	22895.73	11283.83	9221.8	11172.94
MW0147001	Calcium salicylate	C14H10CaO6	651.0103	314.0103	0.6303	0.7077	MS1	824-35-1	--	C19600	--	517068	--	--	12269.89	12321.92	12264.93	16659.78	14209.73	9572.14	12266.73	12120.18	12630.33	22014.72	17107.55	20113.93	14780.47	14032.16	14669.07
MW0003031	2-Fluoro-4-hydroxybenzonitrile	C7H4FNO	179.0614	137.0277	0.6394	0.6990000000000001	MS1	82380-18-5	--	--	--	2734675	Benzenoids	Benzene and substituted derivatives	6718.6	5484.45	5206.89	6598.28	7102.77	5499.11	11092.61	11396.61	7417.98	10682.97	11815.47	9539.23	9285.42	8067.58	6201.74
MW0114484	Furan-2,5-dicarbaldehyde	C6H4O3	168.9824	124.016	0.6184	12.4972	MS2-Search-DB	823-82-5	--	C20899	--	69980	Organic oxygen compounds	Organooxygen compounds	935896.08	920132.51	908675.05	877355.86	868686.36	876984.46	830724.12	838666.63	580094.22	845600.28	551344.02	816487.8	652636.81	548736.62	797715.06
MW0004613	4-Amino-3-[3-(trifluoromethyl)phenyl]-1,2-thiazole-5-carboxylic acid	C11H7F3N2O2S	335.0309	288.018	0.6478	2.7632	MS1	82114-19-0	--	--	--	54833	Benzenoids	Benzene and substituted derivatives	123919.61	119174.27	97615.09	89455.91	127910.64	72239.43	694.65	186.35	221.5	9.0	9.0	310.35	72236.63	62621.16	62336.82
MEDN0604	Tetradecanedioic acid	C14H26O4	281.1726	258.1831	0.6974	9.5357	MS1	821-38-5	HMDB0000872	C11002	--	13185	FA	FFA	17239.73	14818.42	14524.9	17517.93	13955.87	14372.98	13858.6	12779.05	14095.23	18139.38	15848.75	14459.44	17058.03	22640.0	15119.28
MW0009969	Triasulfuron	C14H16ClN5O5S	424.0549	401.0561	0.7386	0.6906	MS1	82097-50-5	--	C10961	--	73282	Benzenoids	Benzene and substituted derivatives	1828.67	1382.46	1274.54	2245.66	3038.12	1487.46	4680.63	4033.55	2369.66	6966.91	5782.54	4806.68	2397.36	2866.9	2493.6
MW0157519	Thiolactomycin	C11H14O2S	193.0681	210.0715	0.6452	1.9286	MS1	82079-32-1	--	C11165	--	135403829	--	--	12283.0	14409.02	7245.21	12948.52	1316.11	5622.06	15919.83	12393.95	8692.8	14177.22	12428.22	11330.83	14159.2	9248.11	11229.97
MW0104049	[(2-Thienylsulfonyl)amino]acetic acid	C6H7NO4S2	480.9265	220.9816	0.8996	0.716	MS1	82068-09-5	--	--	--	3155063	Organic acids and derivatives	Carboxylic acids and derivatives	1113207.5	1089617.88	1071902.39	1032255.36	1088782.81	1067425.17	1048199.72	1026625.52	1105848.77	949587.63	945913.13	977861.25	1095300.66	1042826.19	1022823.29
MW0001795	2-(2-Methoxyethoxy)benzenesulfonamide	C9H13NO4S	196.0424	231.0565	0.6277	3.6153	MS1	82031-33-2	--	--	--	13729448	Benzenoids	Benzene and substituted derivatives	13604.61	9063.58	11300.54	11444.6	10679.52	4385.65	1753.54	3712.09	728.65	1950.4	1105.7	2192.96	22052.68	23942.36	23398.21
ZINC1235986	Acenaphthene	C12H10	193.18200000000002	154.21200000000002	0.5936	5.1108	MS1	82-86-0	-	C19312	--	6734	Benzenoids	Naphthalenes	1941.81	2256.21	1517.59	1099.52	2355.08	2066.85	3199.56	3117.26	1315.32	2050.69	2081.59	2476.09	2664.34	2128.24	2783.61
MEDL02459	4-Pyridoxic Acid	C8H9NO4	184.0631	183.0532	0.7613	1.6212	MS2-Search-Local	82-82-6	HMDB0000017	C00847	--	6723	Others	Vitamin	503983.84	558528.38	567877.96	644907.24	525257.54	609840.2	310607.21	296452.33	33809.72	170864.88	9.0	812923.59	408706.1	344675.25	347418.9
MW0001659	1-Naphthalenesulfonic acid, 8-(phenylamino)-	C16H13NO3S	355.0409	299.0616	0.6705	5.0777	MS1	82-76-8	HMDB0061854	C11326	--	1369	Benzenoids	Naphthalenes	6370.61	8001.81	4000.96	3680.02	7756.84	2251.95	241.31	119.53	147.3	218.22	183.61	9.0	4335.29	4219.68	5124.3
MW0006887	Diphacinone	C23H16O3	387.1225	340.1099	0.6348	3.6734	MS1	82-66-6	--	C18698	--	6719	Benzenoids	Benzene and substituted derivatives	4821.04	5035.33	6774.98	6114.55	5165.21	5085.11	145.74	484.02	402.58	9.0	181.75	284.09	3442.85	3841.83	3047.23
MW0153220	Lysergic acid	C16H16N2O2	554.2765	268.1212	0.6391	7.7612	MS1	82-58-6	--	C07541	--	6717	--	--	5192.97	952.64	3516.69	4673.18	4853.45	5050.75	7203.48	9549.26	6796.41	8733.08	6651.22	4626.74	5531.97	6110.47	5502.85
MW0005861	7H-Benzo[de]anthracen-7-one	C17H10O	499.11	230.0732	0.6224	2.3025	MS1	82-05-3	--	--	--	6697	Benzenoids	Phenanthrenes and derivatives	1079651.29	1035436.58	1000323.08	912185.69	1016532.3	868695.35	9.0	9.0	9.0	9.0	9.0	9.0	856721.52	799659.37	750295.05
MW0124626	Khellin	C14H12O5	521.1378	260.0685	0.5902	11.7245	MS2-Search-DB	82-02-0	--	C09010	--	3828	Organoheterocyclic compounds	Benzopyrans	441.11	864.33	406.16	600.06	416.36	111.2	1531.72	383.8	489.05	535.77	169.11	547.74	166575.38	212817.97	253912.38
MW0115788	(1H-Indol-4-yl)-Carbamic Acid tert-butyl ester	C13H15N2O2	501.1898	231.1134	0.6463	7.6947	MS1	819850-13-0	--	--	--	40427167	Organoheterocyclic compounds	Indoles and derivatives	900.92	2742.08	2327.99	3037.0	3054.94	1661.1	3359.77	3424.07	2058.13	2931.92	1927.31	2860.54	2515.85	1897.48	3224.66
MW0148445	Dichlorophenyl-bis-triazolylpropanol	C13H12Cl2N6O	383.0152	338.045	0.5677	2.3191	MS1	81886-52-4	--	C11701	--	133777	Benzenoids	Benzene and substituted derivatives	10713.98	10933.97	7483.74	13164.59	7780.62	11359.19	9.0	9.0	9.0	326.58	9.0	121.9	17201.81	14871.56	11354.37
MW0104775	2-Hydroxyethyl acrylate	C5H8O3	250.1286	116.0473	0.6498	7.8377	MS1	818-61-1	--	--	--	13165	Organic acids and derivatives	Carboxylic acids and derivatives	868.24	1006.71	286.31	590.07	1767.07	1228.14	1712.05	2178.94	1279.31	332.86	2162.81	2109.49	2189.12	1268.67	2261.72
MEDL02434	Diethyl Glutarate	C9H16O4	399.1991	188.1049	0.8973	4.8867	MS1	818-38-2	HMDB0059879	-	--	13163	Organic acids	Organic acids	2398.86	1934.19	2977.73	2117.86	2160.58	1611.27	9567.67	11057.51	8266.11	8952.51	10354.73	9961.57	5115.46	5118.51	5903.61
MW0103374	3'-O-(4-Benzoyl)benzoyl ATP	C24H24N5O15P3	791.9703	715.0482	0.5367	9.1488	MS1	81790-82-1	--	C13744	--	115205	Nucleosides, nucleotides, and analogues	Purine nucleotides	2493.02	1688.92	1631.64	1973.57	2337.99	1794.0	2637.27	2628.15	1299.08	2901.26	2641.69	2500.52	1534.27	2118.92	2145.38
MW0124615	Kahweol acetate	C22H28O4	321.1846	356.1988	0.631	9.7154	MS1	81760-47-6	--	--	--	71451606	Organoheterocyclic compounds	Naphthofurans	2927.22	1606.36	3542.29	3775.71	2111.15	3173.79	1964.22	2005.09	2048.25	2263.18	2610.86	3032.51	2794.88	2304.98	1662.36
MW0124616	Kahweol palmitate	C36H56O4	575.4133	552.4179	0.7869	10.8936	MS1	81760-45-4	--	--	--	101046637	Organoheterocyclic compounds	Naphthofurans	101093.17	99021.13	74117.89	108240.24	102086.59	94919.59	70327.4	98952.16	68857.43	75426.56	70221.71	68546.66	120560.9	106918.33	68926.95
MW0003277	2-Naphthalenesulfonamide, N-(4-aminobutyl)-5-chloro-	C14H17ClN2O2S	357.0408	312.0699	0.6199	2.195	MS1	81705-04-6	--	--	--	4299	Benzenoids	Naphthalenes	2151.63	3366.21	5079.07	512.38	1739.7	4775.41	12157.23	12624.54	11074.95	11612.17	10117.61	11143.27	5667.38	4187.79	3686.55
MW0168212	Trichlormethine;2,2',2''-Trichlorotriethylamine hydrochloride	C6H12Cl3N.HCl	261.9694	238.9802	0.6404	2.5268	MS1	817-09-4	--	C19305	--	61220	--	--	24044.24	21383.12	23533.88	19454.85	22630.99	24587.42	9.0	9.0	9.0	9.0	9.0	9.0	13084.86	12580.06	7668.01
MEDL01971	Tellimagrandin II	C41H30O26	1015.0264	938.1025	0.7642	3.3406	MS1	81571-72-4	HMDB0039265	C10224	--	151590	Tannins	Tannin	13058.25	16056.17	13554.1	9502.36	12024.48	10359.59	7845.79	8973.33	9977.6	7885.77	10799.18	3346.94	9579.23	10626.96	9699.24
MW0109794	Tazobactam	C10H12N4O5S	473.0799	300.0528	0.6826	2.261	MS1	81546-15-8	HMDB0015544	--	--	4836	Organic acids and derivatives	Carboxylic acids and derivatives	11014.56	11641.56	13334.01	14775.29	10424.45	9314.76	373.53	446.54	9.0	9.0	297.41	156.25	10189.58	9199.55	7930.02
MW0122971	Austalide B	C26H34O8	519.1964	474.2254	0.8863	7.8194	MS1	81543-02-4	--	--	--	157978	Organoheterocyclic compounds	Benzopyrans	6109.92	5061.51	3586.89	6796.69	6064.5	5174.93	6179.25	4345.97	5819.25	5615.77	4621.28	4560.14	6030.22	5497.17	5988.82
MW0122970	Austalide A	C28H36O9	580.2516	516.2359	0.6409	2.8841	MS1	81543-01-3	--	--	--	157977	Organoheterocyclic compounds	Benzopyrans	18731.67	9450.86	59069.72	52949.97	9341.85	76454.0	363577.89	372312.28	423715.79	365859.54	364993.39	379835.18	86417.34	64314.35	51920.81
MW0126240	Promethazine N-oxide	C17H20N2OS	342.1629	300.1296	0.6047	0.9233	MS1	81480-39-9	--	--	--	14424093	Organoheterocyclic compounds	Benzothiazines	4060.26	5074.48	2049.93	6462.81	4724.08	1812.72	9.0	361.58	1450.01	1334.67	1918.36	477.33	3940.72	2946.72	3432.24
MW0141686	1-Acetoxypinoresinol	C22H24O8	399.1436	416.1471	0.6312	2.0285	MS1	81426-14-4	HMDB0033280	C10544	--	442831	Lignans, neolignans and related compounds	Furanoid lignans	187617.92	202522.73	181420.47	216047.01	212790.73	208976.01	43540.35	45025.92	12793.89	19341.54	22475.49	16705.17	127457.86	124900.83	128215.85
MW0122763	Alfuzosin	C19H27N5O4	801.4024	389.2063	0.6316	7.8853	MS1	81403-68-1	HMDB0014490	D07124	--	2092	Organoheterocyclic compounds	Diazanaphthalenes	415.4	704.56	1469.37	837.89	334.54	371.03	1454.73	609.26	588.5	833.87	1210.15	839.09	679.0	1055.54	1061.77
MW0156517	Sanggenon B	C33H30O9	615.1592	570.189	0.5962	0.9316	MS1	81381-67-1	--	C17870	--	157791	Organoheterocyclic compounds	Benzopyrans	7975.78	4342.58	13041.4	4149.12	3574.33	7195.81	9.0	135.5	193.45	9.0	231.45	9.0	4062.29	3303.61	4335.87
MW0104001	(S)-2-Amino-7-phosphonoheptanoic acid	C7H16NO5P	468.1874	225.0766	0.632	2.1946	MS1	81338-24-1	--	--	--	6348564	Organic acids and derivatives	Carboxylic acids and derivatives	5514.44	6887.01	6136.69	8686.8	6038.09	3739.02	9.0	9.0	9.0	9.0	1553.03	9.0	3492.33	3397.84	2394.47
MW0107527	Imazethapyr	C15H19N3O3	239.0479	289.1426	0.7281	2.0782	MS1	81335-77-5	--	C18865	--	54740	Organic acids and derivatives	Carboxylic acids and derivatives	167649.85	128251.7	275760.63	169297.2	136603.51	159379.47	209971.52	204425.02	107997.85	209944.77	130272.83	219570.6	307786.85	326679.34	334289.41
MW0124373	Imazaquin	C17H17N3O3	356.0985	311.127	0.6322	2.9249	MS1	81335-37-7	--	C05076	--	54739	Organoheterocyclic compounds	Quinolines and derivatives	9.0	1075.6	3364.26	254.74	388.1	9.0	110285.13	87269.79	51847.39	54547.8	60474.69	42124.48	29014.15	26595.11	25407.62
MW0140396	(3S,9Z)-1,9-Heptadecadiene-4,6-diyn-3-ol;(+)-Falcarinol	C17H24O	245.1855	244.1827	0.9043	3.2829	MS1	81203-57-8	HMDB0039588	C17447	--	5469789	Lipids and lipid-like molecules	Fatty Acyls	102877.79	85728.99	200945.29	124347.73	99172.53	160305.63	20144.35	28227.0	49683.46	39502.71	38551.25	46562.78	85207.64	78013.6	82047.3
MEDN0750	(±)12-HEPE	C20H30O3	283.2055	318.2195	0.894	8.5173	MS1	81187-21-5	HMDB0010202	-	--	--	Oxidized lipids	Oxidized lipids	301191.93	308428.02	333595.4	297311.01	300349.32	314912.74	132118.87	143450.24	164095.77	123338.67	149130.1	143739.45	233930.66	215821.23	197438.95
MW0140524	(E)-2-Butenyl-4-methyl-threonine;2-Butenyl-4-methylthreonine	C9H17NO3	375.2506	187.1208	0.9524	10.1292	MS1	81135-57-1	--	C12029	--	5282047	Organic acids and derivatives	Carboxylic acids and derivatives	92268.1	93506.23	89262.98	91443.86	85588.62	79359.77	76118.17	70740.34	83504.89	78053.17	79780.72	77545.58	100099.33	79849.03	76824.1
MW0006596	Cisapride	C23H29ClFN3O4	504.14599999999996	465.1831	0.6348	1.239	MS1	81098-60-4	HMDB0014742	C06910	--	2769	Benzenoids	Phenol ethers	1441.06	324.36	7221.63	7617.6	938.92	7045.75	10795.45	11169.22	42891.93	39559.33	30340.46	30697.5	7358.23	7840.75	5432.49
MW0002085	2,2-Dimethyl-1,3-dioxane-4,5,6-trione 5-[(2-nitrophenyl)hydrazone]	C12H11N3O6	604.1641	293.0648	0.6187	1.318	MS1	81077-42-1	--	--	--	338049	Benzenoids	Benzene and substituted derivatives	3345.78	1434.58	2113.77	9.0	1606.26	477.21	9.0	9.0	9.0	9.0	9.0	9.0	202.24	291.54	215.31
MEDN0485	D-Fructose-1,6-Biphosphate-Trisodium Salt	C6H11Na3O12P2	834.8666	405.9419	0.6892	0.6990000000000001	MS1	81028-91-3	-	-	--	--	Carboxylic acids and derivatives	Phosphate sugars	19325.11	17712.94	22599.6	18984.41	18036.56	22938.9	15350.7	16012.98	17864.92	14105.42	12762.64	14191.11	17047.55	17170.31	18227.33
MW0152077	Lactitol dihydrate	C12H24O11.2H2O	783.2945	380.153	0.617	0.8568	MS1	81025-03-8	--	C13542	--	157354	Lipids and lipid-like molecules	Fatty Acyls	15287.56	11931.69	22580.25	8892.32	8529.16	14435.86	1781.79	2356.3	8327.77	3624.54	2604.99	3502.04	8839.78	8681.05	8125.92
MW0155480	Phenolphthalin	C20H16O4	343.1029	320.1049	0.5143	4.4976	MS1	81-90-3	--	C14223	--	66494	Benzenoids	Triphenyl compounds	1288.81	4425.23	2731.35	2987.35	3722.72	1582.51	1028.19	1364.51	2026.74	2594.15	1339.68	2708.43	3800.1	5684.6	5548.12
MEDL00437	QUINALIZARIN	C14H8O6	319.0449	272.0321	0.6497	2.2943	MS1	81-61-8	-	-	--	5004	-	-	10439.69	6121.25	7074.39	11100.52	7398.91	10406.86	9.0	9.0	9.0	229.32	9.0	9.0	10132.79	7574.91	7044.07
MW0009602	Purpurin	C14H8O5	535.0631	256.0372	0.6192	0.7073	MS1	81-54-9	--	C10395	--	6683	Benzenoids	Anthracenes	9245.76	8331.46	8826.63	11683.73	11117.53	7327.97	12241.95	11105.16	10826.6	21188.94	18198.17	19488.46	12882.82	12166.62	11506.01
MW0114201	Dexpanthenol	C9H19NO4	252.1442	205.1314	0.6476	3.2164	MS1	81-13-0	HMDB0004231	C05944	--	131204	Organic oxygen compounds	Organooxygen compounds	7859.46	4957.18	505.52	688.4	3276.85	23907.08	662.05	241.31	11600.2	187.33	571.73	3075.53	6912.16	6320.85	4542.11
MW0157156	Spergualin	C17H37N7O4	421.3247	403.2907	0.6434	7.9357	MS1	80902-43-8	--	C16747	--	15916864	Organic acids and derivatives	Carboxylic acids and derivatives	10504.81	12358.67	6090.14	6886.27	11391.44	4914.18	24209.03	25745.14	10279.27	10995.9	13640.07	11966.7	10732.95	9514.86	11881.4
MW0003232	2-Methyl-3,5-dinitrobenzenemethanol	C8H8N2O5	140.0018	212.0433	0.7094	3.3792	MS1	80866-94-0	--	--	--	600986	Benzenoids	Benzene and substituted derivatives	3580778.09	3765393.86	3237867.94	4210627.43	2909930.27	3761685.08	4155517.63	3784062.08	3818657.32	1663570.06	3208297.78	3481836.72	4045976.74	4159520.0	3257833.49
MW0117321	2-(1',2',3',4'-Tetrahydroxybutyl)quinoxaline	C12H14N2O4	341.0669	250.0954	0.6224	2.02	MS1	80840-09-1	--	--	--	260008	Organoheterocyclic compounds	Diazanaphthalenes	8517.93	11620.46	2789.97	12914.86	8871.55	12684.77	6092.78	7372.97	8588.02	231.98	7412.92	8374.74	5679.61	3237.33	5037.27
MW0148653	Docebenone	C21H26O3	670.4113	326.1882	0.6017	12.2064	MS1	80809-81-0	--	C01349	--	1967	Lipids and lipid-like molecules	Fatty Acyls	1295.95	1883.12	1228.12	1166.93	1675.68	1151.3	1556.16	1397.12	1577.85	1179.96	926.54	647.55	1734.25	1196.34	1579.86
MW0104474	2-Acetamidooctanoic acid	C10H19NO3	202.1438	201.1365	0.8231	5.6758	MS1	80782-69-0	HMDB0059745	--	--	95555	Organic acids and derivatives	Carboxylic acids and derivatives	27336.98	36605.84	32116.82	30333.45	37478.65	30079.91	10663.6	12610.84	4877.98	11838.77	6797.16	9166.73	20799.07	21014.13	22539.11
MW0142580	2-tetracosanamidoethanesulfonic acid	C26H53NO4S	973.7293	475.3695	0.6197	3.6194	MS1	807370-75-8	--	--	--	53442599	Lipids and lipid-like molecules	Fatty Acyls	157.93	280.16	208.65	9.0	242.18	119.0	7799.93	6528.35	7726.79	9618.88	9292.42	5992.44	2347.05	2744.22	2570.8
MW0005873	7-Hydroxymethyl-12-methylbenz[a]anthracene sulfate	C20H16O4S	466.9513	352.0769	0.6046	0.7156	MS1	80733-96-6	HMDB0060420	C19562	--	23688094	--	--	92823.3	90676.54	86153.91	90448.74	100216.28	81833.54	104396.15	105430.54	107844.2	108183.34	110521.86	107685.98	104986.91	101267.24	98508.58
MW0146903	Bufencarb	(C13H19NO2)2	907.5578	442.2832	0.5804	8.0188	MS1	8065-36-9	--	C18948	--	24721	Benzenoids	Benzene and substituted derivatives	5206.26	5804.83	5779.08	5562.32	6039.04	4493.7	7993.1	7744.02	5304.69	5955.82	6193.47	7329.23	6846.46	6257.05	5812.66
MW0111133	N-(5-Amino-1H-1,2,4-triazol-3-yl)acetamide	C4H7N5O	180.0286	141.0651	0.6194	1.4384	MS1	80616-55-3	--	--	--	4008423	Organic nitrogen compounds	Organonitrogen compounds	6255.37	6434.17	3407.82	2355.29	6159.21	2817.51	1413.65	1203.53	317.0	294.68	1033.74	447.71	9835.01	13015.77	9755.78
MW0052781	Euphornin	C33H44O9	602.3337	584.2985	0.5852	2.2277	MS1	80454-47-3	--	--	--	6440619	--	--	9586.18	12678.19	11948.09	11334.94	5295.44	6205.74	12278.62	10735.21	986.14	12256.42	14958.48	8132.14	8572.24	8520.32	8856.6
MEDN1464	20-carboxy LTB4	C20H30O6	389.1936	366.2042	0.8973	7.9523	MS1	80434-82-8	HMDB0006059	C05950	--	--	Oxidized lipid	Oxidized lipid	4260.56	4527.68	6346.03	3504.66	8392.61	9663.6	4771.83	5423.99	6717.19	5365.05	4327.36	5535.85	5202.2	8371.33	6426.98
MW0154530	Nitrovin;Difurazone	C14H12N6O6	738.1949	360.0818	0.5444	2.3025	MS1	804-36-4	--	C19487	--	6252910	Organoheterocyclic compounds	Furans	15023.36	12795.63	14626.31	12753.26	14971.62	12690.56	144.72	9.0	9.0	118.94	111.04	134.96	13754.77	12668.02	12669.91
MW0062288	Protoplumericin A	C36H42O19	845.1855	778.232	0.6451	1.3803	MS1	80396-57-2	--	--	--	3563944	--	--	5954.84	5607.34	5649.05	7972.87	6487.69	7150.74	9.0	9.0	9.0	9.0	9.0	9.0	3691.32	3846.39	3268.59
ZINC14643339	4H-1-Benzopyran-4-one, 2-(2,6-dihydroxyphenyl)-2,3-dihydro-3,5,7-trihydroxy-, (2R,3R)-	C15H12O7	344.2794	304.254	0.6623	9.3067	MS1	80366-15-0	-	-	--	157633	Phenylpropanoids and polyketides	Flavonoids	530.13	414.32	11599.77	887.91	553.85	2012.83	27686.16	23569.69	21346.58	46432.72	29952.23	47794.94	16707.26	19390.97	16918.11
MW0158336	Turgorin	C13H15O13S	458.0363	411.0233	0.6392	1.6673	MS1	80220-30-0	--	C10837	--	442990	Organic oxygen compounds	Organooxygen compounds	549.38	526.02	9.0	9.0	723.12	9.0	3129.22	3489.7	617.35	687.12	1581.48	1078.08	861.15	1091.77	984.55
MW0055237	N-Acetylleukotriene E4	C25H39NO6S	528.2633	481.2498	0.8594	6.6728	MS1	80115-95-3	HMDB0005084	C11361	--	4341	Lipids and lipid-like molecules	Fatty Acyls	4398.51	4991.88	3985.74	4457.94	4495.97	4040.62	5518.11	5946.09	5272.58	4507.16	5893.17	5411.91	5094.11	4571.52	4545.69
MW0145151	Ansatrienin A	C36H48N2O8	601.3266	636.3411	0.6163	8.8414	MS1	80111-47-3	--	C12098	--	6447674	Phenylpropanoids and polyketides	Macrolactams	10137.68	9796.61	9949.72	7608.19	9711.32	8574.32	17597.57	16867.94	13276.33	11847.89	14953.85	11893.86	11138.4	11093.87	12418.23
MW0156311	Quinoline yellow WS;C.I. Acid yellow 3	C18H9NO8S2.2Na	971.9504	476.9565	0.5416	0.7288	MS1	8004-92-0	HMDB0037615	C20349	--	24671	Benzenoids	Indanes	9441.99	9125.98	6362.92	7737.49	6389.61	8578.18	5575.81	5939.82	6848.9	4668.62	3887.85	4626.71	5297.29	5983.11	7513.72
MW0146500	Aziridyl benzoquinone;Benzoquinone aziridine	C16H22N2O6	715.2612	338.1478	0.5499	2.1862	MS1	800-24-8	--	C19333	--	61215	Organic oxygen compounds	Organooxygen compounds	4159.57	2839.07	3434.47	2151.41	3354.3	1650.96	9.0	9.0	9.0	9.0	9.0	9.0	4067.18	2915.0	3181.67
MEDL01849	Solanidine	C27H43NO	370.2953	397.3339	0.5774	10.1292	MS1	80-78-4	HMDB0003236	C06543	--	65727	Alkaloids	Alkaloids	185230.71	179894.27	178747.78	182820.79	178335.66	169715.74	167556.71	163262.82	158214.39	158558.57	170313.15	151382.38	187297.12	168490.17	163244.26
MW0004561	4-[4-(Hydrazinesulfonyl)phenoxy]benzene-1-sulfonohydrazide	C12H14N4O5S2	381.0315	358.0406	0.8687	12.1815	MS1	80-51-3	--	--	--	6649	Benzenoids	Benzene and substituted derivatives	6433.09	5025.14	4636.05	5420.48	8348.92	5523.87	6293.82	4368.02	6095.1	3909.55	4958.14	5182.1	6214.87	5254.87	5558.99
MW0006450	Butyl benzenesulfonate	C10H14O3S	179.0525	214.0664	0.6493	2.5214	MS1	80-44-4	--	--	--	6642	Benzenoids	Benzene and substituted derivatives	21942.02	24362.65	22490.41	26017.12	22999.94	23246.81	9.0	192.92	9.0	9.0	236.07	9.0	12969.81	8464.3	8990.52
MW0006228	Benzenesulfonohydrazide	C6H8N2O2S	362.0952	172.0306	0.6473	7.7912	MS1	80-17-1	--	--	--	65723	Benzenoids	Benzene and substituted derivatives	1006.22	1358.12	979.45	1668.39	1263.06	1095.61	1535.92	1153.26	1703.43	1813.1	1940.79	1438.84	1868.89	1507.88	1576.58
MW0004457	4,4'-Sulfonyldiphenol	C12H10O4S	398.0327	250.03	0.6924	0.8153	MS1	80-09-1	--	C14216	--	6626	Benzenoids	Benzene and substituted derivatives	1601.05	1083.35	1648.67	744.77	1100.57	1410.36	2302.32	1121.97	1886.0	771.09	803.73	563.1	1850.4	1050.45	1345.7
MW0007308	Hexaconazole	C14H17Cl2N3O	649.1389	313.0749	0.6448	3.2164	MS1	79983-71-4	--	C18466	--	66461	Benzenoids	Benzene and substituted derivatives	3748.22	2837.64	2984.95	4138.15	2908.6	4623.56	3934.26	3685.71	4283.78	3613.69	3881.69	4275.03	3708.27	3569.66	2264.68
MW0141695	1-arachidonoyl-2-hydroxy-sn-glycero-3-phosphate	C23H39O7P	481.2325	458.2433	0.6429	7.8792	MS1	799268-65-8	--	--	--	136212577	--	--	1290.54	1197.96	222.16	438.05	1782.88	403.13	3543.38	4930.29	2149.35	3067.34	699.17	1625.67	1946.22	1547.32	2029.47
MW0138186	Forsythiaside	C29H36O15	642.24	624.2054	0.6149	2.153	MS1	79916-77-1	--	C10456	--	5281773	Phenylpropanoids and polyketides	Cinnamic acids and derivatives	8591.0	7889.74	9700.44	9292.12	6526.67	8971.45	9.0	9.0	9.0	9.0	9.0	9.0	10318.4	8672.29	9417.76
MW0126557	Simvastatin	C25H38O5	854.5824	418.2719	0.7458	9.8384	MS1	79902-63-9	HMDB0005007	D00434	--	54454	Organoheterocyclic compounds	Lactones	7265.04	4113.38	7458.79	6639.3	5360.13	9260.07	5645.38	4068.0	8721.02	2933.27	4706.26	3995.36	8727.37	6360.13	9023.59
MW0002330	2,5-Diiodobenzonitrile	C7H3I2N	396.8695	354.8355	0.6345	1.0182	MS1	79887-24-4	--	--	--	3831471	Benzenoids	Benzene and substituted derivatives	138.57	467.15	9.0	192.42	9.0	170.93	860.18	9.0	813.17	9.0	157.26	360.26	203.35	229.37	333.66
MW0123246	Castanospermine	C8H15NO4	379.208	189.1001	0.8628	3.0586	MS1	79831-76-8	--	--	--	361923	Organoheterocyclic compounds	Indolizidines	9073.91	13039.41	6306.51	9563.32	8990.34	8731.97	9.0	196.72	9.0	9.0	9.0	9.0	5730.46	5472.9	5591.64
MW0159320	Veprisinium;Veprisinium salt	C18H24NO5	1025.5113	334.1654	0.9756	7.8775	MS1	79808-98-3	--	C10745	--	133280	Organoheterocyclic compounds	Quinolines and derivatives	2192.82	2112.87	3309.41	2652.49	2108.37	2488.89	4521.15	5114.84	2691.78	2320.13	3866.46	3460.25	3338.55	3146.91	3183.82
MW0149327	Fusarin C	C23H29NO7	476.1649	431.1944	0.5965	4.2402	MS1	79748-81-5	HMDB0033337	C19243	--	6435894	Lipids and lipid-like molecules	Prenol lipids	2754.96	3024.53	2017.87	2183.59	2298.45	2573.52	1137.07	1029.73	2251.63	2128.54	1654.45	2274.81	2036.55	1435.66	1974.55
MW0124122	Fleroxacin	C17H18F3N3O3	433.1459	369.13	0.6472	1.318	MS1	79660-72-3	--	C13179	--	3357	Organoheterocyclic compounds	Quinolines and derivatives	7818.62	5866.09	24953.93	4719.3	3608.74	8768.87	60601.46	59329.73	71690.33	61712.5	45967.44	55574.26	33814.75	34156.64	32944.66
MW0110559	[2-(1-Adamantyl)-1,1-dimethylethyl]amine	C14H25N	380.145	207.1987	0.6068	5.2146	MS1	79594-24-4	--	--	--	50234	Organic nitrogen compounds	Organonitrogen compounds	903.65	342.36	1184.14	2301.39	867.68	509.29	928.73	1135.48	677.31	531.07	2104.79	1757.86	1378.25	789.14	986.52
MW0146687	Betamethasone 9,11-epoxide 17-propionate	C25H32O6	451.2091	428.2199	0.9936	8.267999999999999	MS1	79578-39-5	--	--	--	--	--	--	3964.16	2980.94	2568.8	4466.75	3718.01	2382.65	4449.66	2310.27	3478.58	3023.6	668.59	764.04	3722.65	2957.21	3206.17
MW0013231	20-Hydroxyarachidonic acid	C20H32O3	663.4666	320.2351	0.5604	10.8272	MS2-Search-DB	79551-86-3	HMDB0005998	C14748	--	5283157	Lipids and lipid-like molecules	Fatty Acyls	61174.88	45727.9	51116.54	56470.17	103849.88	71326.0	50266.18	56904.17	53227.05	39117.0	54753.73	49944.11	61682.42	94411.91	87019.58
MW0009852	Tefluthrin	C17H14ClF7O2	532.9338	418.0571	0.5539999999999999	0.7239	MS1	79538-32-2	--	--	--	11534837	Benzenoids	Benzene and substituted derivatives	4001.49	3261.75	3383.53	2856.34	2951.69	1552.76	2961.65	3873.55	2819.15	2050.27	2837.67	1795.15	1922.96	3397.31	2381.03
MW0141375	13-Deoxydaunorubicin;Feudomycin A	C27H31NO9	1044.4337	513.1999	0.6494	8.004	MS1	79466-09-4	--	C12429	--	157384	Phenylpropanoids and polyketides	Anthracyclines	808.47	2085.26	1134.85	1050.85	1831.54	1568.33	1335.87	1018.12	1905.81	1871.52	1847.9	1944.15	1834.98	1272.95	1838.48
MW0001658	1-Naphthalenesulfonamide, N-(6-aminohexyl)-	C16H22N2O2S	289.1357	306.1402	0.5579	8.4591	MS1	79458-81-4	--	--	--	4314	Benzenoids	Naphthalenes	12813.23	15136.48	16702.35	11799.81	13545.44	11184.82	16295.9	17265.39	14075.96	13011.21	16518.13	13110.91	15476.42	13982.61	12868.13
MW0118142	2-[3-(Trifluoromethyl)benzyl]piperidine	C13H16F3N	504.2808	243.1235	0.8961	2.0533	MS1	794501-01-2	--	--	--	11185088	Organoheterocyclic compounds	Piperidines	33473.66	34901.66	37973.46	39335.9	39184.77	35364.27	35052.26	36100.47	28854.66	34105.72	38552.43	37651.46	37316.66	37916.97	35259.5
MW0114082	Ciclopirox β-D-glucuronide	C18H25NO8	422.1279	383.158	0.7490000000000001	3.3243	MS1	79419-54-8	--	--	--	92043549	Organic oxygen compounds	Organooxygen compounds	2501.05	2766.11	1084.27	1363.39	2474.12	1017.05	9.0	9.0	9.0	9.0	9.0	9.0	2456.47	2713.41	3117.26
MW0120358	4-Chloro-5,6-dimethyl-2-[(4-methylpiperidin-1-yl)methyl]thieno[2,3-d]pyrimidine	C15H20ClN3S	376.0601	309.1066	0.6387	7.5278	MS1	793727-86-3	--	--	--	2566108	Organoheterocyclic compounds	Thienopyrimidines	10266.2	10626.8	8644.18	10113.79	9883.14	8543.85	11467.87	10926.33	11742.74	12833.24	10604.78	12624.97	10592.28	10799.29	12077.53
MW0055332	Nocloprost	C22H37ClO4	439.2032	400.23800000000006	0.8913	11.6497	MS1	79360-43-3	--	--	--	6917718	Lipids and lipid-like molecules	Fatty Acyls	10723.36	10151.4	9305.81	9195.08	10469.07	9632.15	9222.2	11233.28	9190.48	9215.05	9186.69	9160.92	9754.63	8399.34	8056.55
MW0000567	(2,4-Dichlorophenoxy)propionic acid, ethylhexyl ester	C17H24Cl2O3	391.0815	346.1102	0.6453	2.1862	MS1	79270-78-3	--	--	--	3086106	Benzenoids	Benzene and substituted derivatives	16101.03	15799.78	17268.35	14742.09	15046.5	14483.62	764.03	570.56	120.46	9.0	120.98	137.68	11105.27	9510.56	10440.03
MW0004867	4-Chloro-N-(2-methylbenzoyl)benzenesulfonamide	C14H12ClNO3S	641.0365	309.0226	0.5581	3.0265	MS1	791618-47-8	--	--	--	11266872	Benzenoids	Benzene and substituted derivatives	1249.09	1918.53	1079.56	1543.36	4081.52	1281.28	2442.29	1706.51	2480.39	3427.3	2567.51	2365.76	1407.02	1179.11	1556.0
MW0009138	NO-Losartan A	C30H28ClN7O5	602.1911	601.184	0.6367	5.6841	MS1	791122-48-0	--	--	--	10371403	Benzenoids	Benzene and substituted derivatives	158.63	1617.17	9.0	9.0	9.0	15709.16	9.0	9.0	9.0	9.0	9.0	9.0	1569.75	2141.07	1416.27
MW0009992	Triphenylphosphine oxide	C18H15OP	279.0932	278.0861	0.8894	6.6811	MS1	791-28-6	--	--	--	13097	Benzenoids	Benzene and substituted derivatives	222216.38	212534.34	220203.64	219209.48	212714.81	212596.76	226118.42	226799.69	226086.99	237404.53	233412.92	227566.38	228343.99	218548.43	218820.74
MW0116458	1-(4-Piperidinyl)-1H-1,2,3-benzotriazole	C11H14N4	279.0406	202.1218	0.622	3.3452	MS1	79098-96-7	--	--	--	2735464	Organoheterocyclic compounds	Benzotriazoles	27624.98	32854.92	30460.17	28913.35	28190.85	36820.46	20751.49	22596.01	11139.76	21385.78	108726.54	21693.6	32544.91	29668.95	40694.01
MW0157428	Tetrachlorobisphenol A;3,3',5,5'-Tetrachlorobisphenol A;Tetrachlorodian;2,2-Bis(4-hydroxy-3,5-dichlorophenyl)propane	C15H12Cl4O2	766.8768	363.9591	0.7322	12.2147	MS1	79-95-8	--	C14528	--	6619	Benzenoids	Benzene and substituted derivatives	15851.47	14219.6	14283.92	14137.88	14464.49	14416.58	14348.57	14020.53	14683.84	14862.81	13638.56	12504.71	15081.86	14519.24	12255.46
MW0009882	Tetrabromobisphenol A	C15H12Br4O2	504.7433	539.7571	0.6428	1.7708	MS1	79-94-7	--	C13620	--	6618	Benzenoids	Benzene and substituted derivatives	4788.06	7207.61	4811.27	5508.32	7567.32	3831.48	7461.28	5738.38	6683.46	8644.65	4694.14	6201.84	5493.3	5723.66	5668.4
MW0109041	Pantothenic acid	C9H17NO5	242.1	219.1107	0.8998	2.1945	MS1	79-83-4	HMDB0000210	C00864	--	6613	Organic oxygen compounds	Organooxygen compounds	3426801.28	3391528.53	4069783.75	4046184.15	3470645.24	4588771.29	8535329.48	8526304.92	9278214.66	9842906.55	9464453.34	9742465.58	6054702.97	5700509.7	5699377.79
MW0103114	Vitamin A palmitate	C36H60O2	1049.9243	524.4593	0.602	0.6956	MS1	79-81-2	HMDB0003648	C02588	--	5280531	Lipids and lipid-like molecules	Fatty Acyls	2623.26	2670.99	995.13	2540.51	2710.76	3251.94	2098.69	3836.85	4321.81	4644.38	4438.14	5984.68	4451.76	3314.95	3444.54
MW0169637	PEMPIDINE	C10H21N	178.15900000000002	155.1674	0.8188	11.1428	MS1	79-55-0	--	--	--	6603	--	--	760363.56	850865.02	755741.02	867379.37	602057.82	651618.32	630687.31	554256.72	625029.73	637967.91	589384.32	618538.31	697944.92	643450.81	628134.08
MEDP1740	Acrylamide	C3H5NO	165.0643	71.0371	0.5909	2.1447	MS1	79-06-1	HMDB0004296	C01659	--	6579	Alcohol and amines	Amines	1029987.78	966539.46	933503.14	824390.09	997409.43	694423.38	9.0	9.0	9.0	9.0	9.0	9.0	616158.37	585102.76	568236.74
MW0144902	Alnusiin	C41H26O26	998.0864	934.0712	0.6302	8.0718	MS1	78836-99-4	--	C10211	--	5281709	Phenylpropanoids and polyketides	Tannins	1737.68	1797.37	1604.26	1327.64	1666.86	1311.77	3360.22	2619.2	2158.23	1555.07	1522.51	2226.58	2052.15	2128.95	2112.38
MW0149580	Gibberellin A8-catabolite	C19H22O7	439.0558	362.1366	0.6393	5.0526	MS1	78791-79-4	--	C11870	--	443463	Lipids and lipid-like molecules	Prenol lipids	2432.28	5287.35	2842.26	2450.76	5051.78	2731.01	3077.25	3020.25	1883.73	803.89	777.73	619.07	3647.09	2309.63	3096.43
MW0142932	3-Hydroxy-16-imino-17-azaandrostan-11-one	C18H28N2O2	381.1342	304.2151	0.6483	2.3607	MS1	78774-26-2	--	C13797	--	119544	--	--	75992.88	80132.37	63922.74	104692.97	91077.74	9.0	72225.13	83869.14	69120.91	103041.91	137696.01	77254.3	66661.61	64969.45	67396.46
MW0142434	2-Hydroxypyrene;2-Pyrenol	C16H10O	201.0715	218.0732	0.5346	0.7737	MS1	78751-58-3	--	C18268	--	157245	Benzenoids	Pyrenes	10148.68	10483.67	9069.98	7539.48	6759.7	7379.99	3633.66	3233.23	3374.31	4022.65	3211.77	2014.26	5957.85	6189.21	5757.69
MW0104707	2-Chloro-N-(1-cyanocyclohexyl)acetamide	C9H13ClN2O	423.1325	200.0716	0.6467	12.115	MS1	78734-78-8	--	--	--	268413	Organic acids and derivatives	Carboxylic acids and derivatives	887.9	1838.12	1721.31	1798.99	1657.7	1417.04	1388.53	437.4	1720.54	1556.57	1281.24	2186.2	1627.78	1546.08	1671.76
MW0146560	Benexate hydrochloride	C23H27N3O4.HCl	484.14	445.1768	0.6478	2.3108	MS1	78718-25-9	--	C13182	--	444040	Benzenoids	Benzene and substituted derivatives	19280.68	19304.94	14224.31	14461.69	16909.5	14457.87	488.65	1067.75	1561.04	258.2	237.04	514.34	14947.37	15746.2	17229.92
MW0110842	4-Fluoro-N-(3-pyridinylmethyl)aniline	C12H11FN2	427.1798	202.0906	0.9211	1.3055	MS1	78675-95-3	--	--	--	645683	Organic nitrogen compounds	Organonitrogen compounds	102866.48	95046.56	51159.06	61608.6	55899.5	14237.51	9.0	115.31	266.23	9.0	9.0	9.0	21093.32	26847.82	19449.17
MW0127422	Carbophenothion	C11H16ClO2PS3	418.8941	341.9739	0.5643	0.7239	MS1	786-19-6	--	C18968	--	13081	Organosulfur compounds	Thioethers	21717.07	22029.01	24146.17	19342.37	18712.28	22436.52	16385.44	15111.46	17235.49	12314.66	12483.77	12453.8	17330.91	17791.06	18946.0
MW0103367	3-Deaza-2'-deoxyadenosine	C11H14N4O3	297.1199	250.1066	0.6079	2.0616	MS1	78582-17-9	--	--	--	122636	Nucleosides, nucleotides, and analogues	Imidazole[4,5-c]pyridine ribonucleosides and ribonucleotides	5665.83	6263.03	11312.22	4262.97	7427.66	8718.95	9.0	9.0	9.0	9.0	133.81	217.04	2923.33	2065.51	1715.27
MW0000003	(-)-(3S)-3-Hydroxyquinine	C20H24N2O3	698.3908	340.1787	0.6269	8.0188	MS1	78549-61-8	HMDB0001091	C07344	--	157225	Alkaloids and derivatives	Cinchona alkaloids	3732.24	3354.27	3916.14	4029.29	4384.51	3105.8	5393.33	3974.92	4425.29	4790.47	3906.89	4359.59	4367.67	4179.28	4195.98
MW0120571	4-Imidazolidineheptanoic acid, 3-[(3R)-3-cyclohexyl-3-hydroxypropyl]-2,5-dioxo-, (4R)-rel-	C19H32N2O5	432.2469	368.2311	0.8982	7.6781	MS1	78420-15-2	--	--	--	6603749	Organoheterocyclic compounds	Azolidines	9112.97	6788.28	12268.44	12571.32	10747.87	10686.47	15710.48	15299.03	13384.61	9722.04	10084.25	9900.8	11555.41	10988.38	10842.69
MW0156422	Robustaol A	C25H30O9	513.1528	474.189	0.8657	0.7109	MS1	78411-76-4	--	C09968	--	442541	Benzenoids	Benzene and substituted derivatives	4597.36	4677.05	4846.89	4424.8	6545.74	2836.97	10472.33	9394.04	7116.68	9312.65	8126.43	8374.36	7229.82	6635.95	7173.18
MW0147964	Cyometrinil	C10H7N3O	230.0302	185.0589	0.8998	0.7242	MS1	78370-21-5	--	C19117	--	9576090	Benzenoids	Benzene and substituted derivatives	16382.42	12220.06	25617.25	6063.47	17285.48	17698.17	23143.28	22959.97	37151.92	25170.68	21605.62	25053.87	25439.04	20445.28	22492.26
MW0055262	N-Docosanoyltaurine	C24H49NO4S	514.2915	447.3382	0.6489	7.691	MS1	783284-48-0	--	--	--	42607333	Lipids and lipid-like molecules	Fatty Acyls	998.63	1044.62	3225.7	1161.2	2273.32	1251.9	2973.66	4677.91	2424.81	786.07	2429.25	886.95	999.1	1424.22	1772.29
MW0142498	2-N-Dodecyltetrahydrothiophene;DTHT	C16H32S	257.2219	256.2225	0.7849	5.4182	MS1	78313-84-5	--	C11076	--	443068	Organoheterocyclic compounds	Thiolanes	44637.21	36474.81	33504.73	29913.34	34122.23	42988.23	48457.9	52314.87	51553.82	37234.82	44238.15	30907.89	51655.49	50437.96	48069.57
MW0104334	2-(3-Carboxypropionylamino)-4-methylsulfanylbutyric acid	C9H15NO5S	316.02	249.0671	0.6215	7.7526	MS1	78306-53-3	--	--	--	248487	Organic acids and derivatives	Carboxylic acids and derivatives	1024.39	1255.83	605.95	826.88	1693.01	1416.58	2905.86	1606.59	621.71	215.1	1316.15	622.04	1896.41	1606.7	1321.51
MW0122738	Acridine orange 10-nonyl cation	C26H38N3	507.1827	392.3066	0.5845	3.0918	MS1	78125-98-1	--	--	--	115086	Organoheterocyclic compounds	Quinolines and derivatives	1226.92	2041.03	436.39	1428.63	2555.29	1583.4	6302.98	7002.86	3852.79	6964.69	8044.53	6592.68	3935.85	4064.7	3890.08
MW0104477	2-Ala-4-Mephe-5-Gly-Enkephalin	C26H35N5O6	496.2554	513.2587	0.6489	3.3493	MS1	78123-71-4	--	C11318	--	5462471	Organic acids and derivatives	Carboxylic acids and derivatives	15846.89	14038.0	726.73	8058.13	8208.94	1420.49	9.0	9.0	529.6	540.53	261.09	483.6	2858.49	2997.2	3334.78
MW0154715	Okadaic acid	C44H68O13	564.6234	804.466	0.7498	3.8064	MS1	78111-17-8	HMDB0030441	--	--	446512	Organic oxygen compounds	Organooxygen compounds	2201.02	3996.57	3638.34	1748.47	3912.95	2762.99	1580.29	3735.4	3304.52	2411.8	1914.63	2886.05	3026.89	2839.86	3392.68
MW0123014	Aztreonam	C13H17N5O8S2	436.0591	435.0519	0.8996	6.1161	MS1	78110-38-0	HMDB0014499	C06840	--	5742832	Organoheterocyclic compounds	Lactams	12467.09	16715.15	9979.7	10623.88	14336.56	10088.15	9.0	9.0	123.34	9.0	9.0	9.0	5340.17	9218.9	9637.15
MW0110581	1-(Aminomethyl)cyclobutan-1-amine	C5H12N2	167.053	100.1	0.6227	1.6219	MS1	780747-61-7	--	--	--	17860889	Organic nitrogen compounds	Organonitrogen compounds	17198.01	9256.92	23801.04	24906.28	50995.32	26251.72	37309.6	33045.08	25002.59	25807.11	24037.76	26876.82	26399.55	29456.36	22284.38
MW0010193	Hydroxylamine	NH3O	77.9944	33.0215	0.5338	2.8489	MS1	7803-49-8	HMDB03338	C00192	--	--	--	--	22017.45	19161.68	27278.58	24952.31	21185.59	24957.27	27221.07	24519.03	18450.68	20154.37	25449.78	17775.53	26641.71	19939.28	22781.4
MW0141080	1,2,4,5-Tetrahydrotestolactone;D-Homo-17a-oxa-5alpha-androstane-3,17-dione	C19H28O3	269.1894	304.2038	0.6124	7.9523	MS1	7801-32-3	--	C14912	--	160905	Organoheterocyclic compounds	Naphthopyrans	7257.54	7584.37	7001.36	7522.99	9390.16	7528.1	5489.4	6582.27	7891.18	4977.28	6049.51	9883.41	9260.92	7232.4	6771.17
MEDP0831	1-Aminopropan-2-ol	C3H9NO	117.1021	75.0684	0.6412	2.7096	MS1	78-96-6	HMDB000012136	C05771	--	4	Alcohol and amines	Alcohols	3931.38	6029.21	645.54	2762.02	2766.5	2454.79	8777.97	9879.38	5999.29	4750.5	7197.44	8037.16	29977.58	42987.37	51224.99
MW0141098	1,2-Dichloropropane	C3H6Cl2	130.0203	111.9847	0.5249	2.1447	MS1	78-87-5	--	C19034	--	6564	Organohalogen compounds	Organochlorides	15320.2	14853.74	12291.17	7168.45	15639.95	10631.88	9.0	9.0	9.0	9.0	9.0	9.0	10778.83	9501.53	10560.34
MW0151857	Isoprene;2-Methyl-1,3-butadiene	C5H8	86.0967	68.0626	0.8862	1.264	MS1	78-79-5	--	C16521	--	6557	Hydrocarbons	Unsaturated hydrocarbons	13893876.36	13904729.08	13512181.46	20691319.99	16897649.34	18911674.31	21651841.6	20692500.47	18308211.02	26755884.04	23240145.78	22197580.19	20119590.75	18802167.49	18634733.36
MEDP0827	Isophorone	C9H14O	139.112	138.1045	0.6319	8.5173	MS1	78-59-1	HMDB0031195	C14743	--	6544	Aldehyde,Ketones,Esters	Ketones	5635.46	8368.98	6551.51	5029.67	7002.55	6717.69	2289.55	3035.88	3922.32	2684.45	3436.23	2121.58	6129.53	3774.17	5627.32
MW0110042	Tris(2-butoxyethyl) phosphate	C18H39O7P	440.277	398.2433	0.6416	6.7554	MS1	78-51-3	--	C14446	--	6540	Organic acids and derivatives	Organic phosphoric acids and derivatives	24744.11	30899.25	23695.24	27652.12	32192.52	23870.79	54293.99	51768.79	27949.83	44102.98	41567.43	37456.05	36282.92	37817.37	37715.07
MW0127096	Butyl Phosphorotrithioate	C12H27OPS3	353.0668	314.0962	0.7004	3.2414	MS1	78-48-8	--	--	--	5125	Organophosphorus compounds	Organothiophosphorus compounds	1182.52	1385.12	1347.47	5957.57	5026.07	1018.3	238.08	3872.0	9.0	3056.54	2523.17	3214.95	2581.42	2370.05	1913.0
MW0139894	Triparanol	C27H32ClNO2	897.4125	437.2122	0.6098	0.6907	MS1	78-41-1	--	--	--	6536	Phenylpropanoids and polyketides	Stilbenes	1207.69	9.0	1359.11	909.64	279.23	520.59	279.42	2799.53	409.88	9.0	488.49	444.2	503.14	830.96	551.89
MW0123725	Dioxathion	C12H26O6P2S4	478.9981	456.0087	0.6494	0.7073	MS1	78-34-2	--	C17877	--	6531	Organoheterocyclic compounds	Dioxanes	12616.01	10376.56	10536.54	12270.33	11833.18	7498.03	15789.27	16386.23	12444.83	15279.87	14890.33	14672.34	13603.26	12574.88	13136.6
MW0112146	2-Heptacosanone	C27H54O	806.8633	394.4175	0.7112	12.222999999999999	MS1	7796-19-2	--	--	--	547857	Organic oxygen compounds	Organooxygen compounds	5588.24	4428.89	3572.08	4364.84	5039.34	2395.02	4590.94	3692.85	3483.04	3466.56	4504.1	2537.22	4264.32	3960.26	3668.17
MW0123716	Dinaciclib	C21H28N6O2	438.2613	396.2274	0.6406	6.274	MS1	779353-01-4	--	D09604	--	46926350	Organoheterocyclic compounds	Pyrazolopyrimidines	2606.39	5471.44	3169.57	3505.89	7408.52	3131.54	3072.78	3803.34	1277.49	1520.49	2771.11	1266.1	2646.36	3297.0	2934.73
MW0114522	Gilvocarcin V	C27H26O9	227.0844	494.1577	0.6455	1.3014	MS1	77879-90-4	--	--	--	334288	--	--	9.0	45910.79	39972.12	38315.69	51266.6	20333.84	20503.33	18622.12	21540.64	39654.97	37502.27	45207.69	21843.95	17537.07	17139.86
MW0159604	Magnesium chloride	MgCl2	140.9367	93.9227	0.5595	0.7156	MS1	7786-30-3	--	C07755	--	--	--	--	17620.95	15792.14	17871.12	16241.86	15021.54	17178.31	14970.35	13946.61	14053.28	12955.62	12368.0	12499.66	15375.15	15009.6	15510.65
MW0168125	Hydrogen selenide;Selenide	H2Se	181.8992	81.9322	0.584	12.1067	MS1	7783-07-5	HMDB11110	C01528	--	533	Homogeneous non-metal compounds	Homogeneous other non-metal compounds	4646.77	3403.11	3747.04	3739.69	3676.43	3585.55	3329.27	2549.08	2868.52	3945.19	2681.49	3139.39	3784.35	3401.34	3083.82
MW0159626	Calcium sulfate	CaSO4	177.94799999999998	135.9143	0.5876	13.0789	MS2-Insilico	7778-18-9	--	C13194	--	--	--	--	402434.32	349937.23	372486.28	423996.55	350448.47	394912.97	347114.79	326143.28	368232.22	388393.47	319179.95	371337.01	372601.15	348331.92	369980.86
MW0123995	Ethyl 4-chloro-6-fluoro-3-quinolinecarboxylate	C12H9ClFNO2	254.0393	253.0306	0.862	3.2165	MS1	77779-49-8	--	--	--	1479088	Organoheterocyclic compounds	Quinolines and derivatives	97559.52	97617.64	99329.36	98863.63	93475.29	98464.69	113332.34	108691.63	106857.71	99603.52	101404.94	107489.78	105167.73	101508.09	100479.76
MW0118912	2-Thiophenethiol	C4H4S2	138.9645	115.9754	0.6286	1.1062	MS1	7774-74-5	HMDB0029720	--	--	522674	Organoheterocyclic compounds	Heteroaromatic compounds	12070.55	11799.74	13039.97	1775.91	16483.55	13804.62	16096.91	12389.37	9705.7	10518.39	9724.88	8875.1	14958.15	10116.15	11635.24
MW0117512	2-(3-Bromophenyl)-1H-benzimidazole	C13H9BrN2	272.9919	271.9949	0.7389	1.3886	MS1	77738-96-6	--	--	--	278822	Organoheterocyclic compounds	Benzimidazoles	38938.19	28461.89	23644.55	24675.66	19382.88	37176.76	39011.27	31681.44	47199.38	47156.22	30571.06	47434.37	35102.94	35146.21	38540.75
MW0009294	Oxadixyl	C14H18N2O4	595.2163	278.1267	0.6378	3.2165	MS1	77732-09-3	--	C18753	--	53735	Benzenoids	Benzene and substituted derivatives	3827.13	3720.28	3465.68	3167.76	3570.49	3573.21	1985.04	2806.76	4049.88	3056.93	2980.18	2805.96	4102.57	3944.52	3505.99
MW0123290	Cetylpyridinium	C21H37N	304.2995	303.2926	0.7191	6.9054	MS1	7773-52-6	--	D07666	--	2683	Organoheterocyclic compounds	Pyridines and derivatives	64768.0	28472.38	45275.34	35569.57	32707.21	58589.11	27032.62	28563.15	27590.87	19156.47	22282.47	29005.16	37687.48	37781.53	35641.74
MW0159614	Ammonium sulfamate	NH4SO3NH2	132.04399999999998	114.0099	0.8809	2.5182	MS1	7773-06-0	--	C18773	--	--	--	--	881918.92	871204.84	905343.1	833462.46	865487.5	828024.0	12853.92	14000.64	15407.9	15020.3	16635.89	14876.2	531727.58	496406.26	463357.63
MW0013392	2-aminohexadecanoic acid	C16H33NO2	254.2474	271.2511	0.8838	5.9583	MS1	7769-79-1	--	--	--	409322	--	--	47921.4	43850.63	52428.02	48049.09	34368.61	42729.91	46225.41	42374.38	41815.6	35889.22	44721.53	58817.33	38353.77	40707.54	50021.62
MEDP1869	His-Leu	C12H20N4O3	244.1401	261.1434	0.8991	1.5785	MS1	7763-65-7	HMDB0028889	C05010	--	189008	Amino acid and Its metabolomics	Small Peptide	106136.11	114743.71	58272.32	38318.47	113213.3	41513.88	9.0	9.0	9.0	9.0	9.0	9.0	34017.43	41543.13	55885.76
MW0159782	Monobasic calcium phosphate	Ca(H2PO4)2	506.7641	233.9007	0.619	1.1177	MS1	7758-23-8	--	C13556	--	--	--	--	228.11	161.53	207.07	147.53	728.51	112.65	893.36	683.23	748.26	495.44	513.14	168.79	380.22	362.91	211.34
MW0168250	Potassium dibasic phosphate	K2HPO4	196.8774	173.8887	0.6543	0.7688	MS1	7758-11-4	--	C13197	--	24450	--	--	17402.32	15966.73	21115.26	17616.07	16214.78	18234.45	17429.65	21225.15	21738.87	19555.16	20494.81	22423.55	22027.47	20201.24	20062.95
MW0103279	Potassium nitrate	KNO3	123.9404	100.9515	0.6187	0.6990000000000001	MS1	7757-79-1	--	C13557	--	--	--	--	3241.81	2351.44	2948.75	3096.31	4397.66	2146.32	4654.09	3696.05	2836.62	4373.51	3742.64	5185.98	4370.75	3802.5	3684.06
MW0000824	(S)-Amiflamine	C12H20N2	407.3131	192.1626	0.5423	12.1565	MS1	77518-07-1	--	--	--	71221	Benzenoids	Benzene and substituted derivatives	1228.1	1490.16	413.09	463.67	1108.28	1206.78	1079.66	1079.41	675.18	258.0	1373.97	649.59	1574.56	1220.33	873.27
MW0007188	Fluoroglycofen-ethyl	C18H13ClF3NO7	448.0414	447.0333	0.5938	0.6907	MS1	77501-90-7	--	--	--	53672	Benzenoids	Benzene and substituted derivatives	2596.52	1754.74	3218.94	3829.65	3690.65	1971.6	3034.12	3978.35	2837.24	5380.1	4459.69	6773.6	3591.49	3469.79	3166.38
MW0149241	Fluoroglycofen	C16H9ClF3NO7	860.9925	419.00199999999995	0.6207	0.7074	MS1	77501-60-1	--	C18732	--	92395	Benzenoids	Benzene and substituted derivatives	2381.34	1452.2	1820.03	3272.77	4433.49	1088.73	3618.2	6714.97	3494.03	6172.27	2487.19	1960.04	5126.05	4938.16	3476.32
MW0003407	3-(2,6-Dichlorophenyl)-5-(propan-2-yl)-1,2-oxazole-4-carboxylic acid	C13H11Cl2NO3	636.9864	299.0116	0.6497	0.6990000000000001	MS1	774605-58-2	--	--	--	64157417	Benzenoids	Benzene and substituted derivatives	6586.45	4157.48	6611.18	7211.31	6763.14	5626.27	9702.58	9834.81	7739.1	10903.78	9768.9	9203.16	8082.56	8340.47	6957.24
MW0110521	(1-Methyl-1H-pyrrol-2-yl)-N-(4-pyridinylmethyl)methanamine	C12H15N3	243.1601	201.1266	0.6298	0.9233	MS1	774555-30-5	--	--	--	834391	Organic nitrogen compounds	Organonitrogen compounds	6035.06	4255.07	7622.62	2858.9	5508.79	5453.55	10444.57	12030.12	9521.62	9095.48	10514.24	7397.64	8019.76	7305.3	9032.19
MW0116648	1,3-Dichloroisoquinoline	C9H5Cl2N	411.9932	196.9799	0.6103	1.0064	MS1	7742-73-6	--	--	--	298625	Organoheterocyclic compounds	Isoquinolines and derivatives	7856.16	3540.47	3428.36	739.06	1142.05	1418.59	5054.07	4699.02	7184.37	590.26	750.74	2053.4	3447.4	2082.59	3098.8
MW0127152	{2-[(1-Methyl-1H-tetrazol-5-yl)thio]ethyl}amine	C4H9N5S	319.1233	159.0579	0.6311	2.6289	MS1	774191-08-1	--	--	--	2106530	Organosulfur compounds	Thioethers	11603.57	15278.48	9538.51	10682.41	16394.94	8219.57	9.0	9.0	9.0	1849.04	9.0	1456.97	5403.28	3410.48	3442.83
MW0152755	Longifolonine	C17H15NO4	320.0888	297.1001	0.7438	2.9496	MS1	77410-37-8	--	C09569	--	442312	Organoheterocyclic compounds	Isoquinolines and derivatives	3035.49	9.0	3681.22	4465.44	5842.63	4085.84	5270.29	6773.55	6594.88	14813.5	16293.53	19139.07	14434.26	12453.01	12963.84
MW0115949	(5-Bromo-1H-indol-3-yl)acetonitrile	C10H7BrN2	485.9926	233.9793	0.6355	3.2248	MS1	774-14-1	--	--	--	13805944	Organoheterocyclic compounds	Indoles and derivatives	3023.47	4375.49	2338.68	1991.44	2366.75	2984.3	4436.32	4666.31	4025.71	4044.85	4716.57	3866.3	2489.74	3787.84	2270.11
MW0118749	2-Methyl-5,6,7,8-tetrahydro[1]benzothieno[2,3-d]pyrimidin-4-ylamine	C11H13N3S	477.129	219.083	0.636	10.8603	MS1	77373-45-6	--	--	--	336250	Organoheterocyclic compounds	Thienopyrimidines	9.0	9.0	9.0	9.0	9.0	9.0	9.0	9.0	9.0	9.0	9.0	9.0	2912.43	2396.69	3840.08
MW0005673	5-Hydroxy-1,3-benzoxathiol-2-one	C7H4O3S	374.9389	167.9881	0.6104	12.222999999999999	MS1	7735-56-0	--	--	--	139067	Benzenoids	Phenols	209318.09	212252.57	206765.53	200487.7	219958.82	195602.91	184317.62	174045.0	178509.64	204130.65	176374.87	173373.48	218555.0	199609.42	176492.19
MW0002836	2-Carbamoyl-3-nitrobenzoic acid	C8H6N2O5	459.0184	210.0277	0.6414	12.1981	MS1	77326-45-5	--	--	--	437547	Benzenoids	Benzene and substituted derivatives	7452.97	6537.48	7854.32	5742.23	7620.25	4465.42	6322.25	6700.25	7304.66	6229.37	6203.07	8023.07	8239.19	8112.22	8077.52
MW0127141	[(2,4-Difluorophenyl)thio]acetic acid	C8H6F2O2S	347.9771	204.0057	0.7106	1.1813	MS1	773108-57-9	--	--	--	4962715	Organosulfur compounds	Thioethers	9.0	209.97	382.16	9162.08	2276.95	4903.26	12987.06	9.0	1277.81	12147.17	12352.92	4272.7	3159.84	5361.79	4582.52
MW0108345	Monoethylglycinexylidide	C12H18N2O	283.0648	206.1419	0.703	3.2165	MS2-MetDNA	7728-40-7	HMDB0060656	C16561	--	24415	Organic acids and derivatives	Carboxylic acids and derivatives	163166.93	162301.61	173339.75	168904.69	160939.9	171370.28	186195.92	182698.06	184362.45	181011.72	181874.38	185311.63	187579.71	172067.98	181679.42
MW0144220	Abyssinone VI	C25H28O4	785.4049	392.1988	0.6497	0.7292	MS1	77263-12-8	--	C08573	--	5281219	Phenylpropanoids and polyketides	Linear 1,3-diarylpropanoids	1406.67	803.79	249.14	311.21	158.87	1117.83	483.53	487.8	602.86	899.54	527.98	637.95	1121.42	1474.95	1044.98
MEDP1991	N6-Isopentenyladenosine	C15H21N5O4	358.1482	335.1594	0.6143	3.9817	MS1	7724-76-7	-	-	--	24405	Nucleotide And Its metabolomics	Nucleotide and Its metabolomics	666.89	512.6	326.54	4405.48	8548.11	6494.04	192.76	114.93	9.0	8036.63	9344.51	9816.27	3991.59	4318.53	4572.97
MW0005555	5'-Amino-4-methyl-[1,1'	C21H15N3	657.2166	309.1266	0.6405	2.9158	MS1	77198-51-7	--	--	--	880489	Benzenoids	Benzene and substituted derivatives	9.0	9.0	9.0	9.0	9.0	9.0	7955.92	6361.3	3383.5	3967.2	4336.45	2620.71	604.66	548.73	434.76
MW0158037	Trichilin A	C35H46O13	751.2132	674.2938	0.6374	2.1447	MS1	77182-69-5	--	C08786	--	5462417	Lipids and lipid-like molecules	Prenol lipids	19157.48	15836.27	13938.56	11136.89	18611.35	4937.87	9.0	9.0	166.59	9.0	9.0	9.0	3297.41	3864.92	4132.65
MW0159589	Nickel chloride	NiCl2	169.9061	127.8731	0.5904	1.0979	MS1	7718-54-9	--	C14711	--	--	--	--	43453.56	37478.61	32429.89	45747.84	45989.81	40856.29	37715.0	34369.39	29503.95	36388.38	41143.05	41445.05	32234.86	40425.43	43064.32
MW0000528	(1-(4-Bromophenyl)cyclopropyl)methanamine	C10H12BrN	248.0048	225.0153	0.6331	0.6990000000000001	MS1	771583-34-7	--	--	--	28937846	Benzenoids	Benzene and substituted derivatives	4267.26	2610.04	5894.64	5503.68	6987.66	2232.34	8113.12	10690.13	10728.04	14312.31	10730.14	10346.2	9414.89	6598.32	5542.29
MW0003916	3-Chloro-4-(trifluoromethoxy)benzylamine	C8H7ClF3NO	488.9977	225.0168	0.5982	1.2141	MS1	771581-60-3	--	--	--	53414455	Benzenoids	Benzene and substituted derivatives	1682.94	3140.4	5764.1	1718.04	3023.18	3318.11	2632.71	2493.72	3287.13	1272.19	2879.48	3014.5	3357.74	3279.7	3524.72
MW0110653	2-(Aminomethyl)-3-chloropyrazine	C5H6ClN3	325.0132	143.025	0.6496	3.2248	MS1	771581-15-8	--	--	--	1514129	Organic nitrogen compounds	Organonitrogen compounds	2568.11	1427.71	1222.39	1515.06	2478.3	1279.37	2960.96	1823.16	3804.75	3015.25	1877.96	1937.19	1919.58	1546.72	2551.13
MW0144832	Alamarine	C19H18N2O4	339.1374	338.1267	0.8751	4.6458	MS1	77156-18-4	--	C09326	--	442157	Organoheterocyclic compounds	Diazanaphthalenes	7068.97	5378.72	14696.52	11509.54	4691.32	20771.28	1164.71	1665.06	6864.26	7668.52	2000.01	10569.29	7563.29	7561.29	7647.03
MW0104720	2-Chloro-N-[(cyclopropylamino)carbonyl]acetamide	C6H9ClN2O2	141.0208	176.0353	0.6034	1.1892	MS1	771499-64-0	--	--	--	2090935	Organic acids and derivatives	Organic carbonic acids and derivatives	8674.08	7058.99	12230.07	7285.03	6719.45	11956.51	4018.6	6362.54	16829.62	2827.32	4427.27	6582.06	6143.88	7334.91	7615.06
MW0003552	3-(Trimethylsilyl)ethynylbenzaldehyde	C12H14OSi	269.0347	202.0814	0.6488	12.1815	MS1	77123-55-8	--	--	--	2771642	Benzenoids	Benzene and substituted derivatives	2475.21	1209.61	2097.37	2504.02	1908.61	1860.72	797.53	1980.79	1884.48	2476.61	2163.62	2132.11	2589.37	1968.78	1779.2
MW0120182	4-Amino-2-(methylsulfanyl)-5-pyrimidinecarboxylic acid	C6H7N3O2S	409.0148	185.0259	0.6369	2.9173	MS1	771-81-3	--	--	--	22134738	Organoheterocyclic compounds	Diazines	444.75	9.0	189.63	9.0	548.28	9.0	7009.7	6604.9	5884.83	3852.2	4410.55	5218.03	2179.76	1569.85	1720.63
MW0116680	1,3-Thiazol-4-ylacetonitrile	C5H4N2S	190.9636	124.0095	0.5861	1.3782	MS1	7709-59-3	--	--	--	2762565	Organoheterocyclic compounds	Azoles	3557.12	3467.6	5431.19	2757.52	1781.01	1802.92	5340.8	8304.75	6811.48	6098.76	6658.97	6630.34	5255.21	4779.2	4193.34
MW0115076	Oxymorphone 3-β-D-glucuronide	C23H27NO10	478.1701	477.1635	0.9747	3.8895	MS1	770735-01-8	--	--	--	91800215	Organic oxygen compounds	Organooxygen compounds	5002.89	3212.36	6075.37	5058.15	4071.67	4425.17	9.0	9.0	9.0	9.0	9.0	9.0	2644.07	2544.34	2432.59
MW0111667	1,1,1-Tris(hydroxymethyl)propane	C6H14O3	176.1279	134.0943	0.636	3.5194	MS1	77-99-6	--	--	--	6510	Organic oxygen compounds	Organooxygen compounds	789.63	2428.41	1109.35	12622.23	6008.32	470.87	16405.88	9307.2	10223.71	10440.47	10296.03	10520.95	6399.54	10353.46	7931.16
MW0148451	Dicyclopentadiene	C10H12	473.1969	132.0939	0.8943	8.3844	MS1	77-73-6	--	C14411	--	6492	Hydrocarbons	Polycyclic hydrocarbons	22775.88	19314.8	24903.35	17970.6	18539.94	16145.55	18700.98	20752.34	19854.47	19036.75	29422.88	19548.82	29365.36	26954.99	17846.84
MW0102823	Tomatidine	C27H45NO2	433.3714	415.345	0.5768	9.7553	MS2-Search-DB	77-59-8	HMDB0034731	C10826	--	65576	Lipids and lipid-like molecules	Steroids and steroid derivatives	10668.84	8729.47	16293.27	15201.32	14250.11	21230.05	3397.45	6859.17	4450.57	4240.61	5540.56	8210.09	8244.62	8790.8	8465.97
MW0111251	Phencyclidine	C17H25N	525.3614	243.1987	0.6025	10.8853	MS1	77-10-7	--	C07575	--	6468	Organic nitrogen compounds	Organonitrogen compounds	8733.92	7035.03	7111.74	6973.43	8995.55	8298.47	2150.48	1271.36	5245.62	6910.46	6197.02	6888.45	5862.56	7141.75	6851.65
MW0155588	Piperidione	C9H15NO2	170.1171	169.1103	0.9581	3.5737	MS1	77-03-2	--	C17730	--	6465	Organoheterocyclic compounds	Piperidines	141621.8	221441.39	178709.66	703539.49	187181.43	186814.08	224995.45	165960.96	129521.19	198084.48	219004.27	228692.48	266726.18	259911.1	257615.05
MW0010176	Nitrate	HNO3	107.9665	62.9956	0.6171	8.6831	MS1	7697-37-2	HMDB02878	C00244	--	--	--	--	91433.82	85919.71	74793.83	81591.23	86336.96	82705.99	74556.24	65280.67	81049.35	76026.02	74858.63	81185.64	79456.84	79451.26	83997.47
MW0145001	alpha-Tocopherol acetate;Tocopherol acetate	C31H52O3	539.3431	472.3916	0.552	8.7256	MS1	7695-91-2	--	C13202	--	86472	Lipids and lipid-like molecules	Prenol lipids	9.0	9.0	303.3	9.0	126.56	113.08	1618.41	1645.3	9.0	391.9	145.97	301.2	481.01	355.76	437.92
MW0117212	1-Methyl-4-oxo-1,4-dihydropyridine-3-carboxamide	C7H8N2O2	191.0224	152.0586	0.5768	3.6307	MS2-Search-DB	769-49-3	HMDB0004194	C05843	--	440810	Organoheterocyclic compounds	Pyridines and derivatives	184833.56	151532.88	184064.41	187741.9	173416.09	185291.99	203388.9	225811.08	778895.29	210908.59	218947.79	209325.42	207080.31	217142.36	198289.48
MW0000166	Camptothecin	C20H16N2O4	697.2286	348.111	0.6192	3.0007	MS1	7689-03-4	--	C01897	--	24360	Alkaloids and derivatives	Camptothecins	252.98	194.53	9.0	9.0	9.0	9.0	64899.28	72586.35	67429.3	80456.87	83167.37	60951.63	35086.19	34428.08	37127.95
MW0106056	Boc-S-3-nitro-2-pyridinesulfenyl-L-cysteine	C13H17N3O6S2	340.0419	375.0559	0.894	2.8592	MS1	76880-29-0	--	--	--	131299	Organic acids and derivatives	Carboxylic acids and derivatives	78933.46	144610.08	35114.2	49477.99	135467.25	36961.9	43814.97	110176.63	14331.3	8268.67	13655.4	15000.19	76584.19	74445.06	79401.01
MW0121331	5-Carboxyfluorescein	C21H12O7	341.0447	376.0583	0.6291	2.8614	MS1	76823-03-5	--	--	--	123755	Organoheterocyclic compounds	Benzopyrans	14472.77	28325.93	6129.03	11036.34	23140.24	6375.7	6911.75	20177.96	1326.63	789.22	2547.41	2568.54	12921.66	13314.69	15848.72
MW0169783	RONIDAZOLE	C6H8N4O4	264.0703	200.0546	0.8959999999999999	3.2165	MS1	7681-76-7	--	D05752	--	5094	--	--	266269.69	261600.68	272252.43	272000.03	256979.52	298535.78	301847.33	304623.7	302709.3	295729.69	295682.2	299206.99	293127.46	289487.65	290048.26
MW0159595	Sodium fluoride	NaF	106.9658	41.9882	0.6405	13.6105	MS1	7681-49-4	--	C08142	--	--	--	--	18816.22	23576.92	22336.83	28323.24	21352.59	19881.33	20927.85	24260.94	34834.37	21090.94	18969.3	20934.62	17420.17	19056.75	19512.88
MW0155696	Prednisolone tebutate;Prednisolone butyl acetete	C27H38O6	917.5418	458.2668	0.6195	7.73	MS1	7681-14-3	--	C08182	--	93055	Lipids and lipid-like molecules	Steroids and steroid derivatives	777.32	463.75	857.12	549.54	1652.77	415.33	2851.02	3114.64	963.3	1291.16	1682.49	1000.45	1072.09	1400.0	838.46
MW0118862	2-Pyrazinecarbohydrazide	C5H6N4O	202.0696	138.0542	0.8693	1.9203	MS1	768-05-8	--	--	--	258796	Organoheterocyclic compounds	Diazines	114706.91	98158.26	107185.63	90478.94	106848.54	86241.56	4882.97	3844.13	2148.01	6127.74	2659.32	1524.56	56254.22	59306.95	59786.47
MW0121169	5-Bromo-1-phenyl-1H-pyrazole-4-carbonitrile	C10H6BrN3	313.9284	246.9745	0.6054	0.6867	MS1	76767-44-7	--	--	--	12958872	Organoheterocyclic compounds	Azoles	155.6	9.0	229.83	562.0	889.28	477.51	779.45	203.43	636.89	1201.91	664.86	899.43	232.88	323.46	209.5
MEDP0637	Phe-Pro	C14H18N2O3	542.2979	262.1317	0.6189	8.0113	MS1	7669-65-0	HMDB0011177	-	--	7020642	Amino acid and Its metabolomics	Amino acid derivatives	3816.37	1616.76	3830.97	3100.79	1406.18	2780.39	9.0	9.0	492.73	9.0	242.1	204.93	1959.67	1403.08	1281.52
MW0108473	N-(N-(3-Carboxyoxirane-2-carbonyl)leucyl)isoamylamine	C15H26N2O5	361.1964	314.1842	0.6043	1.3476	MS1	76684-89-4	--	--	--	123664	Organic acids and derivatives	Carboxylic acids and derivatives	1613.44	1499.23	3218.19	1856.12	953.92	1993.36	1205.37	517.36	1566.4	857.25	1242.08	576.48	1521.47	1232.06	1652.89
MEDN1149	N-hexadecyl hydroxyproline	C21H41NO3	432.2278	355.3086	0.6448	8.0271	MS1	76652-69-2	-	-	--	--	Amino acid and Its metabolomics	Amino acid derivatives	8880.75	12329.9	11624.59	9216.44	15813.73	14979.83	10067.16	12755.52	9349.81	9830.09	11018.84	13780.5	13499.49	12675.02	8778.82
MW0010218	Sulfate	H2SO4	98.9754	97.9674	0.8468	12.2147	MS1	7664-93-9	HMDB01448	C00059	--	--	--	--	691781.14	770598.11	757570.63	740552.44	736325.06	757106.49	635838.33	699399.21	615466.98	612356.95	629344.74	701742.89	708389.72	715536.86	703714.21
MW0118358	2-Butylquinoline	C13H15N	186.1278	185.1204	0.6429	7.4612	MS1	7661-39-4	--	--	--	459597	Organoheterocyclic compounds	Quinolines and derivatives	20131.57	20596.33	17817.61	19764.74	16966.95	19119.49	20703.87	22818.54	20989.39	20153.94	21525.03	20687.64	22465.81	19631.86	19916.58
MW0009631	Quizalofop	C17H13ClN2O4	458.9322	344.0564	0.8440000000000001	0.6907	MS1	76578-12-6	--	C18763	--	178795	Benzenoids	Benzene and substituted derivatives	98523.39	71130.08	105892.47	107587.7	105254.26	98724.77	102486.54	108125.83	98909.67	129559.23	102836.77	110401.11	108760.59	103495.75	99408.5
MEDL01951	3'-O-Methyl-(-)-epicatechin	C16H16O6	269.0807	304.0947	0.6404	2.5518	MS1	76549-34-3	HMDB0029175	-	--	11420256	Flavonoids	Flavanols	23942.26	23608.86	34610.03	18883.12	15013.39	20532.99	18129.46	21781.95	12479.03	31239.93	8973.71	3932.45	16333.66	17734.24	20369.89
MW0111690	1,2-Cyclohexanedione	C6H8O2	77.0385	112.0524	0.65	2.5185	MS1	765-87-7	HMDB0031344	C06105	--	13006	Organic oxygen compounds	Organooxygen compounds	109032.68	105650.37	113909.3	105414.99	106647.69	105595.17	45654.91	49555.26	47097.88	31853.17	35846.48	29468.25	112973.01	102980.08	92081.26
MW0159609	Sodium chloride	NaCl	80.9477	57.9586	0.6358	12.1067	MS1	7647-14-5	--	C13563	--	--	--	--	776819.36	827213.27	757138.86	762110.83	730671.28	707388.7	706677.45	675926.94	702872.02	698163.86	675796.52	669979.77	797482.72	723173.59	691769.16
MW0126263	Prositagliptin ketone	C16H12F6N4O2	407.0937	406.0864	0.6489	0.7989	MS1	764667-65-4	--	--	--	9887588	Organoheterocyclic compounds	Triazolopyrazines	390.85	9.0	175.38	229.18	284.76	9.0	258.71	829.93	426.94	959.66	1136.0	310.42	650.7	582.55	608.6
MEDN1148	2-hydroxyhexadecanoic acid	C16H32O3	255.2316	272.2351	0.6318	11.0016	MS1	764-67-0	HMDB0031057	-	--	92836	FA	FFA	8102.12	5786.29	7842.51	6584.39	6904.34	6844.91	8161.0	6882.15	6303.13	6505.17	6356.38	7287.24	7719.86	5890.99	6691.44
MW0048990	Condelphine	C25H39NO6	494.2492	449.2777	0.638	8.7666	MS1	7633-69-4	--	--	--	131673994	Lipids and lipid-like molecules	Prenol lipids	22154.87	26491.52	19030.3	17440.78	19999.93	17926.02	28430.48	22861.59	20412.32	20016.34	27196.13	20621.56	25911.68	19725.07	19731.86
MW0119148	3,3'-(2-Oxopropane-1,3-diyl)bis(3-hydroxyindolin-2-one)	C19H16N2O5	727.2001	352.1059	0.6067	0.8151	MS1	76325-81-0	--	--	--	299561	Organoheterocyclic compounds	Indoles and derivatives	2315.75	2051.47	2363.08	2069.87	1646.6	1961.83	2533.52	2390.18	1649.43	2938.23	2854.64	2821.42	1847.28	2598.45	1688.41
MW0118537	2-Fluoro-5-[(3-oxo-1(3H)-isobenzofuranylidene)methyl]-benzonitrile	C16H8FNO2	379.9294	265.0539	0.6118	0.6907	MS1	763114-25-6	--	--	--	53485387	Organoheterocyclic compounds	Isocoumarans	12132.73	9372.88	14977.93	13371.83	13873.76	12318.48	12290.64	14400.55	13819.97	17619.03	14491.56	16049.13	14091.81	14572.88	14736.92
MW0002554	2-[4-(Trifluoromethyl)phenyl]-1,3-thiazole-5-carboxylic acid	C11H6F3NO2S	584.9793	273.0071	0.5571	0.7073	MS1	762287-51-4	--	--	--	43333581	Benzenoids	Benzene and substituted derivatives	16054.28	13734.05	17910.94	20979.93	19572.45	13141.84	11570.8	7603.29	15658.83	17706.93	7670.95	23864.79	19140.36	11866.55	16610.93
MW0112795	3-Dodecyloxypropylamine	C15H33NO	285.2902	243.2562	0.6362	5.6675	MS1	7617-74-5	--	--	--	65596	Organic oxygen compounds	Organooxygen compounds	4585.54	2609.35	14952.37	4566.99	2328.99	9868.08	2965.4	2210.53	4568.86	1253.52	5229.3	1584.06	8301.48	6367.31	5210.3
MW0116369	1-(3-Bromo-4-methylphenyl)piperidine	C12H16BrN	329.9659	253.0466	0.6318	0.7322	MS1	761001-65-4	--	--	--	46739304	Organoheterocyclic compounds	Piperidines	77345.0	67205.05	68396.9	63390.31	55467.79	57837.5	78566.22	76397.83	63873.47	53869.5	51144.05	49121.69	58736.68	67949.78	68892.53
MW0141374	13-Deoxycarminomycin	C26H29NO9	522.1694	499.1842	0.9901	1.3719999999999999	MS1	76034-18-9	--	C12428	--	443829	Phenylpropanoids and polyketides	Anthracyclines	716741.2	748774.61	590011.11	2013010.59	591003.93	2489282.43	338.33	1421.59	1870.29	9.0	9.0	9.0	1091996.5	1120235.99	907358.34
MW0102796	Thiopental	C11H18N2O2S	260.1428	242.1089	0.6462	1.2224	MS1	76-75-5	HMDB0014737	C07521	--	3000715	Organoheterocyclic compounds	Diazines	52895.67	53115.94	45088.3	33650.13	56012.82	27154.28	9.0	9.0	9.0	9.0	9.0	9.0	19276.94	15852.74	13677.31
MW0109068	Pentobarbital	C11H18N2O3	249.1164	226.1317	0.9043	2.0117	MS1	76-74-4	HMDB0014457	C07422	--	4737	Organoheterocyclic compounds	Diazines	30468.24	28021.98	24038.54	19961.29	28816.35	15946.94	9.0	9.0	200.25	118.43	109.64	9.0	17623.36	16302.32	14905.82
MW0126807	Thymol blue	C27H30O5S	933.3681	466.1814	0.5855	0.7239	MS1	76-61-9	--	--	--	65565	Organoheterocyclic compounds	Benzofurans	195.56	693.1	777.98	1334.55	1179.46	600.29	649.57	1143.24	676.23	802.16	9.0	220.55	1968.03	1177.75	2002.52
MW0123165	Bromothymol blue	C27H28Br2O5S	698.9242	622.0024	0.7864	0.6983	MS1	76-59-5	--	--	--	6450	Organoheterocyclic compounds	Benzofurans	12706.8	10150.56	13277.85	9247.87	8033.99	11799.76	9463.62	9995.8	6041.5	11588.71	8225.35	8705.26	11470.79	6640.8	10759.05
MW0052926	Fluoxymesterone	C20H29FO3	403.1634	336.2101	0.6488	1.2224	MS1	76-43-7	HMDB0015316	D00327	--	6446	Lipids and lipid-like molecules	Steroids and steroid derivatives	34203.54	28615.16	46547.95	18727.98	25047.32	20028.38	2975.19	4594.87	6622.32	7494.94	5934.37	7096.61	23623.91	21242.99	20825.29
MW0115678	Chloropicrin	CCl3NO2	163.907	162.8995	0.6375	12.1067	MS1	76-06-2	HMDB0062271	C18445	--	6423	Organohalogen compounds	Alkyl halides	24548.12	25323.27	23519.26	24779.56	23878.27	21052.1	22266.0	22074.19	23901.98	23074.6	21348.8	22081.28	25510.46	25506.34	22603.3
MW0003754	3-[(4-Nitrobenzyl)sulfanyl]propanoic acid	C10H11NO4S	317.9597	241.0409	0.629	12.2147	MS1	7597-44-6	--	--	--	245181	Benzenoids	Benzene and substituted derivatives	168724.71	174628.63	170218.11	166746.97	166495.29	167666.28	160802.39	159632.21	159032.91	163721.2	157806.72	157831.77	178602.72	166123.56	158153.03
MW0003044	2-Fluorobenzene-1-carbothioamide	C7H6FNS	138.0173	155.0205	0.6437	1.9951	MS1	75907-82-3	--	--	--	2734821	Benzenoids	Benzene and substituted derivatives	25164.37	23759.64	24634.04	31881.11	19841.96	35272.02	9.0	9.0	9.0	9.0	9.0	9.0	14741.77	11952.01	14601.28
MW0127559	S-Ethyl dipropylthiocarbamate	C9H19NOS	280.1036	189.1187	0.7337	2.6475	MS1	759-94-4	--	C11081	--	12968	Organosulfur compounds	Thiocarbonyl compounds	34657.22	32074.43	33075.27	52508.26	35888.8	43664.14	123.16	127.01	132.39	9.0	9.0	9.0	17389.02	17248.48	16855.8
MEDP1470	Diethyl 2-methyl-3-oxosuccinate	C9H14O5	135.0801	202.2	0.75	8.2552	MS1	759-65-9	HMDB0032306	C07056	--	97750	Aldehyde,Ketones,Esters	Aldehydes	70588.73	72222.56	68760.69	70858.77	73337.36	65825.12	47483.27	41859.41	65301.13	29676.59	50039.54	31504.87	63323.56	59788.53	61032.61
MW0014501	4-Hydroxynonenal	C9H16O2	139.1117	156.115	0.6499	8.2639	MS1	75899-68-2	HMDB0004362	C21642	--	5283344	Lipids and lipid-like molecules	Fatty Acyls	9543.79	9888.34	8300.71	9414.73	11931.82	11612.02	4673.04	4055.08	6088.53	3876.76	4491.99	4115.31	7149.8	6238.31	8647.66
MW0146440	Auriculoside;7,3',5'-Trihydroxy-4'-methoxyflavan 3'-glucoside	C22H26O10	451.1599	450.1526	0.6499	1.7542	MS1	75871-96-4	--	C09478	--	442260	Phenylpropanoids and polyketides	Flavonoids	4851.87	5177.98	5990.07	6330.74	9543.29	4704.51	7868.22	7041.06	6248.75	6336.75	6156.48	5240.13	6672.84	5049.84	7699.0
MW0168878	C20H28N2O5; PlaSMA ID-2094	C20H28N2O5	491.0753	376.1998	0.6166	0.9399	MS1	75847-73-3	--	C06977	--	--	--	--	2530.82	3502.42	4794.47	4624.33	2213.68	2945.42	5920.82	6917.92	6418.74	6159.01	8751.0	8167.37	7508.08	5649.87	6114.88
MW0148442	Dichloroacetylene	C2Cl2	116.9266	93.9377	0.6221	13.4776	MS1	7572-29-4	--	C11089	--	24227	Organohalogen compounds	Haloacetylenes and derivatives	166404.2	160168.47	164352.72	95581.07	178696.94	167978.7	124727.22	176127.24	163546.93	160159.57	158254.36	568879.68	103407.04	163949.36	159410.13
MW0119784	4-({[5-(1,3-Benzodioxol-5-yl)-1,3,4-oxadiazol-2-yl]sulfanyl}methyl)-2-fluorophenyl, methyl ether	C17H13FN2O4S	383.0516	360.05800000000005	0.6397	2.0873	MS1	757198-76-8	--	--	--	2079916	Organoheterocyclic compounds	Benzodioxoles	2290.03	4173.82	2094.05	8759.89	2367.97	10102.18	152.23	187.13	119.54	123.72	322.2	175.86	3098.62	2507.41	3851.63
MW0115505	α-D-Galactosamine 1-phosphate	C6H14NO8P	304.0128	259.0457	0.5276	2.5268	MS2-Search-DB	75656-33-6	--	C22029	--	493587	Organic oxygen compounds	Organooxygen compounds	395327.41	388824.78	373891.92	355179.26	370435.12	358692.67	225.41	162.84	1596.0	9.0	9.0	9.0	291700.31	274845.46	261111.41
MEDN1235	L-2-amino-6-oximelic acid	C7H11NO5	172.0603	189.0637	0.6422	1.0315	MS1	75650-93-0	-	C03871	--	--	Organic acid And Its derivatives	Organicacid and Its derivatives	81446.27	125567.17	64158.23	86879.08	107512.45	111208.9	145852.41	133240.81	122444.56	151178.4	149382.04	183834.89	137159.16	121358.73	119493.51
MW0152054	Kuwanone G	C40H36O11	807.0992	692.2258	0.5891	3.5239	MS1	75629-19-5	HMDB0030074	C10099	--	5281667	Phenylpropanoids and polyketides	Flavonoids	9.0	9.0	189.74	170.98	201.47	9.0	2324.89	2777.06	1248.59	2019.7	2087.26	1492.47	1538.29	878.52	1433.79
MW0103564	Fludarabine 5'-monophosphate	C10H13FN5O7P	366.061	365.0537	0.65	3.2413	MS1	75607-67-9	HMDB0015206	D01907	--	30751	Nucleosides, nucleotides, and analogues	Purine nucleotides	1864.97	4437.28	3416.3	4082.67	1286.52	2545.75	6844.74	4030.72	5316.91	6923.46	3174.17	5222.76	3132.81	4558.94	4511.1
MW0156458	S-(2-Chloroethyl)glutathione	C12H20ClN3O6S	436.0298	369.0761	0.6241	1.3835	MS1	75607-61-3	--	C20304	--	21150981	Organic acids and derivatives	Carboxylic acids and derivatives	2761.86	476.38	2662.54	9.0	994.56	2196.84	719.74	1255.71	4425.41	5133.75	2334.22	5408.06	2719.59	2165.01	1713.63
MW0159781	Dibasic sodium phosphate	Na2HPO4	180.9034	141.9408	0.6047	0.7737	MS1	7558-79-4	--	C13558	--	--	--	--	6127.35	5758.31	7455.33	5739.47	6163.24	8200.76	7093.38	9523.42	10000.72	8786.27	9743.28	9987.68	8032.65	7743.69	7580.8
MW0010189	Iodine	I2	525.649	253.8089	0.7507	1.3637	MS1	7553-56-2	HMDB00675	C01382	--	--	--	--	5767.4	4259.51	6112.85	7148.97	3839.45	8256.06	9.0	9.0	9.0	9.0	9.0	9.0	3864.54	4092.38	3980.94
MW0115226	Regorafenib	C21H15ClF4N4O3	500.1116	482.0769	0.5984	2.3025	MS1	755037-03-7	--	D10138	--	11167602	Organic oxygen compounds	Organooxygen compounds	249746.24	240989.88	238447.52	212905.57	231380.18	205155.02	9.0	9.0	9.0	9.0	9.0	9.0	204609.71	185110.85	174403.44
MW0110757	2-Piperidin-1-yl-1,3-thiazol-4-amine	C8H13N3S	225.1167	183.083	0.6409	1.4634	MS1	754954-64-8	--	--	--	17490804	Organic nitrogen compounds	Organonitrogen compounds	105256.99	131087.55	49945.2	57658.93	60388.75	52613.37	636.77	1278.55	811.16	207.51	171.48	229.97	36097.53	32455.99	32281.11
MW0004415	4,1-Benzothiazepin-2(3H)-one, 7-chloro-5-(2-chlorophenyl)-1,5-dihydro-	C15H11Cl2NOS	684.9469	322.9938	0.7373	0.6824	MS1	75450-34-9	--	--	--	2688	Benzenoids	Benzene and substituted derivatives	4098.14	1356.66	4066.42	4937.01	3280.26	3502.42	4637.61	3420.47	5889.65	8597.25	5570.35	7385.54	4454.67	4190.1	4949.49
MW0143911	7,4'-Dihydroxy-8-methylflavan	C16H16O3	513.2266	256.1099	0.6212	7.6948	MS1	75412-98-5	--	C09650	--	442361	Phenylpropanoids and polyketides	Flavonoids	1827.26	1912.92	1555.45	2001.14	2523.74	1318.06	2669.97	3451.17	3179.52	1828.53	2717.22	1729.6	2432.61	2006.63	2341.78
MW0061660	Phytol	C20H40O	365.3051	296.3079	0.8935	8.3677	MS1	7541-49-3	HMDB0002019	C01389	--	5280435	Lipids and lipid-like molecules	Prenol lipids	23595.49	24552.89	22688.31	27399.73	27480.78	26671.8	14985.41	19892.95	16677.95	10195.59	13706.93	17354.04	20858.62	19349.08	18139.39
MW0113916	alpha-Phosphoribosylpyrophosphoric Acid	C5H13O14P3	434.9228	389.9518	0.6249	12.2147	MS1	7540-64-9	HMDB0000280	C00119	--	7339	Organic oxygen compounds	Organooxygen compounds	157744.1	156148.62	155418.06	150705.24	150875.53	151574.9	147257.16	146470.45	144962.09	149564.1	148535.05	149893.76	161524.51	151544.82	142398.45
MW0140032	(-)-Citronellol	C10H20O	357.2498	156.1514	0.6204	1.2556	MS1	7540-51-4	HMDB0035094	C11386	--	7793	Lipids and lipid-like molecules	Prenol lipids	3992.79	5691.59	5457.83	3939.25	3642.96	4075.12	2272.82	4557.76	6121.55	3832.47	4309.04	3383.66	5968.78	4130.74	4396.09
MW0103890	(3-Benzyl-2-oxo-2,3-dihydro-1H-benzimidazol-1-yl)acetic acid	C16H14N2O3	603.1647	282.1004	0.619	2.1117	MS1	75389-70-7	--	--	--	6472386	Organic acids and derivatives	Carboxylic acids and derivatives	7346.51	6818.43	5045.49	2762.29	6382.02	5788.65	13551.84	13409.3	10038.99	12363.55	13485.44	9611.63	9367.55	10634.87	8519.87
MW0121819	6,7-Dichloro-3-hydroxy-2-quinoxalinecarboxylic acid	C9H4Cl2N2O3	334.8784	257.9599	0.5997	13.6022	MS1	75294-00-7	--	--	--	3018579	Organoheterocyclic compounds	Diazanaphthalenes	43268.84	14787.08	17443.52	15718.25	15308.39	16593.63	16207.66	13989.64	15694.8	24093.36	9483.0	13270.82	17649.59	16273.11	13757.14
MW0154354	Nemonapride	C21H26ClN3O2	426.1352	387.1714	0.6035	2.8675	MS1	75272-39-8	--	C12915	--	156333	Benzenoids	Benzene and substituted derivatives	7552.82	7492.98	3227.72	7928.8	2164.27	4534.44	673.15	1928.68	9.0	447.56	159.24	1246.13	5714.72	5897.47	5524.98
MW0117673	2-(Benzothiazol-2-ylsulfanyl)cyclohexanone	C13H13NOS2	264.0541	263.0439	0.9334	1.912	MS1	75219-13-5	--	--	--	264054	Organoheterocyclic compounds	Benzothiazoles	339240.9	346671.78	338776.18	360977.29	357704.35	337336.26	306982.55	319708.25	322069.43	323305.95	325989.76	325646.58	340661.57	339898.12	337599.6
MW0015886	Araloside A	C47H74O18	973.5004	926.4875	0.6463	8.7749	MS1	7518-22-1	HMDB0034535	C17540	--	10079497	Lipids and lipid-like molecules	Prenol lipids	3858.7	5005.74	3526.58	3161.42	3481.85	3503.24	2825.75	1679.33	2925.38	2837.41	3730.67	1827.51	2137.68	2204.11	1697.84
MW0112102	2-Chloro-1-(2-hydroxy-3,4-dimethoxyphenyl)ethanone	C10H11ClO4	344.9096	230.0346	0.6459999999999999	0.7649	MS1	7507-92-8	--	--	--	344485	Organic oxygen compounds	Organooxygen compounds	9.0	802.83	1272.19	792.96	1290.03	742.66	1378.3	1957.52	845.16	1954.73	2155.55	1902.08	1280.13	1607.94	1325.32
ZINC93069	2-(Methylamino)benzamide	C8H10N2O	173.1724	150.181	0.5023	7.2045	MS1	7505-81-9	-	-	--	101222	Benzenoids	Benzene and substituted derivatives	12757.9	14129.44	12056.7	13354.34	14092.95	13564.21	10995.2	11852.08	13135.05	11996.55	11570.65	13374.66	13250.83	13395.14	13100.28
MW0117583	2-(4-Chlorophenyl)-3H-imidazo[4,5-c]pyridine	C12H8ClN3	194.0263	229.0407	0.613	4.1055	MS1	75007-94-2	--	--	--	153617	Organoheterocyclic compounds	Azoles	17660.8	20554.73	20974.06	17846.44	21143.23	19783.49	356.84	1185.47	1112.66	643.35	1026.25	715.03	13735.45	11719.44	13995.9
MW0113852	Acetone cyanohydrin	C4H7NO	86.0601	85.0528	0.6486	1.006	MS1	75-86-5	HMDB0060427	C02659	--	6406	Organic oxygen compounds	Organooxygen compounds	207256.45	343153.21	334796.48	419585.84	377102.08	682879.21	250348.07	489748.94	746147.91	612587.08	418494.61	789819.56	354148.95	408646.13	591437.89
MW0112202	2-Methyl-2-butanol	C5H12O	133.06	88.0888	0.6424	1.18	MS1	75-85-4	HMDB0033772	C21401	--	6405	Organic oxygen compounds	Organooxygen compounds	44164.89	37169.24	31274.82	54830.79	43015.51	44859.44	101973.45	79479.99	48766.43	8726.3	71495.95	91246.63	65548.29	63469.61	61174.55
MW0127063	Cacodylic acid	C2H7AsO2	102.9539	137.9662	0.5295	12.222999999999999	MS1	75-60-5	HMDB0094715	C07308	--	2513	Organometallic compounds	Organometalloid compounds	36795.55	40742.88	38231.29	44092.97	37003.27	32367.54	36262.46	35682.32	51792.37	35608.7	39396.97	47495.03	46310.23	34152.82	30186.51
MW0154106	N,N,N-Trimethylmethanaminium chloride;Tetramethylammonium chloride	C4H12N.Cl	132.0552	109.0658	0.6437	0.9808	MS1	75-57-0	--	C11335	--	6379	Organic nitrogen compounds	Organonitrogen compounds	42830.22	43068.7	30435.87	34488.03	34927.7	47865.09	59368.42	53286.31	42802.31	42256.29	28616.91	33489.44	51252.81	44505.78	47099.43
MW0141050	1,1-Dichloroethylene;Vinylidene chloride;1,1-DCE	C2H2Cl2	137.9871	95.9534	0.639	13.7185	MS1	75-35-4	--	C14039	--	6366	Organic oxygen compounds	Organooxygen compounds	69322.53	235302.83	70576.6	70459.7	55013.21	47053.08	18556.75	58585.64	65144.42	51858.95	54472.62	15408.01	69995.19	91497.14	83711.28
MW0141049	1,1-Dichloroethane	C2H4Cl2	140.002	97.969	0.8405	12.2147	MS1	75-34-3	--	C18247	--	6365	Organohalogen compounds	Organochlorides	5396367.44	6455746.89	5434436.18	5394372.66	5263037.51	5401501.01	5160147.68	5215081.46	5263937.84	5197744.92	5377975.62	5263075.11	5507837.81	5339270.3	5311842.78
MW0168213	Bromodichloromethane	CHBrCl2	225.8808	161.8639	0.5691	12.0984	MS1	75-27-4	--	C14708	--	6359	Organohalogen compounds	Alkyl halides	3595.44	3577.27	3174.31	3195.92	3289.63	3322.47	3420.76	2932.58	3541.64	2839.07	2637.93	2708.28	4213.88	3310.52	3062.03
MW0127454	Dimethyl sulfide	C2H6S	104.0528	62.019	0.8992	0.9565	MS1	75-18-3	HMDB0002303	C00580	--	1068	Organosulfur compounds	Thioethers	452104.95	379835.63	408963.64	507610.72	350433.91	431584.79	808219.89	715625.77	559866.61	766952.48	717264.83	748973.84	559262.07	558854.62	557398.16
MEDN1186	Formamide	C9H16N4S2	262.1155	244.0816	0.6481	6.5608	MS1	75-12-7	HMDB0001536	C00488	--	713	Alcohol and amines	Polyamines	9.0	120.44	9.0	9.0	279.81	119.21	44958.73	9.0	9.0	9.0	9.0	9.0	3248.74	3211.1	4094.55
MW0159355	Vinyl chloride;Chloroethylene	C2H3Cl	100.9568	61.9923	0.8018	12.222999999999999	MS1	75-01-4	--	C06793	--	6338	Organohalogen compounds	Vinyl halides	334881.53	277971.77	277195.87	272146.66	293939.76	274043.06	254349.85	290017.15	265214.83	263391.17	251913.54	273275.68	325954.89	311108.82	256804.89
MW0147416	Chloroethane;Ethyl chloride	C2H5Cl	65.0132	64.008	0.6158	1.7613	MS1	75-00-3	--	C18248	--	6337	Organohalogen compounds	Organochlorides	8156.58	26306.73	21587.2	16121.32	23207.17	17899.93	42420.56	37625.84	35081.22	29848.18	30759.89	23538.03	26903.55	26757.07	27180.38
MW0118442	2-Chloro-6-fluoroquinoline-3-carbaldehyde	C10H5ClFNO	192.0012	209.0044	0.6434	11.7328	MS1	749920-54-5	--	--	--	2120273	Organoheterocyclic compounds	Quinolines and derivatives	9.0	9.0	9.0	9.0	9.0	9.0	9.0	9.0	9.0	9.0	9.0	9.0	1832.95	3013.58	2683.24
MW0119028	3-(4-Bromophenyl)-5,6-dihydroimidazo[2,1-b][1,3]thiazole	C11H9BrN2S	298.0009	279.967	0.6497	1.0897	MS1	7496-59-5	--	--	--	346934	Organoheterocyclic compounds	Imidazothiazoles	9.0	728.93	346.95	4393.86	5863.78	7306.13	9.0	9.0	9.0	6788.07	11873.15	9845.33	4210.22	5460.66	3458.81
MW0115313	Spiperone	C23H26FN3O2	808.438	395.2009	0.5645	4.476	MS1	749-02-0	--	D01051	--	5265	Organic oxygen compounds	Organooxygen compounds	11096.66	6325.58	13661.31	7287.1	6924.12	11171.35	203.06	888.77	3754.71	1317.42	835.24	757.58	4818.12	3965.46	4896.19
MW0118246	2-Amino-5-bromo-3-fluoropyridine	C5H4BrFN2	253.9701	189.9542	0.8872	0.7239	MS1	748812-37-5	--	--	--	50851130	Organoheterocyclic compounds	Pyridines and derivatives	25066.34	20386.51	17781.34	19741.37	20737.31	18159.96	26961.11	26230.77	19441.28	22057.05	20987.45	20011.7	25520.61	20585.99	20637.12
MW0105695	Argatroban;(2R,4R)-4-Methyl-1[Nalpha-[(3-methyl-1,2,3,4-tetrahydro-8-quinolinyl)sulfonyl]-L-arginyl]-2-piperadinecarboxylic acid	C23H36N6O5S	531.2362	508.2468	0.6462	8.1756	MS1	74863-84-6	HMDB0014423	C04931	--	92722	Organic acids and derivatives	Carboxylic acids and derivatives	4948.15	9.0	9.0	149.53	127.49	136.34	174.18	9.0	9.0	1082.31	9.0	9.0	771.02	440.08	622.75
MW0103714	Zalcitabine	C9H13N3O3	212.1028	211.0957	0.6547	1.1809	MS1	7481-89-2	HMDB0015078	C07207	--	24066	Nucleosides, nucleotides, and analogues	Pyrimidine nucleosides	100228.69	9.0	54721.92	9.0	9.0	9.0	1221.48	4439.71	11964.98	195459.11	379490.51	331223.64	96442.59	89118.77	94108.05
MW0012345	13S-HOTrE(gamma)	C18H30O3	339.1908	294.2195	0.6486	7.9496	MS1	74784-20-6	--	--	--	5282971	Lipids and lipid-like molecules	Fatty Acyls	6831.78	6286.56	6732.66	5934.18	5867.05	7060.09	4598.22	5265.63	8007.01	5093.89	5274.54	6607.16	7764.22	6839.01	6913.89
MW0006570	Ciglitazone	C18H23NO3S	372.1109	333.1399	0.5879	3.0752	MS1	74772-77-3	--	D03493	--	2750	Benzenoids	Phenol ethers	9.0	9.0	9.0	9.0	286.53	339.0	9.0	152.98	9.0	9.0	204.21	9.0	2574.79	2629.2	2082.97
MW0158342	Tylactone;Protylonolide	C23H38O5	789.5489	394.2719	0.5657	2.5933	MS1	74758-60-4	--	C12000	--	10250053	Phenylpropanoids and polyketides	Macrolides and analogues	16235.49	16688.25	11041.14	18867.65	16696.64	17927.34	14021.7	11349.23	7532.43	16321.65	13238.13	9189.72	14433.37	14122.15	15661.51
MW0007531	Luminespib	C26H31N3O5	580.101	465.2264	0.6281	11.7203	MS1	747412-49-3	--	D10646	--	135539077	Benzenoids	Benzene and substituted derivatives	9.0	9.0	9.0	9.0	9.0	9.0	9.0	9.0	9.0	9.0	9.0	9.0	800.66	521.71	830.28
MW0108735	N-Cyclohexylcyclohexanecarboxamide	C13H23NO	436.3896	209.178	0.6342	6.4858	MS1	7474-36-4	--	--	--	344739	Organic acids and derivatives	Carboxylic acids and derivatives	386.93	120.43	1577.34	1225.9	192.86	614.24	969.1	295.72	997.21	540.34	536.39	241.73	412.57	688.72	665.21
MW0124110	Fenpiclonil	C11H6Cl2N2	350.8641	235.9908	0.5265	12.222999999999999	MS1	74738-17-3	--	C14268	--	91724	Organoheterocyclic compounds	Pyrroles	8025.67	7505.24	8281.46	8434.95	8484.38	7301.77	7032.41	7026.56	4036.94	7794.27	6407.97	6480.18	8748.83	7852.69	6885.86
MW0017004	Ceramide(d18:1/12:0)	C30H59NO3	980.9299	481.4495	0.5591	0.7322	MS1	74713-60-3	HMDB0004947	--	--	5283562	Lipids and lipid-like molecules	Sphingolipids	3205.53	1644.01	2181.46	959.82	2271.7	2300.28	2918.57	1718.97	2713.29	527.01	2902.51	3525.74	1679.01	2129.36	2309.6
MW0002310	2,5-Dibromobenzenesulfonamide	C6H5Br2NO2S	376.8565	312.8408	0.6464	0.7654	MS1	7467-11-0	--	--	--	343987	Benzenoids	Benzene and substituted derivatives	2368.09	5157.96	5955.93	4752.18	5683.34	5145.79	6173.88	5427.46	6055.47	3756.54	6271.04	5680.85	3873.75	4807.86	3598.91
MW0118854	2-Propyl-4-quinolinecarbohydrazide	C13H15N3O	459.2503	229.1215	0.6484	7.8194	MS1	7466-63-9	--	--	--	345257	Organoheterocyclic compounds	Quinolines and derivatives	8112.72	7893.62	3376.21	4488.24	9384.2	8137.69	10365.59	3574.99	5714.54	9490.56	9460.44	8460.56	7280.02	7363.33	9102.03
MW0002917	2-Chloro-N-(2,5-dichlorophenyl)benzamide	C13H8Cl3NO	337.9299	298.9671	0.6151	12.222999999999999	MS1	7461-30-5	--	--	--	346657	Benzenoids	Benzene and substituted derivatives	33782.37	30096.21	30683.34	28156.83	29138.52	28846.59	28977.64	30238.53	28143.55	29368.88	29794.46	27817.53	30509.39	30234.75	27817.45
MW0113778	6'-Sialyllactose	C23H39NO19	472.1661	633.2116	0.9063	0.9731	MS1	74609-39-5	HMDB0006569	--	--	23679057	Organic oxygen compounds	Organooxygen compounds	26080.22	36983.25	25290.41	37974.27	39378.32	26151.28	24872.24	31222.97	30474.03	37561.85	37434.53	29247.1	35345.9	34727.57	31983.7
MW0104305	2-((4-(2,3-Dihydrobenzo[b][1,4]dioxin-6-yl)thiazol-2-yl)amino)-2-oxoacetic acid	C13H10N2O5S	324.0653	306.031	0.6243	3.9938	MS1	74604-76-5	--	--	--	194595	Organic acids and derivatives	Carboxylic acids and derivatives	8809.95	13688.0	9436.22	9399.9	12241.4	7086.31	1253.08	10233.92	371.19	763.95	530.68	138.4	6162.3	5746.46	5843.14
MW0008011	N-(2-Chlorophenyl)-4-fluorobenzenesulfonamide	C12H9ClFNO2S	267.9995	285.0027	0.6417	9.747	MS1	7454-61-7	--	--	--	341408	Benzenoids	Benzene and substituted derivatives	810.51	369.17	310.51	9.0	9.0	9.0	9.0	9.0	547.92	9.0	9.0	9.0	1802.35	1622.14	2079.98
MW0104431	2-[[3-(2-Amino-2-carboxyethyl)-2,6-diketopyrimidin-1-yl]methyl]benzoic acid	C15H15N3O6	372.0593	333.0961	0.6462	0.7077	MS1	745055-86-1	--	--	--	11674376	Organic acids and derivatives	Carboxylic acids and derivatives	4201.02	3871.49	4144.65	4775.08	4034.83	2077.2	4069.11	2652.34	2036.42	7003.55	5762.0	6846.99	4382.37	4350.46	4207.18
MEDP1684	Leu-Leu-Phe	C21H33N3O4	455.2626	391.2471	0.6274	6.407	MS1	74479-02-0	-	-	--	7408573	Amino acid and Its metabolomics	Small Peptide	9.0	237.67	537.21	113.04	9.0	9.0	5998.31	5230.63	3121.76	3445.87	3624.31	4737.45	1149.13	1759.96	1317.64
MW0010125	Copper	Cu	109.9433	62.9296	0.5837	12.8295	MS1	7440-50-8	HMDB00657	C00070	--	--	--	--	735583.61	490681.86	615034.97	279988.55	214873.28	688971.43	529567.16	363105.43	196200.42	462028.38	430598.95	242471.57	668015.71	590873.89	374761.09
MW0010123	Chromium	Cr	90.90299999999999	51.9405	0.595	1.1401	MS1	7440-47-3	HMDB00599	C06268	--	--	--	--	17635.22	20206.77	20991.72	17831.94	16162.08	24105.65	15305.34	14406.87	21719.49	12449.76	15177.3	15362.12	17320.6	16995.95	19055.33
MW0159585	Cadmium	Cd	177.9199	113.9034	0.5934	1.1053	MS1	7440-43-9	HMDB03638	C01413	--	--	--	--	12764.84	13937.0	9404.29	7914.59	11785.21	7175.08	10744.04	11054.55	7963.92	11408.85	7956.98	10589.82	10667.97	10217.44	8460.37
MW0159606	Molybdenum	Mo	139.9413	97.9054	0.5028	0.7156	MS1	7439-98-7	HMDB01302	C00150	--	--	--	--	11422.21	10379.29	11038.24	11299.8	10455.58	11778.07	10907.96	9433.57	11182.26	10177.14	7892.97	8609.18	11189.59	10942.12	10026.85
MW0012931	1-O-Hexadecyl-2-O-acetyl-sn-glyceryl-3-phosphorylcholine	C26H54NO7P	1047.734	523.3638	0.9454	10.0461	MS1	74389-68-7	HMDB0062195	--	--	108156	Lipids and lipid-like molecules	Glycerophospholipids	10722.52	10829.02	7122.92	6533.66	11105.44	5910.31	58200.72	77538.78	31325.89	28820.07	48963.32	23593.12	10847.44	15932.71	17993.76
MW0006460	Byssochlamic acid	C18H20O6	372.1508	332.126	0.9993	0.9648	MS1	743-51-1	HMDB0034262	--	--	164723	--	--	36241.36	31212.39	73308.77	55870.4	19832.5	92163.69	27343.18	35980.45	92464.84	58398.45	35619.82	74005.62	70049.85	71024.05	55405.17
MW0117912	2,4-Dihydro-4-(phenylmethyl)-5-(4-pyridinyl)-3H-1,2,4-triazole-3-thione	C14H12N4S	335.0315	268.0783	0.8936	2.3025	MS1	74270-78-3	--	--	--	736520	Organoheterocyclic compounds	Pyridines and derivatives	2072989.81	2126979.08	3414375.38	3247519.04	2079402.02	3108842.89	2099.21	1432.94	15620.48	12130.27	9022.57	12130.36	2993361.29	2976409.84	2788076.67
MW0009887	Tetrachlorosalicylanilide	C13H7Cl4NO2	715.88	348.9231	0.6472	3.7897	MS1	7426-07-5	--	C11274	--	124579	Benzenoids	Phenols	4989.87	5747.06	7174.74	4098.27	8121.62	5193.64	8012.35	14698.14	11074.16	9533.18	9952.09	7468.94	6387.13	6738.79	7500.58
MW0105267	4-Oxatetradecanoic acid	C13H26O3	248.2216	230.1882	0.8601	4.5885	MS1	7420-16-8	--	--	--	1754	Organic acids and derivatives	Carboxylic acids and derivatives	55594.16	23139.44	1215.27	8054.78	9.0	116.97	23340.87	6882.01	59968.38	1109.03	9.0	3274.52	14009.07	12856.46	12448.54
MEDN1427	Bicyclo Prostaglandin E2	C20H30O4	373.1837	334.2144	0.5692	5.2043	MS1	74158-09-1	HMDB0060054	-	--	5283043	Oxidized lipid	Oxidized lipid	1956.51	1592.9	2019.34	1027.77	1460.17	1337.52	5172.07	9243.69	4140.33	915.24	2812.34	1846.81	2544.38	1846.46	2991.15
MW0106044	Bis(methylthio)gliotoxin	C15H20N2O4S2	420.1021	356.0864	0.64	3.2164	MS1	74149-38-5	--	--	--	194564	Organic acids and derivatives	Carboxylic acids and derivatives	10009.35	10293.93	7950.82	9244.04	7833.42	11365.94	10187.7	12656.51	11438.22	9434.74	9533.01	9606.73	12084.4	9727.31	9804.65
MW0104307	2-(1-Azepanyl)acetohydrazide	C8H17N3O	590.3582	171.1372	0.6316	3.4491	MS1	7408-07-3	--	--	--	4979896	Organic acids and derivatives	Carboxylic acids and derivatives	2203.62	1315.86	4100.39	1835.75	1394.64	1585.74	486.76	847.65	3787.18	1441.71	756.0	2309.06	1682.52	1941.66	1055.72
MW0115276	Sethoxydim	C17H29NO3S	672.4082	327.1868	0.618	4.3087	MS1	74051-80-2	--	C18539	--	135491830	Organic oxygen compounds	Organooxygen compounds	1965.39	1513.07	2159.24	2976.22	2322.35	2739.43	2640.84	1919.21	1901.35	3708.86	3405.01	4131.08	2586.85	4132.19	2499.56
MW0146877	Bromoethane;Ethyl bromide	C2H5Br	108.9645	107.9575	0.6235	12.0735	MS1	74-96-4	--	C19354	--	6332	Organohalogen compounds	Organobromides	843.76	775.86	1222.68	424.93	580.6	360.06	1199.67	689.91	919.02	135.88	1499.89	1264.02	299.97	386.2	526.32
MW0127507	Methanethiol	CH4S	70.9937	48.0034	0.5755	1.212	MS1	74-93-1	HMDB0003227	C00409	--	878	Organosulfur compounds	Thiols	2778.79	972.93	530.72	1837.03	9.0	9.0	4350.89	2037.69	5546.5	583.82	2373.89	2792.25	2620.95	3814.52	2901.14
MEDP1178	Methylamine	C6H12N4	298.2457	140.1062	0.6032	6.8258	MS1	74-89-5	HMDB0000164	C00218	--	6329	Alcohol and amines	Amines	589.07	450.74	195.74	505.07	527.42	268.97	16801.28	11553.46	8528.12	9354.72	6792.52	10303.17	4440.25	3983.04	4493.08
MW0153807	Methyl chloride	CH3Cl	92.0238	49.9923	0.5820000000000001	2.8256	MS2-Insilico	74-87-3	--	C19446	--	6327	Organohalogen compounds	Alkyl halides	10996.58	9990.18	10274.93	7805.63	11992.61	12571.7	15885.47	15539.35	15259.51	18544.49	16374.86	17407.43	13973.13	14318.29	14398.51
MW0144271	Acetylene;Ethyne	C2H2	70.0652	26.0157	0.6443	0.9891	MS1	74-86-2	--	C01548	--	6326	Acetylides	--	15681496.42	9354985.09	13703677.79	5964983.48	6306228.76	8728120.33	8147908.75	8350801.93	15053994.16	7180036.33	6878213.74	7281632.52	9577434.92	8952432.35	8889006.49
MW0010395	Ethylene	C2H4	80.0557	28.0313	0.9573	1.9076	MS2-MetDNA	74-85-1	HMDB0029594	C06547	--	6325	Hydrocarbons	Unsaturated hydrocarbons	13278.76	8878.94	14296.92	12539.79	12893.55	12970.05	9908.24	13600.38	12705.82	17578.12	7317.73	14391.01	8104.69	11807.36	9800.61
MW0115671	Bromomethane	CH3Br	205.9181	93.9418	0.6014	12.0984	MS1	74-83-9	HMDB0031524	C18447	--	6323	Organohalogen compounds	Alkyl halides	3031.76	4467.79	4407.58	5557.82	4752.49	3908.78	5329.48	4734.03	4365.52	4694.44	3689.25	4335.61	3673.5	4686.27	3079.53
MW0123330	Cilostazol	C20H27N5O2	408.1796	369.2165	0.6403	1.825	MS1	73963-72-1	HMDB0015297	D01896	--	2754	Organoheterocyclic compounds	Quinolines and derivatives	7316.8	5594.66	6669.0	6287.76	5154.4	6695.55	129.76	9.0	9.0	873.97	9.0	9.0	3400.28	3299.71	3255.77
MW0126887	Trimipramine	C20H26N2	295.2113	294.2096	0.7483	4.2241	MS1	739-71-9	HMDB0014864	D00394	--	5584	Organoheterocyclic compounds	Benzazepines	39593.29	82832.84	84906.13	72348.24	92060.67	64749.98	111293.44	61915.49	67118.55	52703.31	67248.51	127446.19	116091.81	114933.31	108221.48
MW0119988	4-(N-Boc-amino)piperidine	C10H20N2O2	245.1241	200.1525	0.6278	1.2141	MS1	73874-95-0	--	--	--	723833	Organoheterocyclic compounds	Piperidines	90418.75	58133.68	122389.72	67152.55	60391.23	93107.57	55272.27	87046.66	114100.89	62109.43	66867.47	77594.49	91442.31	68934.84	95801.17
MW0118385	2-Chloro-3-(2-chloroethyl)-7-methylquinoline	C12H11Cl2N	305.98	239.0269	0.6407	12.2064	MS1	73863-50-0	--	--	--	818192	Organoheterocyclic compounds	Quinolines and derivatives	8944.82	8615.26	7930.57	8014.49	8291.75	7296.95	6992.02	7634.2	7208.94	6124.51	7236.44	9621.64	10053.21	8474.6	7933.55
MW0009985	Trimethoprim	C14H18N4O3	603.2647	290.1379	0.6285	8.0769	MS1	738-70-5	HMDB0014583	C01965	--	5578	Benzenoids	Phenol ethers	10605.33	17525.69	8872.23	8903.74	10860.76	9744.41	12861.28	9684.09	9610.01	9365.77	12499.13	8501.71	11503.53	9802.82	12368.02
MW0118399	2-Chloro-3-quinolinecarboxylic acid	C10H6ClNO2	225.0426	207.0087	0.6473	1.6295	MS1	73776-25-7	--	--	--	847163	Organoheterocyclic compounds	Quinolines and derivatives	5255.92	4421.78	8098.89	6969.26	1987.86	7720.13	8622.89	10854.41	11337.25	6866.87	8446.18	8875.13	6271.3	7403.63	8835.21
MW0117919	2,4-Dihydroxyquinoline-3-carboxylic acid	C10H7NO4	206.0451	205.0375	0.875	1.228	MS1	73776-24-6	--	--	--	54697499	Organoheterocyclic compounds	Quinolines and derivatives	320798.8	254089.18	435564.24	229912.47	305367.3	320610.46	167061.64	186595.67	9.0	9.0	9.0	74735.22	278755.03	242220.16	227963.09
MW0120628	4-Methylpiperidine-1-carboximidamide	C7H15N3	205.1428	141.1266	0.6166	3.6942	MS1	73771-19-4	--	--	--	3056395	Organoheterocyclic compounds	Piperidines	1259.01	417.6	873.22	323.04	391.1	297.66	10476.7	11715.79	6669.46	1395.59	1435.3	2569.37	4187.67	4878.86	3299.31
ZINC17434116	O-Acetylursolic Acid	C32H50O4	1020.4859	498.74800000000005	0.6315	8.3844	MS1	7372-30-7	-	-	--	6475119	Lipids and lipid-like molecules	Prenol lipids	5951.98	4691.07	4709.84	4805.69	4940.05	5613.09	4703.85	4243.64	4600.15	4062.12	4701.75	3858.88	6506.76	5107.04	3871.08
MW0153996	Mycinamicin II;Mirosamicin	C37H61NO13	728.4218	727.4143	0.6407	10.6111	MS1	73684-69-2	--	C15680	--	6436150	Organic oxygen compounds	Organooxygen compounds	2468.48	1681.36	1759.19	2174.71	3231.64	813.07	2888.22	2778.34	2803.81	5050.76	3062.68	4648.19	2816.34	2243.85	2376.76
MW0103972	(N-(-2-Acetamido))-2-aminoethanesulfonic acid	C4H10N2O4S	227.0077	182.0361	0.6278	12.1898	MS1	7365-82-4	--	--	--	81832	--	--	7808.23	8415.12	8520.16	8958.59	8670.06	9636.38	7528.14	7544.61	8659.55	8890.41	8061.33	8322.03	7052.11	7202.8	8323.35
MW0118462	2-Chloro-N-(1,1-dioxidotetrahydro-3-thienyl)-N-methylacetamide	C7H12ClNO3S	451.05199999999996	225.0226	0.611	2.0284	MS1	7365-23-3	--	--	--	2772173	Organoheterocyclic compounds	Thiolanes	50322.72	52367.65	47300.93	57629.09	50925.03	57062.05	12388.51	12333.88	3938.72	8296.9	5361.04	4847.58	36006.76	36249.49	33687.15
MW0136756	6''-O-Acetylgenistin	C23H22O11	514.1351	474.1162	0.71	1.3641	MS1	73566-30-0	--	--	--	5315831	Phenylpropanoids and polyketides	Isoflavonoids	22455.27	25847.62	16985.19	18231.75	26336.87	11771.99	888.63	461.78	1151.74	3129.46	2740.29	9339.51	12960.58	8467.92	13722.96
MW0151905	Janthitrem B	C37H47NO5	630.3176	585.3454	0.6057	8.9577	MS1	73561-90-7	HMDB0030528	C20600	--	156105	Organoheterocyclic compounds	Naphthopyrans	5654.53	4921.15	8167.07	6684.89	6142.25	6336.02	4932.0	6144.56	4501.06	5742.75	6756.22	6157.93	5700.88	5286.12	6204.38
MW0001438	1-[(4-Isothiocyanatophenyl)sulfonyl]piperidine	C12H14N2O2S2	247.0352	282.0497	0.6031	4.6029	MS1	7356-55-0	--	--	--	23815	Benzenoids	Benzene and substituted derivatives	2962.51	5016.03	9.0	532.42	2799.57	9.0	1187.57	7809.77	9.0	284.35	312.51	9.0	3927.73	3720.84	2562.63
MW0153946	Monardaein	C42H41O23	1028.0747	913.2039	0.7797	8.0853	MS1	73545-87-6	HMDB0034147	C08723	--	11979367	Phenylpropanoids and polyketides	Flavonoids	2392.7	1715.22	1697.51	2274.02	1523.81	681.96	2464.59	3030.61	1892.93	2367.81	1840.5	2068.68	2064.36	1404.3	1857.09
MW0103454	Adenosine 5-O-(3-thiodiphophate)	C10H15N5O9P2S	519.9259	443.0066	0.6363	12.2147	MS1	73536-95-5	--	C13743	--	5310996	Nucleosides, nucleotides, and analogues	Purine nucleotides	1846.23	2518.09	2196.36	3080.31	1743.43	3248.42	1443.2	1450.23	4094.93	3392.41	2232.67	1725.1	1678.41	1803.77	2183.0
MW0151897	Istamycin X0;Sannamycin G	C14H30N4O4	336.26	318.2267	0.6063	7.6743	MS1	73522-72-2	--	C17986	--	13019103	Organic oxygen compounds	Organooxygen compounds	4904.91	5188.62	5320.89	3172.43	1659.07	5010.05	18738.51	1873.04	10109.59	12359.91	20331.81	9301.55	9800.99	8009.84	13529.31
MW0149150	Fenthiaprop	C16H12ClNO4S	716.0689	349.0176	0.6412	6.6728	MS1	73519-50-3	--	C19121	--	156003	Benzenoids	Benzene and substituted derivatives	1430.3	1379.37	1162.73	1416.19	1005.72	953.61	1388.8	2761.97	1981.01	1672.03	1716.11	1913.7	967.39	1447.28	1387.1
MW0153940	Molybdoenzyme molybdenum cofactor;Molybdenum cofactor	C10H12MoN5O8PS2	564.9279	522.8919	0.5332	0.716	MS1	73508-07-3	HMDB0002206	C18237	--	136033744	--	--	187982.81	185382.25	180576.12	178010.08	192689.47	174488.59	187870.7	190436.25	202539.82	185248.72	185283.63	187239.81	200878.09	188515.5	185528.63
MW0150697	Hamaudol	C15H16O5	315.0632	276.0998	0.8849	2.1945	MS1	735-46-6	--	C17483	--	164722	Organoheterocyclic compounds	Benzopyrans	45628.18	50940.8	52378.73	51875.61	48749.46	56526.57	91668.83	97777.2	101500.82	108410.96	102120.66	114813.55	69153.93	73077.76	85050.11
MW0110769	3-(Cyclohexylamino)-2-hydroxy-1-propanesulfonic acid	C9H19NO4S	304.0568	237.1035	0.6484	4.6051	MS1	73463-39-5	--	--	--	2733480	Organic nitrogen compounds	Organonitrogen compounds	5061.79	12673.58	1387.3	1491.53	9458.0	1212.06	7678.76	20617.65	2497.57	2385.5	662.0	3087.57	11214.76	12784.19	11454.24
MW0144894	Allopumiliotoxin 267A	C16H29NO2	290.2091	267.2198	0.7377	7.9191	MS1	73376-38-2	--	C20034	--	5470308	Alkaloids and derivatives	Pumiliotoxins, homopumiliotoxins, and allopumiliotoxins	4606.68	6339.21	3710.13	5425.55	6880.66	4637.28	7070.62	8344.14	7748.04	6710.06	7779.85	5517.62	6194.68	6351.13	7974.88
MW0002606	2-{4-[Benzyl(ethyl)amino]benzylidene}malononitrile	C19H17N3	354.0955	287.1422	0.6467	4.0606	MS1	73268-91-4	--	--	--	17545865	Benzenoids	Benzene and substituted derivatives	2009.29	2662.13	7050.92	3325.37	1791.59	3193.21	9.0	9.0	9.0	160.76	9.0	147.73	2131.32	2384.32	1872.63
MEDP0823	(R)-2-Hydroxy-3-phenylpropionic acid	C9H10O3	235.0535	166.063	0.7128	6.7143	MS2-MetDNA	7326-19-4	HMDB0000563	C05607	--	643327	Organic acid And Its derivatives	Organicacid and Its derivatives	17029.05	16392.28	9833.25	12617.43	15922.33	9283.44	168.31	232.19	361.01	9.0	9.0	154.39	28256.86	26084.88	30386.81
MW0141134	1,2-Epoxyhexadecane	C16H32O	258.279	240.2453	0.8814	6.4401	MS1	7320-37-8	HMDB0033792	C14499	--	23741	Organoheterocyclic compounds	Epoxides	83409.11	66219.35	67096.85	70454.8	57604.68	73692.31	81846.25	52889.83	110787.03	66900.68	70429.19	60309.43	62115.03	61829.19	60923.22
MW0146541	Baptifoline	C15H20N2O2	538.3406	260.1525	0.5531	8.7378	MS1	732-50-3	HMDB0033481	C10755	--	160543	Alkaloids and derivatives	Lupin alkaloids	1407.19	2053.61	227.55	1410.75	3811.2	596.89	12776.51	13562.46	3200.75	6358.76	8697.77	6864.1	5550.71	6623.51	3971.52
MW0118096	2-[(4-Methyl-1-piperazinyl)carbonyl]-1H-indole	C14H17N3O	282.1008	243.1372	0.5868	5.0769	MS1	73187-30-1	--	--	--	4060730	Organoheterocyclic compounds	Indoles and derivatives	1358.35	1200.84	3146.98	1512.15	1061.45	1862.32	7876.17	7763.56	5065.76	6142.78	4551.01	5737.96	4240.78	4897.22	4534.13
MW0110856	5-(2-methoxyethylamino)-3H-1,3,4-thiadiazole-2-thione	C5H9N3OS2	235.9899	191.0187	0.638	12.5055	MS1	731776-65-1	--	--	--	2443193	Organic nitrogen compounds	Organonitrogen compounds	104093.17	109110.21	107052.78	102685.88	102037.07	111780.11	105433.36	108156.31	104821.16	101444.11	108337.39	105878.97	100552.45	100676.55	105143.65
MW0140220	(1R,2S)-Naphthalene 1,2-oxide;(1R,2S)-Naphthalene epoxide	C10H8O	183.0205	144.0575	0.6372	2.5053	MS1	73136-20-6	--	C14786	--	155957	Benzenoids	Naphthalenes	7984.36	8268.05	7618.43	8386.77	7724.16	7866.58	8816.9	8964.58	11715.08	8938.07	10389.71	9853.71	10462.62	8668.43	8838.07
MW0139059	N-(2-Chlorophenyl)-3-phenyl-2-propenamide	C15H12ClNO	258.065	257.0607	0.8132	1.2726	MS1	73108-79-9	--	--	--	765318	Phenylpropanoids and polyketides	Cinnamic acids and derivatives	672.55	9.0	9.0	7985.72	2342.66	23935.84	37533.17	38669.66	37750.07	41944.76	40229.43	46383.25	25927.39	18683.08	16054.29
MW0009946	Tolylfluanid	C10H13Cl2FN2O2S2	714.9542	345.978	0.5992	12.1981	MS1	731-27-1	--	C18899	--	12898	Benzenoids	Benzene and substituted derivatives	42191.37	42252.24	42718.34	42598.11	41873.07	40518.43	43626.3	43923.0	41195.28	40784.89	41319.18	44021.44	43484.41	41522.74	44986.29
MW0001806	2-(2-Thienyl)-1H-phenanthro[9,10-d]imidazole	C19H12N2S	342.1059	300.0721	0.6489	9.7128	MS1	73042-94-1	--	--	--	302174	Benzenoids	Phenanthrenes and derivatives	1615.61	1227.93	1630.78	2007.89	2327.73	1870.61	1915.56	1620.69	1196.59	2278.48	1265.97	1692.43	1541.77	1722.18	1131.44
MW0001484	11-(Dansylamino)undecanoic acid	C23H34N2O4S	886.4841	434.2239	0.5691	3.9985	MS1	73025-02-2	--	--	--	122016	Benzenoids	Naphthalenes	9703.39	5645.57	11171.56	6658.1	6133.36	8846.31	496.95	538.99	3346.19	1343.21	558.08	1163.76	4618.06	4114.23	4881.89
MW0124275	Guanine	C5H5N5O	152.0567	151.0494	0.8962	2.3025	MS1	73-40-5	HMDB0000132	C00242	--	135398634	Organoheterocyclic compounds	Imidazopyrimidines	1842700.17	1810715.47	1701401.55	1557062.57	1792234.86	1453791.44	5598.38	3737.02	4305.08	2016.17	3194.69	2382.95	1370773.29	1272602.59	1249538.27
MEDL00575	L-Isoleucine	C6H13NO2	132.102	131.0946	0.8499	1.0138	MS2-Search-Local	73-32-5	HMDB0033923	C00407	--	6306	Amino acids and derivatives	Amino acids and derivatives	3366923.65	3484108.27	2849166.84	6131689.45	4913901.29	4701443.7	4761926.17	4178731.75	2879920.06	6543430.3	4825294.74	4769721.38	4572506.36	4450690.2	4324818.26
MEDN0151	Adenine	C5H5N5	136.0618	135.055	0.7973	1.7541	MS2-Search-Local	73-24-5	HMDB0000034	C00147	--	190	Nucleotide And Its metabolomics	Nucleotide and Its metabolomics	2990360.16	3530803.77	3321272.94	1997674.67	3229385.39	2744858.27	6327223.92	5913578.51	5049596.97	4678911.81	8863657.47	3713248.61	4077924.15	6007379.43	3812752.6
MEDP0025	L-Tryptophan	C11H12N2O2	205.0971	204.0899	0.8438	2.4271	MS2-Search-Local	73-22-3	HMDB0000929	C00078	--	6305	Amino acid and Its metabolomics	Amino acids	5189238.69	5366150.83	5377369.62	5487983.81	4825190.22	5524517.74	6414794.98	6317176.01	5892541.28	5781943.19	5690664.55	5555447.69	5603061.71	5495563.43	5264680.02
MW0124395	Imiprothrin	C17H22N2O4	283.1438	318.158	0.6329	7.8277	MS1	72963-72-5	--	D01889	--	123622	Organoheterocyclic compounds	Azolidines	5883.31	6070.23	2882.16	5518.84	9164.45	2930.77	6828.87	4886.48	9855.15	7419.83	3264.45	4324.52	6956.24	7459.42	7165.94
MEDL02307	p-Coumaroylagmatine	C14H20N4O2	299.1482	276.1586	0.6298	4.2562	MS1	7295-86-5	HMDB0033460	C04498	--	5280691	Alkaloids	Phenolamine	3541.42	4759.17	10299.53	4022.05	2621.55	5111.1	6123.32	6326.91	7486.13	3119.11	6552.56	5216.04	5897.91	5325.39	6171.76
MW0053846	Hellebrigenin-3-O-β-glucoside	C30H42O11	617.2367	578.2727	0.8607	8.1019	MS1	72947-90-1	--	--	--	3055779	Lipids and lipid-like molecules	Steroids and steroid derivatives	53643.09	56757.12	47397.13	49185.45	51363.39	49029.28	51554.88	48041.79	45738.15	43343.52	46810.29	43247.83	59515.91	51043.64	41453.55
MW0125395	N-(4-Acetyl-5-methyl-4,5-dihydro-1,3,4-thiadiazol-2-yl)acetamide	C7H11N3O2S	265.073	201.0572	0.6462	3.2165	MS1	72938-21-7	--	--	--	3136585	Organoheterocyclic compounds	Azolines	37150.77	38685.59	34398.72	36891.39	33879.94	37350.06	40623.75	38815.02	41778.39	38082.64	39871.43	37905.21	37003.45	41835.86	37097.27
MW0000710	(4-Bromobenzyl)(2-methoxyethyl)amine	C10H14BrNO	504.0856	243.0259	0.6465	10.7939	MS1	728948-30-9	--	--	--	4402900	Benzenoids	Benzene and substituted derivatives	9.0	9.0	9.0	9.0	9.0	9.0	9.0	9.0	9.0	9.0	9.0	9.0	3533.1	3188.03	3762.79
MW0110469	Vinyl-L-NIO	C9H17N3O2	164.1173	199.1321	0.5852	0.8568	MS1	728944-69-2	--	--	--	71433867	--	--	21889.49	16741.56	31513.45	15674.58	19381.05	15094.84	12943.72	10813.65	9660.91	11265.12	8788.62	7841.78	24139.44	16716.6	19907.32
MW0125565	N-[3-(Dimethylamino)-2,2-dimethylpropyl]-4-piperidinecarboxamide	C13H27N3O	224.2009	241.2154	0.6201	5.1109	MS1	728932-41-0	--	--	--	4007689	Organoheterocyclic compounds	Piperidines	766940.37	666315.46	687546.57	721289.51	549712.34	576703.57	741230.12	912671.99	598304.53	664095.37	839780.05	891111.44	697823.59	697925.19	726948.69
MW0126065	Pentafluorobenzenesulfonyl fluorescein	C26H11F5O7S	676.8798	562.0146	0.5664	0.7239	MS1	728912-45-6	--	--	--	16760506	Organoheterocyclic compounds	Benzopyrans	412220.62	416486.61	424396.3	367716.11	369698.54	435619.21	302771.8	299358.02	347589.37	239146.52	224430.77	256540.22	357940.8	328117.16	323006.8
MW0119473	3-Bromo-6-ethyl-5-methyl[1,2]thiazolo[5,4-b]pyridine	C9H9BrN2S	319.9825	255.967	0.6295	1.314	MS1	728885-92-5	--	--	--	5299543	Organoheterocyclic compounds	Pyridines and derivatives	4879.4	3559.89	2722.34	61572.52	35352.46	52702.7	36728.06	66572.92	6368.26	237875.03	287115.89	132691.41	298945.6	273068.39	259806.47
MW0126243	Prometryn	C10H19N5S	305.1519	241.1361	0.6494	0.9231	MS1	7287-19-6	--	C18542	--	4929	Organoheterocyclic compounds	Triazines	888.04	1528.0	19639.98	2296.6	3164.64	15355.82	17680.13	18793.27	86024.26	12133.12	11635.5	24719.44	20273.76	20964.14	16898.62
MW0006525	Chloramben, methyl ester	C8H7Cl2NO2	283.0012	218.9854	0.6483	1.912	MS1	7286-84-2	--	--	--	23714	Benzenoids	Benzene and substituted derivatives	7789.8	8061.15	7428.81	6719.97	9355.86	7932.77	8306.44	5451.94	9246.97	9687.86	8601.42	7529.8	8156.09	10148.03	9233.51
MW0112337	3(S)-hydroxy-all-cis-8,11,14,17-eicosatetraenoyl-CoA	C6H12O6	145.0493	180.0634	0.885	0.915	MS1	7283-09-2	HMDB0062202	--	--	448388	Organic oxygen compounds	Organooxygen compounds	532500.78	744364.95	356715.89	438440.01	638457.7	329948.73	450219.36	418679.81	281020.74	359252.75	338571.33	295961.02	479624.79	449342.03	443496.01
MW0126076	Pergolide sulfoxide	C19H26N2OS	369.1476	330.1766	0.8697	12.115	MS1	72822-01-6	--	--	--	10381998	Organoheterocyclic compounds	Quinolines and derivatives	7762.01	6570.63	8217.33	7528.64	7649.74	7298.14	6773.56	6271.74	5776.95	6067.86	6104.68	4910.24	7323.43	7035.94	5451.53
MW0121892	6-Amino-1-benzyl-5-methylamino-1H-pyrimidine-2,4-dione	C12H14N4O2	285.0749	246.1117	0.6445	3.2248	MS1	72816-88-7	--	--	--	726225	Organoheterocyclic compounds	Diazines	12801.49	5027.99	6189.2	2785.58	8301.98	3291.6	5270.34	7076.15	6437.38	4936.24	5519.02	4166.21	11200.45	9821.4	6770.77
MW0103691	UDP-N-acetyl-alpha-D-galactosamine	C17H27N3O17P2	654.0943	607.0816	0.6479	1.3699	MS1	7277-98-7	HMDB0060522	--	--	23700	Nucleosides, nucleotides, and analogues	Pyrimidine nucleotides	653.87	476.33	1453.34	390.56	9.0	409.58	5253.37	5923.95	9659.11	7327.38	4806.39	8543.31	2415.59	3429.01	1929.8
MEDP0539	Ubiquinone-1	C14H18O4	295.0919	250.1205	0.6413	2.4754	MS1	727-81-1	HMDB0002012	C00399	--	4462	CoEnzyme and vitamins	CoEnzyme and vitamins	32919.81	28937.59	34732.77	31091.16	27181.91	28948.46	6006.87	5800.62	2342.5	6364.06	6719.91	5658.59	17929.96	16718.19	20260.44
MW0104327	2-(3,4-Dimethoxyphenyl)-1,3-thiazolidine-4-carboxylic acid	C12H15NO4S	577.1077	269.0722	0.8901	0.6977	MS1	72678-92-3	--	--	--	327596	Organic acids and derivatives	Carboxylic acids and derivatives	3250.25	2453.99	3399.38	3915.08	2896.1	2637.81	3736.16	2092.18	3171.74	4302.37	2981.75	3564.02	3273.36	2965.21	3142.56
MW0137937	Deschlorothricin	C50H64O16	1035.2942	920.4194	0.8928	3.2165	MS1	72656-14-5	--	--	--	102115400	--	--	1911.95	1623.69	2113.05	2347.7	1713.28	1929.63	2801.64	2395.53	2396.99	1839.57	2229.03	2590.5	2242.24	2800.57	2097.4
MW0144272	Acetylgitaloxin;alpha-Acetylgitaloxin	C44H66O16	917.3873	850.4351	0.8623	6.7392	MS1	7263-26-5	--	C16749	--	46173821	Lipids and lipid-like molecules	Steroids and steroid derivatives	9.0	2927.19	9.0	9.0	9.0	20790.43	9.0	9.0	9.0	9.0	9.0	9.0	2023.02	2264.34	1870.44
MW0106000	Bactobolin	C14H20Cl2N2O6	365.0665	382.0698	0.6498	4.7277	MS1	72615-20-4	--	--	--	54676871	Organic acids and derivatives	Carboxylic acids and derivatives	41467.09	40638.21	30970.65	21868.19	35307.9	19610.27	9.0	122.36	310.93	9.0	146.68	9.0	12289.75	11046.66	10926.71
MW0145174	Antibiotic PS 6	C14H20N2O4S	625.2366	312.1144	0.6259	0.8321	MS1	72615-19-1	--	C17371	--	166290	Organoheterocyclic compounds	Lactams	158.42	165.53	142.3	3979.96	1621.59	725.27	1353.28	745.77	169.55	2832.3	1413.37	1969.96	1414.95	1177.8	1086.84
MW0151241	Hydrocortisone butyrate propionate;Hydrocortisone buteprate;Hydrocortisone probutate	C28H40O7	603.1521	488.2774	0.6357	0.9646	MS1	72590-77-3	--	C13358	--	636398	Lipids and lipid-like molecules	Steroids and steroid derivatives	30636.28	31004.32	44884.59	27046.57	25740.27	23844.88	6779.58	5447.03	29724.0	17381.73	14660.98	31946.37	17801.66	17822.58	16629.36
MW0151866	Isosilybin	C25H22O10	242.0744	482.1213	0.6279	2.3025	MS1	72581-71-6	HMDB0033322	C16808	--	21723007	Lignans, neolignans and related compounds	Flavonolignans	115012.69	112749.16	98909.39	88763.25	110269.82	87111.26	410.46	9.0	9.0	9.0	9.0	9.0	71536.22	68184.69	68034.32
MW0147008	Calebassone;C-Calebassine	C40H48N4O2	658.4111	616.3777	0.6303	4.471	MS1	7257-29-6	--	C09085	--	118701510	--	--	1077.67	130.55	4589.62	4024.56	916.71	5594.72	807.09	7464.25	1456.48	9.0	993.97	332.35	4163.73	3797.42	3890.39
MW0151888	Istamycin B	C17H35N5O5	504.1391	389.2638	0.8782	2.1779	MS1	72523-64-9	--	C17991	--	156088	Organic oxygen compounds	Organooxygen compounds	12883.82	10369.36	8959.2	1752.76	10418.09	9764.01	13812.5	15755.68	17713.96	17728.16	17654.97	16881.91	10501.84	8020.69	8242.95
MW0005810	6-Chloro-N4-(4-methylphenyl)-2,4-pyrimidinediamine	C11H11ClN4	273.03	234.0672	0.6184	2.1945	MS1	7249-31-2	--	--	--	238748	Benzenoids	Benzene and substituted derivatives	17290.39	17519.53	19875.36	19339.37	20088.34	20178.07	37548.67	39327.19	39435.03	31883.48	38531.5	39193.89	29852.34	26611.27	26820.35
MW0120499	4H-Pyrrolo[3,2-c]pyridin-4-one, 1,5,6,7-tetrahydro-2-[2-(3-quinolinyl)-4-pyridinyl]-	C21H16N4O	382.1659	340.1324	0.6238	2.5137	MS1	724711-21-1	--	--	--	10389239	Organoheterocyclic compounds	Pyridines and derivatives	4858.41	11518.33	11413.35	15127.4	5685.01	10710.3	6833.69	12048.52	18314.87	16005.48	12813.86	17249.97	11796.48	10667.56	15135.8
MW0001105	1-(3-Bromobenzyl)-1H-imidazole	C10H9BrN2	258.9871	235.9949	0.5499	3.1212	MS1	72459-47-3	--	--	--	10220337	Benzenoids	Benzene and substituted derivatives	307.08	9.0	2131.14	6196.78	4410.19	5084.38	9.0	9.0	367.8	12683.06	15638.91	11710.09	5044.94	6388.69	5225.29
MW0156549	Sativanine B	C30H38N4O4	1037.5848	518.2893	0.6179	8.4256	MS1	72361-60-5	--	C10013	--	5281595	Organic acids and derivatives	Carboxylic acids and derivatives	2816.83	1646.92	2293.81	3129.68	621.52	2262.25	2805.07	3973.07	2837.77	3197.19	1622.1	1511.56	2700.27	3518.0	3790.07
MW0147338	Cerbertin	C32H44O11	643.2513	604.2884	0.6327	8.4757	MS1	7227-00-1	--	C08857	--	441851	Lipids and lipid-like molecules	Steroids and steroid derivatives	58395.73	53026.09	51199.17	50680.87	52951.31	49471.79	48348.26	44539.77	65566.07	43845.79	45788.19	42161.83	59459.1	46366.24	40133.93
MW0004108	3-Methoxyphencyclidine	C18H27NO	318.1808	273.2093	0.8838	3.1915	MS1	72242-03-6	--	--	--	11778080	Benzenoids	Phenol ethers	88119.28	42485.29	181681.26	75370.71	48183.54	137828.88	10257.46	10071.56	27715.98	17080.36	9680.55	23472.55	60596.2	57025.53	53530.78
MW0147804	Coryneine	C11H18NO2	219.1231	196.1338	0.6463	1.9037	MS1	7224-66-0	--	C17486	--	165581	Benzenoids	Phenols	270.07	739.9	9.0	8918.5	2895.25	5297.42	478.48	1690.61	1281.86	21070.48	11728.2	9462.87	6019.58	4538.22	4052.3
MW0000959	[4-(Trifluoromethoxy)phenoxy]acetic acid	C9H7F3O4	302.9835	236.0296	0.61	2.8526	MS1	72220-50-9	--	--	--	697705	Benzenoids	Benzene and substituted derivatives	3142.78	6025.02	5568.83	5202.16	4765.85	3704.45	3899.93	1510.51	922.58	423.79	1539.37	1036.69	2924.61	2661.14	2321.21
MW0154928	Parsonsine	C22H33NO8	481.2541	439.2206	0.6312	2.9838	MS1	72213-98-0	--	C10357	--	15060933	Phenylpropanoids and polyketides	Macrolides and analogues	3948.64	5604.27	4897.23	3999.85	4033.97	2718.02	5714.84	6366.49	5960.97	6369.62	7372.14	7471.33	4492.66	4206.79	5273.9
MW0007210	Fomesafen	C15H10ClF3N2O6S	411.0064	437.99	0.6471	3.2248	MS1	72178-02-0	--	C18736	--	51556	Benzenoids	Benzene and substituted derivatives	3127.45	5702.48	2653.83	2435.86	2591.48	2518.97	1920.9	3150.84	3433.82	3416.45	4535.89	1816.87	3354.05	4218.55	2597.26
MW0124060	ethyl-2-amino-4-methyl-Thiazole-5-Carboxylate	C7H10N2O2S	373.0999	186.0463	0.6475	10.7939	MS1	7210-76-6	--	--	--	343747	Organoheterocyclic compounds	Azoles	660.68	1118.54	685.44	758.46	1605.39	824.22	339.09	388.71	598.15	241.73	9.0	2178.56	116612.3	127038.48	158601.59
MW0114103	Clofibric acid acyl-β-D-glucuronide	C16H19ClO9	373.0688	390.0718	0.6258	7.5369	MS1	72072-47-0	--	--	--	155696	Organic oxygen compounds	Organooxygen compounds	2641.47	5187.14	2206.31	2638.48	1836.98	3985.52	4411.77	3849.4	5584.54	4481.04	5304.3	5161.91	3686.98	3515.61	3474.37
MW0117188	1-Methyl-1H-pyrazol-5-ylboronic acid	C4H7BN2O2	291.0832	126.0601	0.6393	4.8031	MS1	720702-41-0	--	--	--	11182610	Organoheterocyclic compounds	Azoles	237.89	10503.62	165.8	463.87	288.57	28682.35	594.45	288.92	452.16	9.0	9.0	1027.13	6177.3	4144.18	4765.88
MW0000602	(2-Bromophenyl)(3,5-dichloro-2-hydroxyphenyl)methanone	C13H7BrCl2O2	366.8914	343.9006	0.5422	0.7575	MS1	720676-75-5	--	--	--	689069	Benzenoids	Benzene and substituted derivatives	1216.49	455.72	449.13	504.91	9.0	303.8	701.56	1015.67	1294.32	1529.75	1931.38	1571.2	1689.15	1081.23	1377.87
MW0131303	3-(4-Ethoxyphenyl)-6-fluoro-4-methylcoumarin	C18H15FO3	337.0638	298.1005	0.6452	1.3554	MS1	720675-35-4	--	--	--	688784	Phenylpropanoids and polyketides	Isoflavonoids	36129.07	40790.25	25291.7	43220.0	28612.12	37227.43	294.4	9.0	9.0	9.0	9.0	9.0	21346.93	27157.77	18789.01
MW0152056	Kylinone	C15H21Br2ClO	837.9561	409.9648	0.6686	0.7239	MS1	72036-07-8	--	C17181	--	156247	Organic oxygen compounds	Organooxygen compounds	39366.51	35871.36	31353.36	34423.45	38681.83	29332.31	49892.61	51095.73	41565.5	41932.24	45631.46	41045.87	42967.87	41268.38	40138.22
MW0107822	Leukotriene C4	C30H47N3O9S	740.1788	625.3033	0.6284	2.3025	MS1	72025-60-6	HMDB0001198	C02166	--	5280493	Organic acids and derivatives	Carboxylic acids and derivatives	75816.95	74921.05	77344.85	67586.02	73816.04	69364.25	9.0	9.0	9.0	9.0	9.0	9.0	65585.14	65529.13	67159.96
MEDN0005	L-Threonine	C4H9NO3	102.0547	119.05799999999999	0.6489	0.9648	MS1	72-19-5	HMDB0000167	C00188	--	6288	Amino acid and Its metabolomics	Amino acids	629267.11	591652.57	416992.39	854448.21	562381.64	536136.2	982481.68	753391.15	626071.66	1080991.94	777110.22	759839.43	805843.82	696466.77	681259.56
MEDL00009	L-Valine	C5H11NO2	119.0895	117.079	0.9817	0.9231	MS2-MetDNA	72-18-4	HMDB0000883	C00183	--	6287	Amino acids and derivatives	Amino acids and derivatives	97192.36	100119.32	88691.49	218837.25	148907.59	170512.99	150729.25	133662.91	105340.38	226029.18	189444.31	173796.38	155919.19	159009.48	149507.08
MW0148321	Desmethyldeschlorobenzoyl Indomethacin	C10H9NO3	192.0685	191.0582	0.9549	2.7429	MS1	71982-15-5	--	--	--	1111372	Organoheterocyclic compounds	Indoles and derivatives	14599.92	8535.7	25270.51	30164.9	13198.09	36889.18	65643.3	60969.3	46045.18	81564.08	63146.44	103751.8	37013.98	35075.33	36436.2
MW0147459	Chromomycin A4	C48H68O22	1043.4309	996.4202	0.5867	8.0104	MS1	7198-11-0	--	--	--	201978	Benzenoids	Anthracenes	5374.26	4256.88	3445.85	5828.27	5041.43	4178.65	3918.02	3662.11	4458.91	4480.34	3830.18	3649.69	4481.28	4376.66	4208.64
MW0003236	2-Methyl-4-(1,7,7-trimethylbicyclo[2.2.1]hept-2-yl)phenol	C17H24O	262.2185	244.1827	0.5132	3.9476	MS1	71965-25-8	--	--	--	4834348	Benzenoids	Benzene and substituted derivatives	736.41	874.65	3234.29	1187.24	424.36	1217.3	4377.37	542.58	7372.35	722.65	197.91	1412.38	3437.15	2588.17	3843.32
MW0126599	Succinimidyl-4-(N-maleimidomethyl)cyclohexane-1-carboxylate	C16H18N2O6	401.0698	334.1165	0.6482	2.4853	MS1	71875-81-5	--	--	--	125175	Organoheterocyclic compounds	Pyrrolidines	1756.53	4350.62	249.71	1488.05	1720.39	587.6	9.0	9.0	9.0	9.0	191.31	293.05	2209.3	1265.55	1861.33
MW0125578	N-[6,6-Dimethyl-5-(1-methylisonipecotoyl)-1,4-dihydropyrrolo[3,4-c]pyrazol-3-yl]-3-methylbutyramide	C19H31N5O2	761.4617	361.2478	0.5339	8.0852	MS1	718630-59-2	--	--	--	46191454	Organoheterocyclic compounds	Piperidines	4008.39	5151.22	4505.01	3353.19	4207.04	2028.72	5445.33	6509.46	3122.33	3810.0	4555.22	3363.48	4366.9	4210.69	4639.0
MW0140300	(2S)-2-(Benzenesulfonamido)-3-[[2-(4-piperidin-4-ylpiperidin-1-yl)-4-propan-2-yl-1,3-thiazole-5-carbonyl]amino]propanoic acid	C26H37N5O5S2	586.2204	563.2236	0.6916	8.0905	MS1	718595-27-8	--	C14125	--	5282336	Benzenoids	Benzene and substituted derivatives	32160.51	32941.37	30712.99	30873.84	46630.55	50306.1	45243.93	31486.14	42267.34	41794.27	42754.76	28141.6	33750.85	30044.92	31343.92
MW0137527	Borrelidin	C28H43NO6	534.2802	489.309	0.6443	8.0743	MS1	7184-60-3	--	--	--	6436801	Phenylpropanoids and polyketides	Macrolides and analogues	57819.22	59836.16	41114.27	49105.65	35015.74	51786.51	38229.21	51570.19	36436.73	38802.0	36888.53	38008.05	38598.21	51386.83	44461.98
MW0138577	Ivermectin B1a	C48H74O14	892.5414	874.5079	0.6746	9.3897	MS1	71827-03-7	--	--	--	6321424	Phenylpropanoids and polyketides	Macrolides and analogues	7778.6	7383.03	14311.01	5359.66	3865.96	32243.95	3568.98	4405.59	19182.49	6243.2	7880.13	6234.94	9470.27	11928.5	11087.31
MW0010061	Vidofludimus	C20H18FNO4	356.1318	355.12199999999996	0.6905	1.4080000000000001	MS1	717824-30-1	--	--	--	9820008	Benzenoids	Benzene and substituted derivatives	13631.87	11469.42	15586.31	2619.01	5924.54	8915.2	14287.62	13646.53	8227.96	11545.28	12013.69	8715.67	7308.44	6085.39	8190.46
MW0108919	N'-tert-Butyl-N,N-dimethylsulfamide	C6H16N2O2S	579.2353	180.0932	0.9847	8.3594	MS1	71750-31-7	--	--	--	4357353	Organic acids and derivatives	Organic sulfuric acids and derivatives	51395.01	45162.59	96224.66	52433.44	95220.3	53540.35	38189.78	37357.54	54058.18	48021.77	41929.82	52144.61	50260.33	48996.43	50761.54
MW0148452	Didecyldimethylammonium chloride;N-Decyl-N,N-dimethyl-1-decanaminium chloride	C22H48N.Cl	428.301	361.3475	0.634	10.1043	MS1	7173-51-5	--	C15436	--	23558	Organic nitrogen compounds	Organonitrogen compounds	29489.48	34993.98	28562.05	30413.54	31030.2	30973.67	27594.95	22692.0	26776.69	28171.97	27471.17	28219.31	24984.56	26927.74	28036.15
MW0112325	3-(5-Bromothiophen-2-yl)-3-oxopropanenitrile	C7H4BrNOS	251.90900000000002	228.9197	0.6466	0.6872	MS1	71683-02-8	--	--	--	11287663	Organic oxygen compounds	Organooxygen compounds	1640.57	632.1	1127.16	888.06	1128.32	932.87	660.3	684.53	1109.27	997.94	614.75	1006.98	1031.96	1055.33	1270.46
MW0147264	C-Curarine;C-Curarine I	C40H44N4O	711.2266	596.3515	0.6445	0.8153	MS1	7168-64-1	--	C09144	--	5281386	Alkaloids and derivatives	Strychnos alkaloids	2549.14	1676.76	2349.43	2879.81	2579.73	2191.33	3314.8	3357.2	2945.23	3888.98	3772.31	3928.15	2981.05	2880.85	2168.46
MW0006031	Amisulpride	C17H27N3O4S	436.1261	369.1722	0.6084	2.121	MS1	71675-85-9	HMDB0015633	D07310	--	2159	Benzenoids	Benzene and substituted derivatives	5637.67	5670.91	3683.83	3053.74	5883.47	3086.94	9.0	9.0	9.0	9.0	9.0	9.0	2670.35	1945.68	3055.54
MW0009607	Pyrazoxyfen	C20H16Cl2N2O3	516.9292	402.0538	0.6276	12.2147	MS1	71561-11-0	--	C18556	--	92383	Benzenoids	Benzene and substituted derivatives	47033.24	40367.67	45863.79	46857.29	46376.15	44412.24	45416.44	46809.3	45598.5	45641.68	42787.9	43191.83	46691.9	45206.8	45454.27
MW0001147	1-(4-Bromophenyl)-2-(4-morpholinyl)ethanol	C12H16BrNO2	330.00800000000004	285.0364	0.6319	0.6824	MS1	7155-26-2	--	--	--	233588	Benzenoids	Benzene and substituted derivatives	3487.21	1623.1	2615.35	3915.83	4276.51	2729.37	5671.51	5624.55	4891.5	8475.16	6671.78	7791.15	4722.86	4598.41	4010.19
MW0001909	2-(4-Chlorophenyl)-N-phenylacetamide	C14H12ClNO	491.1293	245.0607	0.615	3.2206	MS1	71512-20-4	--	--	--	835728	Benzenoids	Benzene and substituted derivatives	3757.31	3133.46	2645.9	2916.41	3784.46	6108.17	4828.88	2626.37	6402.8	4784.03	4454.19	2921.81	4281.36	3459.52	4602.02
MW0115794	(1-Methyl-4-piperidinyl)methylamine	C7H16N2	295.226	128.1313	0.6398	6.8134	MS1	7149-42-0	--	--	--	81574	Organoheterocyclic compounds	Piperidines	2673.55	4197.49	3911.42	3146.2	2224.66	3853.46	38529.29	34417.11	14320.24	34207.14	20645.63	33158.17	14341.41	15192.88	9713.57
MW0118224	2-Amino-4,6-dimethylnicotinamide	C8H11N3O	210.0616	165.0902	0.6435	1.2112	MS1	7144-20-9	--	--	--	252216	Organoheterocyclic compounds	Pyridines and derivatives	6454.74	6061.59	1991.22	8434.59	5309.93	9899.14	6079.37	5545.2	6076.26	5576.11	1503.74	2950.59	6917.47	7111.75	6847.82
MW0000243	Ecgonine-methyl-ester (EME)	C10H17NO3	241.1545	199.1208	0.8942	0.9233	MS1	7143-09-1	HMDB0006406	C12448	--	443844	Alkaloids and derivatives	Tropane alkaloids	488296.98	407643.88	573830.66	410985.86	381657.21	369012.92	775493.02	753900.65	671731.13	638837.37	698205.61	690371.41	589023.94	564764.53	556285.16
MW0119502	3-Chloro-2-(4-ethyl-1-piperazinyl)phenylamine	C12H18ClN3	306.0725	239.1189	0.6292	2.7303	MS1	714282-41-4	--	--	--	952390	Organoheterocyclic compounds	Diazinanes	30864.91	69476.86	3741.8	9543.53	51352.91	3807.74	135890.51	313556.29	45863.89	92281.27	71307.47	56865.28	201423.18	181539.78	156650.02
MW0136755	6''-O-Acetyldaidzin	C23H22O10	522.1377	458.1213	0.6128	11.7245	MS1	71385-83-6	--	--	--	156155	Phenylpropanoids and polyketides	Isoflavonoids	274.5	344.09	205.54	118.21	168.03	169.39	172.58	903.9	114.47	9.0	9.0	9.0	59166.18	74473.33	87711.16
MW0154811	Oxolucidine B;Serratanine B	C30H49N3O2	522.3467	483.3825	0.5889	8.4421	MS1	71384-25-3	--	C09891	--	442493	Organoheterocyclic compounds	Quinolidines	819547.7	1016322.75	925594.47	755802.99	993742.05	760512.7	1238874.61	1368834.77	959293.96	1020852.14	1175877.9	995575.92	1045594.66	982030.52	991799.18
MW0004582	4-Acetamido-3-fluorobenzoic acid	C9H8FNO3	417.0871	197.0488	0.6398	1.2705	MS1	713-11-1	--	--	--	19434988	Benzenoids	Benzene and substituted derivatives	9.0	9.0	9.0	9.0	403.07	597.1	3554.9	4425.44	1692.14	4822.91	3987.87	3642.5	2351.61	2201.79	1351.69
MW0010242	N-Trifluoroacetyl deacetylcolchiceine	C21H20F3NO6	516.0451	439.1243	0.5489999999999999	1.2275	MS1	71295-34-6	--	--	--	453133	Hydrocarbon derivatives	Tropones	1604.05	206.05	1254.19	1247.53	540.74	1884.45	5247.77	5230.37	6315.26	3247.77	3227.1	4135.04	1666.11	1947.89	1490.61
MW0142594	3-((3-Carboxycyclohexyl)carbamoyl)-4-(3-(4-(4-phenoxybutoxy)phenyl)propoxy)benzoic acid	C34H39NO8	666.1869	589.2676	0.6393	2.4271	MS1	712313-33-2	--	--	--	53394034	Organic acids and derivatives	Carboxylic acids and derivatives	3179.13	2713.9	3287.31	3724.1	2151.56	3197.9	2558.0	2393.73	1724.43	2073.35	2000.71	1994.35	3257.52	2376.29	2414.2
MW0122172	6-Formylpterin	C7H5N5O2	405.0778	191.0443	0.6405	1.129	MS1	712-30-1	--	--	--	135409352	Organoheterocyclic compounds	Pteridines and derivatives	5165.73	3894.9	4478.84	5576.83	2551.98	8628.8	2607.53	1265.93	2917.08	5592.96	1433.93	3187.79	2460.48	3222.62	1788.51
MW0005980	Alfentanil	C21H32N6O3	458.2872	416.2536	0.6386	12.2064	MS1	71195-58-9	HMDB0014940	C08005	--	51263	Benzenoids	Benzene and substituted derivatives	1541.83	1598.27	1059.36	2168.7	1530.33	900.34	3449.24	2972.35	2318.56	863.56	2462.61	607.61	1753.95	1730.38	1587.91
MW0001234	1-(p-Tolyl)cyclopropanecarbonitrile	C11H11N	264.0467	157.0891	0.7408	3.1209	MS1	71172-78-6	--	--	--	98628	Benzenoids	Benzene and substituted derivatives	333.13	9.0	15896.24	4393.53	2004.04	1852.11	172.89	9.0	134.63	5747.93	4999.18	5996.15	2395.96	1867.6	2606.4
MW0157418	Tetracenomycin C	C23H20O11	149.0444	472.1006	0.7293	9.747	MS1	71135-22-3	--	C06801	--	73632	Benzenoids	Naphthacenes	9.0	9.0	9.0	9.0	9.0	9.0	9.0	9.0	323.97	9.0	9.0	9.0	96100.62	114530.45	142156.47
MW0124781	Meloxicam	C14H13N3O4S2	396.0062	351.0347	0.6368	3.2165	MS1	71125-38-7	HMDB0014952	C08169	--	54677470	Organoheterocyclic compounds	Benzothiazines	8717.09	11495.24	9758.24	10261.5	9032.83	11054.9	12839.13	12162.03	11940.11	12503.71	10458.08	12876.52	10723.21	11846.96	11748.53
MW0004877	4-Chloro-N-(4-chlorophenyl)benzenecarbothioamide	C13H9Cl2NS	263.9799	280.9833	0.6421	0.6907	MS1	71114-55-1	--	--	--	816775	Benzenoids	Benzene and substituted derivatives	10642.55	8567.36	14108.01	13393.48	16267.21	11181.91	17047.26	15311.25	13908.51	23596.48	17220.18	17055.94	15324.73	14912.24	14616.94
MW0113095	4'-Methoxy-2,2,2-trifluoroacetophenone	C9H7F3O2	187.0361	204.0398	0.6176	0.8984	MS1	711-38-6	--	--	--	136555	Organic oxygen compounds	Organooxygen compounds	11126.07	15656.09	3909.83	9854.03	16337.64	5701.62	47678.91	29704.77	14073.71	28865.26	26300.5	23645.21	19828.89	21977.49	17686.73
MW0003714	3,5-Dinitrobenzenemethanol	C7H6N2O5	312.9015	198.0277	0.5624	0.6990000000000001	MS1	71022-43-0	--	--	--	116978	Benzenoids	Benzene and substituted derivatives	8131.52	5392.09	7500.05	6958.96	7033.58	7073.39	6519.13	5665.48	7333.63	6196.12	5163.97	5894.38	6644.54	6759.35	7175.57
MW0110628	1-Pentanol	C5H12O	287.244	88.0888	0.7386	6.6811	MS1	71-41-0	HMDB0013036	C16834	--	6276	--	--	42052.51	44838.32	63415.29	42875.32	45455.26	48917.53	52974.08	82556.91	86731.43	68640.82	63328.45	62154.44	44942.82	63406.5	60331.98
MEDL00820	Cytosine	C4H5N3O	76.0276	111.0433	0.5241	3.2248	MS1	71-30-7	HMDB0000630	C00380	--	597	Nucleotides and derivatives	Nucleotides and derivatives	10090.53	9099.86	9820.93	7981.64	5933.45	9049.92	9066.91	9237.47	9731.38	9824.12	8108.62	9188.45	8905.59	8661.82	6856.83
MW0105195	4-Amino-5-fluoropentanoic acid	C5H10FNO2	158.0591	135.0696	0.6266	3.1834	MS1	70960-97-3	--	--	--	130363	Organic acids and derivatives	Carboxylic acids and derivatives	7384.94	6840.68	8529.26	8749.66	6283.55	8336.61	12663.0	9493.73	11155.12	9560.11	9145.73	8536.61	10488.73	10883.26	8610.47
MW0115618	2-Bromo-2,2-difluoroethan-1-amine	C2H4BrF2N	335.9328	158.9495	0.638	12.222999999999999	MS1	7096-39-1	--	--	--	2782242	Organohalogen compounds	Organofluorides	92135.88	91578.72	89067.13	88679.9	84048.42	97116.82	84720.41	85232.26	85975.56	82006.85	82514.4	81559.89	93786.07	85914.74	80737.77
MW0157486	Thermospermine	C10H26N4	270.178	202.2157	0.696	6.0372	MS2-MetDNA	70862-11-2	--	C19669	--	194365	Organic nitrogen compounds	Organonitrogen compounds	12683.33	15805.76	12297.6	15473.54	11419.77	14523.08	13441.72	24795.95	16494.58	24026.26	23584.86	22999.53	16118.02	12335.61	17484.23
MW0137646	Chrysanthemin; Cyanidin 3-O-glucoside	C21H21O11	563.9835	449.1084	0.6425	12.1815	MS1	7084-24-4	HMDB0030684	C08604	--	441667	Phenylpropanoids and polyketides	Flavonoids	3706.71	4485.66	3856.26	4426.2	4479.34	4317.3	6069.65	4391.97	5187.04	3546.29	5382.38	5427.51	4885.73	6530.79	6605.68
MW0157370	Tecostanine	C11H21NO	128.1068	183.1623	0.7316	11.1844	MS1	708-18-9	--	C09989	--	120773	Organoheterocyclic compounds	Piperidines	4442.5	2596.99	3551.72	5925.38	8730.87	9330.91	12786.48	6204.44	3316.8	7715.19	13004.37	6199.87	17068.9	13403.63	14994.11
MW0120862	5-(4-Pyridinyl)-5-(2-butenyl)-2,7-nonadiene	C18H25N	533.3879	255.1987	0.5806	9.398	MS1	70776-89-5	--	--	--	6437990	Organoheterocyclic compounds	Pyridines and derivatives	9.0	9.0	9.0	9.0	9.0	9.0	9.0	9.0	9.0	9.0	9.0	9.0	19132.25	20490.97	26839.93
MW0116607	1,3,4,5-Tetrahydrothiopyrano[4,3-b]indole	C11H11NS	401.1117	189.0612	0.6444	9.8716	MS1	7076-17-7	--	--	--	289122	Organoheterocyclic compounds	Indoles and derivatives	9.0	9.0	9.0	9.0	9.0	9.0	9.0	9.0	9.0	9.0	9.0	9.0	2051.52	2580.69	3246.61
MW0116645	1,3-Diazaspiro[4.6]undecane-2,4-dione	C9H14N2O2	147.0913	182.1055	0.6228	12.0734	MS1	707-16-4	--	--	--	229298	Organoheterocyclic compounds	Azolidines	180099.92	172945.08	175171.03	174345.28	173585.34	187299.99	140270.73	146112.11	464924.68	160699.46	161179.77	155788.92	175098.83	170602.65	153110.19
MW0137524	Boc-(R)-α-(4-fluorobenzyl)proline	C17H22FNO4	268.1031	323.1533	0.9573	2.0782	MS1	706806-64-6	--	--	--	2761832	Phenylpropanoids and polyketides	Phenylpropanoic acids	398013.4	110861.87	392038.12	443762.34	444831.95	677920.66	656896.38	5705.29	498892.6	427725.73	472061.35	340653.59	632242.9	625849.28	582659.77
MW0120527	4-Hydroxy-6-(4-methoxyphenyl)-2-sulfanyl-5-pyrimidinecarbonitrile	C12H9N3O2S	323.0572	259.0415	0.6419	1.4052	MS1	70638-54-9	--	--	--	1511218	Organoheterocyclic compounds	Diazines	23881.12	25809.68	19274.43	22624.25	26061.85	21900.74	6378.37	3832.92	8084.39	3359.69	5726.13	6917.03	18557.11	17018.28	17673.85
MW0116779	1-[2-Oxo-2-(1-piperidinyl)ethyl]piperazine	C11H21N3O	326.0436	211.1685	0.6422	2.1036	MS1	70558-13-3	--	--	--	2760439	Organoheterocyclic compounds	Diazinanes	3405.41	4905.01	4047.45	6155.89	5578.23	5226.4	6517.82	10378.51	4495.82	6742.84	4010.72	5947.68	4210.28	6746.31	6744.4
MW0144424	Aflatrem	C32H39NO4	1020.6096	501.2879	0.6469	8.4341	MS1	70553-75-2	--	C20555	--	21118293	Organoheterocyclic compounds	Naphthopyrans	46208.86	59147.14	51145.49	43777.42	56691.78	43717.78	77436.29	78745.33	58991.21	60372.63	73410.49	63548.45	57371.38	61478.37	63193.95
MW0005648	5-Chlororesorcinol dimethyl ether	C8H9ClO2	210.9925	172.0291	0.6308	13.9927	MS1	7051-16-3	--	--	--	81502	Benzenoids	Benzene and substituted derivatives	13424.7	11499.6	9016.23	10909.06	13520.13	11424.71	11234.26	22774.85	7785.96	12401.03	9083.52	10476.18	11310.64	10204.58	10424.97
MW0125885	Norfloxacin	C16H18FN3O3	434.0085	319.1332	0.6307	0.7156	MS1	70458-96-7	HMDB0015192	C06687	--	4539	Organoheterocyclic compounds	Quinolines and derivatives	8857.04	7449.36	8315.9	6766.56	7953.35	7250.08	9578.04	9882.48	9212.82	10219.4	10604.17	9738.21	9744.97	8365.35	7595.38
MW0124046	Ethyl 7-chloro-6-fluoro-4-hydroxyquinoline-3-carboxylate	C12H9ClFNO3	345.9441	269.0255	0.6074	12.2147	MS1	70458-93-4	--	--	--	3018009	Organoheterocyclic compounds	Quinolines and derivatives	7690.66	8545.9	6911.92	8451.37	6529.24	7131.15	6108.46	6723.74	8012.75	6367.54	5451.24	6555.37	7788.38	6107.72	7446.86
MW0120674	4-Phenyl-5-(3,4,5-trimethoxyphenyl)-4H-1,2,4-triazole-3-thiol	C17H17N3O3S	704.2309	343.0991	0.6007	2.3025	MS1	70452-47-0	--	--	--	716384	Organoheterocyclic compounds	Azoles	25249.58	24462.97	23761.59	19718.25	25761.95	19317.1	146.56	343.27	504.96	9.0	9.0	9.0	17824.91	18262.32	16297.87
MW0113208	5-Bromo-3-hydroxy-3-(2-oxo-2-phenylethyl)-1,3-dihydro-2H-indol-2-one	C16H12BrNO3	708.0329	345.0001	0.5991	0.7156	MS1	70452-19-6	--	--	--	325504	Organic oxygen compounds	Organooxygen compounds	11629.89	9283.24	8497.1	9755.3	12683.97	8100.64	18843.29	17970.04	14830.54	17189.52	19426.67	15311.55	13206.15	11636.42	12158.13
MW0154956	Pedunculagin	C34H24O22	807.065	784.0759	0.6402	4.2984	MS1	7045-42-3	--	C10236	--	442688	Phenylpropanoids and polyketides	Tannins	64723.19	53782.29	44289.91	30823.97	42770.83	29951.04	54429.6	56336.88	53399.83	56143.34	49724.13	36830.64	31661.35	33117.48	34418.17
MEDN0040	Glyc-Pro	C7H12N2O3	219.0977	172.085	0.8945	0.9219	MS1	704-15-4	HMDB0000721	-	--	--	Amino acid and Its metabolomics	Small Peptide	1792237.75	1888100.9	1626157.97	1364361.45	1516353.36	1960176.68	1538664.74	1563650.47	2233259.56	1524947.45	1306548.41	1564818.29	1713019.57	1714598.24	1680717.33
MW0001540	1-Bromo-4-(propane-2-sulfonyl)benzene	C9H11BrO2S	262.9813	261.9663	0.8153	12.6218	MS1	70399-02-9	--	--	--	19959947	Benzenoids	Benzene and substituted derivatives	495458.64	462601.75	498357.94	477062.66	499982.03	527832.7	514859.95	561236.78	555156.75	570737.55	558823.93	591772.48	492478.3	502405.04	568982.59
MW0121808	6,6-Dimethyl-1,2,5,6-tetrahydro-1,2,4,5-tetraazine-3-thiol	C4H10N4S	133.0132	146.0626	0.6585	10.7939	MS1	70367-91-8	--	--	--	3430095	Organoheterocyclic compounds	Azacyclic compounds	9.0	293.89	9.0	166.63	9.0	9.0	9.0	9.0	9.0	9.0	9.0	9.0	24578.52	29347.66	35943.15
MW0130080	2-(2H-Benzotriazol-2-yl)-4,6-bis(1-methyl-1-phenylethyl)phenol	C30H29N3O	465.2653	447.2311	0.6281	9.4271	MS1	70321-86-7	--	--	--	112412	Phenylpropanoids and polyketides	Diarylheptanoids	119.83	235.66	474.41	452.47	177.74	365.32	9.0	226.4	352.27	176.47	344.5	9.0	2115.98	2197.89	2660.11
MW0001406	1-[(2,2-Diphenylethenyl)sulfonyl]-4-methylbenzene	C21H18O2S	448.9784	334.1028	0.8529	0.7156	MS1	70312-74-2	--	--	--	284376	Benzenoids	Benzene and substituted derivatives	204983.36	192983.33	178097.93	204366.64	241122.37	173330.13	275177.82	274348.49	273466.23	313272.8	329699.09	302906.63	258864.3	239945.82	237840.11
MW0118380	2-Chloro-3-(1H-pyrrol-1-yl)pyridine	C9H7ClN2	223.0011	178.0298	0.6475	1.0265	MS1	70291-26-8	--	--	--	2757908	Organoheterocyclic compounds	Pyridines and derivatives	4013.0	3770.01	2813.32	4166.74	3996.17	4310.88	8101.67	3147.27	3009.89	3623.31	2904.01	4265.37	1827.39	2789.48	3085.37
MW0116768	1-[(Dimethylamino)carbonyl]-3-piperidinecarboxylic acid	C9H16N2O3	165.102	200.1161	0.8843	1.5464	MS1	702670-21-1	--	--	--	3470698	Organoheterocyclic compounds	Piperidines	94154.41	90680.1	101591.63	101737.68	78477.4	102624.13	29644.4	29557.63	65045.04	64175.68	51303.82	63686.86	79657.27	82895.97	76984.83
MW0117533	2-(3-Nitrophenyl)-4-quinolinecarboxylic acid	C16H10N2O4	361.0174	294.0641	0.65	3.6651	MS1	70097-12-0	--	--	--	779081	Organoheterocyclic compounds	Quinolines and derivatives	3780.85	4407.5	6275.87	5129.68	6108.94	5850.81	570.14	417.13	1063.11	394.31	420.32	260.45	1578.62	2526.28	1795.65
MW0118373	2-Chloro-1-[2-(4-fluorophenyl)-1H-indol-3-yl]ethanone	C16H11ClFNO	326.0139	287.0513	0.7304	0.7737	MS1	70093-19-5	--	--	--	4962309	Organoheterocyclic compounds	Indoles and derivatives	14988.01	12944.04	12958.96	15200.3	13716.68	11302.38	14998.7	15906.22	15628.71	19789.42	21302.66	19383.73	17060.08	15937.08	15081.91
MW0124204	Galunisertib	C22H19N5O	387.1929	369.159	0.8997	7.6781	MS1	700874-72-2	--	D10437	--	10090485	Organoheterocyclic compounds	Quinolines and derivatives	29116.54	19544.55	41698.07	41266.77	25918.4	39757.2	44973.74	44813.81	39968.91	25725.18	33719.31	26815.23	35263.66	32174.62	36541.5
MW0126389	Quinoline, 4-[5,6-dihydro-2-(2-pyridinyl)-4H-pyrrolo[1,2-b]pyrazol-3-yl]-7-[2-(4-morpholinyl)ethoxy]-	C26H27N5O2	486.1876	441.2165	0.6367	2.4225	MS1	700874-71-1	--	--	--	11655119	Organoheterocyclic compounds	Quinolines and derivatives	727.76	265.01	221.41	9.0	527.5	484.83	372.78	512.32	649.95	10346.31	9548.95	9540.28	1078.59	880.19	721.43
MW0144309	Acronycine;Acronine	C20H19NO3	344.1349	321.1365	0.7197	1.048	MS1	7008-42-6	--	C10632	--	345512	Organoheterocyclic compounds	Quinolines and derivatives	1996.51	4227.74	3594.2	2052.32	2432.88	2174.7	847.69	1424.41	1624.84	2388.36	2181.83	612.3	1453.04	1794.32	1356.05
MW0007230	Gallamine Triethiodide	C30H60N3O3	549.4265	510.4635	0.6374	1.7209999999999999	MS1	7006-17-9	HMDB0014626	--	--	3450	Benzenoids	Phenol ethers	1801.82	2471.44	3045.25	2268.74	3634.79	1391.21	4457.93	3875.25	5008.51	6305.07	6389.38	3654.31	2849.93	2081.46	3489.07
MW0005514	5-[1,1'-Biphenyl]-4-yl-1,3,4-thiadiazol-2-ylamine	C14H11N3S	295.1012	253.0674	0.6485	3.2165	MS1	70057-66-8	--	--	--	3734655	Benzenoids	Benzene and substituted derivatives	5186.19	4955.77	6321.44	5705.96	5131.59	5773.95	6272.84	6914.59	4921.04	6475.78	5542.04	6457.88	5422.86	4514.52	6299.73
MW0154955	Pedilstatin;12-O-2Z,4E-Octadienoyl-4-deoxyphorbol 13-acetate	C30H40O7	554.3109	512.2774	0.6352	10.636	MS1	70028-76-1	--	C09143	--	643665	Lipids and lipid-like molecules	Prenol lipids	9963.86	7977.38	6338.97	8692.41	9652.25	8752.57	3618.85	3310.06	6866.16	8539.89	4638.08	10452.14	6989.14	6982.96	7957.95
MW0125422	N-(4-Phenylbutyl)quinazolin-4-amine	C18H19N3	260.1546	277.1579	0.6464	3.5488	MS1	70019-56-6	--	--	--	11437376	Organoheterocyclic compounds	Diazanaphthalenes	42027.83	44335.65	47109.79	39489.33	38775.71	40968.41	45331.27	31240.06	44673.73	46219.01	22796.17	44717.31	32715.52	45781.26	44760.69
MW0105150	4-(3-Chloro-4,5-dimethoxybenzylidene)-2-phenyl-4H-oxazol-5-one	C18H14ClNO4	308.0474	343.0611	0.6358	1.3803	MS1	7000-46-6	--	--	--	1551026	Organic acids and derivatives	Carboxylic acids and derivatives	89521.31	101082.53	96168.82	70241.34	82918.76	84393.19	126753.61	146949.49	159152.91	111008.92	108515.06	130568.39	113311.17	108363.69	106198.75
MW0121484	5-Fluoroisobenzofuran-1(3H)-one	C8H5FO2	170.0613	152.0274	0.8996	1.2613	MS1	700-85-6	--	--	--	13770566	Organoheterocyclic compounds	Isocoumarans	443965.32	452152.76	511297.63	439430.95	411716.28	457258.92	865962.02	891333.62	990994.81	720585.71	828868.8	802730.09	612215.32	628825.16	603486.95
MW0105071	3-Iodo-L-tyrosine	C9H10INO3	345.9469	306.9705	0.5577	0.7688	MS2-Search-DB	70-78-0	HMDB0000021	C02515	--	439744	Organic acids and derivatives	Carboxylic acids and derivatives	17336.58	19387.59	18782.58	20296.4	23628.62	22022.34	14498.46	12760.27	12973.34	12003.55	11934.29	12441.32	16568.41	14756.04	15267.49
MW0106371	Deferoxamine	C25H48N6O8	637.2725	560.3534	0.6469	1.2745	MS1	70-51-9	HMDB0014884	C06940	--	2973	Organic acids and derivatives	Carboxylic acids and derivatives	9.0	593.22	1004.82	1525.64	808.79	2213.46	2730.17	3850.96	3732.26	13898.59	6016.28	5095.56	2174.02	2722.26	2903.83
MEDL02023	L-Asparagine Anhydrous	C4H8N2O3	188.0351	132.0535	0.7197	1.1586	MS1	70-47-3	HMDB0000168	C00152	--	6267	Amino acids and derivatives	Amino acids and derivatives	185.18	9.0	9.0	983.63	632.73	1277.85	423.55	12297.61	14414.4	9.0	9.0	2154.69	1366.99	1318.81	1352.78
MW0104906	3,3'-Diiodo-L-thyronine	C15H13I2NO4	566.9274	524.8934	0.6386	0.7156	MS1	70-40-6	--	--	--	65559	--	--	17155.26	17276.87	16645.07	18051.87	17247.74	17407.31	17289.13	16838.48	18580.99	17397.14	16813.27	16317.99	18560.97	17266.13	16639.3
MW0007307	Hexachlorophene	C13H6Cl6O2	368.836	403.8499	0.647	12.222999999999999	MS1	70-30-4	HMDB0014894	C08039	--	3598	Benzenoids	Benzene and substituted derivatives	7793.16	7873.77	7468.85	8336.34	6614.58	7148.93	5795.87	6237.64	6978.84	6125.14	6629.64	6456.61	9084.75	5923.94	6315.1
ZINC3830893	Glutathione/cysteine	C10H17N3O6S	330.3194	307.328	0.5017	6.5317	MS1	70-18-8	-	-	--	445616	Organic acids and derivatives	Carboxylic acids and derivatives	2808.73	5195.73	14073.49	6648.0	4825.1	29351.94	4406.33	9226.89	8224.48	2525.99	6434.66	12075.61	16126.43	14719.26	15436.27
MW0112093	2-Bromoacetophenone	C8H7BrO	236.9297	197.968	0.6927	1.1642	MS1	70-11-1	--	--	--	6259	Organic oxygen compounds	Organooxygen compounds	1253.07	1312.06	443.76	1601.23	9.0	2899.45	4520.32	4820.21	2811.51	4390.91	4483.72	4596.21	3367.1	2449.26	2949.23
MW0139586	Rifamycin	C37H47NO12	680.3069	697.3098	0.6305	8.0769	MS1	6998-60-3	--	C12044	--	6324616	Phenylpropanoids and polyketides	Macrolactams	2317.73	2306.57	3010.97	3115.3	2233.19	2712.91	3317.91	3694.47	2966.78	2944.47	2700.59	3162.87	3031.5	2948.22	3889.89
MW0052959	Fusidic acid	C31H48O6	555.3231	516.3451	0.6071	11.442	MS1	6990-06-3	HMDB0015570	C06694	--	3000226	Lipids and lipid-like molecules	Steroids and steroid derivatives	27829.4	20402.17	21682.09	24588.74	24780.84	29375.21	8290.19	9143.62	23655.19	18863.73	11755.52	20802.07	16274.98	21107.45	20268.28
MW0116644	1,3-Diazaspiro[4.4]nonane-2,4-dione	C7H10N2O2	221.0275	154.0742	0.6497	2.5186	MS1	699-51-4	--	--	--	94745	Organoheterocyclic compounds	Azolidines	76451.26	75586.97	82762.14	83627.68	70361.04	85059.13	9.0	450.49	571.63	1099.95	652.39	408.64	60490.08	78096.93	76011.58
MW0125097	Methyl 5-(chlorosulfonyl)furan-2-carboxylate	C6H5ClO5S	241.989	223.9546	0.612	12.1898	MS1	69816-05-3	--	--	--	2736845	Organoheterocyclic compounds	Furans	133537.51	135992.29	135293.08	132486.68	130464.97	135958.18	130837.49	129068.56	130212.92	146838.27	131566.28	132523.52	136487.63	131051.07	137191.19
MW0007162	Fluazifop-butyl	C19H20F3NO4	447.1503	383.1344	0.6483	1.9178	MS1	69806-50-4	--	C11029	--	50897	Benzenoids	Benzene and substituted derivatives	26879.97	17371.22	11869.23	30217.38	15385.97	28664.1	110.7	9.0	165.08	9.0	9.0	9.0	3556.99	3774.36	2924.28
MW0157186	Sporidesmin J	C17H18ClN3O6S2	523.0482	459.0326	0.6386	3.1583	MS1	69799-25-3	--	C16768	--	155335	Organoheterocyclic compounds	Indoles and derivatives	22041.82	17998.35	12315.63	11084.56	16325.83	10129.06	1525.41	877.05	567.04	1060.45	711.22	425.15	5555.6	4856.62	5238.93
MW0156618	Septentriodine;Cashmiradelphine	C37H52N2O11	764.3715	700.3571	0.5913	8.3843	MS1	69787-05-9	--	C08668	--	441717	Lipids and lipid-like molecules	Prenol lipids	2904.47	3729.2	3548.77	3611.82	4103.69	2949.88	3641.88	3325.33	3898.64	3740.39	3730.53	4255.05	4898.25	2723.81	4182.81
MW0012999	1-Stearoyl-2-hydroxy-sn-glycero-3-phosphoethanolamine	C23H48NO7P	482.3245	481.3168	0.7542	9.7055	MS2-Search-DB	69747-55-3	HMDB0011130	C21484	--	9547068	Lipids and lipid-like molecules	Glycerophospholipids	460680.48	417444.99	173839.17	200728.41	359679.19	141753.66	757104.09	935251.08	593441.48	486034.63	653690.7	414379.26	341058.73	332792.71	342998.83
MW0116757	1-[(3,5-Dimethyl-1,2-oxazol-4-yl)sulfonyl]piperidine-4-carboxylic acid	C11H16N2O5S	253.06400000000002	288.078	0.6456	1.2209	MS1	697258-72-3	--	--	--	6486599	Organoheterocyclic compounds	Piperidines	9.0	9.0	9.0	9.0	9.0	9.0	135286.06	155187.25	160262.44	128879.92	136629.0	137295.41	786.02	546.24	467.16
MW0121895	6-Amino-1-methyl-5-nitrosouracil	C5H6N4O3	135.0299	170.044	0.8877	1.8871	MS1	6972-78-7	--	--	--	81448	Organoheterocyclic compounds	Diazines	292793.24	300216.93	233306.71	243653.42	301758.26	214534.77	5236.13	2786.61	9.0	1515.3	4246.82	1392.44	166099.09	158832.12	155193.63
MW0125848	N-Methylbenzothiazolium cation	C8H8NS	151.0455	150.0377	0.6147	0.6907	MS1	697-66-5	--	--	--	22490	Organoheterocyclic compounds	Benzothiazoles	1285.51	1549.93	1182.31	2127.81	2249.77	892.99	232.43	1805.25	1374.19	1298.28	929.45	631.45	838.22	1249.92	1289.29
MW0002919	2-Chloro-N-(2,6-diethylphenyl)acetamide	C12H16ClNO	489.147	225.092	0.6382	2.1861	MS1	6967-29-9	HMDB0032855	C21712	--	96338	Benzenoids	Benzene and substituted derivatives	7212.25	6417.83	2014.45	4239.26	5578.17	6319.77	5967.64	5476.1	6782.57	6793.4	6973.73	7098.17	5095.18	8434.54	6118.77
MW0104232	1-Amino(cyclohexyl)acetic acid ethyl ester	C10H19NO2	224.1047	185.1416	0.6474	2.3025	MS1	696645-77-9	--	--	--	4201756	Organic acids and derivatives	Carboxylic acids and derivatives	1466980.66	1283649.48	1187329.21	1111601.67	1441738.87	1011240.24	7986.91	7366.38	9091.78	6894.9	4865.69	4164.51	927691.04	846274.59	833099.4
MW0004655	4-Amino-N-(4-iodophenyl)benzenesulfonamide	C12H11IN2O2S	420.9706	373.9586	0.8378	12.2646	MS1	6965-75-9	--	--	--	247908	Benzenoids	Benzene and substituted derivatives	523865.65	346553.44	512137.93	483176.17	475710.14	491792.26	488354.15	490202.94	441282.39	491605.96	475561.93	334261.59	552722.66	479159.42	337090.82
MW0013724	3-(Octylsulfanyl)propanoic acid	C11H22O2S	263.1052	218.1341	0.6394	0.8361	MS1	6964-23-4	--	--	--	81416	Lipids and lipid-like molecules	Fatty Acyls	754.25	1175.77	1089.22	991.13	266.0	551.31	991.75	1085.65	349.71	798.75	337.45	622.65	451.1	730.17	710.78
MW0117353	2(1H)-Quinoxalinethione	C8H6N2S	334.9741	162.0252	0.7007	3.1209	MS1	6962-54-5	--	--	--	2763605	Organoheterocyclic compounds	Diazanaphthalenes	735.5	1000.55	223.25	6424.04	4750.08	5208.99	1336.6	2190.44	941.46	13510.84	12804.3	11512.28	4636.07	5099.29	4163.21
MEDP0154	5,6-Dihydro-5-Methyluracil	C5H8N2O2	129.0689	128.059	0.75	8.5251	MS1	696-04-8	HMDB0000079	C00906	--	93556	Nucleotide And Its metabolomics	Nucleotide and Its metabolomics	10210.71	8918.74	8965.66	9550.09	9975.45	9304.76	3339.09	4016.74	5433.81	5125.59	3126.1	5284.79	10069.34	6677.12	6080.44
MW0142137	2-[4-(Acetyloxy)phenyl]-5,6,7,8-tetramethoxy-4H-1-benzopyran-4-one	C21H20O8	464.1316	400.1158	0.6482	10.7939	MS1	6959-55-3	--	C14963	--	248666	Phenylpropanoids and polyketides	Flavonoids	5006.01	8089.21	3036.41	4091.93	4985.09	2060.28	6060.45	2102.16	3078.58	1856.4	1667.01	2365.51	407903.88	456103.28	529833.31
MW0117398	2-(1-Piperazinyl)-N-(2-pyridinylmethyl)ethanamine	C12H20N4	265.1404	220.1688	0.6272	3.0503	MS1	6957-14-8	--	--	--	81406	Organoheterocyclic compounds	Pyridines and derivatives	12505.72	12624.77	5261.76	19295.54	11694.14	17632.46	267.85	9.0	9.0	9.0	9.0	9.0	8112.64	8658.88	9327.68
MW0125842	N-Methyl-1-deoxynojirimycin	C7H15NO4	216.0633	177.1001	0.6467	9.9259	MS1	69567-10-8	HMDB0035360	--	--	92381	Organoheterocyclic compounds	Piperidines	5697.55	4011.57	2989.13	2178.77	2992.25	2456.75	4733.01	7504.78	5276.34	5530.22	5610.49	4243.12	3025.32	2939.21	2379.92
MW0141536	17beta-[Bis(2-hydroxyethyl)amino]androst-5-en-3beta-ol	C23H39NO3	777.5755	377.293	0.6436	10.1367	MS1	6956-93-0	--	C14966	--	250208	Lipids and lipid-like molecules	Steroids and steroid derivatives	19964.4	21752.06	53823.63	37334.65	23986.56	22775.58	26411.82	25163.7	22026.78	20924.82	21727.85	22932.74	26859.6	24713.45	20980.15
MW0137077	7-Hydroxycoumarin sulfate	C9H6O6S	200.9854	241.9885	0.9692	1.6295	MS1	69526-88-1	--	--	--	129659	Phenylpropanoids and polyketides	Coumarins and derivatives	57375.87	43015.81	91108.42	65861.46	41976.75	84599.98	85689.89	122017.77	144138.35	100281.97	102074.15	117332.47	69463.34	74658.91	97406.86
MW0117055	1H-Indole-3-carboxamide, 1-pentyl-N-(phenylmethyl)-	C21H24N2O	367.2056	320.1889	0.5482	1.2224	MS1	695213-59-3	--	--	--	2227769	Organoheterocyclic compounds	Indoles and derivatives	1023.22	975.25	2041.38	1162.34	9.0	2898.24	2284.47	2051.0	4159.55	3728.44	3035.87	2529.19	1697.68	1772.04	2534.68
MW0001970	2-(4-tert-Butylphenoxy)propanoic acid	C13H18O3	187.1114	222.1256	0.625	8.267999999999999	MS1	6941-12-4	--	--	--	246868	Benzenoids	Benzene and substituted derivatives	6347.43	5835.3	4095.49	4786.15	5381.49	4307.04	2589.01	2748.27	2826.55	1571.63	1826.96	1514.51	4254.95	4354.94	2848.32
MW0105092	3-Methyl-2-sulfanyl-3,5-dihydro-4H-imidazol-4-one	C4H6N2OS	168.9824	130.0201	0.7448	13.8183	MS1	694-68-8	--	--	--	3037576	Organic acids and derivatives	Carboxylic acids and derivatives	62498.43	101631.24	20374.39	118527.61	66248.31	87087.64	80470.16	73204.51	66367.3	128603.31	93243.49	114847.3	85145.31	81979.53	119094.14
MW0157284	Sulbactam sodium	C8H10NO5S.Na	321.9708	255.0177	0.633	1.8705	MS1	69388-84-7	--	C14001	--	23663973	Organic acids and derivatives	Carboxylic acids and derivatives	3469.55	3379.29	3402.95	601.47	1554.67	1774.61	2446.74	1040.46	2401.31	2383.03	2510.34	2568.71	7813.06	7372.54	6195.31
MW0111446	(5-Ethylthiophen-2-yl)(phenyl)methanone	C13H12OS	261.0365	216.0609	0.685	1.1227	MS1	6933-26-2	--	--	--	19962462	Organic oxygen compounds	Organooxygen compounds	73477.59	95647.26	116720.12	98941.29	101736.11	79709.04	77307.86	88898.48	105568.83	87289.35	84602.06	70245.94	91325.0	93366.01	94016.33
MW0127234	2-[(4-Bromophenyl)thio]ethanamine	C8H10BrNS	253.9606	230.9717	0.6192	12.2687	MS1	69326-62-1	--	--	--	420615	Organosulfur compounds	Thioethers	386.7	518.02	1501.02	2326.14	1354.09	3141.0	2211.11	1737.26	1547.62	3646.96	1547.79	1909.32	1403.68	930.97	1089.44
MEDN0311	Dodecanedioic Aicd	C12H22O4	307.0711	230.1518	0.8865	2.8847	MS1	693-23-2	HMDB0000623	C02678	--	--	FA	FFA	381738.58	290445.44	402096.3	248404.36	283669.86	252064.12	30590.54	34119.22	619.8	9.0	295.68	1022.69	119405.97	100307.43	87500.13
MW0110934	Buformin	C6H15N5	315.2721	157.1327	0.6001	9.4977	MS1	692-13-7	--	C07674	--	2468	Organic nitrogen compounds	Organonitrogen compounds	5271.39	5309.03	3884.28	6575.32	7606.22	5494.94	7731.51	6273.74	3324.21	4244.84	3012.09	5633.54	5283.36	5201.25	4844.19
MEDN0052	N6-Acetyl-L-Lysine	C8H16N2O3	189.1231	188.11599999999999	1.0	1.7708	MS1	692-04-6	HMDB0000206	C02727	--	92832	Amino acid and Its metabolomics	Amino acid derivatives	412645.95	330410.22	794938.89	563842.06	385068.02	519021.87	188405.09	168351.27	266874.06	323884.94	196273.1	344700.42	340327.71	421952.06	317703.38
MW0110982	D-erythro-Sphingosine C-17	C17H35NO2	332.2795	285.2668	0.6406	7.9191	MS1	6918-48-5	--	--	--	5283557	Organic nitrogen compounds	Organonitrogen compounds	996.79	962.58	1112.18	1446.11	1014.1	3525.93	10038.23	8760.83	5192.15	1890.13	5501.11	4517.99	3607.03	3534.31	3908.05
MW0007043	Ethyl 4-(3-benzoyl-2-thioureido)benzoate	C17H16N2O3S	293.0741	328.0882	0.639	1.3782	MS1	69165-46-4	--	--	--	708478	Benzenoids	Benzene and substituted derivatives	13265.67	1364.22	9.0	9.0	9.0	1908.18	23319.17	22674.67	25960.6	22682.21	22111.49	28197.14	18640.76	17981.79	18211.15
MW0125356	N-(3-Amino-3-oxopropyl)-5-(dithiolan-3-yl)pentanamide	C19H34N2O2S4	514.1661	450.1503	0.6477	4.8611	MS1	691410-93-2	--	--	--	118856241	--	--	2188.19	2584.62	1390.88	1580.65	1952.84	1187.15	9.0	9.0	9.0	9.0	9.0	9.0	1106.33	1884.02	1845.19
MW0061038	Pentanedioic acid, 2-hydroxy, 1,5-diethyl ester	C9H16O5	251.1124	204.0998	0.6348	1.2224	MS1	69134-53-8	--	--	--	13270883	Lipids and lipid-like molecules	Fatty Acyls	5407.75	4696.24	3708.37	4436.32	4135.16	2833.3	13773.31	16850.89	16851.38	9596.82	10084.31	11416.94	7538.36	6294.29	5803.2
MW0103560	Fialuridine	C9H10FIN2O5	761.9575	371.9618	0.6467	8.0818	MS1	69123-98-4	--	D04181	--	50313	Nucleosides, nucleotides, and analogues	Pyrimidine nucleosides	1241.75	731.3	941.52	1263.8	1582.3	656.42	2533.96	1125.75	281.02	540.52	1594.78	327.93	1602.43	1813.55	1836.56
MW0008394	N-(4-Fluorophenyl)-N'-1,3-thiazol-2-ylurea	C10H8FN3OS	238.0444	237.0372	0.6411	0.807	MS1	69123-56-4	--	--	--	310682	Benzenoids	Benzene and substituted derivatives	1940.61	1502.87	2738.72	2074.9	987.78	2878.43	1446.75	547.94	1393.69	2188.73	1584.57	2196.59	2097.33	1309.28	2067.43
MEDN1539	Genipin	C11H14O5	340.9593	226.0841	0.6388	2.5577	MS1	6902-77-8	HMDB0035830	C09780	--	442424	Heterocyclic compounds	Heterocyclic compounds	34626.81	39221.58	36474.87	37598.3	36899.71	36552.51	1111.43	211.0	652.79	1342.98	1045.6	887.45	35210.96	29272.43	29969.15
MW0154552	N-Methylpavine	C21H25NO4	470.0539	355.1784	0.6131	1.9037	MS1	6901-16-2	--	C20770	--	98569	Alkaloids and derivatives	Pavine alkaloids	847.0	597.1	731.12	9.0	2088.63	1075.41	2679.16	3388.47	3909.45	1683.48	3388.41	2185.73	4049.44	2442.23	4009.03
ZINC1756103	Lumicolchicine	C22H25NO6	799.8899	399.44300000000004	0.5266	0.7323	MS1	6901-14-0	-	-	--	244898	Alkaloids and derivatives	Lumicolchicine alkaloids	443.08	1904.52	1485.73	1770.2	1460.39	3331.55	732.62	2249.69	456.35	371.29	375.99	467.61	1649.55	2351.59	1913.04
MW0009943	Toltrazuril	C18H14F3N3O4S	539.9401	425.0657	0.6168	3.0835	MS1	69004-03-1	--	D06187	--	68591	Benzenoids	Benzene and substituted derivatives	1409.94	572.61	424.44	985.68	1307.83	2644.53	9.0	253.86	214.15	327.62	364.7	146.63	607.55	666.3	984.51
MW0005683	5-Hydroxydiclofenac	C14H11Cl2NO3	640.0548	311.0116	0.5446	0.6907	MS1	69002-84-2	HMDB0060542	--	--	3052566	Benzenoids	Benzene and substituted derivatives	6337.14	4480.61	6593.76	7109.46	7706.62	6252.07	8960.87	7818.83	7944.46	10128.6	9424.3	9281.86	8090.46	8445.1	7558.99
MEDN1006	Uric acid	C5H4N4O3	210.0619	168.028	0.8911	2.1114	MS1	69-93-2	HMDB0000289	C00366	--	1175	Organic acid And Its derivatives	Organicacid and Its derivatives	88846.09	108538.7	65759.09	151849.07	106985.95	147079.66	9.0	12757.19	9.0	9.0	9.0	9.0	83757.93	91739.32	98826.78
MEDN0140	Xanthine	C5H4N4O2	194.0672	152.0334	0.6477	2.2073	MS1	69-89-6	HMDB0000292	C00385	--	1188	Nucleotide And Its metabolomics	Nucleotide and Its metabolomics	484178.86	437623.34	385950.69	462556.03	492071.06	367059.42	632.54	701.29	9.0	1222.5	506.77	9.0	196517.13	219122.03	217812.85
MEDN0233	Maltose	C12H22O11	365.119	342.1162	0.5365	2.045	MS2-Search-Local	69-79-4	HMDB0000163	C00208	--	294	Carboxylic acids and derivatives	Sugars	47404.38	54528.3	32179.04	31578.89	43844.14	23321.39	9.0	9.0	9.0	9.0	9.0	9.0	23446.49	19216.54	19205.06
ZINC2530725	Alexitol Sodium	C6H14O6	246.1885	182.172	0.5938	3.2829	MS1	69-65-8	-	-	--	136460	Organic oxygen compounds	Organooxygen compounds	16746.37	12814.16	16998.62	17026.29	15744.92	21980.81	2018.18	4600.87	9943.81	7242.6	6985.13	8237.56	13268.4	11168.09	12232.41
MW0126905	Uncarine A	C21H24N2O4	754.3844	368.1736	0.5223	3.0008	MS1	6899-73-6	--	C17593	--	188999	Organoheterocyclic compounds	Indolizidines	1719.6	2906.76	2437.55	158.19	2009.95	1236.21	1853.02	863.23	744.79	342.62	1124.28	645.52	608.16	1119.7	885.46
MW0103775	5-Bromo-6-methyl-3-nitropyridin-2-amine	C6H6BrN3O2	231.9661	230.9643	0.8294	1.3886	MS1	68957-50-6	--	--	--	111901	Organic 1,3-dipolar compounds	Allyl-type 1,3-dipolar organic compounds	148832.07	122371.33	98622.85	116494.31	68396.96	135879.07	140135.97	109233.88	168414.45	162092.69	86005.61	150333.2	135488.44	132527.95	127493.84
MW0002884	2-Chloro-5-[(methylamino)sulfonyl]benzoic acid	C8H8ClNO4S	325.9085	248.9863	0.7342	0.6956	MS1	68901-09-7	--	--	--	111724	Benzenoids	Benzene and substituted derivatives	1721.69	1998.65	1863.61	2115.93	2059.64	1978.14	1814.75	1973.11	1049.97	1044.92	989.98	1411.54	1845.93	2053.37	2053.07
MW0103619	N2-Isobutyryl-2'-deoxyguanosine	C14H19N5O5	302.1245	337.1386	0.8848	2.3189	MS1	68892-42-2	--	--	--	135416818	Nucleosides, nucleotides, and analogues	Purine nucleosides	73832.51	74800.12	44543.34	36582.24	60227.09	34802.17	147.79	9.0	204.63	9.0	9.0	190.2	30082.4	27107.65	20859.54
MW0128319	(E)-1-[4-4-Methoxyphenyl]-2-(3,5-dichlorophenyl)ethene	C15H12Cl2O	301.0156	278.0265	0.6316	1.0646	MS1	688348-37-0	--	--	--	10062125	Phenylpropanoids and polyketides	Stilbenes	26194.29	26856.46	26680.42	21154.94	27630.27	25773.57	34954.31	34500.64	34678.14	31439.95	33941.5	15643.54	20972.17	32014.29	29356.9
MW0152699	Lindheimerine	C22H31NO2	721.4347	341.2355	0.6279	8.8081	MS1	68831-67-4	--	C08695	--	441744	Lipids and lipid-like molecules	Prenol lipids	4428.35	5303.66	3058.47	2781.73	3619.81	3970.28	5410.03	6212.46	4919.52	4785.05	5330.0	4386.55	3645.25	4445.54	4422.98
MW0116809	10H-Phenothiazine-10-carboxylic acid, methyl ester	C14H11NO2S	222.0372	257.051	0.6479	3.2248	MS1	68825-31-0	--	--	--	3107576	Organoheterocyclic compounds	Benzothiazines	20354.62	21642.57	26168.45	22581.42	23384.69	24502.83	23820.9	23488.16	23147.57	23433.13	21088.36	22187.81	24379.74	24518.58	20791.98
MW0126537	Sempervirene	C19H16N2	255.1279	272.1313	0.6403	1.7691	MS1	6882-99-1	--	C09240	--	168919	Organoheterocyclic compounds	Indoles and derivatives	28091.75	22168.07	31326.81	19710.05	25501.44	21386.49	9.0	9.0	9.0	482.77	134.79	222.37	12592.4	12643.98	12954.97
MW0111173	N-[4-(Pyridin-2-yl)-1,3-thiazol-2-yl]cyclopentanecarboxamide	C14H15N3OS	569.1764	273.0936	0.6456	11.7992	MS1	687996-92-5	--	--	--	2539471	Organic nitrogen compounds	Organonitrogen compounds	9.0	9.0	9.0	9.0	9.0	9.0	9.0	9.0	9.0	9.0	9.0	9.0	3097.47	3845.27	2961.55
ZINC13305612	6-Acetyl-2,2-dimethylchroman-4-one	C13H14O3	260.2841	218.252	0.5282	6.4485	MS1	68799-41-7	-	-	--	10398468	Organoheterocyclic compounds	Benzopyrans	420.15	9.0	609.23	617.37	281.72	888.21	500.93	188.36	2327.58	1030.86	767.43	563.34	513.59	610.17	702.79
MW0150578	Glycyrrhizinate dipotassium;Dipotassium glycyrrhizate;Dipotassium(3beta,20beta)-20-carboxy-11-oxo-30-norlean-12-en-3-yl-2-O-beta-D-gucopyranuronosyl-alpha-D-glucopyranosiduronate	C42H60O16.2K	921.312	898.3156	0.5151	3.5571	MS1	68797-35-3	--	C14049	--	656852	Lipids and lipid-like molecules	Prenol lipids	1128.65	1320.81	2263.25	3357.94	2785.59	4107.75	548.93	948.72	469.0	474.66	818.54	175.74	1510.96	2257.83	1425.81
MW0139303	Peonidin-3-glucoside	C22H23O11	486.1132	463.124	0.6423	10.7939	MS1	68795-37-9	HMDB0013689	C12141	--	443654	Phenylpropanoids and polyketides	Flavonoids	1202.03	2687.41	775.56	141.92	1561.89	156.06	1687.61	472.13	259.12	349.58	202.09	178.94	107829.61	119697.8	148593.39
MW0115893	(3-Pyrazol-1-ylbenzyl)amine	C10H11N3	385.1538	173.0953	0.6462	0.9565	MS1	687635-04-7	--	--	--	730097	Organoheterocyclic compounds	Azoles	80749.23	62570.55	167975.34	77440.59	51609.59	115939.39	66144.68	65827.85	202137.71	74171.79	64081.35	80583.48	103470.86	94107.15	93768.17
MW0122720	Acetamide, 2-[[3-(4-fluorophenyl)-3,4,6,7-tetrahydro-4-oxothieno[3,2-d]pyrimidin-2-yl]thio]-N-(6-methyl-2-benzothiazolyl)-	C22H17FN4O2S3	1007.0666	484.0498	0.5369	8.4176	MS1	687561-60-0	--	--	--	2155389	Organoheterocyclic compounds	Thienopyrimidines	1749.48	2341.32	1737.6	2284.93	2469.61	1825.17	2418.43	2135.86	2172.38	2324.39	2032.91	2311.95	2244.32	2000.86	2889.28
MW0155452	Phellodendrine	C20H24NO4	381.1337	342.1705	0.6499	7.3121	MS1	6873-13-8	--	C17046	--	59819	Alkaloids and derivatives	Protoberberine alkaloids and derivatives	9.0	119.0	9.0	9.0	9.0	266.02	4557.14	4176.68	1846.7	2917.43	2133.59	3062.33	1739.46	1683.84	1948.67
MW0152053	Kurchessine	C25H44N2	419.3627	372.3504	0.6114	9.7719	MS1	6869-45-0	--	C10813	--	442979	Lipids and lipid-like molecules	Steroids and steroid derivatives	270.62	9.0	361.9	9.0	930.04	2074.38	5512.08	2179.32	341.52	1511.51	3594.26	4091.02	4481.52	6216.41	3728.18
MW0122722	Acetamide, N-(6-methyl-2-benzothiazolyl)-2-[(3,4,6,7-tetrahydro-4-oxo-3-phenylthieno[3,2-d]pyrimidin-2-yl)thio]-	C22H18N4O2S3	971.0863	466.0592	0.5095	0.7239	MS1	686770-61-6	--	--	--	2155128	Organoheterocyclic compounds	Thienopyrimidines	3404.32	2820.7	3400.08	3266.78	2325.84	2500.36	2162.47	3511.33	3272.51	2471.04	2044.51	1836.87	2651.22	3113.75	2774.22
MW0127247	2-[4-(dimethylamino)butyl]isothiourea	C7H17N3S	526.3307	175.1143	0.6552	4.2052	MS1	68643-23-2	--	--	--	5227	Organosulfur compounds	Isothioureas	291.78	9.0	3004.44	2759.85	410.48	3199.84	301.19	3097.21	159.02	539.57	392.73	474.43	2407.56	2203.46	2379.03
MW0002066	2,2',4,4',5,5'-Hexabromodiphenyl ether	C12H4Br6O	492.477	637.5362	0.7051	10.9914	MS1	68631-49-2	HMDB0037525	C18137	--	155166	Benzenoids	Benzene and substituted derivatives	10817.52	8825.79	12666.23	8726.51	10751.46	17987.8	9641.86	10789.94	6876.93	951.55	7051.27	10827.36	14472.44	7974.74	14091.14
MW0107936	L-Phenylalanine, 4-[bis(2-chloroethyl)oxidoamino]-	C13H18Cl2N2O3	658.1726	320.0694	0.64	9.0408	MS1	685847-78-3	--	--	--	11234795	Organic acids and derivatives	Carboxylic acids and derivatives	679.09	734.26	643.37	676.15	1002.77	831.7	154.13	357.2	454.37	162.28	9.0	9.0	364.01	570.04	562.78
MW0123329	Cilostamide	C20H26N2O3	381.1646	342.1943	0.9065	2.5102	MS1	68550-75-4	--	--	--	2753	Organoheterocyclic compounds	Quinolines and derivatives	24795.21	25698.58	25115.0	21488.32	20884.39	24751.71	37535.04	44896.94	52979.51	43534.42	38992.63	42487.06	28544.78	26134.28	25729.76
MW0154719	Oleandolide	C20H34O7	501.1055	386.2305	0.6484	2.3025	MS1	68540-16-9	--	C11990	--	443564	Phenylpropanoids and polyketides	Macrolides and analogues	362441.67	347183.26	335228.21	311950.98	351000.02	302716.93	9.0	9.0	9.0	4700.62	2520.77	3028.66	298230.51	275705.93	244898.26
MW0009970	Tribenzylamine N-oxide	C21H21NO	629.3146	303.1623	0.8638	8.9577	MS1	6852-46-6	--	--	--	3624962	Benzenoids	Benzene and substituted derivatives	19946.78	16863.75	26969.46	20834.87	18019.32	20935.08	17685.34	18431.97	15400.4	12190.93	19327.22	21060.45	18059.8	19139.4	21769.79
MW0005942	Acetic acid, 2-[4-[[3,3-bis(4-bromophenyl)-2-propen-1-yl]thio]-2-chlorophenoxy]-	C23H17Br2ClO3S	583.9275	565.8954	0.5576	12.2064	MS1	685139-10-0	--	--	--	10053715	Benzenoids	Benzene and substituted derivatives	6585.74	5080.57	6426.03	6370.65	4710.64	4522.12	6016.9	4851.03	5186.4	4455.07	5221.64	5683.2	6692.7	5738.91	4306.08
MW0123032	Benfuresate	C12H16O4S	221.063	256.0769	0.6469	3.7399	MS1	68505-69-1	--	C18452	--	3034378	Organoheterocyclic compounds	Coumarans	10828.25	8886.6	9873.41	9790.48	7640.29	9100.2	9.0	309.42	9.0	9.0	9.0	9.0	4795.89	5443.19	4486.98
MW0109293	Pramiracetam	C14H27N3O2	561.4112	269.2103	0.581	10.6355	MS1	68497-62-1	--	D08405	--	51712	Organic acids and derivatives	Carboxylic acids and derivatives	26229.05	25373.33	19097.93	26569.35	32402.31	16507.03	10065.99	10244.88	20430.46	18917.45	13492.44	26384.71	19161.14	22121.85	29322.28
MW0122859	Anagrelide	C10H7Cl2N3O	548.9543	254.9966	0.5357	0.7156	MS1	68475-42-3	HMDB0014406	D07455	--	135409400	Organoheterocyclic compounds	Diazanaphthalenes	61982.07	58852.57	56877.03	61215.16	69071.17	53534.73	75732.28	75974.6	76609.34	79591.55	83641.9	79002.03	73735.62	69625.87	66969.43
MW0147311	Ceftizoxime sodium	C13H12N5O5S2.Na	469.0335	405.0178	0.8913	0.7156	MS1	68401-82-1	--	C08118	--	23663938	Organic acids and derivatives	Carboxylic acids and derivatives	20546.2	20300.25	21836.51	30085.57	22513.51	14629.97	20929.86	19285.83	19628.19	31675.64	25312.78	33074.99	24974.08	23094.35	22745.52
MW0108541	N-[Tris(hydroxymethyl)methyl]-3-amino-2-hydroxypropanesulfonic acid	C7H17NO7S	246.0578	259.0726	0.6607	1.4301	MS1	68399-81-5	--	--	--	109334	Organic acids and derivatives	Organic sulfonic acids and derivatives	478.41	349.43	416.67	2485.75	1006.31	6024.33	9.0	9.0	926.7	6122.11	18259.92	19986.42	1986.52	2350.1	3218.2
MW0108362	N-(1,1-Dimethyl-2-hydroxyethyl)-3-amino-2-hydroxypropanesulfonic acid	C7H17NO5S	294.036	227.0827	0.8998	2.8609	MS1	68399-79-1	--	--	--	100211	Organic acids and derivatives	Organic sulfonic acids and derivatives	59120.16	109271.25	24336.13	38692.08	96356.96	26517.33	53314.81	120723.2	16906.71	12098.73	17724.13	18403.9	59152.87	67356.89	76116.18
MW0105441	Aflatoxin B1exo-8,9-epoxide-GSH	C27H29N3O13S	618.1384	635.1421	0.629	2.3108	MS1	68385-50-2	HMDB0060431	C11278	--	5460816	Organic acids and derivatives	Carboxylic acids and derivatives	10473.42	9438.03	8690.41	10503.82	9989.04	9683.54	9.0	442.58	118.49	246.48	523.49	9.0	10102.42	10290.73	11425.86
MW0147676	Clofilium	C21H37ClN	321.2583	338.2615	0.6422	8.6502	MS1	68379-02-2	--	C13772	--	2798	Benzenoids	Benzene and substituted derivatives	3560.61	1133.86	7612.88	3596.29	5661.52	7806.69	2693.89	1815.34	3651.98	553.44	11149.64	5399.47	8337.81	9073.24	8863.03
MW0049205	Deltaline	C27H41NO8	1015.5712	507.2832	0.5742	7.8727	MS1	6836-11-9	--	C08679	--	441728	Lipids and lipid-like molecules	Prenol lipids	416.34	435.0	832.39	489.93	921.32	291.66	3022.74	4972.37	1193.65	1840.38	3541.75	1980.85	1167.42	1133.0	1703.69
MW0049130	Cyfluthrin	C22H18Cl2FNO3	472.0339	433.0648	0.8071	2.369	MS1	68359-37-5	--	C10982	--	104926	Lipids and lipid-like molecules	Fatty Acyls	14443.55	16664.78	16991.89	13540.61	14996.84	18115.39	9.0	9.0	9.0	9.0	9.0	9.0	16780.1	17415.16	18798.64
MW0115975	(6,7-Dimethoxy-1,2,3,4-tetrahydro-1-isoquinolinyl)acetic acid	C13H17NO4	520.2654	251.1158	0.6486	9.0741	MS1	68345-67-5	--	--	--	2725075	Organoheterocyclic compounds	Tetrahydroisoquinolines	24070.37	19890.82	32233.32	20688.02	21942.48	19543.49	24539.19	22447.29	20187.78	20229.75	21275.8	21133.92	30554.23	27607.74	20855.74
MW0106431	Diethyl methylphosphonate	C5H13O3P	135.0563	152.0602	0.6037	2.3025	MS1	683-08-9	--	--	--	12685	Organic acids and derivatives	Organic phosphonic acids and derivatives	91844.91	92399.01	65784.15	95420.57	91840.44	68435.3	5476.27	6429.26	7665.84	6452.57	5122.59	4397.44	54239.38	61901.97	67744.83
MW0104966	3-Amino-3-(3-bromo-4-fluorophenyl)propanoic acid	C9H9BrFNO2	522.9679	260.9801	0.8741	12.2064	MS1	682804-41-7	--	--	--	24691892	Organic acids and derivatives	Carboxylic acids and derivatives	3084.54	2904.45	2345.74	4567.81	4410.1	5337.75	2288.21	5668.06	5406.27	4898.7	3136.0	3005.91	2927.72	4760.51	3084.61
MW0125361	N-(3-Chlorobenzyl)quinuclidin-3-amine	C14H19ClN2	273.1081	250.1237	0.7095	0.8734	MS1	682778-37-6	--	--	--	17158964	Organoheterocyclic compounds	Quinuclidines	1739.42	1036.75	3459.64	9.0	9.0	9.0	3056.66	1962.1	5351.63	595.54	2653.81	9.0	1482.55	1562.0	1583.55
MW0003722	3,6-Dibromo-9H-carbazole	C12H7Br2N	663.8224	322.8945	0.6259	3.4408	MS1	6825-20-3	--	--	--	274874	Benzenoids	Benzene and substituted derivatives	323.89	9.0	411.93	1073.69	726.59	443.83	2767.17	957.37	2868.42	3713.15	3967.02	3656.82	2763.42	1696.2	2981.85
MW0148869	Eglinazine	C7H10ClN5O2	276.0234	231.0523	0.8806	0.6907	MS1	68228-19-3	--	C19102	--	109865	Organic acids and derivatives	Carboxylic acids and derivatives	9940.66	6466.26	10458.56	11150.07	11288.87	7816.53	19876.3	19439.6	11528.02	20566.79	16881.33	15328.65	13059.28	12064.22	13124.53
MW0148253	Demephion-O	C5H13O3PS2	199.00099999999998	216.0044	0.8907	12.222999999999999	MS1	682-80-4	--	C18975	--	115123	Organic acids and derivatives	Organic thiophosphoric acids and derivatives	1199653.05	1189739.89	1218710.31	1191621.57	1153955.49	1179928.58	1101350.99	1120644.31	1112013.92	1103578.44	1200066.98	1099161.61	1246645.05	1167386.25	1092405.62
MW0126155	Piperazine-N,N'-bis(2-hydroxypropanesulfonic acid)	C10H22N2O8S2	555.1146	362.0818	0.6042	3.2331	MS1	68189-43-5	--	--	--	109211	Organoheterocyclic compounds	Diazinanes	515.42	413.85	9.0	1266.86	1798.26	647.28	9.0	278.74	537.93	2005.38	1447.52	1792.48	1023.18	1241.94	1161.72
MW0009954	trans-3,4-Dihydro-3,4-dihydroxy-7,12-dimethylbenz[a]anthracene	C20H18O2	346.1142	290.1307	0.581	2.5516	MS1	68162-13-0	HMDB0060517	C19490	--	156317	Benzenoids	Phenanthrenes and derivatives	145237.22	178205.69	73797.17	71080.02	157521.93	62345.26	2297.97	2743.89	9.0	2532.35	354.01	127.24	50815.72	50756.24	56201.65
MW0109553	S-(4-Nitrobenzyl)glutathione	C17H22N4O8S	481.0754	442.1158	0.6562	2.3856	MS1	6803-19-6	--	--	--	97538	--	--	1568.5	3242.88	482.6	7564.43	2418.87	9699.84	762.28	1220.47	907.48	1283.62	734.66	928.78	2297.66	2578.42	2848.22
MW0118622	2-Hydroxycarbamazepine	C15H12N2O2	522.2128	252.0899	0.5996	8.5373	MS1	68011-66-5	HMDB0060651	C16601	--	129274	Organoheterocyclic compounds	Benzazepines	6847.04	6825.59	6943.72	8209.54	7121.5	5106.68	7214.36	8526.29	4941.54	7162.19	7823.36	7385.76	8276.62	7140.01	6898.0
MW0107230	Hexamethylphosphoramide	C6H18N3OP	243.1345	179.1187	0.6476	9.0159	MS1	680-31-9	--	C19250	--	12679	Organic acids and derivatives	Organic phosphoric acids and derivatives	14091.44	14957.52	25515.14	15134.22	13416.18	15179.15	13334.79	12720.01	18350.59	11696.59	13027.03	15568.03	15646.23	13421.95	10403.7
MW0123472	Cycloserine	C3H6N2O2	147.0144	102.0429	0.6371	2.3022	MS1	68-41-7	HMDB0014405	C08057	--	6234	Organoheterocyclic compounds	Azolines	18429.98	21131.78	16098.53	28045.29	26780.07	26642.09	9.0	9.0	9.0	9.0	9.0	6408.24	26121.14	21247.18	20752.62
MW0009786	Sulfadiazine	C10H10N4O2S	518.1386	250.0524	0.6408	3.9144	MS1	68-35-9	HMDB0014503	C07658	--	5215	Benzenoids	Benzene and substituted derivatives	13003.2	11100.58	10317.55	9841.33	11523.56	10164.39	9.0	9.0	9.0	9.0	9.0	9.0	4508.62	5180.28	5162.58
MEDP0366	N,N-Dimethylformamide	C3H7NO	56.0496	73.053	0.6424	0.9565	MS1	68-12-2	HMDB0001888	C03134	--	6228	Alcohol and amines	Amines	150128.84	132127.89	127951.53	179552.27	115177.04	140399.46	259784.82	222181.63	159840.55	250881.6	221252.13	235870.91	189345.06	177026.19	171652.66
MW0109837	Thioglycolic acid	C2H4O2S	139.0075	91.9932	0.5409	1.2806	MS1	68-11-1	--	C02086	--	1133	--	--	1286.22	3011.82	4029.67	3833.27	3338.49	3807.31	5185.21	6373.77	3329.75	7318.33	7284.44	4690.16	4705.8	4267.27	3655.2
MW0116915	1-Copyrinol	C8H6N2O	293.1035	146.048	0.6355	8.4842	MS1	67988-50-5	--	--	--	820151	Organoheterocyclic compounds	Diazanaphthalenes	4531.96	3468.02	5082.29	4426.87	5326.07	6864.62	1254.43	1549.85	2049.22	2298.89	1239.38	2321.42	3443.82	2846.15	2376.9
MW0120016	4,5,6,7-Tetrachloro-2-heptyl-1H-isoindole-1,3(2H)-dione	C15H15Cl4NO2	364.98	380.9857	0.9245	12.2064	MS1	67905-37-7	--	--	--	106042	Organoheterocyclic compounds	Isoindoles and derivatives	19782.44	22526.92	18053.9	17243.08	20045.72	23607.72	20663.82	16723.71	17761.44	19757.67	17495.16	20992.84	22747.96	23271.66	20030.36
MW0120017	4,5,6,7-Tetrachloro-2-octyl-1H-isoindole-1,3(2H)-dione	C16H17Cl4NO2	812.9910000000001	395.0013	0.6115	9.1571	MS1	67905-35-5	--	--	--	106040	Organoheterocyclic compounds	Isoindoles and derivatives	2221.65	2073.09	2195.94	1401.47	2387.74	1120.47	5189.68	4776.9	2256.01	2515.32	3591.18	4068.59	2868.86	3101.88	2563.96
MEDP1824	Caftaric acid	C13H12O9	277.2159	312.23	0.6351	6.5649	MS1	67879-58-7	HMDB0013680	-	--	6440397	Organic acid And Its derivatives	Organicacid and Its derivatives	754.6	742.54	618.11	539.52	240.85	266.05	60869.12	48473.1	33898.08	55868.21	63294.43	40732.14	23194.58	36818.62	42274.64
MEDP0540	7,8-dihydro-L-Biopterin	C9H13N5O3	240.1091	239.1018	0.8994	1.2255	MS1	6779-87-9	HMDB0000038	C02953	--	135398687	Heterocyclic compounds	Pteridines and derivatives	5593758.49	15679004.74	5191425.37	7266240.15	5043852.74	2675411.7	256913.76	292775.21	295385.04	384385.96	285572.03	322569.22	3707261.77	3357873.42	3248150.03
MW0106683	Ethylphosphonic acid	C2H7O3P	93.01	110.0133	0.649	1.6219	MS1	6779-09-5	--	--	--	204482	Organic acids and derivatives	Organic phosphonic acids and derivatives	28561.74	24863.36	44599.05	34965.68	27647.39	40525.3	42084.85	57896.12	58055.92	40977.0	53612.73	67948.56	43463.19	53029.31	43919.87
MW0006776	Dibenzyl N,N-diethylphosphoramidite	C18H24NO2P	381.1701	317.1545	0.6386	1.3803	MS1	67746-43-4	--	--	--	5066231	Benzenoids	Benzene and substituted derivatives	6531.58	8073.81	13132.29	10944.58	8718.63	16185.5	9833.87	12760.86	20601.06	12836.67	12014.08	16201.45	12516.86	13114.55	11695.98
MW0119754	3-Pyridinecarboxamide, N-(2,3-dihydro-7,8-dimethoxyimidazo[1,2-c]quinazolin-5-yl)-	C18H17N5O3	396.1047	351.1331	0.6256	12.0901	MS1	677338-12-4	--	--	--	--	--	--	1167.26	941.54	2997.23	1580.5	1820.98	920.72	696.5	1313.27	712.89	599.05	1084.74	587.83	2106.59	1349.95	1475.7
MW0116868	1-Azepan-1-yl-4-chlorophthalazine	C14H16ClN3	279.1365	261.1033	0.5974	7.7902	MS1	677322-93-9	--	--	--	50743519	Organoheterocyclic compounds	Diazanaphthalenes	3504.29	3014.97	4477.71	1286.08	683.24	3727.37	2761.79	6115.59	4385.45	2715.25	2694.03	4373.96	4002.75	4521.83	3352.64
MW0118273	2-Amino-6-methyldipyrido[1,2-a:3',2'-d]imidazole	C11H10N4	163.0765	198.0905	0.6399	3.2248	MS1	67730-11-4	HMDB0029749	C19244	--	49971	Organoheterocyclic compounds	Imidazopyridines	19534.72	21641.04	17716.53	18383.24	12119.43	16745.29	18244.88	14143.86	18517.59	19563.57	19182.3	18905.51	20670.83	19914.06	19161.73
MW0121814	6,7-Bis(3-hydroxyphenyl)pteridine-2,4-diamine	C18H14N6O2	385.0842	346.1178	0.9317	6.5648	MS1	677297-51-7	--	--	--	10427712	Organoheterocyclic compounds	Pteridines and derivatives	12542.02	13741.75	9575.59	8386.69	10375.57	7610.59	13083.27	13111.69	8499.71	2774.03	4572.25	3343.62	9113.56	9039.44	9344.6
MW0002100	2',3',4',5'-Tetrachloro-3-biphenylol	C12H6Cl4O	350.8892	305.9173	0.604	0.6907	MS1	67651-37-0	--	C14733	--	171852	Benzenoids	Benzene and substituted derivatives	287.82	723.33	1163.51	944.91	286.22	271.49	520.71	376.29	1155.7	685.85	330.6	339.89	842.38	708.1	876.1
MW0112282	2-Pyrazinecarboxamide, 5-[2-methoxy-4-[[[2-(tetrahydro-2H-pyran-4-yl)ethyl]amino]methyl]phenoxy]-	C20H26N4O4	795.3801	386.1954	0.6492	9.7138	MS1	676500-67-7	--	--	--	10452732	Organic oxygen compounds	Organooxygen compounds	996.02	610.24	412.07	672.21	494.08	463.93	536.25	580.8	594.97	156.92	321.15	554.51	693.57	675.09	496.04
MW0109312	Pro Glu	C10H16N2O5	489.2192	244.1059	0.6433	3.1084	MS1	67644-00-2	--	--	--	194260	Organic acids and derivatives	Carboxylic acids and derivatives	2161.31	704.26	1728.32	1469.54	770.04	1193.32	9.0	9.0	9.0	153.62	136.05	163.62	464.54	567.64	547.37
MW0108511	N-[(3s)-2-Oxotetrahydrofuran-3-Yl]butanamide	C8H13NO3	360.2137	171.0895	0.5917	2.7179	MS1	67605-85-0	--	C11837	--	10130163	Organic acids and derivatives	Carboxylic acids and derivatives	2872.68	3946.61	1284.46	2505.22	2496.73	3045.62	3196.72	2477.07	2905.28	4492.94	3450.14	2698.86	2501.15	3026.03	2610.3
MW0127578	Trimethylsulfonium	[C3H9S]+	143.9947	77.0419	0.6105	12.2147	MS1	676-84-6	HMDB0012295	C01008	--	1147	Organosulfur compounds	--	146301.53	115889.38	118094.21	112299.97	127088.25	114283.07	103390.68	105232.62	92120.73	112356.77	137706.06	111436.6	146026.8	115456.01	104339.25
MW0141062	1,2,3,4,6,7,8-Heptachlorodibenzofuran;1,2,3,4,6,7,8-HpCDF;PCDF 131	C12HCl7O	472.7374	405.7847	0.6105	2.8935	MS1	67562-39-4	--	C18111	--	38199	Organoheterocyclic compounds	Benzofurans	1802.52	1913.59	469.5	1149.84	2187.04	832.62	717.91	461.52	547.79	1293.96	2272.3	1518.93	1128.9	812.49	964.6
MW0004344	4-(Acetylamino)phenyl 2-thiophenecarboxylate	C13H11NO3S	262.0534	261.046	0.6415	2.3025	MS1	67542-43-2	--	--	--	128894	Benzenoids	Phenol esters	239968.67	234666.59	210523.77	192480.06	231791.74	173763.41	17770.45	17077.93	17404.49	17447.81	16082.17	16602.73	181938.14	146444.12	137853.72
MW0107232	Hexanoic acid, 6-(acetyloxy)-2,3,3a,4,5,6,6a,7,8,9b-decahydro-3,3a-dihydroxy-3,6,9-trimethyl-8-[(2-methyl-1-oxo-2-buten-1-yl)oxy]-2-oxo-4-(1-oxobutoxy)azuleno[4,5-b]furan-7-yl ester	C32H46O12	737.1765	622.2989	0.5474	2.3025	MS1	67526-94-7	--	--	--	5353992	Organic acids and derivatives	Carboxylic acids and derivatives	11622.3	13413.76	12010.4	10900.89	12471.08	10779.06	9.0	9.0	146.97	9.0	9.0	9.0	8748.95	8074.64	8292.16
MW0007336	Hydramethylnon	C25H24F6N4	989.387	494.1905	0.8579	7.6948	MS1	67485-29-4	--	C10994	--	5281875	Benzenoids	Benzene and substituted derivatives	4149.9	4864.8	3878.35	3876.6	4758.02	2866.16	7174.51	6792.0	4237.46	4771.17	5697.93	3863.5	5270.57	4652.16	4214.29
MW0106590	Enalaprilat tert-butyl ester	C22H32N2O5	481.1507	404.2311	0.8679	1.2358	MS1	674796-29-3	--	--	--	58732182	Organic acids and derivatives	Carboxylic acids and derivatives	2749.11	2703.96	8179.79	4928.46	1951.17	8143.1	8476.44	7868.68	8882.4	11392.95	10561.22	11116.11	7158.25	5668.64	5676.2
MW0110926	Bethanechol cation	C7H17N2O2	340.2928	161.129	0.5803	8.8912	MS1	674-38-4	HMDB0015154	C06850	--	2370	Organic nitrogen compounds	Organonitrogen compounds	106136.81	93426.55	124596.35	89542.59	89077.4	86498.13	113486.11	114134.14	81227.34	85733.17	96906.23	94185.81	98239.71	92170.2	92586.76
MW0108192	Met-Arg-Phe-Ala acetate salt	C23H37N7O5S	524.2658	523.2577	0.6015	10.3274	MS1	67368-29-0	--	--	--	9914740	--	--	6912.26	7509.0	5424.19	3404.1	3218.16	1751.99	7296.99	7097.8	4811.12	5791.94	3765.18	3088.08	2820.69	1949.4	2908.68
MW0007136	Fenpropidin	C19H31N	312.2088	273.2456	0.6451	3.5069999999999997	MS1	67306-00-7	--	C18726	--	91694	Benzenoids	Benzene and substituted derivatives	141.53	376.36	816.79	443.28	2637.34	188.56	5170.81	995.73	366.64	254.49	1816.94	5876.62	7596.49	5934.49	6203.46
MW0005330	4-tert-Butyl-N-(2-methyl-2H-tetraazol-5-yl)benzamide	C13H17N5O	519.2939	259.1433	0.6485	8.4342	MS1	672338-07-7	--	--	--	645076	Benzenoids	Benzene and substituted derivatives	5961.51	6113.6	6561.97	5304.33	8614.8	5768.15	8944.94	9127.42	6625.28	7515.39	10561.18	8032.16	5545.4	7220.37	7754.88
MW0113831	9H-Indeno[1,2-e][1,2,5]oxadiazolo[3,4-b]pyrazin-9-one	C11H4N4O2	471.0563	224.0334	0.639	1.2807	MS1	67200-34-4	--	--	--	568763	Organic oxygen compounds	Organooxygen compounds	4179.09	5349.34	3963.16	2918.51	4104.74	2924.34	9.0	9.0	9.0	9.0	9.0	9.0	996.8	707.13	889.18
MW0123616	Diclofensine	C17H17Cl2NO	385.0841	321.0687	0.6191	1.9037	MS1	67165-56-4	--	--	--	68871	Organoheterocyclic compounds	Tetrahydroisoquinolines	16578.36	15919.45	15264.45	19829.47	17073.07	17727.61	12005.72	13192.14	12535.07	15342.86	14949.68	15245.02	15146.28	16516.98	18561.14
MW0054381	Linoleoyl coenzyme A	C39H66N7O17P3S	1074.3055	1029.3449	0.6449	11.0032	MS1	6709-57-5	HMDB0001064	C02050	--	5497112	Lipids and lipid-like molecules	Fatty Acyls	78021.41	78029.49	66331.87	61056.34	74958.56	87627.23	150043.84	192210.87	196630.11	232944.28	211384.63	186383.12	117427.06	124302.19	118303.47
MW0149882	Globomycin	C32H57N5O9	702.4276	655.4156	0.6153	9.715	MS1	67076-74-8	--	C01700	--	115071	Organic acids and derivatives	Peptidomimetics	9.0	9.0	9.0	2210.66	2028.41	2157.89	2204.87	2038.02	9.0	2100.13	1648.11	2143.33	1753.54	1162.58	1135.85
MW0127455	Dimethyl sulfone	C2H6O2S	132.9725	94.0089	0.616	1.1536	MS1	67-71-0	HMDB0004983	C11142	--	6213	Organosulfur compounds	Sulfonyls	7237.17	8385.43	5803.71	5398.61	7294.11	3481.07	9249.47	7143.55	9694.1	6624.49	7995.07	6100.08	10226.44	8197.22	6220.85
MW0114824	Methanol	CH4O	74.06	32.0262	0.8992	1.4387	MS1	67-56-1	HMDB0001875	C00132	--	887	Organic oxygen compounds	Organooxygen compounds	57781.17	68836.31	69444.34	478561.61	71388.78	1048138.27	79828.04	71422.66	407584.45	585706.77	816429.59	897632.5	303737.86	278650.88	283857.12
MW0106582	Egtazic acid	C14H24N2O10	398.17699999999996	380.1431	0.6473	7.3125	MS1	67-42-5	--	D03967	--	6207	Organic acids and derivatives	Carboxylic acids and derivatives	721.32	493.1	131.79	129.43	148.51	780.72	2821.63	1775.7	1324.46	1540.61	479.52	1774.11	1257.45	2159.99	1665.72
MW0011981	10,12-Tricosadiynoic acid	C23H38O2	347.2904	346.2872	0.6307	5.0611	MS1	66990-30-5	--	--	--	538457	Lipids and lipid-like molecules	Fatty Acyls	8260.55	705.25	9.0	9.0	110.29	9.0	4292.24	1537.78	52524.71	125.93	9.0	176.67	6372.37	5663.76	3669.37
MW0121056	5-[4-(Diethylamino)phenyl]-4-ethyl-4H-1,2,4-triazol-3-yl hydrosulfide	C14H20N4S	570.3164	276.1409	0.6072	3.6651	MS1	669748-44-1	--	--	--	2463110	Organoheterocyclic compounds	Azoles	1428.06	9.0	658.39	558.94	324.48	826.75	184.06	9.0	316.04	9.0	823.12	436.98	1134.61	947.55	1598.67
MW0116438	1-(4-Fluorophenyl)-5-oxopyrrolidine-3-carbohydrazide	C11H12FN3O2	284.1042	237.0914	0.6438	1.8912	MS1	669696-68-8	--	--	--	4216828	Organoheterocyclic compounds	Pyrrolidines	40457.35	19677.22	30255.36	19873.11	227669.6	48120.04	3954.76	2700.98	9.0	2149.71	1631.48	617.94	12704.67	12164.56	13933.03
MW0153772	Methasulfocarb	C9H11NO4S2	325.029	261.0129	0.6252	4.4627	MS1	66952-49-6	--	C18746	--	93362	Benzenoids	Benzene and substituted derivatives	1206.92	1827.54	2035.92	2018.89	9.0	1607.83	2139.18	2214.21	1017.82	1773.4	2975.16	2460.55	2062.0	3584.32	2396.56
MW0146686	Betamethasone 9,11-epoxide 17,21-dipropionate	C28H36O7	969.4984	484.2461	0.6155	7.8385	MS1	66917-44-0	--	--	--	--	--	--	1864.7	914.46	303.67	1704.6	2068.31	275.76	1995.38	2832.52	1360.38	1729.19	1100.5	1205.18	1088.28	1407.1	1769.48
MW0000597	(2-Bromo-4-methoxyphenyl)acetic acid	C9H9BrO3	510.9368	243.9735	0.6214	12.222999999999999	MS1	66916-99-2	--	--	--	3963668	Benzenoids	Phenol ethers	5191.59	8872.78	7121.16	3599.06	6067.54	8495.12	5753.01	3578.17	6074.3	4814.23	5539.47	8927.06	9971.37	6194.47	7989.27
MW0156059	Proacacipetalin;3-Butenenitrile, 2-(beta-D-glucopyranosyloxy)-3-methyl-,(S)-	C11H17NO6	84.0807	259.1056	0.8269	0.8735	MS1	66871-89-4	--	C08338	--	656520	Organic oxygen compounds	Organooxygen compounds	491173.5	442670.38	358917.28	1001698.54	747922.5	891204.27	308865.04	319794.51	260460.25	1712386.43	1483258.87	1697907.55	700521.5	711014.46	685926.88
MW0122029	6-Bromoindirubin-3'-oxime	C16H10BrN3O2	319.9822	354.9956	0.615	2.5269	MS1	667463-62-9	--	--	--	448949	Organoheterocyclic compounds	Indoles and derivatives	119289.3	115454.69	111347.68	112495.45	114209.19	111842.54	9.0	9.0	9.0	7574.79	8886.98	2487.71	92576.17	84809.43	75289.27
MW0005498	5-[(4-Fluorophenoxy)methyl]-4-(prop-2-en-1-yl)-4H-1,2,4-triazole-3-thiol	C12H12FN3OS	341.9879	265.0685	0.8799	0.7737	MS1	667437-08-3	--	--	--	3767851	Benzenoids	Phenol ethers	27693.4	25423.11	22553.97	21268.18	23373.29	20121.41	23811.85	22668.31	22152.11	25961.56	27091.86	23878.7	24300.39	23383.16	21602.47
MW0004940	4-Ethyl-5-[(4-fluorophenoxy)methyl]-4H-1,2,4-triazole-3-thiol	C11H12FN3OS	300.0815	253.0685	0.6363	9.747	MS1	667436-83-1	--	--	--	3723936	Benzenoids	Phenol ethers	9.0	9.0	121.46	9.0	9.0	9.0	9.0	9.0	9.0	9.0	9.0	9.0	8924.27	11739.58	15100.41
MW0005480	5-[(2-Chloro-4-fluorophenoxy)methyl]-4-ethyl-4H-1,2,4-triazole-3-thiol	C11H11ClFN3OS	325.9933	287.0295	0.6078	2.5655	MS1	667414-15-5	--	--	--	3732867	Benzenoids	Phenol ethers	16517.15	24988.64	25869.98	24865.89	23248.09	19411.13	517.51	9.0	898.35	1853.58	568.33	846.93	25040.71	18873.52	18604.03
MW0002537	2-[3-(Trifluoromethyl)phenoxy]propanehydrazide	C10H11F3N2O2	362.9535	248.0773	0.5592	0.6907	MS1	667413-01-6	--	--	--	3409234	Benzenoids	Benzene and substituted derivatives	38746.62	26559.14	40674.67	42313.48	45449.88	37379.28	49195.41	49587.67	41383.46	67315.37	50457.59	55887.12	46841.94	44430.16	40173.7
MW0001939	2-(4-Isopropylphenoxy)propanohydrazide	C12H18N2O2	462.3075	222.1368	0.6492	9.3233	MS1	667412-84-2	--	--	--	5018791	Benzenoids	Benzene and substituted derivatives	38466.51	31950.4	30008.77	38566.9	56262.51	39924.41	9559.45	7844.92	13156.33	14780.13	8162.54	14983.21	19938.03	28974.33	29405.65
MW0120170	4-Allyl-3-cyclopentyl-1H-1,2,4-triazole-5-thione	C10H15N3S	276.0523	209.0987	0.6259	2.6266	MS1	667412-80-8	--	--	--	3673114	Organoheterocyclic compounds	Azoles	26750.7	27963.2	21305.26	24391.65	26149.2	28624.54	492.69	359.18	9.0	725.39	9.0	1614.03	38300.95	36608.55	35389.73
MW0011070	(2R)-N-(3-Ethoxypropyl)-2,4-dihydroxy-3,3-dimethylbutanamide	C11H23NO4	467.3314	233.1627	0.5663	9.3316	MS1	667-84-5	--	--	--	3856251	Lipids and lipid-like molecules	Fatty Acyls	10973.07	10907.52	5168.76	10332.7	8227.29	3126.86	21145.91	22732.36	9736.51	14848.02	19708.38	16592.52	14935.91	12974.66	13367.35
MEDL00349	Ser-Leu	C9H18N2O4	280.1615	233.1489	0.6333	9.747	MS1	6665-16-3	HMDB0029043	-	--	7015695	Amino acid and Its metabolomics	Small Peptide	22461.02	21061.96	21699.54	24233.94	22230.5	26084.54	21347.06	22852.98	19780.23	21162.73	19988.12	21677.77	21330.38	16225.83	17014.54
MW0002162	2,3-Dimethoxy-5-sulfamoylbenzoic acid	C9H11NO6S	226.0167	261.0307	0.6419	3.1001	MS1	66644-80-2	--	--	--	3017698	Benzenoids	Benzene and substituted derivatives	803.95	1269.97	1243.78	5771.69	6191.29	5598.27	1785.48	982.51	904.62	1258.71	479.82	1491.6	10911.92	10539.21	10048.99
MW0117416	2-(2,4-Dichloroanilino)-N-(oxan-4-ylmethyl)-4-(trifluoromethyl)pyrimidine-5-carboxamide	C18H17Cl2F3N4O2	431.0646	448.0681	0.8841	0.6824	MS1	666260-75-9	--	--	--	10253143	Organoheterocyclic compounds	Diazines	4943.04	1389.0	4681.09	7121.27	2879.68	3251.12	5242.68	3182.2	4379.97	10701.91	7271.58	9204.25	4980.92	5305.36	5261.38
MW0157956	Toonacilin	C31H38O9	577.2417	554.2516	0.6067	3.2164	MS1	66610-71-7	--	C08785	--	181814	Lipids and lipid-like molecules	Prenol lipids	8979.07	9426.07	9268.36	8014.91	8724.2	8575.63	9043.43	7979.68	8204.59	8036.91	8141.18	8797.88	8873.27	7866.97	8884.38
MEDN0449	4-Hydroxyretinoic Acid	C20H28O3	317.2108	316.204	0.75	6.7559	MS1	66592-72-1	HMDB0006254	C16677	--	6438629	CoEnzyme and vitamins	CoEnzyme and vitamins	20928.05	21718.85	26217.47	18879.29	22128.8	22592.4	8380.88	17017.76	10816.52	5268.02	7771.77	8072.53	25015.58	23894.4	23480.11
MW0000859	[(2-Chlorobenzyl)sulfanyl]acetic acid	C9H9ClO2S	263.014	216.0012	0.6449	1.055	MS1	66516-65-2	--	--	--	351859	Benzenoids	Benzene and substituted derivatives	2493.78	3045.94	3468.31	2226.59	4649.57	3033.53	12661.28	13472.78	9319.32	10941.01	3851.73	8172.11	6674.03	8374.35	7051.95
MW0146830	Borrecapine	C20H24N2O	634.4138	308.1889	0.5595	9.5185	MS2-Insilico	66408-14-8	--	C09051	--	441995	Organoheterocyclic compounds	Indoles and derivatives	9.0	211.29	9.0	9.0	9.0	9.0	9.0	9.0	9.0	9.0	9.0	9.0	3216.14	4851.22	4949.7
MW0002871	2-Chloro-4-methylphenol	C7H7ClO	180.9778	142.0185	0.5551	1.9871	MS2-Insilico	6640-27-3	--	C15220	--	14851	Benzenoids	Phenols	138504.85	183494.11	167215.68	143907.73	185771.31	344176.5	251636.37	82414.82	218280.13	502696.98	243142.23	299910.44	182132.93	171372.24	276305.46
MW0116382	1-(3-Chlorophenyl)piperazine	C10H13ClN2	410.1868	196.0767	0.615	2.6847	MS1	6640-24-0	HMDB0061008	C11738	--	1355	Organoheterocyclic compounds	Diazinanes	15127.24	14760.61	7659.24	10739.75	14127.11	5488.89	9.0	123.01	9.0	135.51	9.0	119.18	5289.28	4944.44	3749.47
MW0144304	Acrifoline	C16H23NO2	306.1444	261.1729	0.6365	2.585	MS1	664-24-4	--	C09850	--	5460437	Lipids and lipid-like molecules	Prenol lipids	7542.82	4932.29	22553.02	9936.86	3712.39	19012.8	745.83	1362.71	2153.54	1413.43	1165.3	2412.99	7291.34	7939.67	6943.35
MW0122284	6-Nitroquinoxaline	C8H5N3O2	193.0723	175.0382	0.6358	2.7426	MS1	6639-87-8	--	--	--	96029	Organoheterocyclic compounds	Diazanaphthalenes	5383.02	4818.37	6313.13	4784.01	4066.47	7463.19	6204.29	5665.91	6120.68	8229.9	8659.09	9824.74	6933.33	5223.55	5919.25
MW0127145	[(4,6-Diamino-2-pyrimidinyl)sulfanyl]acetic acid	C6H8N4O2S	201.0441	200.0368	0.6493	1.2806	MS1	6638-40-0	--	--	--	241013	Organosulfur compounds	Thioethers	9650.78	12181.73	11319.88	16107.53	13518.88	13180.71	18167.89	13875.47	11370.84	10615.7	9323.11	12613.83	13566.09	12679.68	14218.64
MW0117581	2-(4-Chlorophenyl)-2,3-dihydro-1H-naphtho[1,2-e][1,3]oxazine	C18H14ClNO	362.0292	295.0764	0.611	1.6212	MS1	6638-18-2	--	--	--	240938	Organoheterocyclic compounds	Benzoxazines	790.89	886.75	2811.34	5545.85	1116.54	1911.4	594.53	3520.31	2339.24	9931.55	9380.07	6763.6	3815.04	4038.32	3367.83
MW0001422	1-[(4-Bromoanilino)methyl]-2-naphthol	C17H14BrNO	693.013	327.0259	0.5641	2.5215	MS1	6638-14-8	--	--	--	240933	Benzenoids	Naphthalenes	5667.82	5061.6	5270.77	6058.25	6722.06	5450.3	9.0	9.0	9.0	9.0	136.49	9.0	2692.06	2453.3	2137.02
MW0000420	Ranitidine	C13H22N4O3S	315.14799999999997	314.1413	0.9840000000000001	7.9191	MS1	66357-35-5	HMDB0001930	D00422	--	3001055	Organic nitrogen compounds	Organonitrogen compounds	12130.11	17280.34	11457.43	14506.91	13865.59	12409.04	7009.85	8551.73	4516.62	4451.04	9154.46	4475.16	11777.97	10269.1	11203.99
MW0119878	4-(3-Chlorophenyl)-4H-1,2,4-triazol-3-yl hydrosulfide	C8H6ClN3S	253.0308	210.9971	0.6443	3.2082	MS1	66297-55-0	--	--	--	5015976	Organoheterocyclic compounds	Azoles	4210.44	2718.59	4939.76	6199.67	5780.86	9381.86	6368.14	3576.77	13063.35	3874.6	9298.27	4690.63	5946.4	5310.01	4862.63
MW0003957	3-Chlorophenylhydrazine-4-sulfonic acid	C6H7ClN2O3S	462.0071	221.9866	0.65	0.9896	MS1	6628-76-8	--	--	--	81120	Benzenoids	Benzene and substituted derivatives	3686.89	3293.45	4047.41	4412.51	5806.87	1288.84	12784.77	11254.15	10782.99	7342.55	3522.91	5247.7	6187.11	5635.55	8507.5
MW0002314	2',5'-Dichlorobenzanilide	C13H9Cl2NO	329.0215	265.0061	0.8689	12.2147	MS1	6626-75-1	--	--	--	96184	Benzenoids	Benzene and substituted derivatives	33311.26	32216.1	33449.93	36368.55	33386.39	31590.43	31963.69	27559.55	32379.19	29643.86	32610.6	28007.3	36096.38	32746.4	31201.34
MW0009349	Penconazole	C13H15Cl2N3	605.0917	283.0643	0.6425	1.3886	MS1	66246-88-6	--	C18801	--	91693	Benzenoids	Benzene and substituted derivatives	6445.15	4976.53	9791.88	4891.23	5340.45	7076.53	1113.03	611.47	9.0	1471.68	647.88	1478.74	4300.89	4522.71	4786.57
MW0004205	4-(1,3-Dioxooctahydro-2H-4,7-epoxyisoindol-2-yl)benzoic acid	C15H13NO5	592.1938	287.0794	0.5904	8.0128	MS1	6624-09-5	--	--	--	244355	Benzenoids	Benzene and substituted derivatives	1629.62	2741.78	2443.52	2924.84	2206.55	3624.5	3337.66	4042.41	3384.61	3167.36	3183.19	3096.54	4667.64	4243.5	2838.45
MW0123478	Cyromazine	C6H10N6	371.1568	166.0967	0.634	1.4052	MS1	66215-27-8	HMDB0029862	C14147	--	47866	Organoheterocyclic compounds	Triazines	139528.6	181905.3	134062.12	140189.51	196024.9	138419.82	9.0	215.97	9.0	9.0	9.0	9.0	82679.11	84218.23	95560.55
MW0118156	2-[4-(Dimethylamino)phenyl]-1,2,3,4-tetrahydroquinazolin-4-one	C16H17N3O	535.2813	267.1372	0.6313	8.08	MS1	66181-66-6	--	--	--	3157451	Organoheterocyclic compounds	Diazanaphthalenes	7474.02	12464.48	8109.91	7916.58	600.99	6673.58	7992.96	15021.56	8608.64	11941.84	13198.7	5943.62	10528.69	8530.28	5957.55
MW0008654	N-[2-(4-Sulfamoylphenyl)ethyl]-2-(thiophen-2-yl)acetamide	C14H16N2O3S2	438.936	324.0602	0.5986	1.0142	MS1	6613-83-8	--	--	--	670786	Benzenoids	Benzene and substituted derivatives	13634.05	15123.6	12242.71	12025.55	12740.71	13689.92	15966.59	15643.67	15169.69	10591.89	8496.88	8437.47	15410.16	14317.37	13711.02
MW0007381	Iohexol	C19H26I3N3O9	821.8917	820.8803	0.5063	0.6990000000000001	MS1	66108-95-0	HMDB0015449	D01817	--	3730	Benzenoids	Benzene and substituted derivatives	6305.29	5186.14	7022.46	6335.79	6579.62	5638.9	5383.54	7466.65	6713.53	6500.51	5368.92	6947.0	7129.77	5171.46	5913.25
MW0005444	5-(9-Anthrylmethylene)-2,4,6(1H,3H,5H)-pyrimidinetrione	C19H12N2O3	392.9942	316.0848	0.7028	8.4924	MS1	66108-42-7	--	--	--	360573	Benzenoids	Anthracenes	9.0	162.89	9.0	9.0	9.0	9.0	9.0	9.0	9.0	9.0	9.0	9.0	2004.72	2148.26	3067.49
MW0004270	4-(3,4-Xylyl)-3-thiosemicarbazide	C9H13N3S	240.0542	195.083	0.642	2.1778	MS1	6610-33-9	--	--	--	773786	Benzenoids	Benzene and substituted derivatives	6775.68	4958.0	11660.01	21002.12	4945.12	21136.43	15731.13	11876.98	16994.75	18971.75	13805.99	16099.4	11267.37	13713.73	14551.2
MW0137947	Dicumarol	C19H12O6	337.0707	336.0634	0.648	1.8866	MS1	66-76-2	HMDB0014411	C00796	--	54676038	Phenylpropanoids and polyketides	Coumarins and derivatives	25772.14	25719.12	19535.93	22791.28	23231.05	25607.7	9.0	9.0	9.0	5168.36	596.7	9.0	16515.47	15468.85	19420.46
MW0111301	Tetraethylammonium cation	C8H20N	169.1219	130.1596	0.7154	4.255	MS1	66-40-0	--	C07512	--	5413	Organic nitrogen compounds	Organonitrogen compounds	26853.9	22822.86	35879.28	34370.41	27295.36	42383.89	39912.12	43071.51	25445.68	27858.91	34390.37	29688.66	39546.83	39967.25	38184.93
MW0153817	Methyl methanesulfonate;MMS	C2H6O3S	157.0174	110.0038	0.8406	12.2147	MS1	66-27-3	--	C19181	--	4156	Organic acids and derivatives	Organic sulfonic acids and derivatives	2663607.5	2618186.15	2644610.08	2633918.49	3166962.65	2645104.03	3091859.75	2529562.65	2563528.48	2642860.3	2600929.42	2539274.89	2680253.37	2596450.39	2539979.33
MEDP0178	Uracil	C4H4N2O2	225.0615	112.027	0.8875	9.747	MS1	66-22-8	HMDB0000300	C00106	--	1174	Nucleotide And Its metabolomics	Nucleotide and Its metabolomics	1347.93	850.43	2014.3	9.0	9.0	112.2	143.34	9.0	1629.24	184.56	9.0	9.0	23204.15	26476.03	34194.0
MW0111236	Octadecylphosphocholine	C23H50NO4P	400.3329	435.3477	0.5795	7.2705	MS1	65956-63-0	--	--	--	125219	Organic nitrogen compounds	Organonitrogen compounds	205663.61	103367.59	171693.16	182984.8	66311.07	157022.62	31471.14	24627.99	34346.61	37077.72	16476.05	45221.1	88565.89	91040.67	95004.04
MW0149146	Fenitropan	C13H15NO6	282.0983	281.0899	0.6968	4.0722	MS1	65934-95-4	--	C18938	--	93358	Benzenoids	Benzene and substituted derivatives	1691.04	237.74	3883.35	37379.89	28993.53	34717.1	156.7	9.0	9.0	2286.48	6100.16	4121.23	21543.08	20542.53	20730.05
MW0001861	2-(3-Pyridinyl)-2,3-dihydro-1H-perimidine	C16H13N3	533.1853	247.1109	0.638	1.3221	MS1	6584-41-4	--	--	--	256661	Benzenoids	Naphthalenes	17601.13	21170.07	11976.0	12517.66	15918.13	10835.98	9.0	9.0	9.0	9.0	9.0	9.0	5769.38	4804.36	5393.54
MW0001807	2-(2-Thienyl)-2,3-dihydro-1H-perimidine	C15H12N2S	343.0413	252.0721	0.6979	4.248	MS1	6584-40-3	--	--	--	257242	Benzenoids	Naphthalenes	443.62	183.37	996.19	2746.64	1292.69	521.03	1428.5	1373.13	170.92	630.75	119.6	9.0	7752.89	6924.9	6063.13
MW0003357	2-Propenamide, N-[4-(1-benzoyl-4-piperidinyl)butyl]-3-(3-pyridinyl)-, (2E)-	C24H29N3O2	783.4592	391.226	0.6472	8.8414	MS1	658084-64-1	--	--	--	6914657	Benzenoids	Benzene and substituted derivatives	1967.93	1623.73	1787.94	1788.43	1808.07	9.0	4942.35	3783.58	2186.51	2824.17	2831.49	2796.14	2016.83	2198.66	2036.99
MW0001595	1H-Indole-5-sulfonamide, N-(3-chlorophenyl)-3-[[3,5-dimethyl-4-[(4-methyl-1-piperazinyl)carbonyl]-1H-pyrrol-2-yl]methylene]-2,3-dihydro-N-methyl-2-oxo-, (3Z)-	C28H30ClN5O4S	568.1761	567.1707	0.8424	11.7909	MS1	658084-23-2	--	--	--	9549297	Benzenoids	Benzene and substituted derivatives	9.0	9.0	9.0	9.0	9.0	9.0	9.0	9.0	9.0	9.0	9.0	9.0	7643.54	8501.07	11742.47
MW0007184	Fluopyram	C16H11ClF6N2O	435.0095	396.0464	0.6438	2.8924	MS1	658066-35-4	--	--	--	11158353	Benzenoids	Benzene and substituted derivatives	6797.97	3922.6	8469.41	5007.91	6451.29	4262.18	166.43	556.14	533.41	424.4	130.62	125.39	2028.37	1593.4	1609.91
MW0008753	N-{4-[(Ethylsulfonyl)amino]phenyl}ethanesulfonamide	C10H16N2O4S2	356.0708	292.0552	0.8877	3.2164	MS1	65749-31-7	--	--	--	305616	Benzenoids	Benzene and substituted derivatives	35301.25	37154.93	38502.14	33864.73	33864.1	36764.36	47168.03	45121.87	42497.62	40396.66	39190.78	41753.23	41986.12	41568.3	38695.59
MW0143169	4-(Trifluoromethyl)piperidine	C6H10F3N	220.03	153.0765	0.6375	0.807	MS1	657-36-3	--	--	--	136469	Organoheterocyclic compounds	Piperidines	922.44	667.38	1041.92	976.7	826.87	820.15	1177.02	1950.47	1400.57	1370.98	2084.89	729.78	1241.15	1501.69	1692.52
MW0105101	3-Methylhexahydropyrrolo[1,2-a]pyrazine-1,4-dione	C8H12N2O2	191.0792	168.0899	0.6496	2.153	MS1	65556-33-4	--	--	--	6428987	Organic acids and derivatives	Carboxylic acids and derivatives	30210.3	28234.66	31756.21	23985.72	26205.68	26486.2	211.8	9.0	9.0	693.39	9.0	278.96	17664.53	15203.1	16786.91
MW0000067	1-Methyl-2,3,4,9-tetrahydro-1H-beta-carboline-1-carboxylic acid	C13H14N2O2	294.121	230.1055	0.623	3.2917	MS1	6543-83-5	--	--	--	98375	Alkaloids and derivatives	Harmala alkaloids	3527.04	6326.8	1890.22	6872.88	3780.32	9707.5	9.0	9.0	184.99	9.0	9.0	9.0	3489.65	2926.08	2786.4
MW0145024	Aminoacetaldehyde;2-Aminoacetaldehyde	C2H5NO	101.0708	59.0371	0.6433	1.3016	MS1	6542-88-7	--	C06735	--	363	Organic nitrogen compounds	Organonitrogen compounds	3369.67	449.55	620.16	42699.94	37084.44	60288.85	827.8	2156.66	1445.23	131049.83	141026.19	149995.76	55034.87	40900.47	39675.14
MW0106137	Chicoric acid	C22H18O12	987.1225	474.0798	0.6386	8.8829	MS1	6537-80-0	HMDB0002375	C10437	--	5281764	Organic acids and derivatives	Carboxylic acids and derivatives	1979.63	2179.16	2514.36	1529.43	1507.56	1476.66	2317.31	2826.82	1544.7	609.41	1721.83	1967.42	1939.45	1811.73	1857.35
MW0120659	4-Phenyl-1,2,3,4,5,6,7,8-octahydroquinazoline-2-thione	C14H16N2S	511.1958	244.1034	0.6274	8.0105	MS1	65331-17-1	--	--	--	5001598	Organoheterocyclic compounds	Diazanaphthalenes	18663.46	13227.35	12348.77	16053.56	12951.46	12732.16	17437.17	13129.95	12280.3	19103.8	12909.14	13242.21	13547.0	11931.95	11934.41
MEDP1360	Mycosporine glycine	C10H15NO6	508.2129	245.0899	0.6023	8.7669	MS1	65318-21-0	-	-	--	14444486	Amino acid and Its metabolomics	Amino acid derivatives	2409.41	1969.97	1943.99	1444.8	1971.01	2291.56	2791.97	1706.77	2141.3	1335.2	1526.67	862.59	889.77	1380.33	1142.58
MW0003003	2'-Deoxyadenosine-5'-monophosphate	C10H14N5O6P	378.08099999999996	331.0682	0.6493	2.9256	MS1	653-63-4	HMDB0000905	C00360	--	12599	Nucleosides, nucleotides, and analogues	Purine nucleotides	9.0	9.0	9.0	9.0	9.0	9.0	23866.42	18979.83	9504.36	11090.23	13637.67	8431.22	5571.59	5636.15	5472.76
MEDP1904	LPE(18:2/0:0)	C23H44NO7P	977.5596	477.2855	0.9725	8.3843	MS1	652149-09-2	HMDB0011517	-	--	52925130	GP	LPE	176529.52	195037.52	215997.89	173335.32	196649.59	164830.35	229886.74	303616.44	242725.38	218076.23	227245.04	217356.7	208732.57	200851.44	210951.98
MW0157077	Sirohydrochlorin	C42H46N4O16	845.2884	862.2909	0.6193	3.5031	MS1	65207-12-7	--	C05778	--	196427	Organoheterocyclic compounds	Tetrapyrroles and derivatives	9.0	9.0	225.99	9.0	141.19	156.27	8785.04	9643.09	7228.72	10416.51	9140.68	8369.17	4572.39	2879.97	4479.01
MW0002754	2-Bromo-3,5-difluorobenzoic acid	C7H3BrF2O2	472.8644	235.9284	0.6378	1.0895	MS1	651027-01-9	--	--	--	11379374	Benzenoids	Benzene and substituted derivatives	11300.63	5767.21	6921.99	5444.71	4495.64	6491.63	4678.68	6365.3	6151.48	3818.35	3822.25	2258.33	5785.41	5223.45	3636.4
MW0154266	Nanchangmycin	C47H78O14.Na	936.5422	889.5289	0.6322	8.7666	MS1	65101-87-3	--	C12047	--	86278937	Lipids and lipid-like molecules	Fatty Acyls	7213.68	6969.56	5735.21	5831.3	5419.35	4066.8	8570.74	7694.76	7363.69	7029.56	6625.83	6519.72	6246.53	5322.13	5339.18
MW0110721	2-Chloro-N-((2E)-6-methyl-4,5,6,7-tetrahydro-1,3-benzothiazol-2(3H)-ylidene)acetamide	C10H13ClN2OS	506.1209	244.0437	0.6228	0.8236	MS1	650592-73-7	--	--	--	3368326	Organic nitrogen compounds	Organonitrogen compounds	3828.29	3270.52	2040.84	337.17	4214.79	9.0	9658.09	9487.25	7179.79	9333.91	10381.98	10529.2	6782.46	8297.98	6839.29
MW0123258	Cefetamet	C14H15N5O5S2	511.9283	397.0515	0.5425	12.2147	MS1	65052-63-3	--	D03424	--	5487888	Organoheterocyclic compounds	Lactams	25720.57	28163.88	24174.24	21680.49	22084.82	22038.63	21671.9	21428.68	20170.54	13206.66	19644.33	21481.43	26759.31	25708.3	19306.9
MEDN0244	Orotic Acid	C5H4N2O4	174.0507	156.017	0.6367	0.9316	MS1	65-86-1	HMDB0000226	C00295	--	967	CoEnzyme and vitamins	CoEnzyme and vitamins	138755.27	165671.34	147893.3	202972.25	163658.93	194147.59	9.0	618.74	9.0	9.0	9.0	9.0	74633.12	91578.16	95282.86
MEDL00970	Thymine	C5H6N2O2	270.1088	126.0429	0.6303	1.7541	MS2-Search-Local	65-71-4	HMDB0000262	C00178	--	1135	Nucleotides and derivatives	Nucleotides and derivatives	191512.88	222985.59	210735.41	124720.91	206410.18	177070.61	382430.14	356938.56	304205.25	291548.09	288469.28	220192.08	261104.08	248790.2	246722.2
MW0169001	Cytidine-5'-triphosphate disodium salt	C9H16N3O14P3	440.0026	482.9845	0.8485	12.1981	MS1	65-47-4	--	C00063	--	6176	--	--	32756.67	31647.2	32134.5	33149.9	31015.41	31062.56	28691.64	31466.53	31525.7	29877.17	28220.54	32954.17	33132.94	32106.62	31292.28
MW0003135	2-Hydroxybenzamide	C7H7NO2	102.0335	137.0477	0.6275	2.5298	MS1	65-45-2	HMDB0015687	D01811	--	5147	Benzenoids	Phenols	4098.59	5407.54	5428.38	5273.42	6395.04	7820.23	9.0	9.0	9.0	9.0	9.0	9.0	3315.14	3399.02	2520.44
MW0151294	Icacine	C22H31NO6	833.4192	405.2151	0.6401	7.9025	MS1	64999-57-1	--	C08690	--	441739	Organoheterocyclic compounds	Naphthopyrans	1041.46	964.22	1182.83	1149.59	1161.69	586.9	151.15	624.96	389.0	540.12	288.86	225.7	1039.1	1034.37	720.36
MW0112943	4-(2-Nitroethyl)phenyl 6-O-β-D-xylopyranosyl-β-D-glucopyranoside	C19H27NO12	525.1686	461.1533	0.6211	1.3803	MS1	649758-25-8	--	--	--	45359754	Organic oxygen compounds	Organooxygen compounds	54190.73	47913.43	54622.78	44292.95	39840.74	48138.79	9.0	9.0	9.0	109.81	9.0	9.0	40791.67	35695.01	32706.76
MW0108414	N-(2-Phosphate-1R-methylethyl)-5Z,8Z,11Z,14Z-eicosatetraenamide	C23H40NO5P	442.2653	441.2644	0.7418	2.8922	MS1	649569-33-5	--	--	--	35026345	Organic acids and derivatives	Organic phosphoric acids and derivatives	54976.98	35044.32	38187.77	27454.17	47017.07	35453.7	19728.59	15889.69	71103.32	38524.71	35358.77	44945.55	42997.92	40720.75	37451.66
ZINC1658271	Dibenzyl Trisulfide	C14H14S3	279.4748	278.467	0.6074	12.2064	MS1	6493-73-8	-	-	--	122842	Benzenoids	Benzene and substituted derivatives	1535.29	1411.0	1634.4	1007.68	584.37	1535.43	1633.22	565.64	1604.48	1485.0	1671.86	1384.46	1361.27	1382.32	1182.96
MW0126070	Pentoxifylline alcohol	C13H20N4O3	561.3144	280.1535	0.6494	9.1569	MS1	6493-06-7	--	--	--	57782	Organoheterocyclic compounds	Imidazopyrimidines	68383.08	64721.27	67337.39	84018.94	67811.66	57207.36	82484.81	104790.65	66278.67	71461.47	76212.1	78221.43	70495.86	69880.69	70851.52
MW0110954	Chlorsulfuron	C12H12ClN5O4S	395.9943	357.0299	0.9495	0.7156	MS1	64902-72-3	--	C05071	--	47491	Organic nitrogen compounds	Organonitrogen compounds	162559.03	144430.0	131013.84	138428.7	153707.98	111875.96	217780.87	204295.55	162300.29	171320.94	186710.63	163235.06	168153.63	161884.19	161584.57
MW0147716	Coenzyme F420;Oxidized coenzyme F420	C29H36N5O18P	837.1965	773.1793	0.598	2.1904	MS1	64885-97-8	--	C00876	--	123996	Organic acids and derivatives	Carboxylic acids and derivatives	986.0	1650.61	538.56	1105.12	1473.08	675.3	1602.13	2445.16	1516.83	2288.66	2638.67	1417.33	2021.41	1900.92	1381.3
MW0010700	(-)-Carvone	C10H14O	219.0975	150.1045	0.9697	1.1476	MS1	6485-40-1	HMDB0035089	C01767	--	439570	Lipids and lipid-like molecules	Prenol lipids	1716070.78	1944464.49	1598980.68	1232467.47	1380048.25	1609445.53	1441442.1	1477416.45	2018706.83	1253418.63	1140750.16	1202958.4	1551653.09	1486118.7	1444501.84
MW0121275	5-Bromo-6-nitro-1H-isoindole-1,3(2H)-dione	C8H3BrN2O4	540.8636	269.9276	0.5871	0.7571	MS1	64823-14-9	--	--	--	3836539	Organoheterocyclic compounds	Isoindoles and derivatives	4389.92	2733.22	3190.78	3540.36	4894.43	2789.32	2272.41	4323.27	4283.78	4189.48	6294.75	4097.21	4049.1	3900.63	3595.91
MW0125762	Neomangiferin	C25H28O16	626.1692	584.1377	0.5375	3.2164	MS1	64809-67-2	--	--	--	6918448	Organoheterocyclic compounds	Benzopyrans	1655.76	1677.94	2222.67	1504.68	1246.93	1580.37	2229.73	1885.17	2942.93	2306.43	1594.23	2535.61	1701.07	1753.25	2381.12
MW0111093	Methyldiazohydroxide	CH4N2O	159.028	60.0324	0.6486	1.3761	MS1	64768-29-2	HMDB0062508	C20306	--	108081	Organic nitrogen compounds	Organonitrogen compounds	112031.84	97432.41	159260.31	92269.52	78727.44	146202.21	203448.57	213640.49	260803.41	361267.97	341790.46	237492.89	167597.3	166072.02	167488.97
MW0006800	Dicyclohexylphenylphosphine	C18H27P	297.1737	274.185	0.6011	9.7138	MS1	6476-37-5	--	--	--	80970	Benzenoids	Benzene and substituted derivatives	2992.15	1977.03	2164.15	3293.27	3313.99	3813.88	2690.41	2433.96	1012.92	4020.21	3331.15	2745.35	1313.15	1040.57	1350.21
MW0116386	1-(3-Cyclohexen-1-ylmethyl)-4-piperidinamine	C12H22N2	236.21200000000002	194.1783	0.6395	4.1221	MS1	64730-01-4	--	--	--	53407205	Organoheterocyclic compounds	Piperidines	147706.82	78440.09	9980.68	33995.87	109.46	9.0	77446.54	31644.9	169178.15	185.07	250.51	21642.23	69825.23	62945.4	65515.34
MW0006336	Bepridil	C24H34N2O	389.25699999999995	366.2671	0.6068	3.15	MS1	64706-54-3	HMDB0015374	C06847	--	2351	Benzenoids	Benzene and substituted derivatives	10624.26	2775.72	5576.29	4900.59	2846.35	5435.66	3420.4	2832.34	5473.14	2041.32	3201.31	3298.71	38226.92	40550.99	43827.42
MW0126868	Triclopyr-2-butoxy ethyl ester	C13H16Cl3NO4	373.0486	355.0145	0.8846	12.2064	MS1	64700-56-7	--	--	--	47455	Organoheterocyclic compounds	Pyridines and derivatives	13859.03	15005.33	14601.2	14170.86	14766.94	12834.95	12553.84	13030.9	13718.9	12418.97	13744.47	13363.67	13940.83	13849.78	11956.12
MW0005532	5-{[2-(4-Chlorophenyl)ethyl]amino}-5-oxopentanoic acid	C13H16ClNO3	336.035	269.0819	0.6331	2.2693	MS1	646509-09-3	--	--	--	4685096	Benzenoids	Benzene and substituted derivatives	608179.37	587374.98	581626.97	543285.07	588424.2	549126.91	10222.14	7908.59	11554.99	7881.73	7082.23	9237.91	506994.45	501022.43	485161.03
MW0009979	Triflumuron	C15H10ClF3N2O3	381.0227	358.0332	0.6372	0.7073	MS1	64628-44-0	--	C18615	--	47445	Benzenoids	Benzene and substituted derivatives	10626.13	8593.41	8683.61	8950.39	10078.69	6392.0	16709.98	14767.49	11997.11	14893.46	15067.25	13063.67	12740.96	10137.95	10901.77
MW0121472	5-Fluoro-2-thiazolamine	C3H3FN2S	136.0342	118.0001	0.6336	2.3108	MS1	64588-82-5	--	--	--	10080385	Organoheterocyclic compounds	Azoles	13520.69	14165.81	19794.23	11465.84	18088.22	11784.19	2168.37	9.0	192.58	622.77	9.0	9.0	14796.57	13094.64	12137.63
MW0116519	1-(Piperidin-4-yl)ethan-1-ol	C7H15NO	171.1489	129.1154	0.6259	10.6698	MS1	6457-48-3	--	--	--	338321	Organoheterocyclic compounds	Piperidines	1422.91	2325.53	2882.23	1175.1	5209.71	1707.69	7710.53	2665.41	1672.03	3328.51	4796.16	5820.98	8577.13	8495.33	6957.9
MW0122843	Ammelide	C3H4N4O2	111.03	128.0334	0.6455	1.7209	MS1	645-93-2	--	C08734	--	12584	Organoheterocyclic compounds	Triazines	14034.91	14739.81	8131.0	20905.22	12075.71	20034.0	9.0	9.0	9.0	9.0	9.0	9.0	5995.32	8965.19	5898.64
MW0122844	Ammeline	C3H5N5O	145.0836	127.0494	0.6277	2.4272	MS1	645-92-1	--	C08733	--	135408770	Organoheterocyclic compounds	Triazines	36606.87	34595.72	35570.92	34765.36	33074.72	37717.41	41209.65	39868.78	38570.15	38190.01	35708.14	38098.04	37897.54	35606.36	34670.19
MW0103955	(Aminooxy)acetic acid	C2H5NO3	56.0121	91.0269	0.5754	2.2194	MS1	645-88-5	--	--	--	286	Organic acids and derivatives	Carboxylic acids and derivatives	60978.92	79758.81	50889.5	62221.63	57979.11	49844.15	83232.41	78429.1	95153.88	78797.44	69681.21	78297.61	67915.03	62006.29	60451.47
MW0124390	Imidazole-4-acetaldehyde	C5H6N2O	93.0448	110.04799999999999	0.6456	2.3025	MS1	645-14-7	HMDB0003905	C05130	--	150841	Organoheterocyclic compounds	Azoles	104263.83	106607.11	95459.07	97068.76	108899.79	87278.29	267.73	472.4	1330.66	511.06	1132.56	669.58	83058.1	79171.49	75794.42
MW0005756	6-(Chloromethyl)-N2-(2-naphthyl)-1,3,5-triazine-2,4-diamine	C14H12ClN5	286.0854	285.0781	0.6492	1.6711	MS1	644959-97-7	--	--	--	932617	Benzenoids	Naphthalenes	3301.25	3910.17	2538.21	5751.18	3282.06	1069.11	17494.69	16369.82	7220.46	12531.53	12739.79	12125.07	9061.3	7115.61	9337.96
MW0147299	Cefotaxime sodium	C16H16N5O7S2.Na	478.0544	477.0389	0.5753	2.8848	MS1	64485-93-4	--	C08113	--	10695961	Organic acids and derivatives	Carboxylic acids and derivatives	9225.52	6769.31	7703.53	5809.88	4031.71	5519.92	298.88	1048.25	2880.94	1060.29	453.04	1280.75	1491.46	1920.65	2594.36
MW0169098	DULCOSIDE A	C38H60O17	852.4009	788.3831	0.5762	7.8194	MS1	64432-06-0	HMDB0036708	--	--	72941582	--	--	111831.79	97670.19	44231.89	103703.34	139339.82	66768.63	132807.37	94832.57	129198.84	103592.94	95735.26	86056.86	119292.6	114671.13	110268.45
MW0110596	1,3-Bis(tris(hydroxymethyl)methylamino)propane	C11H26N2O6	247.1651	282.1791	0.6407	1.2224	MS1	64431-96-5	--	--	--	125132	Organic nitrogen compounds	Organonitrogen compounds	37588.04	33628.84	60027.85	27191.12	33416.56	37116.39	9.0	9.0	324.26	9.0	9.0	990.3	25964.0	24702.48	24362.3
MW0116641	1,3-Bis(hydroxymethyl)-5,5-dimethyl-2,4-imidazolidinedione	C7H12N2O4	227.0419	188.0797	0.732	0.9356	MS1	6440-58-0	--	--	--	22947	Organoheterocyclic compounds	Azolidines	5674.93	2994.59	6400.23	4739.48	4447.16	10071.11	5860.22	4852.62	19117.36	3662.36	5394.89	15730.79	7703.73	8283.46	6965.38
MW0006280	Benzoyl disulfide	C14H10O2S2	292.0463	274.0122	0.6353	1.9037	MS1	644-32-6	--	--	--	12569	Benzenoids	Benzene and substituted derivatives	18585.43	13007.04	17651.47	26482.91	13912.49	24499.54	8917.92	10077.23	13396.83	10185.12	11622.75	11640.53	27969.19	16521.85	26059.63
MW0008495	N-(5-Nitro-1,3-thiazol-2-yl)benzamide	C10H7N3O3S	296.0339	249.0208	0.6261	3.2165	MS1	64398-84-1	--	--	--	47359	Benzenoids	Benzene and substituted derivatives	10531.84	11600.32	8215.67	10820.09	9203.97	9814.26	9562.26	11866.1	12404.79	12501.29	10676.89	10891.59	11265.92	10864.87	9446.91
MW0008368	N-(4-Ethoxyphenyl)hydrazinecarbothioamide	C9H13N3OS	445.1451	211.0779	0.6434	2.3832	MS1	64374-52-3	--	--	--	1810734	Benzenoids	Phenol ethers	910.44	2509.1	1107.68	1762.73	2979.44	903.96	6018.56	7640.21	13529.01	9668.07	8562.41	7546.83	4099.16	5158.06	3869.72
MW0120873	5-(Benzylamino)-2-phenyl-1,3-oxazole-4-carbonitrile	C17H13N3O	339.1217	275.1059	0.8985	1.0477	MS1	64326-59-6	--	--	--	2818327	Organoheterocyclic compounds	Azoles	15268.52	21356.77	30342.94	4567.26	6379.16	7682.01	50307.63	47193.88	58636.18	22659.59	19021.74	20133.78	22116.7	22092.8	23954.91
MW0108363	N-(13-Methyltetradecyl)acetamide	C17H35NO	316.2844	269.2719	0.88	6.058	MS1	64317-66-4	HMDB0040940	C17515	--	47346	Organic acids and derivatives	Carboxylic acids and derivatives	45800.56	44078.7	47986.28	47933.72	45240.53	47043.85	46608.35	48015.2	57482.65	47931.69	48452.9	49688.05	46514.76	48827.8	48399.77
MW0116501	1-(Cyclohexylmethyl)-4-piperidinylamine	C12H24N2	238.2274	196.1939	0.62	10.5363	MS1	64306-77-0	--	--	--	6496941	Organoheterocyclic compounds	Piperidines	28566.09	27825.82	25485.09	25405.62	22702.21	24695.88	23067.86	26057.86	30186.36	25073.76	23927.4	22151.28	34453.48	24989.91	24317.18
MW0138315	Gonyautoxin 5;Gonyautoxin V;GTX5;Toxin B1	C10H17N7O7S	781.1746	379.091	0.5255	3.8271	MS1	64296-25-9	HMDB0033513	C20018	--	49789073	Phenylpropanoids and polyketides	Saxitoxins, gonyautoxins, and derivatives	1058.23	1379.77	744.63	1390.17	884.74	570.14	2633.14	1083.94	1246.78	1035.93	821.26	1325.58	1850.77	1994.15	1123.41
MW0139144	Neosaxitoxin	C10H17N7O5	382.0824	315.1291	0.6498	0.8236	MS1	64296-20-4	HMDB0029369	C17208	--	135562690	--	--	39344.37	45438.45	43037.34	45181.21	44567.67	40292.4	36545.96	40126.96	43229.51	38660.31	38889.81	38426.51	42977.15	40757.33	40154.97
MW0120670	4-Phenyl-3,4-dihydrobenzo[h]quinolin-2(1H)-one	C19H15NO	256.1121	273.1154	0.6492	8.7666	MS1	64257-24-5	--	--	--	2829713	Organoheterocyclic compounds	Quinolines and derivatives	2996.65	3025.56	2166.23	2917.65	2920.74	2452.5	3333.61	2787.58	2841.07	2704.07	3143.41	2221.26	3443.85	2186.78	3601.57
MW0115222	Raffinose undecaacetate	C40H54O27	1033.2438	966.2852	0.7533	1.2307	MS1	6424-12-0	--	--	--	14016892	Organic oxygen compounds	Organooxygen compounds	7297.74	6200.82	6954.92	5211.33	6512.01	5384.33	9.0	9.0	9.0	9.0	9.0	9.0	4350.77	3622.93	3931.08
MW0121397	5-Chloropyrimidine-4-carboxylic acid	C5H3ClN2O2	256.9642	157.9883	0.7313	5.0817	MS1	64224-65-3	--	--	--	20029396	Organoheterocyclic compounds	Diazines	1328485.42	1263677.19	1227734.15	1333543.75	1207824.94	1181972.36	1221179.8	2390534.91	1323708.57	1208000.84	799277.68	2261679.73	1189524.33	1330137.73	1278239.92
MEDP1616	Pro-Ala	C8H14N2O3	271.0738	186.1004	0.7829	1.8622	MS1	6422-36-2	-	-	--	6347578	Amino acid and Its metabolomics	Amino acid and Its metabolomics	122567.94	94765.58	122601.22	93216.23	93996.83	104957.45	4765.1	9087.92	5858.74	8721.84	10253.65	8501.42	357337.33	307320.58	348847.48
MW0009301	Oxiconazole	C18H13Cl4N3O	541.8581	426.9813	0.5473	3.0585	MS1	64211-46-7	HMDB0014384	C08074	--	5353853	Benzenoids	Benzene and substituted derivatives	1742.18	3509.42	2983.44	3886.83	3373.69	1571.32	7728.97	6083.49	3162.75	4366.85	7207.74	1829.99	2519.29	2669.09	3124.77
MW0145008	Alstonine	C21H20N2O3	349.1533	348.1474	0.5688	4.1117	MS1	642-18-2	--	C09028	--	441979	Organoheterocyclic compounds	Indoles and derivatives	2898.24	13322.22	9878.04	15372.88	8959.44	10755.44	8454.69	6057.17	8055.94	8160.74	5679.96	11959.73	7371.37	7770.44	9582.48
MW0009088	Nilotinib	C28H22F3N7O	530.1857	529.1838	0.8179	1.6636	MS1	641571-10-0	HMDB0015595	D08953	--	644241	Benzenoids	Benzene and substituted derivatives	26171.22	20074.87	21887.75	7899.9	22709.21	8099.29	9.0	9.0	9.0	9.0	9.0	9.0	3621.16	5159.48	3171.91
MW0135135	6'',6''-Dimethylpyrano[2'',3''	C20H16O3	631.2089	304.1099	0.6376	7.7612	MS1	64125-32-2	--	--	--	11358607	Phenylpropanoids and polyketides	Flavonoids	2404.13	2462.07	2218.21	1792.66	2603.53	1532.93	3849.4	2117.13	2817.68	2037.12	2162.35	2170.04	3221.92	2406.42	1973.55
MW0142785	3alpha,17alpha-Dihydroxy-5beta-pregnane-11,20-dione;17alpha-Hydroxy-11-ketopregnanolone	C21H32O4	463.1051	348.2301	0.6474	2.4271	MS1	641-78-1	--	C14598	--	101817	Lipids and lipid-like molecules	Steroids and steroid derivatives	7064.59	7274.7	6868.55	8019.16	5607.41	8448.79	6771.02	6879.06	5500.27	5150.02	4651.16	5761.16	7080.38	8136.49	6765.52
MW0126629	t-Butyldimethylsilyl-Corey lactone aldehyde	C14H24O4Si	267.1417	284.1444	0.6056	8.0769	MS1	64091-14-1	--	--	--	10989745	Organoheterocyclic compounds	Lactones	36379.08	27773.26	39287.82	24180.27	25214.14	24576.79	34714.1	40373.72	29227.03	25703.72	34396.28	24274.59	26181.87	36440.16	30717.6
MW0012985	1-Pyrrolidineheptanoic acid, 2-(3-hydroxyoctyl)-5-oxo-	C19H35NO4	383.2907	341.2566	0.6305	9.074	MS1	64054-40-6	--	--	--	44269516	Lipids and lipid-like molecules	Fatty Acyls	3411.14	4729.04	2360.74	3224.12	2126.67	4696.17	675.4	167.66	1170.95	9.0	140.12	574.91	1625.31	1048.72	1421.75
MW0005150	4-Isothiocyanato-N-(2-pyrimidinyl)benzenesulfonamide	C11H8N4O2S2	585.0245	292.0089	0.6189	3.6069	MS1	64047-46-7	--	--	--	46699	Benzenoids	Benzene and substituted derivatives	9.0	9.0	9.0	156.23	335.38	9.0	9.0	121.39	9.0	9.0	9.0	9.0	894.07	1207.27	1186.19
MW0117507	2-(3,5-Dimethyl-1H-pyrazol-1-yl)acetohydrazide	C7H12N4O	235.0545	168.1011	0.6419	3.2123	MS1	64019-58-5	--	--	--	821228	Organoheterocyclic compounds	Azoles	2539.36	2029.58	2730.6	2972.04	2069.61	1539.88	3278.04	1147.22	2208.88	1760.03	4728.38	2224.2	2171.1	2150.26	2650.8
MW0116827	11-Oxo-11H-pyrido[2,1-b]quinazoline-2-carboxylic acid	C13H8N2O3	241.0581	240.0535	0.7193	1.0812	MS1	64019-03-0	--	--	--	68830	Organoheterocyclic compounds	Pyridopyrimidines	9.0	9.0	218.29	116565.2	136229.81	173597.53	9.0	3678.29	1490.2	208060.81	198824.55	299958.34	95531.16	99062.24	96216.78
MW0109838	Thiometon	C6H15O2PS3	310.0129	245.9972	0.6398	2.2028	MS1	640-15-3	--	C18665	--	12541	Organic acids and derivatives	Organic dithiophosphoric acids and derivatives	10103.21	9580.52	12871.82	10275.79	10262.27	11076.2	17600.38	18478.41	20006.33	17567.3	18591.45	20874.51	13984.47	14109.03	14122.94
MW0105409	Acetic acid	C2H4O2	136.9402	60.0211	0.8986	0.7156	MS1	64-19-7	HMDB0000042	C00033	--	176	Organic acids and derivatives	Carboxylic acids and derivatives	3634771.34	3421467.73	3693227.95	3348959.61	3392556.18	3566153.46	3147543.44	3036993.87	3145072.8	2669623.35	2458984.5	2713857.7	3222865.47	3148354.6	3086368.52
MW0114413	Ethanol	C2H6O	88.0755	46.0419	0.883	1.6129	MS1	64-17-5	HMDB0000108	C00469	--	702	Organic oxygen compounds	Organooxygen compounds	44467.96	10033.47	18174.41	99491.63	81265.42	83588.41	70433.23	47775.15	42096.84	153350.6	102262.97	141469.67	78252.24	75338.84	71890.39
MW0142719	3,5-Dinitroguaiacol	C7H6N2O6	328.8966	214.0226	0.5768	13.8183	MS1	63975-57-5	--	C17101	--	14345197	Benzenoids	Phenols	14413.12	14799.45	25275.06	15588.56	15046.14	14112.01	2684.81	14626.03	17986.96	14287.64	13709.65	14392.02	14210.8	14092.02	16177.97
MW0001064	1-(2,6-Xylyl)-2-thiourea	C9H12N2S	579.2162	180.0721	0.6453	4.6289	MS1	6396-76-5	--	--	--	853911	Benzenoids	Benzene and substituted derivatives	1140.75	456.47	1692.63	980.25	1031.24	1373.16	14655.55	5429.23	4953.63	16914.86	5375.39	5870.16	5104.05	3120.76	3717.76
MW0125305	N-(2,2,2-Trifluoroethyl)morpholine-4-carbothioamide	C7H11F3N2OS	251.0436	228.0544	0.6387	12.3393	MS1	639520-25-5	--	--	--	47002562	Organoheterocyclic compounds	Oxazinanes	139025.2	142102.38	68477.87	81084.19	74573.21	78989.07	143512.21	58599.63	146221.35	176049.14	76154.03	178313.86	104453.8	178700.65	173971.95
MW0127370	5-Bromo-6-chloro-2-(methylsulfanyl)pyrimidin-4-amine	C5H5BrClN3S	270.9423	252.9076	0.5884	12.6468	MS1	63931-22-6	--	--	--	12369427	Organosulfur compounds	Thioethers	80265.54	70616.71	82108.57	106875.04	81149.96	53817.06	79687.75	74135.16	95776.89	79381.44	58958.17	71730.22	112920.81	97769.78	76258.96
MW0144900	Allyxycarb	C16H22N2O2	549.3431	274.1681	0.6251	6.058	MS1	6392-46-7	--	C18947	--	22890	Benzenoids	Benzene and substituted derivatives	206.64	9.0	3810.16	1118.46	9.0	5724.96	701.95	9.0	3682.14	9.0	9.0	585.2	1421.68	1436.46	1547.7
MW0126835	Tozasertib	C23H28N8OS	503.1737	464.2107	0.6366	1.3761	MS1	639089-54-6	--	D08279	--	5494449	Organoheterocyclic compounds	Diazinanes	4870.06	4321.84	514.05	19164.83	3894.58	16686.69	9.0	9.0	9.0	9.0	9.0	9.0	5926.49	5431.06	4344.08
MW0158073	Triphenyltin chloride	C18H15ClSn	386.9935	385.9884	0.7139	12.1815	MS1	639-58-7	--	C14413	--	12540	Benzenoids	Benzene and substituted derivatives	555.89	9.0	1604.88	2036.11	671.22	9.0	1626.58	570.79	2157.82	2116.23	865.62	1163.97	1131.49	1684.56	1682.8
ZINC95913561	(6S)-6-Methoxypiperidin-2-one	C6H11NO2	168.1222	129.159	0.6482	1.6295	MS1	63853-82-7	-	-	--	97301588	Organoheterocyclic compounds	Piperidines	4498.89	8173.81	7060.72	7849.14	8228.33	9473.9	4516.13	3752.94	7381.24	8316.12	5981.09	9257.86	25126.52	38750.26	43522.12
MW0005240	4-Methyl-N-(2-propyl-2H-tetraazol-5-yl)benzamide	C12H15N5O	508.2896	245.1277	0.6272	9.3725	MS1	638145-82-1	--	--	--	1085347	Benzenoids	Benzene and substituted derivatives	14811.76	12164.26	12231.44	13114.15	17665.21	13767.39	289.54	114.88	907.25	843.03	972.01	557.64	6013.7	8623.18	6967.4
ZINC6920422	Triacontane	C30H62	499.7451	422.82599999999996	0.8979	1.1062	MS1	638-68-6	-	-	--	12535	Hydrocarbons	Saturated hydrocarbons	4312.66	3249.2	4067.25	3990.85	4270.96	3071.0	5389.4	4568.8	3259.85	2553.94	3260.78	3257.35	3755.8	2373.73	4237.6
MW0055436	Octadecanal	C18H36O	286.3103	268.2766	0.8835	7.1791	MS1	638-66-4	HMDB0002384	C01838	--	12533	Lipids and lipid-like molecules	Fatty Acyls	51594.11	46332.16	33961.89	43557.58	45114.84	39489.5	39679.93	29654.55	53882.89	46004.42	49231.22	35355.86	31914.24	33731.18	28796.79
MW0147359	Chartreusin	C32H32O14	641.1897	640.1792	0.652	4.5292	MS1	6377-18-0	--	C09181	--	5281394	Organoheterocyclic compounds	Naphthopyrans	25146.12	25219.73	14730.21	11711.83	21416.78	11274.93	9.0	9.0	9.0	9.0	9.0	9.0	12832.8	11863.74	11577.53
MW0002485	2-[(4-Chloro-2-nitrophenyl)thio]acetic acid	C8H6ClNO4S	494.9501	246.9706	0.5518	12.2064	MS1	6375-61-7	--	--	--	80780	Benzenoids	Benzene and substituted derivatives	16051.71	15734.84	15931.92	15886.04	15434.82	15042.59	15529.74	14428.87	15535.09	15146.37	15900.66	15085.96	15098.35	16736.38	14185.36
MW0154932	Paspalinine	C27H31NO4	500.1786	433.2253	0.647	1.3227	MS1	63722-91-8	--	C20554	--	9867531	Organoheterocyclic compounds	Naphthopyrans	19856.73	19138.34	14901.95	7155.02	14918.96	7233.32	9.0	9.0	9.0	9.0	9.0	9.0	7556.3	5438.91	5495.77
MW0000944	[4-(3,4-Dichlorophenyl)thiazol-2-yl]acetonitrile	C11H6Cl2N2S	574.8676	267.9629	0.7422	1.0138	MS1	637015-80-6	--	--	--	716375	Benzenoids	Benzene and substituted derivatives	1888.37	4604.03	4619.4	3071.62	5594.35	5418.32	5378.02	4941.95	5009.93	2337.62	3471.53	4826.56	4474.23	3918.03	3332.23
MW0104897	3-(Trifluoromethyl)phenylalanine	C10H10F3NO2	278.0377	233.0664	0.6493	2.8609	MS1	63701-37-1	--	--	--	2777602	Organic acids and derivatives	Carboxylic acids and derivatives	12694.02	20829.33	5160.93	8372.75	19615.01	6413.0	7440.47	19275.67	1180.56	578.24	1541.04	855.43	13175.73	14242.36	10051.49
MW0104361	2-(Dimethylamino)ethane-1-sulfonic acid	C4H11NO3S	118.0319	153.046	0.6393	0.9315	MS1	637-95-6	--	--	--	237042	--	--	550.5	260.02	134.29	278.41	178.39	823.72	4383.53	5976.14	3785.09	2651.05	2771.43	3210.17	851.08	606.25	669.73
MW0157278	Sudan Red 7B;Oil Violet;C.I. Solvent Red 19;N-Ethyl-1-[2-[4-(2-phenyldiazenyl)phenyl]diazenyl]-2-naphthalenamine	C24H21N5	380.1925	379.1797	0.7921	2.2444	MS1	6368-72-5	--	C19529	--	61396	Organoheterocyclic compounds	Azobenzenes	38532.07	44298.44	38147.79	42542.48	44255.74	38757.9	332832.07	322666.98	249122.64	262693.11	276383.49	250701.08	121536.11	110135.68	115913.97
MW0130256	2-(3-Nitrobenzylidene)malonic acid	C10H7NO6	202.0134	237.0273	0.6432	2.5185	MS1	63665-73-6	--	--	--	4202587	Phenylpropanoids and polyketides	Cinnamic acids and derivatives	26920.62	30785.4	38632.41	36221.19	28535.65	33470.69	9.0	482.87	1717.64	1151.17	9.0	403.29	24025.77	27814.79	24641.88
MW0141708	1-Cyclohexenecarboxylic acid;Cyclohex-1-enecarboxylic acid;1-Cyclohexene-1-carboxylic acid	C7H10O2	91.0542	126.0681	0.8994	1.9037	MS1	636-82-8	--	C12101	--	69470	Organic acids and derivatives	Carboxylic acids and derivatives	255107.9	259506.7	339254.11	347212.27	265248.75	259658.03	259038.56	258680.75	262791.01	284593.67	290977.68	277285.0	342560.92	255432.66	249119.58
MW0006713	Darunavir ethanolate	C29H43N3O8S	616.2676	593.2771	0.7464	10.0461	MS1	635728-49-3	--	D06478	--	23725083	Benzenoids	Benzene and substituted derivatives	8600.05	7129.06	6804.31	6359.16	6037.79	4566.05	9578.17	9373.25	7117.25	6863.84	8590.74	6264.86	9213.1	6679.8	5914.47
MW0154574	Nocardicin F	C19H17N3O7	400.11400000000003	399.1067	0.6467	1.3221	MS1	63555-59-9	--	C01739	--	135476788	--	--	28579.91	27366.37	33222.91	33755.01	30180.11	37160.74	9.0	9.0	9.0	9.0	9.0	9.0	25812.0	24900.3	18483.67
MW0169756	REBAUDIOSIDE C	C44H70O22	915.421	950.4359	0.8678	7.6965	MS1	63550-99-2	HMDB0034947	--	--	3085268	--	--	1388.77	1618.76	1466.81	1176.98	1889.28	215.06	2987.49	2113.75	1684.43	2179.9	1531.1	1511.78	2148.86	1748.29	1478.15
MW0137814	Cyanidin 3-O-beta-D-sambubioside	C26H29O15	626.1234	581.1506	0.5779	2.3025	MS1	63535-17-1	HMDB0037976	C20490	--	6602304	Phenylpropanoids and polyketides	Flavonoids	10601.17	9756.44	8680.3	7751.37	9610.37	7011.64	9.0	9.0	9.0	9.0	9.0	9.0	7454.2	7346.53	6672.02
MW0103824	(1R,4S,5S,6S)-4-Amino-2-thiabicyclo[3.1.0]hexane-4,6-dicarboxylic acid 2,2-dioxide	C7H9NO6S	258.008	235.0151	0.6422	2.4272	MS1	635318-11-5	--	--	--	9834591	Organic acids and derivatives	Carboxylic acids and derivatives	26797.99	29364.63	28453.15	26486.72	24324.5	28675.7	32951.56	30695.19	30986.18	27630.88	27590.69	27129.85	29688.09	30284.47	28109.75
MW0103798	Pyridine, 2-hydrazinyl-5-nitro-	C5H6N4O2	119.035	154.0491	0.8854	1.7542	MS1	6343-98-2	--	--	--	4031931	Organic 1,3-dipolar compounds	Allyl-type 1,3-dipolar organic compounds	202305.11	243533.69	225990.19	141230.81	223870.95	192992.7	444996.93	417873.72	359023.22	332520.89	336342.95	264418.85	282673.36	265132.08	267137.58
MW0117464	2-(2-Hydroxyethyl)-1,2-benzisothiazol-3(2H)-one 1,1-dioxide	C9H9NO4S	269.059	227.0252	0.898	2.0793	MS1	6343-81-3	--	--	--	80658	Organoheterocyclic compounds	Benzothiazoles	591428.11	426872.03	1158384.53	759284.82	501866.43	568762.12	287777.45	627210.08	252839.88	109079.92	97911.01	92682.35	672875.12	574231.09	526914.57
MW0003370	2-Pyrrolidinone, 5-[(1E,3R)-4,4-difluoro-3-hydroxy-4-phenyl-1-buten-1-yl]-1-[6-(2H-tetrazol-5-yl)hexyl]-, (5R)-	C21H27F2N5O2	458.1765	419.2133	0.6492	2.1862	MS1	634193-54-7	--	--	--	11316084	Benzenoids	Benzene and substituted derivatives	1159.55	9.0	943.27	9.0	9.0	1105.15	4911.8	4646.49	8723.87	4222.17	3886.5	5221.14	2394.45	2071.43	2987.8
MW0008439	N-(4-Methylphenyl)-1-naphthalenamine	C17H15N	234.1334	233.1204	0.9119	2.7819	MS1	634-43-5	--	--	--	235835	Benzenoids	Naphthalenes	7962.77	15453.5	10496.65	50839.47	19942.83	18479.74	35864.85	32819.71	23790.05	109893.54	81728.17	66825.74	52498.63	31534.7	47584.52
MW0121120	5-Amino-4-chloro-2,3-dihydropyridazin-3-one	C4H4ClN3O	109.9892	145.0043	0.5592	12.9791	MS1	6339-19-1	--	--	--	95827	Organoheterocyclic compounds	Diazines	26015.12	22073.85	19406.17	21857.25	22600.44	20061.54	22913.75	41926.51	21468.65	19541.57	20190.99	21186.68	24498.76	15472.85	17822.57
MW0143448	4-Phenethylphenol;4-(2-Phenylethyl)phenol	C14H14O	199.1123	198.1045	0.9145	4.1389	MS1	6335-83-7	--	C14340	--	80630	Phenylpropanoids and polyketides	Stilbenes	81465.64	96092.31	116360.51	112117.18	104537.47	118717.46	101059.37	115393.24	85477.09	116508.62	115682.51	113609.4	107770.96	113646.5	103810.05
MW0153295	Macrozamin	C13H24N2O11	349.1238	384.13800000000003	0.6271	1.3719999999999999	MS1	6327-93-1	--	C08504	--	9576780	Organic oxygen compounds	Organooxygen compounds	567.59	2518.92	1706.38	8298.55	5053.27	6426.73	9.0	9.0	9.0	9.0	9.0	9.0	5127.28	3680.69	4327.32
MW0106423	Diethyl 2-(formylamino)malonate	C8H13NO5	168.0652	203.0794	0.8761	1.2224	MS1	6326-44-9	--	--	--	80617	Organic acids and derivatives	Carboxylic acids and derivatives	103239.32	109982.25	89789.4	102769.27	108428.72	115030.11	236426.21	217998.92	221864.65	203044.76	187406.54	222787.97	143188.29	138206.36	144401.97
MW0115971	(5Z)-5-(2-Hydroxybenzylidene)-1,3-thiazolidine-2,4-dione	C10H7NO3S	222.0214	221.0147	0.9061	3.7232	MS1	6325-94-6	--	--	--	6070143	Organoheterocyclic compounds	Azolidines	65634.1	62657.34	77613.45	55539.96	74292.3	53386.51	3657.11	9581.75	3493.99	3721.18	3761.93	2107.16	41772.62	45835.85	46096.67
MW0004334	4-(4-Oxo-2-thioxo-1,3-thiazolidin-3-yl)benzoic acid	C10H7NO3S2	329.9065	252.9867	0.595	1.1809	MS1	6322-60-7	--	--	--	233538	Benzenoids	Benzene and substituted derivatives	1948.73	1168.03	6279.15	2031.71	705.72	2647.08	394.1	1158.41	2062.9	9.0	1042.79	656.26	1396.39	1760.03	1780.89
MW0148190	Decarboxy-Norlobaric Acid	C23H26O6	440.2067	398.1729	0.6495	11.6497	MS1	6320-33-8	--	--	--	233380	Phenylpropanoids and polyketides	Depsides and depsidones	4085.31	2698.25	2499.87	3223.1	2087.2	2623.9	2750.77	1705.1	1520.41	3289.82	2181.43	2670.68	2404.33	1734.23	2254.66
MW0153312	Magenta;Fuchsin;Rosaniline hydrochloride	C20H19N3.HCl	404.0879	337.1346	0.6462	2.3565	MS1	632-99-5	--	C19252	--	12447	--	--	13566.73	7434.46	32517.89	16823.42	10943.84	10526.22	177.62	336.02	287.12	116.27	213.08	138.8	11854.05	14686.25	17176.98
MW0107898	L-Isoserine	C3H7NO3	147.0764	105.0426	0.6486	2.5823	MS1	632-13-3	--	--	--	6999797	--	--	13137.17	14325.29	7711.95	32045.41	14296.48	21228.29	24102.9	21809.29	11128.55	65018.94	32837.86	38117.53	26255.06	25058.03	26908.58
MW0108398	N-(2-Chloroacetyl)glycine	C4H6ClNO3	198.0166	151.0036	0.6347	3.2203	MS1	6319-96-6	--	--	--	139086162	--	--	5202.43	4293.08	5215.81	6154.15	1480.66	2813.77	4081.06	6045.4	4806.04	6114.18	6712.09	2692.2	4803.53	4243.52	5006.15
MW0127741	(±)-Lefetamine	C16H19N	473.2921	225.1518	0.6017	3.0291	MS1	6319-84-2	--	--	--	22779	Phenylpropanoids and polyketides	Stilbenes	2698.6	998.86	7671.09	1226.42	2442.61	3588.34	289.21	337.64	3026.98	9.0	541.98	124.58	1650.65	1183.33	2153.41
MW0121664	5-Nitro-2-thiophenecarboxylic acid	C5H3NO4S	155.9742	172.9783	0.8426	13.4984	MS1	6317-37-9	--	--	--	80591	Organoheterocyclic compounds	Thiophenes	35452889.39	39915747.57	34447074.14	34957647.77	33934387.21	34837354.87	34387385.84	36979482.96	37010142.49	35124012.9	5367505.97	6700899.68	36613245.42	36228275.51	22522041.4
MW0055408	N-stearoyl taurine	C20H41NO4S	438.2886	391.2756	0.6385	8.7668	MS1	63155-80-6	--	--	--	168274	Lipids and lipid-like molecules	Fatty Acyls	5559.46	6606.59	4956.16	5020.73	5077.27	3620.42	7887.84	7839.18	6774.8	5891.57	6352.49	5484.71	3682.46	4959.86	5354.12
MW0112798	3-Ethoxy-4-hydroxy-5-iodobenzaldehyde	C9H9IO3	584.9259	291.9596	0.8655	12.2064	MS1	6312-82-9	--	--	--	237243	Organic oxygen compounds	Organooxygen compounds	3339.86	3092.33	4537.55	3111.65	2844.13	2926.88	2981.1	2657.28	2994.83	3654.83	3912.37	3284.16	3151.26	3445.89	3366.48
MW0109545	S-(2-Boronoethyl)-L-cysteine	C5H12BNO4S	194.0672	193.058	0.6721	1.9535	MS2-Search-DB	63107-40-4	--	--	--	9877608	Organic acids and derivatives	Carboxylic acids and derivatives	2336679.18	2399980.65	828372.45	1364699.68	668222.59	1157056.89	742.82	1008.28	1140.32	9216.74	1516.05	9.0	980381.89	1047944.67	1091235.48
MW0116898	1-Benzyl-5-methyl-2,4(1H,3H)-pyrimidinedione	C12H12N2O2	455.1694	216.0899	0.6284	7.8194	MS1	6306-73-6	--	--	--	237953	Organoheterocyclic compounds	Diazines	86975.85	85176.16	54565.93	84170.15	99556.57	68412.23	99300.96	83641.89	96699.49	81981.23	81840.19	80307.8	89276.36	85635.29	90905.97
MW0123636	Diethyl 5,5'-methylenebis(4-ethyl-3-methyl-1H-pyrrole-2-carboxylate)	C21H30N2O4	441.1738	374.2206	0.8947	2.3108	MS1	6305-93-7	--	--	--	229260	Organoheterocyclic compounds	Pyrroles	213897.66	184729.55	149193.42	180044.82	200072.68	132753.65	9.0	150.8	345.4	9.0	9.0	320.57	86712.14	80737.07	93538.32
MW0002922	2-Chloro-N-(2-fluoro-5-methylphenyl)acetamide	C9H9ClFNO	243.0692	201.0357	0.6279	2.3025	MS1	630119-82-3	--	--	--	4900320	Benzenoids	Benzene and substituted derivatives	77565.03	76764.27	73698.25	64290.85	73879.5	61445.28	534.32	9.0	9.0	252.64	503.86	9.0	54665.49	52258.6	48652.98
MW0053991	Hydroxyprogesterone caproate	C27H40O4	451.2816	428.2927	0.6244	10.2289	MS1	630-56-8	--	C08148	--	169870	Lipids and lipid-like molecules	Steroids and steroid derivatives	1472.19	1396.26	1667.83	2674.06	1977.93	2572.73	123.34	899.49	738.36	200.33	511.83	625.96	729.82	1035.13	1162.01
MW0141039	1,1,1,2-Tetrachloroethane	C2H2Cl4	188.8797	165.8911	0.5967	1.1393	MS1	630-20-6	--	C14705	--	12418	Organohalogen compounds	Organochlorides	13691.71	14309.02	15774.12	12389.02	12620.21	14516.05	10893.9	10694.91	18709.58	11511.43	13534.27	14482.54	14410.55	13981.75	17893.77
MW0010420	Tritriacontane	C33H68	541.4505	464.5321	0.6068	11.4919	MS1	630-05-7	--	C08393	--	12411	Hydrocarbons	Saturated hydrocarbons	209224.52	209448.45	215407.4	203773.4	221064.44	212382.36	187693.88	184950.16	194345.82	199447.91	195274.73	204626.78	214741.83	207241.7	190103.92
MW0009803	Sulfanilamide	C6H8N2O2S	98.0144	172.0306	0.7139	13.7268	MS1	63-74-1	HMDB0014404	C07458	--	5333	--	--	18976.45	25885.84	30706.3	38741.7	21292.62	37135.0	28008.14	23361.62	30145.65	24684.66	20879.85	28251.38	22976.83	24960.9	30091.04
MEDP0020	L-Methionine	C5H11NO2S	343.0767	149.05100000000002	0.9412	1.1642	MS1	63-68-3	HMDB0000696	C00073	--	6137	Amino acid and Its metabolomics	Amino acids	290042.73	245909.04	395133.3	227735.38	231770.32	256925.38	9.0	221.42	9.0	9.0	1099.95	9.0	142498.63	130397.62	132343.59
MW0103702	Uridine 5'-triphosphate	C9H15N2O15P3	530.9815	483.9685	0.8871	0.7156	MS1	63-39-8	HMDB0000285	C00075	--	6133	Nucleosides, nucleotides, and analogues	Pyrimidine nucleotides	113717.94	108568.84	99881.21	112011.2	133753.03	96294.77	151668.96	154002.2	148911.35	186923.99	196893.69	171272.12	142413.92	140472.33	135669.4
MW0103501	CMP; Cytidine-5'-monophosphate	C9H14N3O8P	306.0483	323.0519	0.6333	0.871	MS1	63-37-6	HMDB0000095	C00055	--	6131	Nucleosides, nucleotides, and analogues	Pyrimidine nucleotides	4894.18	3644.07	4798.28	6855.9	5279.36	4877.46	5723.43	9697.78	3368.93	6138.33	5845.85	6020.53	5202.16	5008.94	3594.96
ZINC1883067	Trinitrophenol	C6H3N3O7	247.1375	229.104	0.8645	1.2109999999999999	MS1	6293-52-3	-	-	--	6954	Benzenoids	Phenols	38438.48	32913.86	36766.67	53743.89	34740.4	56996.56	42507.87	41429.79	36049.25	43120.87	44496.13	37334.37	48232.56	33130.1	30519.39
MW0007992	N-(2-Chloro-6-fluorobenzyl)ethanamine	C9H11ClFN	226.0159	187.0564	0.5767	2.1945	MS1	62924-59-8	--	--	--	3034945	Benzenoids	Benzene and substituted derivatives	7059.14	8125.43	6510.93	8670.81	7392.76	8790.32	14033.4	16403.58	16405.56	20141.59	20999.54	20785.86	12620.58	11525.32	13439.07
MW0104956	3-{[2-(Hydrazinecarbonyl)ethyl]sulfanyl}propanehydrazide	C6H14N4O2S	229.0731	206.0837	0.6447	0.9315	MS1	6292-68-8	--	--	--	80513	Organic acids and derivatives	Carboxylic acids and derivatives	131069.73	117638.69	112364.13	121667.25	163675.56	117797.11	743.59	399.82	1685.24	1002.47	2079.14	1448.75	30994.02	37586.09	40512.9
ZINC6920418	Pentacosane	C25H52	728.3716	352.691	0.6384	8.7666	MS1	629-99-2	-	-	--	12406	Hydrocarbons	Saturated hydrocarbons	2705.52	2710.96	2931.32	2433.59	3368.94	2399.47	3002.71	2095.71	2349.84	2646.01	2712.46	2703.45	3265.88	3097.84	2535.3
ZINC8398603	Nonadekan	C19H40	345.4496	268.529	0.54	12.2147	MS1	629-92-5	HMDB0034289	-	--	12401	Hydrocarbons	Saturated hydrocarbons	5938.71	4008.7	4153.98	4913.91	5016.34	4981.72	4170.25	4059.67	3479.79	4772.31	3222.68	4665.42	4597.77	3223.68	3938.81
MW0011966	1,8-Octanediol	C8H18O2	129.1271	146.1307	0.6301	6.6562	MS1	629-41-4	--	C14218	--	69420	Lipids and lipid-like molecules	Fatty Acyls	5011.22	4171.85	4184.78	6850.64	4928.82	5967.97	4473.78	4823.07	4643.41	6277.85	4988.0	6593.05	4949.8	6449.71	5143.3
MW0127459	Dipropyl disulfide	C6H14S2	151.0611	150.0537	0.6407	0.9482	MS1	629-19-6	HMDB0031472	C08373	--	12377	Organosulfur compounds	Organic disulfides	76078.26	117930.38	94089.96	156788.98	109948.38	133735.06	201325.25	173836.0	135512.15	191058.16	179724.17	186679.68	151180.89	150808.53	144987.34
MW0106131	Cefoperazone	C25H27N9O8S2	684.0988	645.1424	0.579	3.5322	MS1	62893-20-3	HMDB0015424	C06883	--	44187	Organic acids and derivatives	Carboxylic acids and derivatives	227.58	130.98	9.0	9.0	271.91	9.0	22333.82	20999.67	15441.7	16315.8	20643.01	16012.01	9919.33	8553.72	9702.25
MW0141455	16,16-dimethyl Prostaglandin E2 p-(p-acetamidobenzamido) phenyl ester	C37H48N2O7	655.3353	632.3462	0.6442	11.1262	MS1	62873-55-6	--	--	--	6449809	Lipids and lipid-like molecules	Fatty Acyls	33358.24	10571.22	31240.38	22381.36	11063.62	54622.33	26301.43	25863.14	31167.33	14616.45	16010.92	12600.7	25731.23	24622.78	23316.7
MW0118362	2-carbazol-9-ylbenzoic acid	C19H13NO2	305.1286	287.0946	0.6481	2.8841	MS1	6286-88-0	--	--	--	223060	Organoheterocyclic compounds	Indoles and derivatives	1408.1	340.4	1255.2	3042.43	1077.17	1862.9	3698.39	2490.43	3714.03	6268.61	4349.38	3839.89	1405.68	1648.47	2019.57
MW0114813	Meglumine	C7H17NO5	160.0964	195.1107	0.8686	2.1879	MS1	6284-40-8	HMDB0240291	D01796	--	8567	Organic oxygen compounds	Organooxygen compounds	26906.35	28573.73	31111.86	28978.41	22935.86	32049.69	65172.59	62051.82	60561.96	64230.66	64894.57	63440.96	39856.35	38094.83	37160.09
MW0003481	3-(4-Chlorophenyl)-1-propanol	C9H11ClO	215.0206	170.0498	0.6063	1.3886	MS1	6282-88-8	--	--	--	221971	Benzenoids	Benzene and substituted derivatives	64093.29	48752.0	43324.17	41624.24	30819.08	65135.57	68777.48	52645.51	87637.45	104351.03	58256.84	94880.32	69168.26	63240.75	65579.78
MW0103741	2-Hydroxy-4-(methoxymethyl)-6-methyl-5-nitronicotinonitrile	C9H9N3O4	447.1258	223.0593	0.8933	10.0295	MS1	6281-75-0	--	--	--	80492	Organic 1,3-dipolar compounds	Allyl-type 1,3-dipolar organic compounds	2024.53	1856.83	2995.5	6301.05	3740.92	5255.39	4745.53	4128.33	1016.76	5236.6	4170.93	7040.16	6514.81	5171.66	4454.68
MW0116907	1-Butyl-1H-tetraazol-5-ylamine	C5H11N5	180.0677	141.1014	0.6674	1.482	MS1	6280-31-5	--	--	--	223446	Organoheterocyclic compounds	Azoles	9.0	9.0	786.31	9.0	9.0	9.0	11649.53	12904.66	9829.69	3042.81	4938.6	9.0	3312.72	2929.87	3764.8
ZINC1586314	Amyl Acetate	C7H14O2	207.1062	130.187	0.6452	1.7126	MS1	628-63-7	HMDB0039095	-	--	12348	Organic acids and derivatives	Carboxylic acids and derivatives	2427.73	2069.05	1566.94	2048.84	737.32	1892.8	1150.28	1768.39	2420.76	4688.65	6717.22	5248.01	2847.25	2442.79	1883.71
MW0156608	Senampeline A	C25H31NO8	474.2123	473.205	0.6476	12.115	MS1	62787-00-2	--	C10388	--	5281749	Organic acids and derivatives	Carboxylic acids and derivatives	2569.49	2173.91	2425.56	2704.29	3063.21	2514.67	2274.11	2912.71	2888.88	3212.39	2985.68	2976.43	2344.49	3201.16	2888.2
MW0001209	1-(4-Phenoxyphenyl)piperazine	C16H18N2O	331.0617	254.1419	0.5968	3.2081	MS1	62755-61-7	--	--	--	3017356	Benzenoids	Benzene and substituted derivatives	12848.94	9510.16	11550.47	11205.8	10564.0	11551.79	11688.89	11455.92	12524.33	11191.1	11246.29	11665.56	9969.3	12133.49	12952.65
MW0148252	Deltoside	C51H84O23	1082.5729	1064.5403	0.6111	8.8418	MS1	62751-68-2	HMDB0040882	C08895	--	441885	Lipids and lipid-like molecules	Steroids and steroid derivatives	1556.79	2202.03	2284.97	2577.87	2407.67	361.35	336.11	314.85	741.53	2748.04	995.99	865.48	2775.78	3056.72	2637.43
MW0108214	Methionine sulfoxide	C5H11NO3S	232.0025	165.046	0.5187	2.3939	MS2-Search-DB	62697-73-8	HMDB0002005	--	--	847	--	--	548933.87	554481.49	604550.45	635799.42	553688.21	719879.51	786051.09	749500.48	1311118.24	747137.32	716414.44	666329.59	813003.45	789604.25	733890.88
MW0002495	2-[(4-Chlorophenyl)sulfonyl]-1,4-benzenediol	C12H9ClO4S	586.0172	283.991	0.5842	3.6152	MS1	6269-31-4	--	--	--	233835	Benzenoids	Benzene and substituted derivatives	148.02	182.03	9.0	122.97	189.95	9.0	9.0	131.49	135.79	9.0	9.0	9.0	3798.33	3487.67	3479.41
MW0150699	Handelin	C32H40O8	591.2354	552.2723	0.6435	8.8473	MS1	62687-22-3	--	C17613	--	90474153	Lipids and lipid-like molecules	Prenol lipids	7094.46	5263.47	5046.77	6540.4	5526.12	6135.57	3905.99	3668.06	5719.35	5626.53	5021.96	3599.46	5892.51	5984.33	9073.77
MW0003024	2-Ethyl-N-phenylhexanamide	C14H21NO	203.1388	219.1623	0.7089	1.5547	MS1	62685-93-2	--	--	--	171552	Benzenoids	Benzene and substituted derivatives	47401.82	21429.11	108875.66	45586.16	26928.99	82193.1	14653.67	14268.08	26048.37	19733.6	15582.48	19572.79	37660.98	37303.87	38410.2
MW0009897	Tetrazolo[1,5-b]pyridazine, 6-(phenylsulfinyl)-	C10H7N5OS	290.0079	245.0371	0.6079	1.3886	MS1	62645-28-7	--	--	--	3906779	Benzenoids	Benzene and substituted derivatives	40796.79	32163.28	29502.27	22981.13	15183.35	35050.97	46122.33	40617.2	52505.69	56975.07	24547.89	50245.77	37870.71	46245.49	40858.45
MW0108207	Methacrifos	C7H13O5PS	481.0523	240.0221	0.601	2.5102	MS1	62610-77-9	--	C18745	--	3034435	Organic acids and derivatives	Organic thiophosphoric acids and derivatives	38729.9	36965.55	30396.17	27220.99	38904.18	23171.86	9.0	325.67	133.89	9.0	9.0	111.95	14191.25	12865.33	13502.81
MW0061037	Pentanamide	C5H11NO	102.0914	101.0841	0.8996	0.9648	MS1	626-97-1	--	C01842	--	12298	Lipids and lipid-like molecules	Fatty Acyls	251102.02	286931.54	136817.21	550316.68	308116.64	199626.02	451275.72	335151.15	205144.89	703340.63	405539.56	298888.03	380566.25	348690.24	337655.63
MW0107955	L-Serine O-sulfate	C3H7NO6S	388.0331	184.9994	0.6221	0.7156	MS1	626-69-7	--	C02703	--	164701	Organic acids and derivatives	Carboxylic acids and derivatives	8574.33	8494.24	8021.66	10339.51	8350.91	6265.84	7734.81	4269.87	7738.87	9941.25	10213.68	11050.57	9031.08	8240.06	7294.02
MW0103712	Xanthosine triphosphate	C10H15N4O15P3	638.8529	523.9747	0.5056	0.7158	MS1	6253-56-1	HMDB0000293	C00700	--	439296	Nucleosides, nucleotides, and analogues	Purine nucleotides	578.97	2660.27	1543.72	3517.7	2062.8	3989.01	2422.98	1251.21	1879.37	481.65	1797.15	2782.47	2008.71	1408.95	2306.1
MW0015562	Acolonifloroside K	C29H44O12	567.2798	584.2833	0.6407	7.7529	MS1	6251-64-5	--	--	--	133554299	--	--	14218.42	16489.41	13526.45	12939.88	13751.09	11404.46	19519.57	22726.62	13493.12	16075.89	19517.42	17088.15	16026.69	14936.54	15738.27
MW0158829	Urea-1-carboxylate;Allophanate;Allophanic acid	C2H4N2O3	69.0079	104.0222	0.6149	2.3025	MS1	625-78-5	--	C01010	--	150833	Organic acids and derivatives	Organic carbonic acids and derivatives	13363.34	43211.02	36322.71	20337.06	23775.07	27067.33	9.0	9.0	9.0	9.0	9.0	9.0	36142.54	32706.15	26204.32
MW0103982	(R)-3-Hydroxybutyric acid	C4H8O3	69.0334	104.0473	0.6484	7.8243	MS1	625-72-9	HMDB0000011	C01089	--	92135	Organic acids and derivatives	Hydroxy acids and derivatives	22779.67	19029.21	10819.38	21510.64	24968.84	17218.1	27221.56	20697.71	24849.47	20065.83	20172.65	19261.56	24444.08	21860.56	20037.82
ZINC896038	3-Butenoic acid	C4H6O2	133.1048	86.09	0.7589	1.0064	MS1	625-38-7	-	-	--	32743	Lipids and lipid-like molecules	Fatty Acyls	233219.0	244624.66	198954.4	414630.09	345914.84	326756.18	322000.31	262290.45	195276.96	440731.0	353784.81	346990.3	316724.87	303770.03	305921.86
MW0114510	Gastrodin	C13H18O7	363.0244	286.1053	0.9	2.1945	MS1	62499-27-8	--	C16964	--	115067	Organic oxygen compounds	Organooxygen compounds	31362.61	27153.86	32719.63	31315.98	32348.35	36701.25	56741.24	53910.07	59046.73	59990.86	59356.82	60449.53	45662.62	44967.66	41933.06
MW0006802	Didemethylcitalopram	C18H17FN2O	341.1036	296.1325	0.6334	9.7138	MS1	62498-69-5	HMDB0060472	C16609	--	162976	Benzenoids	Benzene and substituted derivatives	9055.47	9217.38	10432.05	11613.98	8902.04	10133.45	8957.78	8862.35	7197.91	9403.67	8718.95	10481.54	9212.5	7635.99	6785.23
MW0006739	Desmethylcitalopram	C19H19FN2O	275.1341	310.1481	0.6361	0.9232	MS1	62498-67-3	HMDB0014021	C16608	--	162180	Benzenoids	Benzene and substituted derivatives	61380.97	44461.63	66154.58	86303.48	34979.9	86745.26	43746.56	43731.95	40451.08	38256.81	38691.41	38324.29	54950.48	47572.18	43678.99
MW0121713	5-sec-Butyl-1,3,4-thiadiazol-2-amine	C6H11N3S	233.9865	157.0674	0.6466	0.7239	MS1	62492-20-0	--	--	--	3455942	Organoheterocyclic compounds	Azoles	65946.89	56228.85	55420.38	56097.68	53819.82	51566.76	74715.62	71848.71	55422.1	52404.47	54020.34	51142.64	59227.7	55814.6	54049.7
MW0119383	3-Amino-1-methyl-5H-pyrido[4,3-b]indole	C12H11N3	395.1977	197.0953	0.6377	3.2746	MS1	62450-07-1	HMDB0033188	C14416	--	5284476	Organoheterocyclic compounds	Indoles and derivatives	5856.54	5284.43	4203.01	3557.48	5690.88	4419.18	3613.71	5450.69	2842.21	3194.47	4407.55	4653.57	3998.03	3729.94	5235.88
MW0000001	2-Propynal	C3H2O	72.0445	54.0106	0.6481	2.8841	MS1	624-67-9	HMDB0006803	C05985	--	12222	Acetylides	--	17864.64	16662.8	25786.66	28754.66	15677.45	32566.48	61481.08	68576.29	67124.18	67355.19	62676.08	63940.36	36590.82	32457.86	29817.76
MW0049151	D-(-)-Citramalic acid	C5H8O5	190.0709	148.0372	0.8905	1.0398	MS1	6236-10-8	--	C02612	--	439766	Lipids and lipid-like molecules	Fatty Acyls	492562.27	573919.1	414841.69	433124.05	499683.59	532668.29	968227.51	929766.95	1291159.1	794457.35	739685.33	816661.31	669198.49	666592.05	656446.31
MEDP1670	Gly-Gly-Phe	C13H17N3O4	318.0856	279.1219	0.6114	2.1945	MS1	6234-26-0	-	-	--	6993373	Amino acid and Its metabolomics	Small Peptide	33845.74	30150.95	36292.1	38816.61	33159.01	36544.0	62536.55	58672.11	63501.17	66988.77	65472.96	70406.15	51740.26	47319.21	44575.16
MW0000603	(2-Bromophenyl)diphenylphosphine	C18H14BrP	681.0132	340.0016	0.5378	3.5655	MS1	62336-24-7	--	--	--	112836	Benzenoids	Benzene and substituted derivatives	9.0	493.9	164.56	305.26	554.79	415.89	1287.66	1436.45	193.89	1293.15	443.28	625.58	472.55	734.85	636.99
MW0120174	4-Allyl-5-methyl-4H-1,2,4-triazol-3-yl hydrosulfide	C6H9N3S	222.0052	155.0517	0.6334	12.1903	MS1	6232-84-4	--	--	--	2412471	Organoheterocyclic compounds	Azoles	27234.84	28607.92	28692.47	27415.22	19168.7	93755.72	27130.67	25938.26	27951.43	23456.62	141823.54	28004.99	26289.75	29172.01	29265.0
MW0107589	Isopropyl dodec-11-enylfluorophosphonate	C15H30FO2P	337.1686	292.1967	0.608	4.3141	MS1	623114-64-7	--	--	--	85883708	Organic acids and derivatives	Organic phosphonic acids and derivatives	649.34	591.17	2168.6	1145.79	771.31	1938.94	4224.34	4002.96	2413.18	2226.77	1101.11	3206.29	1681.45	2017.87	2549.14
MW0149191	Filiforminol	C15H19BrO2	283.0737	310.0568	0.9524	2.1862	MS1	62311-76-6	--	C17135	--	11056026	Organoheterocyclic compounds	Benzopyrans	46984.85	51563.08	16401.48	18198.21	41623.31	22139.88	9177.31	11515.72	6927.53	6029.85	6931.47	5761.81	82727.33	78625.17	90947.23
MEDN0739	4-Hydroxybenzyl alcohol	C7H8O2	108.0522	124.0524	0.929	1.9037	MS2-MetDNA	623-05-2	HMDB000011724	C17467	--	125	Benzene and substituted derivatives	Benzene and substituted derivatives	34953.51	34365.2	33567.43	36870.41	32365.57	35085.14	29748.25	27446.6	29915.91	30805.72	33058.56	30381.57	32311.19	31334.75	30299.25
MW0121266	5-Bromo-6-chloropyridine-3-sulfonamide	C5H4BrClN2O2S	308.8493	269.8865	0.6192	0.7073	MS1	622815-58-1	--	--	--	4730022	Organoheterocyclic compounds	Pyridines and derivatives	3222.35	2925.54	3219.52	2548.17	2460.02	2906.12	2014.98	941.27	2780.38	898.55	674.86	1964.05	2065.08	2115.5	1796.45
MW0122099	6-Chloro-N-(1,3-thiazol-2-yl)pyridine-3-sulfonamide	C8H6ClN3O2S2	567.9494	274.959	0.5234	3.0087	MS1	622804-28-8	--	--	--	943191	Organoheterocyclic compounds	Pyridines and derivatives	1469.19	1853.0	4283.4	1565.56	1251.5	2021.49	1617.7	1297.9	3595.38	2327.81	3978.45	3176.11	1868.52	1680.09	2395.65
MW0011547	(E,E)-4,8,12-Trimethyltrideca-1,3,7,11-tetraene;TMTT	C16H26	454.4419	218.2035	0.5803	12.2105	MS1	62235-06-7	HMDB0034498	C20700	--	6443227	Lipids and lipid-like molecules	Prenol lipids	3936.27	4190.85	1652.84	5033.28	4880.47	3791.1	2587.17	1261.88	3133.94	3272.65	2412.3	3151.62	3016.13	2504.27	3372.36
MW0141378	13-Dihydrocarminomycin	C26H29NO10	1031.3646	515.1791	0.6234	7.6864	MS1	62182-86-9	--	C12431	--	443830	Phenylpropanoids and polyketides	Anthracyclines	661.48	767.31	354.57	198.42	194.69	274.0	524.1	357.72	357.58	949.66	909.15	128.4	387.25	264.22	431.95
ZINC1665286	Cinnamamide	C9H9NO	224.0959	147.17700000000002	0.6375	7.0795	MS1	621-79-4	-	-	--	5273472	Phenylpropanoids and polyketides	Cinnamic acids and derivatives	2280.51	2357.22	759.93	2065.37	1820.76	575.4	1632.42	3326.91	1065.84	2015.76	1034.43	1142.59	1901.09	1485.21	1608.33
MW0001901	2-(4-Chlorophenoxy)-N-(4-methylphenyl)acetamide	C15H14ClNO2	130.5265	275.0713	0.7312	1.3221	MS1	62095-62-9	--	--	--	302783	Benzenoids	Benzene and substituted derivatives	197535.97	169473.05	192665.33	88359.79	156311.76	71826.06	4291.63	3278.9	546.32	17503.85	2692.24	2419.25	103707.36	85121.43	143020.11
MW0007786	Methyl-2-chloro-5-iodobenzoate	C8H6ClIO2	630.7822	295.9101	0.5883	2.095	MS1	620621-48-9	--	--	--	35563912	Benzenoids	Benzene and substituted derivatives	1066.06	1387.62	558.21	2757.37	1158.76	1961.98	1430.47	3268.26	1267.21	2220.46	3093.27	2630.8	1786.52	2000.18	1136.47
MW0117284	1-Piperidinecarboxylic acid, 4-(aminomethyl)-4-fluoro-, 1,1-dimethylethyl ester	C11H21FN2O2	503.2803	232.1587	0.6328	7.8249	MS1	620611-27-0	--	--	--	40152119	Organoheterocyclic compounds	Piperidines	7638.5	6805.53	2333.64	5418.43	5828.94	4148.78	6493.82	4027.87	7396.49	5985.68	5918.68	5542.96	5160.97	3381.53	4922.49
MW0125513	N,N-Dimethyl-4-[3-(trifluoromethyl)-4,5,6,7-tetrahydro-1H-indazol-1-yl]benzamide	C17H18F3N3O	692.3135	337.1402	0.6123	9.1405	MS1	620543-85-3	--	--	--	945544	Organoheterocyclic compounds	Azoles	1419.03	2040.5	1358.23	1230.53	1128.87	2204.45	1995.55	1258.36	2291.89	1221.61	1071.94	1501.46	1299.68	1216.59	794.91
MW0114294	Dirithromycin	C42H78N2O14	879.5175	834.5453	0.6168	3.7072	MS1	62013-04-1	HMDB0015089	D03865	--	6473883	Organic oxygen compounds	Organooxygen compounds	5657.23	1999.49	4945.0	4268.68	4346.18	2602.43	4627.74	4520.25	10657.46	6434.83	7299.57	4752.18	3906.91	3839.69	2824.11
MW0002843	2-Chloro-1,3-benzenediol	C6H5ClO2	113.9633	143.9978	0.7381	13.5898	MS1	6201-65-6	--	--	--	80331	Benzenoids	Phenols	574974.28	303977.82	387474.91	924055.24	119202.78	392501.0	636870.46	1279275.48	461289.91	399276.79	336366.08	226954.38	275900.59	349899.52	363911.59
MW0125288	N-(1H-1,2,3-Benzotriazol-1-ylmethyl)-3-chloroaniline	C13H11ClN4	223.0534	258.0672	0.8947	2.0798	MS1	62001-31-4	--	--	--	827369	Organoheterocyclic compounds	Benzotriazoles	77720.76	33511.31	149290.95	98119.09	60976.31	71430.96	25787.38	56873.78	13062.8	9208.0	14940.48	13697.08	93285.61	76789.18	78426.61
MW0142104	2,6-Dichlorophenolindophenol sodium salt;2,6-Dichloroindophenol sodium salt	C12H6Cl2NO2.Na	352.9839	288.9673	0.5896	12.222999999999999	MS1	620-45-1	--	C03822	--	23697355	Organic nitrogen compounds	Organonitrogen compounds	3355.52	4003.41	7228.42	3887.53	6913.99	3469.64	6478.25	3625.9	5832.09	4769.6	1275.9	3284.07	3746.67	3618.52	2998.58
MW0055245	Nandrolone phenpropionate	C27H34O3	445.2197	406.2508	0.6314	1.9619	MS1	62-90-8	HMDB0015119	C08155	--	229455	Lipids and lipid-like molecules	Steroids and steroid derivatives	1611.59	1064.28	4323.18	2319.78	2118.71	1174.92	9.0	9.0	9.0	130.01	160.6	9.0	523.92	425.84	320.56
MW0109743	Sodium fluoroacetate;Sodium monofluoroacetate	C2H3FO2	61.0088	78.0117	0.6184	2.8881	MS1	62-74-8	--	C18588	--	16212360	Organic acids and derivatives	Carboxylic acids and derivatives	3475.56	11438.94	11109.5	5491.78	7075.8	8881.49	177217.21	30162.35	25222.12	31352.74	26108.35	54703.44	17073.81	9546.99	16644.35
ZINC1853865	Nogos	C4H7Cl2O4P	203.9725	220.976	0.6322	0.6990000000000001	MS1	62-73-7	HMDB0033956	C14430	--	3039	Organic acids and derivatives	Organic phosphoric acids and derivatives	16998.06	16259.03	16455.07	19866.81	19879.7	14898.38	22102.78	19144.56	19633.99	22373.03	18596.4	21041.2	16072.7	20178.73	19269.95
MW0017029	Cevadine	C32H49NO9	630.3172	591.3407	0.5986	9.1816	MS1	62-59-9	--	--	--	5380394	Lipids and lipid-like molecules	Steroids and steroid derivatives	12731.02	11658.52	11288.78	11915.96	10862.01	18829.07	19997.53	12703.99	12210.56	12054.63	12172.22	13324.29	12745.85	13763.9	14579.79
MW0157509	Thioacetamide	C2H5NS	76.0218	75.0143	0.6378	1.2141	MS1	62-55-5	--	C19302	--	2723949	Organosulfur compounds	Thioamides	7029.23	6885.59	7733.82	9349.52	6449.38	11859.87	52405.86	31050.18	67057.04	42135.31	30051.14	32510.61	17706.34	16914.79	11034.97
MEDP1594	METHACHOLINE	C8H17NO2	319.2587	159.1259	0.8654	4.255	MS1	62-51-1	HMDB0015654	C07471	--	1993	Tryptamines,Cholines,Pigments	Cholines	16139.93	3853.03	6775.39	319.42	9.0	9.0	11910.41	10363.53	106248.04	9.0	9.0	9.0	23971.96	19340.02	21765.0
MW0149041	Ethyl methanesulfonate	C3H8O3S	125.0251	124.0194	0.7139	1.3345	MS1	62-50-0	--	C19239	--	6113	Organic acids and derivatives	Organic sulfonic acids and derivatives	10599.11	28041.0	10591.2	10222.01	13984.19	11585.31	18630.52	29614.63	14459.37	27027.8	36849.73	7578.0	15103.14	13573.24	12760.56
MEDP0125	Choline	C5H14NO+	104.1073	104.10799999999999	0.8524	0.782	MS2-Search-Local	62-49-7	HMDB0000097	C00114	--	305	Tryptamines,Cholines,Pigments	Cholines	29971036.98	23661527.73	27138951.51	22312613.52	28131059.26	23017196.76	30477601.16	30642674.38	27533045.59	27202170.12	20101539.42	30050234.36	30337132.82	28924504.72	28517101.88
MW0049069	Cucurbitacin B	C32H46O8	597.2824	558.3193	0.9281	8.8414	MS1	6199-67-3	HMDB0034927	C08794	--	5281316	Lipids and lipid-like molecules	Steroids and steroid derivatives	37346.73	40156.38	38279.93	37693.22	66352.88	36525.13	37833.83	39852.67	40233.06	42985.45	43094.42	42935.82	41900.91	41790.41	45776.08
MW0002057	2,2,2-Trifluoro-N-(2-fluorophenyl)acetamide	C8H5F4NO	273.9838	207.0307	0.6296	0.9898	MS1	61984-68-7	--	--	--	99480	Benzenoids	Benzene and substituted derivatives	5181.72	3877.35	7287.55	5201.96	4338.69	3786.95	8771.05	5560.56	4636.45	2744.36	3613.12	2060.89	6557.56	6586.91	3796.06
MW0122215	6-Iodo-2-phenylimidazo[1,2-a]pyridine	C13H9IN2	640.9677	319.981	0.5716	12.1981	MS1	61982-63-6	--	--	--	904066	Organoheterocyclic compounds	Azoles	8482.36	7131.72	8605.29	8058.31	8440.51	6963.33	8759.23	8451.59	8016.19	8322.23	8358.83	9254.39	9580.04	8065.47	8229.43
MW0117470	2-(2-Methyl-1H-1,3-benzodiazol-1-yl)ethan-1-amine	C10H13N3	158.1078	175.1109	0.6406	8.2597	MS1	61981-79-1	--	--	--	4379477	Organoheterocyclic compounds	Benzimidazoles	13732.03	17013.65	11195.54	14250.06	20248.82	15286.63	7218.27	7047.75	7890.67	6791.62	4276.8	4102.87	11517.89	9115.96	9400.16
ZINC151786	4-Formylbenzoic acid	C8H6O3	214.1488	150.13299999999998	0.6469	6.0897	MS1	619-66-9	-	-	--	12088	Benzenoids	Benzene and substituted derivatives	3701.57	6050.83	6704.1	4765.5	5557.82	5234.34	7928.55	8482.21	5833.29	4457.06	5543.0	5918.16	25393.2	23581.73	22670.63
MW0002894	2-Chloro-5-nitrophenol	C6H4ClNO3	173.9925	172.988	0.6929	12.2979	MS1	619-10-3	--	--	--	69264	Benzenoids	Phenols	3698.82	1518.66	9.0	1142.05	9.0	453.97	714.65	9.0	1105.27	2038.2	1237.45	1156.09	693.11	689.83	921.44
MW0130938	3-(1,1-Dimethylallyl)-8-hydroxy-7-methoxycoumarin	C15H16O4	261.1121	260.1049	0.9492	6.5566	MS1	61899-42-1	HMDB0131065	--	--	51136412	Phenylpropanoids and polyketides	Coumarins and derivatives	297.31	9.0	263.76	9.0	156.06	9.0	246744.22	9.0	9.0	237.12	9.0	456.76	22754.04	21951.83	21880.45
MEDL01868	[6]-Gingerdione	C17H24O4	623.2982	292.1675	0.8983	8.9577	MS1	61871-71-4	HMDB0039275	C10459	--	162952	Phenolic acids	Phenolic acids	20177.98	13567.22	26143.53	20950.24	17415.84	21352.95	17503.21	16758.06	13556.74	15828.65	17884.88	20841.55	17359.93	18244.22	19825.1
MW0008038	N-(2-Fluorophenyl)-2-phenoxypropanamide	C15H14FNO2	282.0903	259.1009	0.6406	3.2165	MS1	6187-06-0	--	--	--	2889924	Benzenoids	Benzene and substituted derivatives	24979.83	27036.71	26816.83	26844.75	24819.85	29792.39	27534.95	22056.17	27849.26	30241.48	28016.5	28029.86	29179.8	28416.09	26716.15
MW0001272	1,2,4,5-Benzenetetracarboxamide	C10H10N4O4	268.1043	250.0702	0.8877	1.7541	MS1	6183-35-3	--	--	--	261811	Benzenoids	Benzene and substituted derivatives	14092414.11	16437341.84	15697301.14	9307695.03	15122698.57	12658012.04	27189889.48	23919734.55	22153276.68	20920568.22	20978641.29	16582683.3	18844166.65	18122671.99	17648845.48
MW0109021	Oxaliplatin	C8H14N2O4Pt	439.094	397.0601	0.647	1.3755	MS1	61825-94-3	--	--	--	9887054	--	--	9.0	369.3	907.8	1331.13	867.89	1257.91	368.66	224.37	1002.58	1782.86	2570.06	3545.28	1414.31	1019.12	847.25
MW0116379	1-(3-Chlorophenyl)-3-phenyl-1H-pyrazol-5-ylamine	C15H12ClN3	252.0684	269.072	0.6313	2.9256	MS1	618098-26-3	--	--	--	2973276	Organoheterocyclic compounds	Azoles	9.0	791.8	1242.66	2254.84	536.66	9.0	69499.18	51895.46	34130.71	36352.34	40932.35	26640.91	16173.11	16071.6	13103.32
MW0005050	4-Hydroxy-3,5-diiodobenzoic acid	C7H4I2O3	456.7774	389.825	0.5868	3.2039999999999997	MS1	618-76-8	--	--	--	12065	Benzenoids	Benzene and substituted derivatives	1074.14	941.19	2033.0	770.36	241.12	1298.14	9.0	139.23	459.82	186.59	354.23	245.09	656.13	852.78	464.64
MW0003816	3-Amino-4-methylbenzenesulfonic acid	C7H9NO3S	232.0024	187.0303	0.5912	1.0887	MS1	618-03-1	--	--	--	69246	Benzenoids	Benzene and substituted derivatives	193605.52	180102.07	149973.86	128091.9	110725.99	152456.27	161948.59	159389.78	134653.79	77733.26	97258.83	98804.48	164430.47	161646.88	154937.63
MEDP1131	Arachidyl glycine	C22H43NO3	334.3104	369.3243	0.6458	9.9511	MS1	617703-96-5	-	-	--	--	Alcohol and amines	Amines	16892.32	23159.39	14012.51	1057.18	11749.51	20438.98	16336.11	17329.3	18554.64	10668.85	23603.71	11146.02	31425.56	27591.46	26902.48
MEDN1311	2-Hydroxycaprylic acid	C8H16O3	359.1923	160.1099	0.6882	2.6327	MS1	617-73-2	HMDB0000711	-	--	94180	Organic acid And Its derivatives	Organicacid and Its derivatives	2101.85	1392.27	955.53	2162.31	1121.28	2250.83	1732.71	2107.01	2708.09	1297.15	2117.71	1505.22	1129.78	1132.6	1462.28
ZINC1679741	Cti-01	C5H8O3	180.1316	116.116	0.6332	2.7217	MS1	617-35-6	-	-	--	12041	Organic acids and derivatives	Keto acids and derivatives	2335.67	6398.68	5707.64	9232.04	5789.79	3517.77	707.06	597.04	2297.06	4781.19	495.59	7401.4	482.22	642.68	688.96
MW0150649	Gsh-prostaglandin A1	C30H49N3O10S	682.2587	643.3139	0.6244	8.6336	MS1	61631-70-7	--	C11367	--	5281911	Lipids and lipid-like molecules	Fatty Acyls	4435.39	4061.22	5763.76	3895.23	4832.43	3218.83	7324.69	7415.28	5208.32	5450.95	5978.81	7899.85	5495.07	5131.23	6153.1
MEDN0054	N-Acetylcysteine	C5H9NO3S	146.0267	163.03	0.6489	0.9233	MS1	616-91-1	HMDB0001890	C06809	--	12035	Amino acid and Its metabolomics	Amino acid derivatives	155128.27	187437.01	103587.94	200671.04	153407.04	214690.29	919439.3	850154.39	847932.56	754594.27	836716.46	811462.05	461636.44	418444.99	349234.02
MW0011863	1,2-Diarachidoyl-sn-glycero-3-phosphocholine	C48H96NO8P	846.6907	845.6874	0.5141	3.3411	MS1	61596-53-0	HMDB0008274	--	--	22880141	Lipids and lipid-like molecules	Glycerophospholipids	7252.62	7290.76	5297.77	4084.8	5146.07	4427.16	4474.09	5879.59	4936.22	2281.47	5128.2	1950.21	3354.36	5985.18	5609.76
MW0123217	Carbamic acid, (6-propoxy-2-benzothiazolyl)-, methyl ester	C12H14N2O3S	555.1334	266.0725	0.9152	3.6651	MS1	61570-90-9	--	--	--	72157	Organoheterocyclic compounds	Benzothiazoles	8104.43	10616.21	15918.05	9847.59	8956.37	5041.58	1289.35	3007.4	146.04	9.0	295.76	9.0	16496.07	17619.88	17721.71
MEDL01815	Verbasoside	C20H30O12	529.1268	462.1737	0.8854	0.7239	MS1	61548-34-3	HMDB0039233	-	--	11754080	Phenolic acids	Phenolic acids	15537.58	14026.95	13555.47	13237.32	13216.75	12193.04	12600.74	11856.41	11701.68	9579.44	10415.75	8727.42	12663.79	10982.42	11796.4
MW0109275	Piperacillin	C23H27N5O7S	540.1396	517.1631	0.6552	7.6947	MS1	61477-96-1	HMDB0014464	C14034	--	43672	Organic acids and derivatives	Carboxylic acids and derivatives	8565.47	6721.02	6274.57	6564.59	7423.62	5900.53	9628.46	9525.95	6705.68	7150.98	6911.69	7043.82	7617.47	7879.26	7206.03
MW0126705	tert-Butyl 4-fluoro-4-(hydroxymethyl)piperidine-1-carboxylate	C11H20FNO3	484.3196	233.1427	0.6361	9.0745	MS1	614730-97-1	--	--	--	22248400	Organoheterocyclic compounds	Piperidines	8693.18	7888.65	8949.35	5880.46	6418.1	6965.45	10249.09	8879.28	7132.05	6945.77	6951.28	6399.08	7982.67	6950.37	7913.14
MW0138007	Diuvaretin	C30H28O6	986.4112	484.1886	0.6446	4.2863	MS1	61463-04-5	--	--	--	3085222	Phenylpropanoids and polyketides	Diarylheptanoids	22270.89	25318.58	11276.57	11433.26	31581.41	13058.97	21892.9	23562.66	29343.93	22923.18	26924.69	23588.74	16043.67	10033.81	16169.53
MW0151876	Isouvaretin;1-(4,6-Dihydroxy-3-((2-hydroxyphenyl)methyl)-2-methoxyphenyl)-3-phenyl-1-propanone	C23H22O5	420.1803	378.1467	0.631	1.5963	MS1	61463-03-4	--	C09759	--	151670	Phenylpropanoids and polyketides	Diarylheptanoids	5505.69	3594.04	2468.8	20106.44	2730.27	10693.29	9.0	9.0	9.0	9.0	159.56	116.76	2968.6	2851.94	2427.95
MW0104841	2-Phosphonoethylphosphonic acid	C2H8O6P2	397.9929	189.9796	0.6316	0.7156	MS1	6145-31-9	HMDB0013233	--	--	80247	Organic acids and derivatives	Organic phosphonic acids and derivatives	25481.65	21294.4	19069.82	21963.61	24406.12	17422.23	33398.23	32322.48	23487.74	26729.11	28728.02	24339.01	25346.47	25217.1	24592.99
MW0001962	2-(4-Nitrophenyl)acetohydrazide	C8H9N3O3	429.0921	195.0644	0.6423	3.1417	MS1	6144-81-6	--	--	--	287331	Benzenoids	Benzene and substituted derivatives	4552.01	7084.35	4929.21	4451.48	3986.14	4908.82	9.0	481.46	9.0	9.0	194.28	9.0	2105.65	2314.82	2836.82
MW0006848	Dimepiperate	C15H21NOS	264.1418	263.1344	0.6398	2.4022	MS1	61432-55-1	--	C14571	--	91679	Benzenoids	Benzene and substituted derivatives	6922.12	6072.79	7335.27	8594.24	5094.08	9970.1	3965.46	4763.79	7218.86	8335.31	5867.69	7424.35	5979.9	6235.18	6758.92
MW0154573	Nocardicin D	C23H23N3O9	1009.2472	485.1434	0.5664	4.8488	MS1	61425-17-0	--	C17353	--	3045997	Organic acids and derivatives	Carboxylic acids and derivatives	4737.93	4660.88	3272.52	4072.94	6727.84	3423.1	3633.83	3425.66	5398.69	4471.9	5779.15	4070.93	2009.44	2600.78	2877.0
MW0125643	Naphthofluorescein	C28H16O5	887.1857	432.0998	0.5454	3.2247	MS1	61419-02-1	--	--	--	3124834	Organoheterocyclic compounds	Benzopyrans	478.14	547.7	240.25	1614.99	1187.31	483.71	895.42	1158.26	867.93	929.34	716.48	1812.91	1234.72	958.71	863.17
MW0104770	2-Hydroxycinnamic acid	C9H8O3	165.0504	164.0473	0.6251	13.892999999999999	MS1	614-60-8	HMDB0002641	C01772	--	637540	Phenylpropanoids and polyketides	Cinnamic acids and derivatives	163352.39	156456.84	109552.76	263863.06	131537.57	129494.43	101230.1	149807.18	192012.82	156671.82	146847.36	140933.63	144788.56	172150.45	129597.69
MW0000502	(-)-Synephrine	C9H13NO2	132.0804	167.0946	0.8793	2.4272	MS1	614-35-7	HMDB0062811	C01869	--	854067	Benzenoids	Phenols	206091.45	218818.96	210442.84	209516.87	184344.14	215658.27	237144.49	230571.44	217231.67	214469.26	205648.3	204499.63	225796.47	209942.48	198471.12
MW0145970	Asn-Asp	C8H13N3O6	533.124	247.0804	0.6456	2.3025	MS1	61365-15-9	--	--	--	25145403	Organic acids and derivatives	Carboxylic acids and derivatives	45510.08	45131.19	38172.01	30485.01	48259.61	26830.37	9.0	9.0	9.0	9.0	9.0	9.0	19326.67	18937.21	16951.69
MEDN0139	1-Methylxanthine	C6H6N4O2	208.0828	166.049	0.8988	2.1945	MS1	6136-37-4	HMDB0010738	-	--	80220	Nucleotide And Its metabolomics	Nucleotide and Its metabolomics	470455.59	403646.34	374651.41	412057.32	809608.24	345409.38	9.0	9.0	9.0	9.0	9.0	9.0	187240.06	187594.43	184835.18
MW0125737	N-desmethylmirtazapine	C16H17N3	318.0956	251.1422	0.6478	2.8841	MS1	61337-68-6	HMDB0060956	--	--	10467350	Organoheterocyclic compounds	Piperazinoazepines	22961.82	17506.5	33950.78	30757.86	17815.37	35212.63	52542.09	53323.62	52519.25	52602.0	52367.68	53875.56	33743.7	31648.88	31624.09
MW0146600	Benzoyl cyanide;Benzoyl nitrile	C8H5NO	285.0634	131.0371	0.6427	3.6568	MS1	613-90-1	--	C21329	--	11953	Benzenoids	Benzene and substituted derivatives	9.0	9.0	1235.44	7911.69	6457.98	9474.57	9.0	295.12	9.0	8943.75	9403.71	9090.59	4265.28	4663.77	4092.62
MW0006294	Benzyl 2-naphthyl ether	C17H14O	193.108	234.1045	0.8214	1.2224	MS1	613-62-7	--	--	--	123080	Benzenoids	Naphthalenes	48138.08	59899.17	47331.33	53486.44	60806.37	64872.01	110408.16	131666.69	131014.55	121707.87	147163.22	147799.97	82196.92	83529.75	95728.91
MW0137266	Acteoside	C29H36O15	669.1762	624.2054	0.8749	7.7529	MS1	61276-17-3	HMDB0034843	C10501	--	5281800	Phenylpropanoids and polyketides	Cinnamic acids and derivatives	9594.1	10984.96	9635.32	9507.11	10766.45	7565.18	11236.86	9268.66	9845.31	8766.91	7244.05	8432.53	11303.45	9264.11	8044.55
MW0004962	4-Fluoro-2-iodophenylamine	C6H5FIN	491.9236	236.9451	0.6215	12.2147	MS1	61272-76-2	--	--	--	2778283	Benzenoids	Benzene and substituted derivatives	17271.3	16800.43	15068.44	15694.22	15861.31	16014.69	13475.36	14635.16	14890.48	14643.15	13256.13	14842.2	17196.32	16314.64	11072.69
[truncated: 8,970 more rows]

## Sheet: Supplementary Data 5b
Metabolites with negative charges identified.
[truncated: 8,137 more rows]

## Sheet: Supplementary Data 5c
Metabolites with significant changes in different conditions.
Index	Compounds	cpd ID	POS_9h			POS_21h			NEG_9h			NEG_21h
[truncated: 6,435 more rows]

## Sheet: Supplementary Data 5d
Changes of 19 types of amino acides identified.
[truncated: 21 more rows]
