# Supplementary material for: Small-sample learning reveals propionylation in determining global protein homeostasis
Source: Nat Commun. 2023 May 17;14:2813. doi: 10.1038/s41467-023-38414-8 (PMC10192394; doi:10.1038/s41467-023-38414-8)
Supplement: Supplementary file 9 — Supplementary Data 6 [file 41467_2023_38414_MOESM9_ESM.xlsx]

## Sheet: Supplementary Data 6
Supplementary Data 6. KATs and KDACs in Drosophila and their human orthologs. Orthologous genes in Drosophila were identified using Expasy BLAST.
	Histone acetyltransferase									Histone deacetylase											Histone deacetylase
	p300/CBP family		GCN5 family		MYST family					Class I				Class IIa				Class IIb		Class IV
Homo sapiens	P300	CBP	GCN5	PCAF	TIP60	HBO1	MOZ	MOF	MORF	HDAC1	HDAC2	HDAC3	HDAC8	HDAC4	HDAC5	HDAC7	HDAC9	HDAC6	HDAC10	HDAC11	SIRT1	SIRT2	SIRT3	SIRT4	SIRT5	SIRT6	SIRT7
Drosophila melanogaster	nej	nej	Gcn5	Gcn5	Tip60	chm	-	mof	-	HDAC1	HDAC1	HDAC3	-	HDAC4	HDAC4	HDAC4	HDAC4	HDAC6	HDAC6	HDAC11	Sirt1	Sirt2	-	Sirt4	-	Sirt6	Sirt7
