# Supplementary material for: Small-sample learning reveals propionylation in determining global protein homeostasis
Source: Nat Commun. 2023 May 17;14:2813. doi: 10.1038/s41467-023-38414-8 (PMC10192394; doi:10.1038/s41467-023-38414-8)
Supplement: Supplementary file 10 — Supplementary Data 7 [file 41467_2023_38414_MOESM10_ESM.xlsx]

## Sheet: Regulators of H2BK17pr 
Supplementary Data 7. Detailed information regarding the H2BK17pr-centered signal web.
Regulators
Ensembl id	UniPort ID	Gene name
FBpp0073173	Q94517	HDAC1
FBpp0078414	Q7KTS4	HDAC3
FBpp0291862	M9MS40	nej
FBpp0070794﻿	O02193	mof
FBpp0070636;FBpp0305388	Q960X4	Tip60

## Sheet: Substrates of H2BK17pr
Ensembl ID	UniPort ID	Gene name	Peak time	Group
FBpp0073020;FBpp0305340	Q9VZK7	CG14982	ZT6	Day
FBpp0292905;FBpp0079520;FBpp0310306	Q8T079	CG4747	ZT9	Day
FBpp0112107;FBpp0301052	Q9VNI6	CG11000	ZT9	Day
FBpp0083697	Q9VCW1	Cyp6d4	ZT0	Day
FBpp0081754;FBpp0081752	Q02427	Rbp1	ZT9	Day
FBpp0301208;FBpp0310470;FBpp0310469;FBpp0080203	P43248	spel1	ZT9	Day
FBpp0076325;FBpp0306023	Q9VSN9	SrpRbeta	ZT6	Day
FBpp0078450	Q9VNA3	CG11999	ZT6	Day
FBpp0303473;FBpp0303472;FBpp0087238;FBpp0303471;FBpp0087239	A0A0B4KFP2	E(Pc)	ZT6	Day
FBpp0082996	Q94524	Dlc90F	ZT6	Day
FBpp0305495;FBpp0305494	Q9VXH4	CG9921	ZT9	Day
FBpp0291164;FBpp0303992;FBpp0291166;FBpp0310909;FBpp0291161;FBpp0303993;FBpp0310908;FBpp0289694;FBpp0291165;FBpp0291163;FBpp0291162;FBpp0303994;FBpp0310911;FBpp0310910	Q7KVW5	SK	ZT0	Day
FBpp0078808;FBpp0303628;FBpp0078807;FBpp0078806;FBpp0078809;FBpp0297911	Q02748	eIF-4a	ZT6	Day
FBpp0080989;FBpp0307147	Q9VIK0	CG9319	ZT0	Day
FBpp0292873;FBpp0292876;FBpp0292875;FBpp0305597;FBpp0292874;FBpp0293513	M9ND53	tai	ZT9	Day
FBpp0083559;FBpp0111786;FBpp0290542;FBpp0083560;FBpp0111785;FBpp0303394;FBpp0290543	Q24210	CASK	ZT3	Day
FBpp0306078;FBpp0306077;FBpp0306083;FBpp0306075;FBpp0306079;FBpp0306085;FBpp0306080;FBpp0306076;FBpp0306082;FBpp0306084;FBpp0306081	Q9W0S2	RhoGEF3	ZT9	Day
FBpp0088490;FBpp0088945	P91926	AP-2alpha	ZT6	Day
FBpp0113067;FBpp0308628	B5A5T4	qvr	ZT6	Day
FBpp0081844	Q9VGR8	CG6689	ZT6	Day
FBpp0084688	Q9VAU5	CG10011	ZT6	Day
FBpp0081600	P08646	Ras85D	ZT6	Day
FBpp0311205;FBpp0311204	A0A0B4KFD1	LRP1	ZT3	Day
FBpp0306623;FBpp0085170;FBpp0085169	Q9V9X4	CG11334	ZT6	Day
FBpp0081982;FBpp0312478	Q9VGF5	Tango9	ZT9	Day
FBpp0311562;FBpp0079704;FBpp0305676;FBpp0079705	P52485	Ubc2	ZT9	Day
FBpp0303222;FBpp0075077;FBpp0293623;FBpp0305801;FBpp0303223;FBpp0305800;FBpp0293622;FBpp0293621	P98081	Dab	ZT9	Day
FBpp0080009;FBpp0290465	Q9VK44	CG9934	ZT0	Day
FBpp0308451;FBpp0087809	Q7K2N0	CG8735	ZT6	Day
FBpp0082228	Q95RA9	GILT1	ZT6	Day
FBpp0075068	Q9V436	Rpn12	ZT6	Day
FBpp0289074	Q9VPZ4	CG42329	ZT0	Day
FBpp0289006;FBpp0289774;FBpp0289775;FBpp0289007;FBpp0289776;FBpp0289773;FBpp0307427	Q8INJ8	Csk	ZT9	Day
FBpp0289911;FBpp0084222	Q9VBR9	CG10669	ZT6	Day
FBpp0307552;FBpp0291320;FBpp0297625;FBpp0297624;FBpp0085024;FBpp0291322;FBpp0297626;FBpp0291757;FBpp0291756;FBpp0291321;FBpp0085022;FBpp0085023;FBpp0085020;FBpp0085021;FBpp0085025;FBpp0112393;FBpp0307553	A0A0B4K6N4	tmod	ZT0	Day
FBpp0075119	P40304	Prosbeta6	ZT9	Day
FBpp0074757;FBpp0074758	Q9VVX6	Bet1	ZT6	Day
FBpp0082688	Q8INC0	CG32855	ZT9	Day
FBpp0084017	Q9V3H9	Nab2	ZT9	Day
FBpp0072976;FBpp0298309	Q9VZU7	CG12082	ZT9	Day
FBpp0310708;FBpp0083402;FBpp0083403;FBpp0083404;FBpp0301144;FBpp0301141;FBpp0301143;FBpp0310709;FBpp0301142	A0A0B4K6E2	Calx	ZT3	Day
FBpp0300747;FBpp0085707;FBpp0085708	Q4U2G8	CG11961	ZT9	Day
FBpp0082121	P45889	Arp1	ZT9	Day
FBpp0080969;FBpp0080971;FBpp0303288;FBpp0303289;FBpp0291173;FBpp0080976;FBpp0080974;FBpp0080970;FBpp0080973;FBpp0080975;FBpp0303287;FBpp0080972	D3DML7	sky	ZT0	Day
FBpp0080114	Q9VJW1	Sec71	ZT6	Day
FBpp0308424;FBpp0301949;FBpp0078359;FBpp0293334;FBpp0301099;FBpp0078360;FBpp0303346	A0A0B4K5Z8	Sec23	ZT6	Day
FBpp0083264;FBpp0310667;FBpp0310666	A0A0B4LID7	CG4538	ZT9	Day
FBpp0110310	Q0E959	mRpL34	ZT6	Day
FBpp0072123;FBpp0072124;FBpp0072122;FBpp0309946;FBpp0072121;FBpp0072127;FBpp0072125;FBpp0072126;FBpp0072120	P22700	Ca-P60A	ZT6	Day
FBpp0310591;FBpp0310594;FBpp0310588;FBpp0310589;FBpp0310593;FBpp0310596;FBpp0310592;FBpp0310590;FBpp0310595	Q6NNF2	Pde8	ZT0	Day
FBpp0071919	Q9W1R4	Ice1	ZT6	Day
FBpp0310007;FBpp0074076	Q9VXG0	CG9947	ZT6	Day
FBpp0072150;FBpp0309935	Q9V3H8	Nxt1	ZT6	Day
FBpp0297152;FBpp0297151	Q9VW15	ash1	ZT6	Day
FBpp0075382	Q9VUJ1	Prosbeta2	ZT6	Day
FBpp0084205	Q8IMT3	CG31436	ZT6	Day
FBpp0084755;FBpp0084756	Q961D3	CG11897	ZT6	Day
FBpp0306036;FBpp0076246	Q95R98	CG5068	ZT6	Day
FBpp0309704;FBpp0080089;FBpp0309703	Q9V428	ics	ZT9	Day
FBpp0300994;FBpp0099777;FBpp0300991;FBpp0288548;FBpp0099778;FBpp0300993;FBpp0288549;FBpp0288550;FBpp0099780;FBpp0300992;FBpp0288731	A1Z9N7	Ih	ZT6	Day
FBpp0075952	Q9VTF9	Ufd1-like	ZT9	Day
FBpp0084111	Q9VC31	RabX4	ZT6	Day
FBpp0085265;FBpp0305182;FBpp0085266	P13060	EF2	ZT3	Day
FBpp0074801	Q9VVW7	CG11577	ZT0	Day
FBpp0083365;FBpp0306766;FBpp0083366;FBpp0306765;FBpp0306763;FBpp0083370;FBpp0306767;FBpp0112168;FBpp0083367;FBpp0306772;FBpp0306770;FBpp0306771;FBpp0083369;FBpp0306769;FBpp0083368;FBpp0306764;FBpp0306768	A0A0B4KHI4	Syp	ZT3	Day
FBpp0079584	P91931	SamDC	ZT3	Day
FBpp0112171;FBpp0083420	Q9VDD7	meigo	ZT6	Day
FBpp0084354	O97177	E(spl)m2-BFM	ZT6	Day
FBpp0080322	Q9I7M8	Ku80	ZT9	Day
FBpp0087057;FBpp0308699;FBpp0087058;FBpp0312213	Q8WSF3	fdl	ZT3	Day
FBpp0089179;FBpp0078404;FBpp0089178	Q9VND3	Pi4KIIalpha	ZT6	Day
FBpp0079761;FBpp0309450;FBpp0079760;FBpp0079759;FBpp0309448;FBpp0309449;FBpp0079758	Q9VKM7	CG33129	ZT3	Day
FBpp0079280;FBpp0079279;FBpp0309214;FBpp0079282;FBpp0309213;FBpp0079281;FBpp0309215	Q86BM5	Akap200	ZT9	Day
FBpp0085106;FBpp0085105;FBpp0306615;FBpp0085104	O76324	dco	ZT9	Day
FBpp0075124	Q9VV76	Syx8	ZT3	Day
FBpp0305426;FBpp0312166;FBpp0074789	Q9VVX4	mRpL21	ZT3	Day
FBpp0070963	Q9W3U0	CG4586	ZT0	Day
FBpp0311590;FBpp0309245;FBpp0085992	A1ZB19	CG5773	ZT6	Day
FBpp0112077;FBpp0304442	Q5BIG2	CG6024	ZT3	Day
FBpp0304385;FBpp0075610	Q9VU37	ste14	ZT6	Day
FBpp0083224;FBpp0290338;FBpp0307017;FBpp0307016;FBpp0307018;FBpp0083223	A0A0B4KHF1	CG4662	ZT12	Night
FBpp0088179	Q9V4D4	bip2	ZT12	Night
FBpp0297284;FBpp0297285;FBpp0075314;FBpp0304267;FBpp0297286	Q9VUQ8	CG7427	ZT12	Night
FBpp0296948;FBpp0296947	D0UGE6	tnc	ZT18	Night
FBpp0086628	Q5U1B0	CG10131	ZT12	Night
FBpp0292000;FBpp0300336;FBpp0300335;FBpp0300337;FBpp0292001;FBpp0292002;FBpp0307648;FBpp0291999;FBpp0292004;FBpp0292003	Q59E36	CoRest	ZT12	Night
FBpp0110465;FBpp0310529;FBpp0110448	Q9W5N0	CG13865	ZT12	Night
FBpp0304878;FBpp0304876;FBpp0304877	M9PGG8	CG17493	ZT12	Night
FBpp0084471	Q9VB86	TwdlT	ZT21	Night
FBpp0080139;FBpp0080138;FBpp0310261	Q9V414	Smg5	ZT12	Night
FBpp0075349	Q9VUQ7	CG7739	ZT12	Night
FBpp0079610;FBpp0293060	Q9VKW1	CG5168	ZT12	Night
FBpp0289754;FBpp0308472;FBpp0308473;FBpp0289123;FBpp0289124;FBpp0289125;FBpp0290980	B7YZU4	Camta	ZT18	Night
FBpp0086547;FBpp0293743;FBpp0293746;FBpp0110305;FBpp0293744;FBpp0086546;FBpp0293747;FBpp0110306;FBpp0293745	Q7YU81	chn	ZT15	Night
FBpp0077720	Q9VPQ2	CG4164	ZT15	Night
FBpp0076295;FBpp0271836	Q9VSN7	Pex7	ZT18	Night
FBpp0304270;FBpp0087334	Q7JR24	cag	ZT12	Night
FBpp0084221	Q9VBR6	tobi	ZT18	Night
FBpp0087320;FBpp0087319	Q7K148	Prosbeta5	ZT15	Night
FBpp0297361;FBpp0083172;FBpp0083173;FBpp0083174	Q8MSG8	CG5316	ZT12	Night
FBpp0305195;FBpp0073060	Q9I7T3	CG18869	ZT18	Night
FBpp0076091;FBpp0076092;FBpp0076094;FBpp0076093	Q7KUD4	iPLA2-VIA	ZT15	Night
FBpp0308406;FBpp0087892	Q7K084	Obp44a	ZT21	Night
FBpp0079031	Q9VM46	Sem1	ZT15	Night
FBpp0083436	Q9VDE6	Sec15	ZT12	Night
FBpp0084824	O76454	Pcd	ZT15	Night
FBpp0296958;FBpp0088102	A1Z6U3	Tsp42Ek	ZT21	Night
FBpp0075612	P80455	RpS12	ZT15	Night
FBpp0289196;FBpp0290285;FBpp0289198;FBpp0289199;FBpp0307245	A0A0B4KF30	laccase2	ZT12	Night
FBpp0074964;FBpp0305334	Q9VVI9	Vps60	ZT15	Night
FBpp0081423	Q961W9	CG33191	ZT18	Night
FBpp0087398	Q7JVK6	trsn	ZT12	Night
FBpp0308957;FBpp0290277;FBpp0290278;FBpp0290274;FBpp0293203;FBpp0306224;FBpp0290279;FBpp0290275;FBpp0306225;FBpp0290276	A2VEY9	app	ZT12	Night
FBpp0086009;FBpp0086008	Q7KY04	Rab4	ZT15	Night
FBpp0081356	Q24492	RpA-70	ZT12	Night
FBpp0297746;FBpp0072469;FBpp0072470	O97148	mth	ZT12	Night
FBpp0083884;FBpp0293577;FBpp0293576;FBpp0307231	B8A403	AP-1sigma	ZT15	Night
FBpp0307189;FBpp0304722;FBpp0307190;FBpp0307188	Q9VN12	CG1090	ZT21	Night

## Sheet: Transcription factor-target
Substrate					Transcription factor			Source
Ensembl id	UniPort id	Gene name	Peak time	Group	Ensembl id	UniPort id	Gene name
FBpp0304270;FBpp0087334	Q7JR24	cag	ZT12	Night	FBpp0081428	Q9VHM3	M1BP	Predicted by fimo
FBpp0086008;FBpp0086009	Q7KY04	Rab4	ZT15	Night	FBpp0081428	Q9VHM3	M1BP	Predicted by fimo
FBpp0293622;FBpp0303222;FBpp0305801;FBpp0075077;FBpp0303223;FBpp0293623;FBpp0305800;FBpp0293621	P98081	Dab	ZT9	Day	FBpp0081428	Q9VHM3	M1BP	Predicted by fimo
FBpp0110310	Q0E959	mRpL34	ZT6	Day	FBpp0081428	Q9VHM3	M1BP	Predicted by fimo
FBpp0076091;FBpp0076092;FBpp0076093;FBpp0076094	Q7KUD4	iPLA2-VIA	ZT15	Night	FBpp0081428	Q9VHM3	M1BP	Predicted by fimo
FBpp0304385;FBpp0075610	Q9VU37	ste14	ZT6	Day	FBpp0302627;FBpp0079485	Q94883	Dref	Predicted by fimo
FBpp0074758;FBpp0074757	Q9VVX6	Bet1	ZT6	Day	FBpp0081428	Q9VHM3	M1BP	Predicted by fimo
FBpp0081982;FBpp0312478	Q9VGF5	Tango9	ZT9	Day	FBpp0081428	Q9VHM3	M1BP	Predicted by fimo
FBpp0297284;FBpp0075314;FBpp0297286;FBpp0304267;FBpp0297285	Q9VUQ8	CG7427	ZT12	Night	FBpp0081428	Q9VHM3	M1BP	Predicted by fimo
FBpp0078450	Q9VNA3	CG11999	ZT6	Day	FBpp0081428	Q9VHM3	M1BP	Predicted by fimo
FBpp0082996	Q94524	Dlc90F	ZT6	Day	FBpp0081428	Q9VHM3	M1BP	Predicted by fimo
FBpp0078808;FBpp0078809;FBpp0078806;FBpp0303628;FBpp0297911;FBpp0078807	Q02748	eIF-4a	ZT6	Day	FBpp0081428	Q9VHM3	M1BP	Predicted by fimo
FBpp0290278;FBpp0306225;FBpp0308957;FBpp0290276;FBpp0290279;FBpp0293203;FBpp0306224;FBpp0290275;FBpp0290277;FBpp0290274	A2VEY9	app	ZT12	Night	FBpp0070105;FBpp0110229	P22808	vnd	Predicted by fimo
FBpp0078450	Q9VNA3	CG11999	ZT6	Day	FBpp0073961;FBpp0089405;FBpp0089402;FBpp0089403	P04197	Myb	Predicted by fimo
FBpp0292002;FBpp0292004;FBpp0292000;FBpp0300335;FBpp0291999;FBpp0292003;FBpp0300336;FBpp0292001;FBpp0307648;FBpp0300337	Q59E36	CoRest	ZT12	Night	FBpp0073022;FBpp0305342	Q9VZK2	scrt	Predicted by fimo
FBpp0087809;FBpp0308451	Q7K2N0	CG8735	ZT6	Day	FBpp0081428	Q9VHM3	M1BP	Predicted by fimo
FBpp0070963	Q9W3U0	CG4586	ZT0	Day	FBpp0081428	Q9VHM3	M1BP	Predicted by fimo
FBpp0081844	Q9VGR8	CG6689	ZT6	Day	FBpp0308241	Q2PE13	Atf-2	Predicted by fimo
FBpp0084017	Q9V3H9	Nab2	ZT9	Day	FBpp0308241	Q2PE13	Atf-2	Predicted by fimo
FBpp0079759;FBpp0079760;FBpp0079761;FBpp0309449;FBpp0309450;FBpp0079758;FBpp0309448	Q9VKM7	CG33129	ZT3	Day	FBpp0073022;FBpp0305342	Q9VZK2	scrt	Predicted by fimo
FBpp0292876;FBpp0292873;FBpp0292875;FBpp0305597;FBpp0293513;FBpp0292874	M9ND53	tai	ZT9	Day	FBpp0291179;FBpp0304899	M9PF47	FoxK	Predicted by fimo
FBpp0088490;FBpp0088945	P91926	AP-2alpha	ZT6	Day	FBpp0290980;FBpp0308473;FBpp0289124;FBpp0308472;FBpp0289123;FBpp0289754;FBpp0289125	B7YZU4	Camta	Predicted by fimo
FBpp0074789;FBpp0305426;FBpp0312166	Q9VVX4	mRpL21	ZT3	Day	FBpp0290980;FBpp0308473;FBpp0289124;FBpp0308472;FBpp0289123;FBpp0289754;FBpp0289125	B7YZU4	Camta	Predicted by fimo
FBpp0075119	P40304	Prosbeta6	ZT9	Day	FBpp0081428	Q9VHM3	M1BP	Predicted by fimo
FBpp0072976;FBpp0298309	Q9VZU7	CG12082	ZT9	Day	FBpp0081428	Q9VHM3	M1BP	Predicted by fimo
FBpp0292002;FBpp0292004;FBpp0292000;FBpp0300335;FBpp0291999;FBpp0292003;FBpp0300336;FBpp0292001;FBpp0307648;FBpp0300337	Q59E36	CoRest	ZT12	Night	FBpp0073022;FBpp0305342	Q9VZK2	scrt	Predicted by fimo
FBpp0304385;FBpp0075610	Q9VU37	ste14	ZT6	Day	FBpp0302627;FBpp0079485	Q94883	Dref	Predicted by fimo
FBpp0290278;FBpp0306225;FBpp0308957;FBpp0290276;FBpp0290279;FBpp0293203;FBpp0306224;FBpp0290275;FBpp0290277;FBpp0290274	A2VEY9	app	ZT12	Night	FBpp0081428	Q9VHM3	M1BP	Predicted by fimo
FBpp0079759;FBpp0079760;FBpp0079761;FBpp0309449;FBpp0309450;FBpp0079758;FBpp0309448	Q9VKM7	CG33129	ZT3	Day	FBpp0081428	Q9VHM3	M1BP	Predicted by fimo
FBpp0075068	Q9V436	Rpn12	ZT6	Day	FBpp0081428	Q9VHM3	M1BP	Predicted by fimo
FBpp0305387;FBpp0070636;FBpp0305388	Q960X4	TIP60	ZT0	Day	FBpp0110266;FBpp0110264;FBpp0110265;FBpp0085961	P22813	Hsf	Predicted by fimo
FBpp0082996	Q94524	Dlc90F	ZT6	Day	FBpp0308017;FBpp0297137;FBpp0308018;FBpp0308021;FBpp0308020;FBpp0308019	A0A0B4K653	Rfx	Predicted by fimo
FBpp0075068	Q9V436	Rpn12	ZT6	Day	FBpp0081428	Q9VHM3	M1BP	Predicted by fimo
FBpp0082996	Q94524	Dlc90F	ZT6	Day	FBpp0308017;FBpp0297137;FBpp0308018;FBpp0308021;FBpp0308020;FBpp0308019	A0A0B4K653	Rfx	Predicted by fimo
FBpp0311205;FBpp0311204	A0A0B4KFD1	LRP1	ZT3	Day	FBpp0081428	Q9VHM3	M1BP	Predicted by fimo
FBpp0081844	Q9VGR8	CG6689	ZT6	Day	FBpp0311616;FBpp0303417;FBpp0070234	Q9XZS8	Atf3	Predicted by fimo
FBpp0084017	Q9V3H9	Nab2	ZT9	Day	FBpp0311616;FBpp0303417;FBpp0070234	Q9XZS8	Atf3	Predicted by fimo
FBpp0083436	Q9VDE6	Sec15	ZT12	Night	FBpp0073022;FBpp0305342	Q9VZK2	scrt	Predicted by fimo
FBpp0081844	Q9VGR8	CG6689	ZT6	Day	FBpp0311616;FBpp0303417;FBpp0070234	Q9XZS8	Atf3	Predicted by fimo
FBpp0084017	Q9V3H9	Nab2	ZT9	Day	FBpp0311616;FBpp0303417;FBpp0070234	Q9XZS8	Atf3	Predicted by fimo
FBpp0091113;FBpp0091133;FBpp0091137;FBpp0091115;FBpp0091131;FBpp0091149;FBpp0091119;FBpp0091135;FBpp0091127;FBpp0091145;FBpp0091153;FBpp0091117;FBpp0091143;FBpp0091147;FBpp0085281;FBpp0091151;FBpp0091141;FBpp0091155;FBpp0091125;FBpp0091121;FBpp0091129;FBpp0091139;FBpp0091123	P02283	H2B			FBpp0073961;FBpp0089405;FBpp0089402;FBpp0089403	P04197	Myb	Predicted by fimo
FBpp0076325;FBpp0306023	Q9VSN9	SrpRbeta	ZT6	Day	FBpp0073961;FBpp0089405;FBpp0089402;FBpp0089403	P04197	Myb	Predicted by fimo
FBpp0084222;FBpp0289911	Q9VBR9	CG10669	ZT6	Day	FBpp0308017;FBpp0297137;FBpp0308018;FBpp0308021;FBpp0308020;FBpp0308019	A0A0B4K653	Rfx	Predicted by fimo
FBpp0086008;FBpp0086009	Q7KY04	Rab4	ZT15	Night	FBpp0073022;FBpp0305342	Q9VZK2	scrt	Predicted by fimo
FBpp0307016;FBpp0307017;FBpp0083224;FBpp0307018;FBpp0290338;FBpp0083223	A0A0B4KHF1	CG4662	ZT12	Night	FBpp0073022;FBpp0305342	Q9VZK2	scrt	Predicted by fimo
FBpp0290278;FBpp0306225;FBpp0308957;FBpp0290276;FBpp0290279;FBpp0293203;FBpp0306224;FBpp0290275;FBpp0290277;FBpp0290274	A2VEY9	app	ZT12	Night	FBpp0081428	Q9VHM3	M1BP	Predicted by fimo
FBpp0084222;FBpp0289911	Q9VBR9	CG10669	ZT6	Day	FBpp0308017;FBpp0297137;FBpp0308018;FBpp0308021;FBpp0308020;FBpp0308019	A0A0B4K653	Rfx	Predicted by fimo
FBpp0078414	Q7KTS4	HDAC3			FBpp0083753;FBpp0083752;FBpp0311439;FBpp0290979	Q8IMZ4	p53	Predicted by fimo
FBpp0078808;FBpp0078809;FBpp0078806;FBpp0303628;FBpp0297911;FBpp0078807	Q02748	eIF-4a	ZT6	Day	FBpp0302627;FBpp0079485	Q94883	Dref	Predicted by fimo
FBpp0292002;FBpp0292004;FBpp0292000;FBpp0300335;FBpp0291999;FBpp0292003;FBpp0300336;FBpp0292001;FBpp0307648;FBpp0300337	Q59E36	CoRest	ZT12	Night	FBpp0302627;FBpp0079485	Q94883	Dref	Predicted by fimo
FBpp0110305;FBpp0293745;FBpp0293746;FBpp0110306;FBpp0293744;FBpp0086546;FBpp0086547;FBpp0293743;FBpp0293747	Q7YU81	chn	ZT15	Night	FBpp0302627;FBpp0079485	Q94883	Dref	Predicted by fimo
FBpp0085266;FBpp0085265;FBpp0305182	P13060	EF2	ZT3	Day	FBpp0302627;FBpp0079485	Q94883	Dref	Predicted by fimo
FBpp0304722;FBpp0307190;FBpp0307188;FBpp0307189	Q9VN12	CG1090	ZT21	Night	FBpp0302627;FBpp0079485	Q94883	Dref	Predicted by fimo
FBpp0110448;FBpp0310529;FBpp0110465	Q9W5N0	CG13865	ZT12	Night	FBpp0081428	Q9VHM3	M1BP	Predicted by fimo
FBpp0085708;FBpp0085707;FBpp0300747	Q4U2G8	CG11961	ZT9	Day	FBpp0073022;FBpp0305342	Q9VZK2	scrt	Predicted by fimo
FBpp0078414	Q7KTS4	HDAC3			FBpp0083753;FBpp0083752;FBpp0311439;FBpp0290979	Q8IMZ4	p53	Predicted by fimo
FBpp0297151;FBpp0297152	Q9VW15	ash1	ZT6	Day	FBpp0081428	Q9VHM3	M1BP	Predicted by fimo
FBpp0071919	Q9W1R4	Ice1	ZT6	Day	FBpp0073022;FBpp0305342	Q9VZK2	scrt	Predicted by fimo
FBpp0304385;FBpp0075610	Q9VU37	ste14	ZT6	Day	FBpp0073022;FBpp0305342	Q9VZK2	scrt	Predicted by fimo
FBpp0087398	Q7JVK6	trsn	ZT12	Night	FBpp0302627;FBpp0079485	Q94883	Dref	Predicted by fimo
FBpp0075124	Q9VV76	Syx8	ZT3	Day	FBpp0081428	Q9VHM3	M1BP	Predicted by fimo
FBpp0292905;FBpp0310306;FBpp0079520	Q8T079	CG4747	ZT9	Day	FBpp0291179;FBpp0304899	M9PF47	FoxK	Predicted by fimo
FBpp0075349	Q9VUQ7	CG7739	ZT12	Night	FBpp0291179;FBpp0304899	M9PF47	FoxK	Predicted by fimo
FBpp0075612	P80455	RpS12	ZT15	Night	FBpp0291179;FBpp0304899	M9PF47	FoxK	Predicted by fimo
FBpp0086008;FBpp0086009	Q7KY04	Rab4	ZT15	Night	FBpp0073022;FBpp0305342	Q9VZK2	scrt	Predicted by fimo
FBpp0081844	Q9VGR8	CG6689	ZT6	Day	FBpp0081428	Q9VHM3	M1BP	Predicted by fimo
FBpp0290465;FBpp0080009	Q9VK44	CG9934	ZT0	Day	FBpp0081428	Q9VHM3	M1BP	Predicted by fimo
FBpp0310667;FBpp0310666;FBpp0083264	A0A0B4LID7	CG4538	ZT9	Day	FBpp0081428	Q9VHM3	M1BP	Predicted by fimo
FBpp0292002;FBpp0292004;FBpp0292000;FBpp0300335;FBpp0291999;FBpp0292003;FBpp0300336;FBpp0292001;FBpp0307648;FBpp0300337	Q59E36	CoRest	ZT12	Night	FBpp0073022;FBpp0305342	Q9VZK2	scrt	Predicted by fimo
FBpp0080322	Q9I7M8	Ku80	ZT9	Day	FBpp0302627;FBpp0079485	Q94883	Dref	Predicted by fimo
FBpp0080322	Q9I7M8	Ku80	ZT9	Day	FBpp0302627;FBpp0079485	Q94883	Dref	Predicted by fimo
FBpp0084222;FBpp0289911	Q9VBR9	CG10669	ZT6	Day	FBpp0073022;FBpp0305342	Q9VZK2	scrt	Predicted by fimo
FBpp0083173;FBpp0297361;FBpp0083172;FBpp0083174	Q8MSG8	CG5316	ZT12	Night	FBpp0081428	Q9VHM3	M1BP	Predicted by fimo
FBpp0112077;FBpp0304442	Q5BIG2	CG6024	ZT3	Day	FBpp0290980;FBpp0308473;FBpp0289124;FBpp0308472;FBpp0289123;FBpp0289754;FBpp0289125	B7YZU4	Camta	Predicted by fimo
FBpp0087809;FBpp0308451	Q7K2N0	CG8735	ZT6	Day	FBpp0081428	Q9VHM3	M1BP	Predicted by fimo
FBpp0085708;FBpp0085707;FBpp0300747	Q4U2G8	CG11961	ZT9	Day	FBpp0073022;FBpp0305342	Q9VZK2	scrt	Predicted by fimo
FBpp0084222;FBpp0289911	Q9VBR9	CG10669	ZT6	Day	FBpp0073022;FBpp0305342	Q9VZK2	scrt	Predicted by fimo
FBpp0082228	Q95RA9	GILT1	ZT6	Day	FBpp0302627;FBpp0079485	Q94883	Dref	Predicted by fimo
FBpp0071919	Q9W1R4	Ice1	ZT6	Day	FBpp0302627;FBpp0079485	Q94883	Dref	Predicted by fimo
FBpp0075612	P80455	RpS12	ZT15	Night	FBpp0302627;FBpp0079485	Q94883	Dref	Predicted by fimo
FBpp0087809;FBpp0308451	Q7K2N0	CG8735	ZT6	Day	FBpp0110266;FBpp0110264;FBpp0110265;FBpp0085961	P22813	Hsf	Predicted by fimo
FBpp0083436	Q9VDE6	Sec15	ZT12	Night	FBpp0073022;FBpp0305342	Q9VZK2	scrt	Predicted by fimo
FBpp0083697	Q9VCW1	Cyp6d4	ZT0	Day	FBpp0073961;FBpp0089405;FBpp0089402;FBpp0089403	P04197	Myb	Predicted by fimo
FBpp0310469;FBpp0080203;FBpp0310470;FBpp0301208	P43248	spel1	ZT9	Day	FBpp0073961;FBpp0089405;FBpp0089402;FBpp0089403	P04197	Myb	Predicted by fimo
FBpp0076295;FBpp0271836	Q9VSN7	Pex7	ZT18	Night	FBpp0073961;FBpp0089405;FBpp0089402;FBpp0089403	P04197	Myb	Predicted by fimo
FBpp0077720	Q9VPQ2	CG4164	ZT15	Night	FBpp0081428	Q9VHM3	M1BP	Predicted by fimo
FBpp0082996	Q94524	Dlc90F	ZT6	Day	FBpp0073022;FBpp0305342	Q9VZK2	scrt	Predicted by fimo
FBpp0110310	Q0E959	mRpL34	ZT6	Day	FBpp0302627;FBpp0079485	Q94883	Dref	Predicted by fimo
FBpp0310261;FBpp0080138;FBpp0080139	Q9V414	Smg5	ZT12	Night	FBpp0070105;FBpp0110229	P22808	vnd	Predicted by fimo
FBpp0290980;FBpp0308473;FBpp0289124;FBpp0308472;FBpp0289123;FBpp0289754;FBpp0289125	B7YZU4	Camta	ZT18	Night	FBpp0070105;FBpp0110229	P22808	vnd	Predicted by fimo
FBpp0297624;FBpp0307552;FBpp0291756;FBpp0085023;FBpp0307553;FBpp0085020;FBpp0085024;FBpp0297626;FBpp0291320;FBpp0085022;FBpp0112393;FBpp0291757;FBpp0291322;FBpp0085021;FBpp0291321;FBpp0085025;FBpp0297625	A0A0B4K6N4	tmod	ZT0	Day	FBpp0070105;FBpp0110229	P22808	vnd	Predicted by fimo
FBpp0310595;FBpp0310591;FBpp0310593;FBpp0310594;FBpp0310590;FBpp0310589;FBpp0310588;FBpp0310592;FBpp0310596	Q6NNF2	Pde8	ZT0	Day	FBpp0070105;FBpp0110229	P22808	vnd	Predicted by fimo
FBpp0304722;FBpp0307190;FBpp0307188;FBpp0307189	Q9VN12	CG1090	ZT21	Night	FBpp0070105;FBpp0110229	P22808	vnd	Predicted by fimo
FBpp0084756;FBpp0084755	Q961D3	CG11897	ZT6	Day	FBpp0308017;FBpp0297137;FBpp0308018;FBpp0308021;FBpp0308020;FBpp0308019	A0A0B4K653	Rfx	Predicted by fimo
FBpp0084756;FBpp0084755	Q961D3	CG11897	ZT6	Day	FBpp0308017;FBpp0297137;FBpp0308018;FBpp0308021;FBpp0308020;FBpp0308019	A0A0B4K653	Rfx	Predicted by fimo
FBpp0293622;FBpp0303222;FBpp0305801;FBpp0075077;FBpp0303223;FBpp0293623;FBpp0305800;FBpp0293621	P98081	Dab	ZT9	Day	FBpp0081428	Q9VHM3	M1BP	Predicted by fimo
FBpp0084017	Q9V3H9	Nab2	ZT9	Day	FBpp0308241	Q2PE13	Atf-2	Predicted by fimo
FBpp0079759;FBpp0079760;FBpp0079761;FBpp0309449;FBpp0309450;FBpp0079758;FBpp0309448	Q9VKM7	CG33129	ZT3	Day	FBpp0291179;FBpp0304899	M9PF47	FoxK	Predicted by fimo
FBpp0088490;FBpp0088945	P91926	AP-2alpha	ZT6	Day	FBpp0311616;FBpp0303417;FBpp0070234	Q9XZS8	Atf3	Predicted by fimo
FBpp0088490;FBpp0088945	P91926	AP-2alpha	ZT6	Day	FBpp0311616;FBpp0303417;FBpp0070234	Q9XZS8	Atf3	Predicted by fimo
FBpp0086628	Q5U1B0	CG10131	ZT12	Night	FBpp0070105;FBpp0110229	P22808	vnd	Predicted by fimo
FBpp0084221	Q9VBR6	tobi	ZT18	Night	FBpp0302627;FBpp0079485	Q94883	Dref	Predicted by fimo
FBpp0082228	Q95RA9	GILT1	ZT6	Day	FBpp0081428	Q9VHM3	M1BP	Predicted by fimo
FBpp0079759;FBpp0079760;FBpp0079761;FBpp0309449;FBpp0309450;FBpp0079758;FBpp0309448	Q9VKM7	CG33129	ZT3	Day	FBpp0073022;FBpp0305342	Q9VZK2	scrt	Predicted by fimo
FBpp0307016;FBpp0307017;FBpp0083224;FBpp0307018;FBpp0290338;FBpp0083223	A0A0B4KHF1	CG4662	ZT12	Night	FBpp0073022;FBpp0305342	Q9VZK2	scrt	Predicted by fimo
FBpp0309703;FBpp0309704;FBpp0080089	Q9V428	ics	ZT9	Day	FBpp0302627;FBpp0079485	Q94883	Dref	Predicted by fimo
FBpp0305387;FBpp0070636;FBpp0305388	Q960X4	TIP60	ZT0	Day	FBpp0073961;FBpp0089405;FBpp0089402;FBpp0089403	P04197	Myb	Predicted by fimo
FBpp0110310	Q0E959	mRpL34	ZT6	Day	FBpp0073961;FBpp0089405;FBpp0089402;FBpp0089403	P04197	Myb	Predicted by fimo
FBpp0079759;FBpp0079760;FBpp0079761;FBpp0309449;FBpp0309450;FBpp0079758;FBpp0309448	Q9VKM7	CG33129	ZT3	Day	FBpp0073022;FBpp0305342	Q9VZK2	scrt	Predicted by fimo
FBpp0085106;FBpp0306615;FBpp0085105;FBpp0085104	O76324	dco	ZT9	Day	FBpp0081428	Q9VHM3	M1BP	Predicted by fimo
FBpp0085266;FBpp0085265;FBpp0305182	P13060	EF2	ZT3	Day	FBpp0074693	O61734	cyc	Predicted by fimo
FBpp0084222;FBpp0289911	Q9VBR9	CG10669	ZT6	Day	FBpp0081428	Q9VHM3	M1BP	Predicted by fimo
FBpp0086008;FBpp0086009	Q7KY04	Rab4	ZT15	Night	FBpp0073022;FBpp0305342	Q9VZK2	scrt	Predicted by fimo
FBpp0112107;FBpp0301052	Q9VNI6	CG11000	ZT9	Day	FBpp0073961;FBpp0089405;FBpp0089402;FBpp0089403	P04197	Myb	Predicted by fimo
FBpp0082996	Q94524	Dlc90F	ZT6	Day	FBpp0073961;FBpp0089405;FBpp0089402;FBpp0089403	P04197	Myb	Predicted by fimo
FBpp0076295;FBpp0271836	Q9VSN7	Pex7	ZT18	Night	FBpp0073961;FBpp0089405;FBpp0089402;FBpp0089403	P04197	Myb	Predicted by fimo
FBpp0304385;FBpp0075610	Q9VU37	ste14	ZT6	Day	FBpp0073022;FBpp0305342	Q9VZK2	scrt	Predicted by fimo
FBpp0084017	Q9V3H9	Nab2	ZT9	Day	FBpp0073022;FBpp0305342	Q9VZK2	scrt	Predicted by fimo
FBpp0292876;FBpp0292873;FBpp0292875;FBpp0305597;FBpp0293513;FBpp0292874	M9ND53	tai	ZT9	Day	FBpp0073022;FBpp0305342	Q9VZK2	scrt	Predicted by fimo
FBpp0297284;FBpp0075314;FBpp0297286;FBpp0304267;FBpp0297285	Q9VUQ8	CG7427	ZT12	Night	FBpp0081428	Q9VHM3	M1BP	Predicted by fimo
FBpp0087319;FBpp0087320	Q7K148	Prosbeta5	ZT15	Night	FBpp0073022;FBpp0305342	Q9VZK2	scrt	Predicted by fimo
FBpp0070794	O02193	MOF	ZT6	Day	FBpp0302627;FBpp0079485	Q94883	Dref	Predicted by fimo
FBpp0075382	Q9VUJ1	Prosbeta2	ZT6	Day	FBpp0073961;FBpp0089405;FBpp0089402;FBpp0089403	P04197	Myb	Predicted by fimo
FBpp0083367;FBpp0306766;FBpp0306765;FBpp0306772;FBpp0306769;FBpp0083366;FBpp0306764;FBpp0306768;FBpp0083369;FBpp0306771;FBpp0306767;FBpp0083368;FBpp0306770;FBpp0112168;FBpp0083370;FBpp0306763;FBpp0083365	A0A0B4KHI4	Syp	ZT3	Day	FBpp0073961;FBpp0089405;FBpp0089402;FBpp0089403	P04197	Myb	Predicted by fimo
FBpp0307231;FBpp0083884;FBpp0293576;FBpp0293577	B8A403	AP-1sigma	ZT15	Night	FBpp0073961;FBpp0089405;FBpp0089402;FBpp0089403	P04197	Myb	Predicted by fimo
FBpp0083697	Q9VCW1	Cyp6d4	ZT0	Day	FBpp0073022;FBpp0305342	Q9VZK2	scrt	Predicted by fimo
FBpp0087398	Q7JVK6	trsn	ZT12	Night	FBpp0081428	Q9VHM3	M1BP	Predicted by fimo
FBpp0293622;FBpp0303222;FBpp0305801;FBpp0075077;FBpp0303223;FBpp0293623;FBpp0305800;FBpp0293621	P98081	Dab	ZT9	Day	FBpp0073022;FBpp0305342	Q9VZK2	scrt	Predicted by fimo
FBpp0075952	Q9VTF9	Ufd1-like	ZT9	Day	FBpp0073022;FBpp0305342	Q9VZK2	scrt	Predicted by fimo
FBpp0297624;FBpp0307552;FBpp0291756;FBpp0085023;FBpp0307553;FBpp0085020;FBpp0085024;FBpp0297626;FBpp0291320;FBpp0085022;FBpp0112393;FBpp0291757;FBpp0291322;FBpp0085021;FBpp0291321;FBpp0085025;FBpp0297625	A0A0B4K6N4	tmod	ZT0	Day	FBpp0073022;FBpp0305342	Q9VZK2	scrt	Predicted by fimo
FBpp0305387;FBpp0070636;FBpp0305388	Q960X4	TIP60	ZT0	Day	FBpp0308017;FBpp0297137;FBpp0308018;FBpp0308021;FBpp0308020;FBpp0308019	A0A0B4K653	Rfx	Predicted by fimo
FBpp0084111	Q9VC31	RabX4	ZT6	Day	FBpp0073961;FBpp0089405;FBpp0089402;FBpp0089403	P04197	Myb	Predicted by fimo
FBpp0073173	Q94517	HDAC1			FBpp0073022;FBpp0305342	Q9VZK2	scrt	Predicted by fimo
FBpp0081982;FBpp0312478	Q9VGF5	Tango9	ZT9	Day	FBpp0073022;FBpp0305342	Q9VZK2	scrt	Predicted by fimo
FBpp0084688	Q9VAU5	CG10011	ZT6	Day	FBpp0302627;FBpp0079485	Q94883	Dref	Predicted by fimo
FBpp0084688	Q9VAU5	CG10011	ZT6	Day	FBpp0302627;FBpp0079485	Q94883	Dref	Predicted by fimo
FBpp0305387;FBpp0070636;FBpp0305388	Q960X4	TIP60	ZT0	Day	FBpp0308017;FBpp0297137;FBpp0308018;FBpp0308021;FBpp0308020;FBpp0308019	A0A0B4K653	Rfx	Predicted by fimo
FBpp0076091;FBpp0076092;FBpp0076093;FBpp0076094	Q7KUD4	iPLA2-VIA	ZT15	Night	FBpp0110266;FBpp0110264;FBpp0110265;FBpp0085961	P22813	Hsf	Predicted by fimo
FBpp0084824	O76454	Pcd	ZT15	Night	FBpp0110266;FBpp0110264;FBpp0110265;FBpp0085961	P22813	Hsf	Predicted by fimo
FBpp0289774;FBpp0289773;FBpp0289776;FBpp0289006;FBpp0307427;FBpp0289775;FBpp0289007	Q8INJ8	Csk	ZT9	Day	FBpp0306710;FBpp0076500;FBpp0306709;FBpp0099480;FBpp0099478	O61735	Clk	Predicted by fimo
FBpp0310667;FBpp0310666;FBpp0083264	A0A0B4LID7	CG4538	ZT9	Day	FBpp0306710;FBpp0076500;FBpp0306709;FBpp0099480;FBpp0099478	O61735	Clk	Predicted by fimo
FBpp0072121;FBpp0309946;FBpp0072124;FBpp0072123;FBpp0072125;FBpp0072126;FBpp0072127;FBpp0072120;FBpp0072122	P22700	Ca-P60A	ZT6	Day	FBpp0306710;FBpp0076500;FBpp0306709;FBpp0099480;FBpp0099478	O61735	Clk	Predicted by fimo
FBpp0309935;FBpp0072150	Q9V3H8	Nxt1	ZT6	Day	FBpp0110266;FBpp0110264;FBpp0110265;FBpp0085961	P22813	Hsf	Predicted by fimo
FBpp0293060;FBpp0079610	Q9VKW1	CG5168	ZT12	Night	FBpp0070105;FBpp0110229	P22808	vnd	Predicted by fimo
FBpp0085266;FBpp0085265;FBpp0305182	P13060	EF2	ZT3	Day	FBpp0070105;FBpp0110229	P22808	vnd	Predicted by fimo
FBpp0085266;FBpp0085265;FBpp0305182	P13060	EF2	ZT3	Day	FBpp0070105;FBpp0110229	P22808	vnd	Predicted by fimo
FBpp0082121	P45889	Arp1	ZT9	Day	FBpp0073022;FBpp0305342	Q9VZK2	scrt	Predicted by fimo
FBpp0110310	Q0E959	mRpL34	ZT6	Day	FBpp0308017;FBpp0297137;FBpp0308018;FBpp0308021;FBpp0308020;FBpp0308019	A0A0B4K653	Rfx	Predicted by fimo
FBpp0083697	Q9VCW1	Cyp6d4	ZT0	Day	FBpp0073022;FBpp0305342	Q9VZK2	scrt	Predicted by fimo
FBpp0296948;FBpp0296947	D0UGE6	tnc	ZT18	Night	FBpp0081428	Q9VHM3	M1BP	Predicted by fimo
FBpp0307147;FBpp0080989	Q9VIK0	CG9319	ZT0	Day	FBpp0073022;FBpp0305342	Q9VZK2	scrt	Predicted by fimo
FBpp0085170;FBpp0306623;FBpp0085169	Q9V9X4	CG11334	ZT6	Day	FBpp0110266;FBpp0110264;FBpp0110265;FBpp0085961	P22813	Hsf	Predicted by fimo
FBpp0087319;FBpp0087320	Q7K148	Prosbeta5	ZT15	Night	FBpp0073022;FBpp0305342	Q9VZK2	scrt	Predicted by fimo
FBpp0075382	Q9VUJ1	Prosbeta2	ZT6	Day	FBpp0110266;FBpp0110264;FBpp0110265;FBpp0085961	P22813	Hsf	Predicted by fimo
FBpp0072469;FBpp0297746;FBpp0072470	O97148	mth	ZT12	Night	FBpp0302627;FBpp0079485	Q94883	Dref	Predicted by fimo
FBpp0084688	Q9VAU5	CG10011	ZT6	Day	FBpp0306710;FBpp0076500;FBpp0306709;FBpp0099480;FBpp0099478	O61735	Clk	Predicted by fimo
FBpp0293060;FBpp0079610	Q9VKW1	CG5168	ZT12	Night	FBpp0306710;FBpp0076500;FBpp0306709;FBpp0099480;FBpp0099478	O61735	Clk	Predicted by fimo
FBpp0084017	Q9V3H9	Nab2	ZT9	Day	FBpp0306710;FBpp0076500;FBpp0306709;FBpp0099480;FBpp0099478	O61735	Clk	Predicted by fimo
FBpp0310709;FBpp0083402;FBpp0301143;FBpp0083404;FBpp0083403;FBpp0301142;FBpp0301144;FBpp0301141;FBpp0310708	A0A0B4K6E2	Calx	ZT3	Day	FBpp0306710;FBpp0076500;FBpp0306709;FBpp0099480;FBpp0099478	O61735	Clk	Predicted by fimo
FBpp0082121	P45889	Arp1	ZT9	Day	FBpp0306710;FBpp0076500;FBpp0306709;FBpp0099480;FBpp0099478	O61735	Clk	Predicted by fimo
FBpp0084111	Q9VC31	RabX4	ZT6	Day	FBpp0306710;FBpp0076500;FBpp0306709;FBpp0099480;FBpp0099478	O61735	Clk	Predicted by fimo
FBpp0303471;FBpp0087239;FBpp0303473;FBpp0087238;FBpp0303472	A0A0B4KFP2	E(Pc)	ZT6	Day	FBpp0079485;FBpp0302627	Q94883	Dref	PPI
FBpp0071919	Q9W1R4	Ice1	ZT6	Day	FBpp0079485;FBpp0302627	Q94883	Dref	PPI
FBpp0076325;FBpp0306023	Q9VSN9	SrpRbeta	ZT6	Day	FBpp0079485;FBpp0302627	Q94883	Dref	PPI
FBpp0078808;FBpp0303628;FBpp0297911;FBpp0078806;FBpp0078809;FBpp0078807	Q02748	eIF-4a	ZT6	Day	FBpp0079485;FBpp0302627	Q94883	Dref	PPI
FBpp0070794	O02193	mof	ZT6	Day	FBpp0079485;FBpp0302627	Q94883	Dref	PPI
FBpp0081600	P08646	Ras85D	ZT6	Day	FBpp0079485;FBpp0302627	Q94883	Dref	PPI
FBpp0073173	Q94517	HDAC1			FBpp0079485;FBpp0302627	Q94883	Dref	PPI
FBpp0088179	Q9V4D4	bip2	ZT12	Night	FBpp0079485;FBpp0302627	Q94883	Dref	PPI
FBpp0080009;FBpp0290465	Q9VK44	CG9934	ZT0	Day	FBpp0289124;FBpp0308473;FBpp0289123;FBpp0289754;FBpp0290980;FBpp0289125;FBpp0308472	B7YZU4	Camta	PPI
FBpp0071337;FBpp0291863;FBpp0305701;FBpp0291862	M9MS40	nej	ZT9	Day	FBpp0289124;FBpp0308473;FBpp0289123;FBpp0289754;FBpp0290980;FBpp0289125;FBpp0308472	B7YZU4	Camta	PPI
FBpp0084221	Q9VBR6	tobi	ZT18	Night	FBpp0289124;FBpp0308473;FBpp0289123;FBpp0289754;FBpp0290980;FBpp0289125;FBpp0308472	B7YZU4	Camta	PPI
FBpp0088945;FBpp0088490	P91926	AP-2alpha	ZT6	Day	FBpp0289124;FBpp0308473;FBpp0289123;FBpp0289754;FBpp0290980;FBpp0289125;FBpp0308472	B7YZU4	Camta	PPI
FBpp0289124;FBpp0308473;FBpp0289123;FBpp0289754;FBpp0290980;FBpp0289125;FBpp0308472	B7YZU4	Camta	ZT18	Night	FBpp0289124;FBpp0308473;FBpp0289123;FBpp0289754;FBpp0290980;FBpp0289125;FBpp0308472	B7YZU4	Camta	PPI
FBpp0081982;FBpp0312478	Q9VGF5	Tango9	ZT9	Day	FBpp0089405;FBpp0089403;FBpp0089402;FBpp0073961	P04197	Myb	PPI
FBpp0085266;FBpp0085265;FBpp0305182	P13060	EF2	ZT3	Day	FBpp0089405;FBpp0089403;FBpp0089402;FBpp0073961	P04197	Myb	PPI
FBpp0305388;FBpp0305387;FBpp0070636	Q960X4	Tip60	ZT0	Day	FBpp0089405;FBpp0089403;FBpp0089402;FBpp0073961	P04197	Myb	PPI
FBpp0078808;FBpp0303628;FBpp0297911;FBpp0078806;FBpp0078809;FBpp0078807	Q02748	eIF-4a	ZT6	Day	FBpp0089405;FBpp0089403;FBpp0089402;FBpp0073961	P04197	Myb	PPI
FBpp0085106;FBpp0306615;FBpp0085105;FBpp0085104	O76324	dco	ZT9	Day	FBpp0089405;FBpp0089403;FBpp0089402;FBpp0073961	P04197	Myb	PPI
FBpp0077720	Q9VPQ2	CG4164	ZT15	Night	FBpp0089405;FBpp0089403;FBpp0089402;FBpp0073961	P04197	Myb	PPI
FBpp0311562;FBpp0305676;FBpp0079704;FBpp0079705	P52485	Ubc2	ZT9	Day	FBpp0089405;FBpp0089403;FBpp0089402;FBpp0073961	P04197	Myb	PPI
FBpp0070794	O02193	mof	ZT6	Day	FBpp0089405;FBpp0089403;FBpp0089402;FBpp0073961	P04197	Myb	PPI
FBpp0293576;FBpp0293577;FBpp0307231;FBpp0083884	B8A403	AP-1sigma	ZT15	Night	FBpp0089405;FBpp0089403;FBpp0089402;FBpp0073961	P04197	Myb	PPI
FBpp0309703;FBpp0309704;FBpp0080089	Q9V428	ics	ZT9	Day	FBpp0089405;FBpp0089403;FBpp0089402;FBpp0073961	P04197	Myb	PPI
FBpp0080203;FBpp0301208;FBpp0310469;FBpp0310470	P43248	spel1	ZT9	Day	FBpp0089405;FBpp0089403;FBpp0089402;FBpp0073961	P04197	Myb	PPI
FBpp0081600	P08646	Ras85D	ZT6	Day	FBpp0089405;FBpp0089403;FBpp0089402;FBpp0073961	P04197	Myb	PPI
FBpp0081356	Q24492	RpA-70	ZT12	Night	FBpp0089405;FBpp0089403;FBpp0089402;FBpp0073961	P04197	Myb	PPI
FBpp0071337;FBpp0291863;FBpp0305701;FBpp0291862	M9MS40	nej	ZT9	Day	FBpp0089405;FBpp0089403;FBpp0089402;FBpp0073961	P04197	Myb	PPI
FBpp0292001;FBpp0292002;FBpp0292003;FBpp0300335;FBpp0307648;FBpp0291999;FBpp0300337;FBpp0300336;FBpp0292000;FBpp0292004	Q59E36	CoRest	ZT12	Night	FBpp0089405;FBpp0089403;FBpp0089402;FBpp0073961	P04197	Myb	PPI
FBpp0073173	Q94517	HDAC1			FBpp0089405;FBpp0089403;FBpp0089402;FBpp0073961	P04197	Myb	PPI
FBpp0080114	Q9VJW1	Sec71	ZT6	Day	FBpp0089405;FBpp0089403;FBpp0089402;FBpp0073961	P04197	Myb	PPI
FBpp0289124;FBpp0308473;FBpp0289123;FBpp0289754;FBpp0290980;FBpp0289125;FBpp0308472	B7YZU4	Camta	ZT18	Night	FBpp0089405;FBpp0089403;FBpp0089402;FBpp0073961	P04197	Myb	PPI
FBpp0075068	Q9V436	Rpn12	ZT6	Day	FBpp0074693	O61734	cyc	PPI
FBpp0087319;FBpp0087320	Q7K148	Prosbeta5	ZT15	Night	FBpp0074693	O61734	cyc	PPI
FBpp0305388;FBpp0305387;FBpp0070636	Q960X4	Tip60	ZT0	Day	FBpp0074693	O61734	cyc	PPI
FBpp0310667;FBpp0310666;FBpp0083264	A0A0B4LID7	CG4538	ZT9	Day	FBpp0074693	O61734	cyc	PPI
FBpp0078808;FBpp0303628;FBpp0297911;FBpp0078806;FBpp0078809;FBpp0078807	Q02748	eIF-4a	ZT6	Day	FBpp0074693	O61734	cyc	PPI
FBpp0085106;FBpp0306615;FBpp0085105;FBpp0085104	O76324	dco	ZT9	Day	FBpp0074693	O61734	cyc	PPI
FBpp0075119	P40304	Prosbeta6	ZT9	Day	FBpp0074693	O61734	cyc	PPI
FBpp0070963	Q9W3U0	CG4586	ZT0	Day	FBpp0074693	O61734	cyc	PPI
FBpp0075382	Q9VUJ1	Prosbeta2	ZT6	Day	FBpp0074693	O61734	cyc	PPI
FBpp0079031	Q9VM46	Sem1	ZT15	Night	FBpp0074693	O61734	cyc	PPI
FBpp0071337;FBpp0291863;FBpp0305701;FBpp0291862	M9MS40	nej	ZT9	Day	FBpp0074693	O61734	cyc	PPI
FBpp0308628;FBpp0113067	B5A5T4	qvr	ZT6	Day	FBpp0074693	O61734	cyc	PPI
FBpp0292001;FBpp0292002;FBpp0292003;FBpp0300335;FBpp0307648;FBpp0291999;FBpp0300337;FBpp0300336;FBpp0292000;FBpp0292004	Q59E36	CoRest	ZT12	Night	FBpp0074693	O61734	cyc	PPI
FBpp0073173	Q94517	HDAC1			FBpp0074693	O61734	cyc	PPI
FBpp0081844	Q9VGR8	CG6689	ZT6	Day	FBpp0070234;FBpp0311616;FBpp0303417	Q9XZS8	Atf3	PPI
FBpp0073060;FBpp0305195	Q9I7T3	CG18869	ZT18	Night	FBpp0070234;FBpp0311616;FBpp0303417	Q9XZS8	Atf3	PPI
FBpp0293744;FBpp0293747;FBpp0086547;FBpp0293746;FBpp0293743;FBpp0293745;FBpp0086546;FBpp0110305;FBpp0110306	Q7YU81	chn	ZT15	Night	FBpp0070234;FBpp0311616;FBpp0303417	Q9XZS8	Atf3	PPI
FBpp0305388;FBpp0305387;FBpp0070636	Q960X4	Tip60	ZT0	Day	FBpp0070234;FBpp0311616;FBpp0303417	Q9XZS8	Atf3	PPI
FBpp0289911;FBpp0084222	Q9VBR9	CG10669	ZT6	Day	FBpp0070234;FBpp0311616;FBpp0303417	Q9XZS8	Atf3	PPI
FBpp0292873;FBpp0292874;FBpp0305597;FBpp0292876;FBpp0292875;FBpp0293513	M9ND53	tai	ZT9	Day	FBpp0070234;FBpp0311616;FBpp0303417	Q9XZS8	Atf3	PPI
FBpp0070794	O02193	mof	ZT6	Day	FBpp0070234;FBpp0311616;FBpp0303417	Q9XZS8	Atf3	PPI
FBpp0074801	Q9VVW7	CG11577	ZT0	Day	FBpp0070234;FBpp0311616;FBpp0303417	Q9XZS8	Atf3	PPI
FBpp0080139;FBpp0080138;FBpp0310261	Q9V414	Smg5	ZT12	Night	FBpp0070234;FBpp0311616;FBpp0303417	Q9XZS8	Atf3	PPI
FBpp0072120;FBpp0072127;FBpp0072125;FBpp0309946;FBpp0072124;FBpp0072126;FBpp0072123;FBpp0072122;FBpp0072121	P22700	Ca-P60A	ZT6	Day	FBpp0070234;FBpp0311616;FBpp0303417	Q9XZS8	Atf3	PPI
FBpp0075610;FBpp0304385	Q9VU37	ste14	ZT6	Day	FBpp0070234;FBpp0311616;FBpp0303417	Q9XZS8	Atf3	PPI
FBpp0071337;FBpp0291863;FBpp0305701;FBpp0291862	M9MS40	nej	ZT9	Day	FBpp0070234;FBpp0311616;FBpp0303417	Q9XZS8	Atf3	PPI
FBpp0292001;FBpp0292002;FBpp0292003;FBpp0300335;FBpp0307648;FBpp0291999;FBpp0300337;FBpp0300336;FBpp0292000;FBpp0292004	Q59E36	CoRest	ZT12	Night	FBpp0070234;FBpp0311616;FBpp0303417	Q9XZS8	Atf3	PPI
FBpp0073173	Q94517	HDAC1			FBpp0070234;FBpp0311616;FBpp0303417	Q9XZS8	Atf3	PPI
FBpp0289773;FBpp0289775;FBpp0289006;FBpp0307427;FBpp0289007;FBpp0289776;FBpp0289774	Q8INJ8	Csk	ZT9	Day	FBpp0070234;FBpp0311616;FBpp0303417	Q9XZS8	Atf3	PPI
FBpp0082121	P45889	Arp1	ZT9	Day	FBpp0070234;FBpp0311616;FBpp0303417	Q9XZS8	Atf3	PPI
FBpp0085266;FBpp0085265;FBpp0305182	P13060	EF2	ZT3	Day	FBpp0110265;FBpp0110264;FBpp0085961;FBpp0110266	P22813	Hsf	PPI
FBpp0305388;FBpp0305387;FBpp0070636	Q960X4	Tip60	ZT0	Day	FBpp0110265;FBpp0110264;FBpp0085961;FBpp0110266	P22813	Hsf	PPI
FBpp0077720	Q9VPQ2	CG4164	ZT15	Night	FBpp0110265;FBpp0110264;FBpp0085961;FBpp0110266	P22813	Hsf	PPI
FBpp0311562;FBpp0305676;FBpp0079704;FBpp0079705	P52485	Ubc2	ZT9	Day	FBpp0110265;FBpp0110264;FBpp0085961;FBpp0110266	P22813	Hsf	PPI
FBpp0080139;FBpp0080138;FBpp0310261	Q9V414	Smg5	ZT12	Night	FBpp0110265;FBpp0110264;FBpp0085961;FBpp0110266	P22813	Hsf	PPI
FBpp0081754;FBpp0081752	Q02427	Rbp1	ZT9	Day	FBpp0110265;FBpp0110264;FBpp0085961;FBpp0110266	P22813	Hsf	PPI
FBpp0081600	P08646	Ras85D	ZT6	Day	FBpp0110265;FBpp0110264;FBpp0085961;FBpp0110266	P22813	Hsf	PPI
FBpp0081356	Q24492	RpA-70	ZT12	Night	FBpp0110265;FBpp0110264;FBpp0085961;FBpp0110266	P22813	Hsf	PPI
FBpp0071337;FBpp0291863;FBpp0305701;FBpp0291862	M9MS40	nej	ZT9	Day	FBpp0110265;FBpp0110264;FBpp0085961;FBpp0110266	P22813	Hsf	PPI
FBpp0297151;FBpp0297152	Q9VW15	ash1	ZT6	Day	FBpp0110265;FBpp0110264;FBpp0085961;FBpp0110266	P22813	Hsf	PPI
FBpp0073173	Q94517	HDAC1			FBpp0110265;FBpp0110264;FBpp0085961;FBpp0110266	P22813	Hsf	PPI
FBpp0084688	Q9VAU5	CG10011	ZT6	Day	FBpp0110265;FBpp0110264;FBpp0085961;FBpp0110266	P22813	Hsf	PPI
FBpp0075068	Q9V436	Rpn12	ZT6	Day	FBpp0099478;FBpp0306710;FBpp0306709;FBpp0099480;FBpp0076500	O61735	Clk	PPI
FBpp0087319;FBpp0087320	Q7K148	Prosbeta5	ZT15	Night	FBpp0099478;FBpp0306710;FBpp0306709;FBpp0099480;FBpp0076500	O61735	Clk	PPI
FBpp0305388;FBpp0305387;FBpp0070636	Q960X4	Tip60	ZT0	Day	FBpp0099478;FBpp0306710;FBpp0306709;FBpp0099480;FBpp0076500	O61735	Clk	PPI
FBpp0078808;FBpp0303628;FBpp0297911;FBpp0078806;FBpp0078809;FBpp0078807	Q02748	eIF-4a	ZT6	Day	FBpp0099478;FBpp0306710;FBpp0306709;FBpp0099480;FBpp0076500	O61735	Clk	PPI
FBpp0085106;FBpp0306615;FBpp0085105;FBpp0085104	O76324	dco	ZT9	Day	FBpp0099478;FBpp0306710;FBpp0306709;FBpp0099480;FBpp0076500	O61735	Clk	PPI
FBpp0080139;FBpp0080138;FBpp0310261	Q9V414	Smg5	ZT12	Night	FBpp0099478;FBpp0306710;FBpp0306709;FBpp0099480;FBpp0076500	O61735	Clk	PPI
FBpp0075119	P40304	Prosbeta6	ZT9	Day	FBpp0099478;FBpp0306710;FBpp0306709;FBpp0099480;FBpp0076500	O61735	Clk	PPI
FBpp0075382	Q9VUJ1	Prosbeta2	ZT6	Day	FBpp0099478;FBpp0306710;FBpp0306709;FBpp0099480;FBpp0076500	O61735	Clk	PPI
FBpp0079031	Q9VM46	Sem1	ZT15	Night	FBpp0099478;FBpp0306710;FBpp0306709;FBpp0099480;FBpp0076500	O61735	Clk	PPI
FBpp0071337;FBpp0291863;FBpp0305701;FBpp0291862	M9MS40	nej	ZT9	Day	FBpp0099478;FBpp0306710;FBpp0306709;FBpp0099480;FBpp0076500	O61735	Clk	PPI
FBpp0292001;FBpp0292002;FBpp0292003;FBpp0300335;FBpp0307648;FBpp0291999;FBpp0300337;FBpp0300336;FBpp0292000;FBpp0292004	Q59E36	CoRest	ZT12	Night	FBpp0099478;FBpp0306710;FBpp0306709;FBpp0099480;FBpp0076500	O61735	Clk	PPI
FBpp0073173	Q94517	HDAC1			FBpp0099478;FBpp0306710;FBpp0306709;FBpp0099480;FBpp0076500	O61735	Clk	PPI
FBpp0292001;FBpp0292002;FBpp0292003;FBpp0300335;FBpp0307648;FBpp0291999;FBpp0300337;FBpp0300336;FBpp0292000;FBpp0292004	Q59E36	CoRest	ZT12	Night	FBpp0073022;FBpp0305342	Q9VZK2	scrt	PPI
FBpp0073173	Q94517	HDAC1			FBpp0073022;FBpp0305342	Q9VZK2	scrt	PPI
FBpp0075068	Q9V436	Rpn12	ZT6	Day	FBpp0290979;FBpp0083753;FBpp0311439;FBpp0083752	Q8IMZ4	p53	PPI
FBpp0081844	Q9VGR8	CG6689	ZT6	Day	FBpp0290979;FBpp0083753;FBpp0311439;FBpp0083752	Q8IMZ4	p53	PPI
FBpp0087319;FBpp0087320	Q7K148	Prosbeta5	ZT15	Night	FBpp0290979;FBpp0083753;FBpp0311439;FBpp0083752	Q8IMZ4	p53	PPI
FBpp0293744;FBpp0293747;FBpp0086547;FBpp0293746;FBpp0293743;FBpp0293745;FBpp0086546;FBpp0110305;FBpp0110306	Q7YU81	chn	ZT15	Night	FBpp0290979;FBpp0083753;FBpp0311439;FBpp0083752	Q8IMZ4	p53	PPI
FBpp0305388;FBpp0305387;FBpp0070636	Q960X4	Tip60	ZT0	Day	FBpp0290979;FBpp0083753;FBpp0311439;FBpp0083752	Q8IMZ4	p53	PPI
FBpp0085106;FBpp0306615;FBpp0085105;FBpp0085104	O76324	dco	ZT9	Day	FBpp0290979;FBpp0083753;FBpp0311439;FBpp0083752	Q8IMZ4	p53	PPI
FBpp0080009;FBpp0290465	Q9VK44	CG9934	ZT0	Day	FBpp0290979;FBpp0083753;FBpp0311439;FBpp0083752	Q8IMZ4	p53	PPI
FBpp0072470;FBpp0297746;FBpp0072469	O97148	mth	ZT12	Night	FBpp0290979;FBpp0083753;FBpp0311439;FBpp0083752	Q8IMZ4	p53	PPI
FBpp0289911;FBpp0084222	Q9VBR9	CG10669	ZT6	Day	FBpp0290979;FBpp0083753;FBpp0311439;FBpp0083752	Q8IMZ4	p53	PPI
FBpp0070794	O02193	mof	ZT6	Day	FBpp0290979;FBpp0083753;FBpp0311439;FBpp0083752	Q8IMZ4	p53	PPI
FBpp0075119	P40304	Prosbeta6	ZT9	Day	FBpp0290979;FBpp0083753;FBpp0311439;FBpp0083752	Q8IMZ4	p53	PPI
FBpp0075382	Q9VUJ1	Prosbeta2	ZT6	Day	FBpp0290979;FBpp0083753;FBpp0311439;FBpp0083752	Q8IMZ4	p53	PPI
FBpp0081600	P08646	Ras85D	ZT6	Day	FBpp0290979;FBpp0083753;FBpp0311439;FBpp0083752	Q8IMZ4	p53	PPI
FBpp0081356	Q24492	RpA-70	ZT12	Night	FBpp0290979;FBpp0083753;FBpp0311439;FBpp0083752	Q8IMZ4	p53	PPI
FBpp0071337;FBpp0291863;FBpp0305701;FBpp0291862	M9MS40	nej	ZT9	Day	FBpp0290979;FBpp0083753;FBpp0311439;FBpp0083752	Q8IMZ4	p53	PPI
FBpp0080322	Q9I7M8	Ku80	ZT9	Day	FBpp0290979;FBpp0083753;FBpp0311439;FBpp0083752	Q8IMZ4	p53	PPI
FBpp0073173	Q94517	HDAC1			FBpp0290979;FBpp0083753;FBpp0311439;FBpp0083752	Q8IMZ4	p53	PPI
FBpp0289773;FBpp0289775;FBpp0289006;FBpp0307427;FBpp0289007;FBpp0289776;FBpp0289774	Q8INJ8	Csk	ZT9	Day	FBpp0290979;FBpp0083753;FBpp0311439;FBpp0083752	Q8IMZ4	p53	PPI
FBpp0084688	Q9VAU5	CG10011	ZT6	Day	FBpp0290979;FBpp0083753;FBpp0311439;FBpp0083752	Q8IMZ4	p53	PPI
FBpp0088179	Q9V4D4	bip2	ZT12	Night	FBpp0290979;FBpp0083753;FBpp0311439;FBpp0083752	Q8IMZ4	p53	PPI
FBpp0087057;FBpp0312213;FBpp0087058;FBpp0308699	Q8WSF3	fdl	ZT3	Day	FBpp0290979;FBpp0083753;FBpp0311439;FBpp0083752	Q8IMZ4	p53	PPI
FBpp0075612	P80455	RpS12	ZT15	Night	FBpp0070105;FBpp0110229	P22808	vnd	PPI
FBpp0112171;FBpp0083420	Q9VDD7	meigo	ZT6	Day	FBpp0070105;FBpp0110229	P22808	vnd	PPI
FBpp0073173	Q94517	HDAC1			FBpp0070105;FBpp0110229	P22808	vnd	PPI
FBpp0289124;FBpp0308473;FBpp0289123;FBpp0289754;FBpp0290980;FBpp0289125;FBpp0308472	B7YZU4	Camta	ZT18	Night	FBpp0070105;FBpp0110229	P22808	vnd	PPI
FBpp0305388;FBpp0305387;FBpp0070636	Q960X4	Tip60	ZT0	Day	FBpp0081428	Q9VHM3	M1BP	PPI
FBpp0085106;FBpp0306615;FBpp0085105;FBpp0085104	O76324	dco	ZT9	Day	FBpp0081428	Q9VHM3	M1BP	PPI
FBpp0070963	Q9W3U0	CG4586	ZT0	Day	FBpp0081428	Q9VHM3	M1BP	PPI
FBpp0071337;FBpp0291863;FBpp0305701;FBpp0291862	M9MS40	nej	ZT9	Day	FBpp0081428	Q9VHM3	M1BP	PPI
FBpp0297151;FBpp0297152	Q9VW15	ash1	ZT6	Day	FBpp0081428	Q9VHM3	M1BP	PPI
FBpp0073173	Q94517	HDAC1			FBpp0081428	Q9VHM3	M1BP	PPI
FBpp0088179	Q9V4D4	bip2	ZT12	Night	FBpp0081428	Q9VHM3	M1BP	PPI
FBpp0082121	P45889	Arp1	ZT9	Day	FBpp0081428	Q9VHM3	M1BP	PPI
