# Supplementary material for: Small-sample learning reveals propionylation in determining global protein homeostasis
Source: Nat Commun. 2023 May 17;14:2813. doi: 10.1038/s41467-023-38414-8 (PMC10192394; doi:10.1038/s41467-023-38414-8)
Supplement: Supplementary file 11 — Supplementary Data 8 [file 41467_2023_38414_MOESM11_ESM.xlsx]

## Sheet: Supplementary Data 8
Supplementary Data 8. The key resource table.
	REAGENT or RESOURCE	SOURCE	IDENTIFIER
Antibodies	Anti-propionylation	PTM BIO	RRID: AB_2904167
	Anti-succinylation	PTM BIO	RRID: AB_2687628
	Anti-malonylation	PTM BIO	RRID: AB_2687947
	Anti-H2BK17pr	This manuscript	N/A
	Anti-H2B	Abcam	RRID: AB_1139809
	Anti-H3K27ac	Abcam	RRID:AB_2118291
	Anti-H2BK23ac	PTM BIO	N/A
	Anti-ACTB	ABclonal	RRID: AB_2769861
	Mouse IgG	SCBT	RRID: AB_737182
	Rabbit IgG	CST	RRID: AB_1031062
	IRDye 800CW donkey anti-rabbit IgG antibody	LI-COR Biosciences	RRID: AB_621848
	IRDye 680 donkey anti-mouse IgG antibody	LI-COR Biosciences	RRID: AB_621844
	Anti-ubiquitination	Santa Cruz	RRID:AB_628423
	Anti-ATG8A	Abcam	RRID:AB_10861928
Chemicals, peptides, and recombinant proteins	Inactivated Dried Yeast	Angelyeast	N/A
	Cornmeal	N/A	N/A
	Agar	Sino regant	Cat# 10000561
	Sucrose	Sino regant	Cat# 10021418
	Glucose	Sino regant	Cat# 10010517
	DMEM medium	Gibco	Cat# 11965084
	Schneider's Drosophila Medium	Gibco	Cat# 21720001
	Fetal Bovine Serum	Cytivalifesciences	Cat# SH30071
	Penicillin-Streptomycin	Gibco	Cat# 15140122
	Synthesized H2BK17pr peptide 1	Guoping Pharmaceutical	N/A
	Synthesized H2BK17pr peptide 2	Guoping Pharmaceutical	N/A
	Entinostat	MCE	Cat# HY-12163
	BG45	MCE	Cat# HY-18712
	MG149	MCE	Cat# HY-15887
	A485	MCE	Cat# HY-107455
	WM-1119	MCE	Cat# HY-102058
	Remodelin hydrobromide	MCE	Cat# HY-16706A
	Nicotinamide	MCE	Cat# HY-B0150
	Selisistat	MCE	Cat# HY-15452
	Valproic acid	MCE	Cat# HY-10585
	Parthenolide	MCE	Cat# HY-N0141
	RGFP966	MCE	Cat# HY-13909
	Tasquinimod	MCE	Cat# HY-10528
	Tubastatin A	MCE	Cat# HY-13271A
	SIS17	MCE	Cat# HY-128918
	MG132	MCE	Cat# HY-13259
	Chloroquine	SIGMA	Cat# C6628
	Cycloheximide	SIGMA	Cat# 01810
	DMSO	SIGMA	Cat# D2650
	Yeast extract	SIGMA	Cat# Y1625
	PBS	Gibco	Cat# 10010002
	Sodium propionate	SIGMA	Cat# P5436
	Sodium acetate	SIGMA	Cat# S2889
	Trichostatin A (TSA)	MedChemExpress	Cat# HY-15144
	Proteinase inhibitor	MedChemExpress	Cat# HY-K0010
	Phosphatase inhibitor	MedChemExpress	Cat# HY-K0022
Critical commercial assays	Pierce BCA Protein Assay Kit	Thermo Scientific	Cat# 23225
	D-Glucose Content Assay Kit	Boxbio	Cat# AKSU001C
	Triglyceride (TG) Content Assay kit	Boxbio	Cat# AKFA003M
	riboFECT™CP Transfection Kit	RiboBio	Cat# C10511
	Acetyl-CoA ELISA Assay Kit	JINGMEI Biotech.	Cat# JM-11679M2
	Propionyl-CoA ELISA Assay Kit	JINGMEI Biotech.	Cat# JM-12736M2
	TRIzol Regant	Invitrogen	Cat#t 15596026
	TransScript® II Two-Step RT-PCR SuperMix	Transgen	Cat# AH401
Deposited data	RNA-seq clean data	National Genomics Data Center (NGDC)	PRJCA007845
	ChIP-seq clean data	National Genomics Data Center (NGDC)	PRJCA007845
	Raw MS/MS data of propionylomics	integrated proteome resources (iProX)	IPX0003936000
	Raw MS/MS data of metabolomics	integrated proteome resources (iProX)	IPX0003936000
Experimental models: Cell lines	S2 cells	Laboratory of Zhou Xi	N/A
	AC16 cells	ATCC	RRID: CVCL_4U18
	HEK293 cells	ATCC	Cat# CRL-1573
	U2OS cells	ATCC	Cat# HTB-96
	NIH 3T3 cells	ATCC	Cat# CRL-1658
Experimental models: Organisms/strains	D. melanogaster: w1118	Bloomington Drosophila Stock Center	BDSC:3605
	D. melanogaster: H2BK17A	Zhang et. al	N/A
	D. melanogaster: y1, w*	Konopka et. al	N/A
	D. melanogaster: y1, w*, per0	Konopka et. al	N/A
	D. melanogaster: w1118iso	Bloomington Drosophila Stock Center	BDSC:9505
Oligonucleotides	H2BK17A_F: CTAGTGGAAAGGCAGCCAAG	AuGCT, CN	N/A
	H2BK17A_R: CGAGCGCTTGTTGTAGTGAG	AuGCT, CN	N/A
	Prosb2_F: TCCGCAAGGGCAGTGTTGAG	AuGCT, CN	N/A
	Prosb2_R: GTTGGTGTGCAGCACGGTTG	AuGCT, CN	N/A
	Prosb5_F: TTCGAGAACCCCCTGCACAAC	AuGCT, CN	N/A
	Prosb5_R: AACGCCGCCCTTGAACTTGA	AuGCT, CN	N/A
	Prosb6_F: TCCCATCGGTCACTGCGAGA	AuGCT, CN	N/A
	Prosb6_R: CGCTCAGCGGCAGAGATGAA	AuGCT, CN	N/A
	Rpn12_F: AGCGTCAGGCTGTTCTGTGC	AuGCT, CN	N/A
	Rpn12_R: GTGCGAGTCCACGCGGATAA	AuGCT, CN	N/A
	Sem1_F: CCTGGAGGAGGACGACGAGT	AuGCT, CN	N/A
	Sem1_R: GGTCGGTGCCGGTTTACGTT	AuGCT, CN	N/A
	Clk_F: TACTGCGTGAGGATATCG	AuGCT, CN	N/A
	Clk_R: GAGGTCTTCGTCGGAAAGG	AuGCT, CN	N/A
	tim_F: CTGGGGAGTGACCATGG	AuGCT, CN	N/A
	tim_R: GCTGGAATCGCCACTG	AuGCT, CN	N/A
	cyc_F: GAGGTCTTCGTCGGAAAGG	AuGCT, CN	N/A
	cyc_R: AAAGCACATGGGAATCATGG	AuGCT, CN	N/A
	per_F: CAGCAGCAGCCTAATCG	AuGCT, CN	N/A
	per_R: GAGTCGGACACCTTGG	AuGCT, CN	N/A
	Pdp1ε_F: GAACCCAAGTGTAAAGACAATGCG	AuGCT, CN	N/A
	Pdp1_R: CTGGAAATACTGCGACAATGTGG	AuGCT, CN	N/A
	vri_F: TGTTTTTTGCCGCTTCGGTCA	AuGCT, CN	N/A
	vri_R: TTACGACACCAAACGATCGA	AuGCT, CN	N/A
	beta-actin_F: CTAACCTCGCCCTCTCCTCT	AuGCT, CN	N/A
	beta-actin_R: GCAGCCAAGTGTGAGTGTGT	AuGCT, CN	N/A
	SkpB_1F: CAAATCAGCAGGAGAGATGCC	AuGCT, CN	N/A
	SkpB_1R: CGAGTTGACATTCGGCAACG	AuGCT, CN	N/A
	mr_1F: CGCATTGACCACAGTTGACTC	AuGCT, CN	N/A
	mr_1R: AGAGCGGTTAAAGCACTCCC	AuGCT, CN	N/A
	Cks30A_1F: TGAGCAGTTCGAGTACAGACAT	AuGCT, CN	N/A
	Cks30A_1R: GTACGCCAATTGATCGCCAC	AuGCT, CN	N/A
	Sdic2_1F: ACGAGGTTTACGAACGCCAT	AuGCT, CN	N/A
	Sdic2_1R: GCGGCTTTGTGTCCTTTAGC	AuGCT, CN	N/A
	SCAP_1F: TCTGCTTTCGTGCTATCCGT	AuGCT, CN	N/A
	SCAP_1R: GAGAGTGCCATGACAGCGAT	AuGCT, CN	N/A
	lds_1F: TCCTCGCTTGCAAAAATGGC	AuGCT, CN	N/A
	lds_1R: CGCCCCTACGCGTATCTTTA	AuGCT, CN	N/A
	pie_1F: CTGAGCGGCCAGCTTACAAA	AuGCT, CN	N/A
	pie_1R: TGCGTTGAGAGTAGCAGGCA	AuGCT, CN	N/A
	Oseg5_1F: CACAGCAATGGGTGGTCCTA	AuGCT, CN	N/A
	Oseg5_1R: CAAGTTGCTTGGGTGCCATC	AuGCT, CN	N/A
	CG4329_1F: GCACTCGAAAAATGGTCGGT	AuGCT, CN	N/A
	CG4329_1R: GCCACCGATCTGGAGTCATT	AuGCT, CN	N/A
	Traf_like_1F: GGCTATGCTCTACGGCTGGA	AuGCT, CN	N/A
	Traf_like_1R: GCCAGAAGGGGATCGTACTC	AuGCT, CN	N/A
	HDAC1_siRNA1: AACUAUAUAGCCAAAAUCGGA CGAUUUUGGCUAUAUAGUUGC	RiboBio, CN	N/A
	HDAC1_siRNA2: AUUUGAUUAAAUUAGUUUCUG GAAACUAAUUUAAUCAAAUAA	RiboBio, CN	N/A
	HDAC1_siRNA3: AUUAGUUUCUGCGUUAUUCGC GAAUAACGCAGAAACUAAUUU	RiboBio, CN	N/A
	HDAC3_siRNA1: UCAAUUUGCUAACUUAUUGCC CAAUAAGUUAGCAAAUUGAUA	RiboBio, CN	N/A
	HDAC3_siRNA2: AACUUAUUGCCAAUUGAAGAC CUUCAAUUGGCAAUAAGUUAG	RiboBio, CN	N/A
	HDAC3_siRNA3: UACAUUAUCCAAUACUAACUU GUUAGUAUUGGAUAAUGUAGA	RiboBio, CN	N/A
	nej_siRNA1: UAUAUAUAGAUAUUUUGACCA GUCAAAAUAUCUAUAUAUAUA	RiboBio, CN	N/A
	nej_siRNA2: AGUUUAUAAAGUUUUUCUGAU CAGAAAAACUUUAUAAACUAA	RiboBio, CN	N/A
	nej_siRNA3: UAUUAAUAUUAGUUAUUAGUA CUAAUAACUAAUAUUAAUAAU	RiboBio, CN	N/A
	Tip60_siRNA1: AUAUUUGUGGUUAAUUUUCAU GAAAAUUAACCACAAAUAUGA	RiboBio, CN	N/A
	Tip60_siRNA2: UUUAUAACAUUAAAAACGGAA CCGUUUUUAAUGUUAUAAACU	RiboBio, CN	N/A
	Tip60_siRNA3: AGUUUAUAACAUUAAAAACGG GUUUUUAAUGUUAUAAACUAG	RiboBio, CN	N/A
	mof_siRNA1: UCGUAAAUGGAUAUAUUGCCC GCAAUAUAUCCAUUUACGAGG	RiboBio, CN	N/A
	mof_siRNA2: AAUGUUAAGUAUUACAUUGAA CAAUGUAAUACUUAACAUUUG	RiboBio, CN	N/A
	mof_siRNA3: UUUUUAAAAUUUUUAAAUGGU CAUUUAAAAAUUUUAAAAACU	RiboBio, CN	N/A
Software and algorithms	Bowtie2	Trapnell et al. (2010)	http://bowtie-bio.sourceforge.net/bowtie2/manual.shtml
	TopHat	Trapnell et al. (2010)	http://ccb.jhu.edu/software/tophat/index.shtml
	Cufflinks	Trapnell et al. (2010)	http://cole-trapnell-lab.github.io/cufflinks/
	MaxQuant	Cox and Mann. (2008)	http://www.coxdocs.org/doku.php?id=maxquant:start
	MetaCycle	R package	https://cran.r-project.org/web/packages/MetaCycle/index.html
	ggplot2	R package	https://cran.r-project.org/web/packages/ggplot2/index.html
	HemI 1.0	Deng et al.(2014)	http://hemi.biocuckoo.org/
	Cytoscape	Smoot et al. (2011)	http://www.cytoscape.org/
	DOG 2.0	Ren et al. (2009)	http://dog.biocuckoo.org/
	GPS 5.0	Wang et al. (2020)	http://gps.biocuckoo.cn/
	PyMol 2.5.0	Molecular visualization system	https://pymol.org/2/
	MEGA 7.0.26	Tamura et al. (2021)	https://www.megasoftware.net/
	Samtools 1.3.1	Danecek et al. (2021)	http://www.htslib.org/
	MACS2	Zhang et al. (2021)	https://pypi.org/project/MACS2/
	ChIPseeker	Yu et al. (2015)	http://www.bioconductor.org/packages/release/bioc/html/ChIPseeker.html
	HOMER 4.11	Heinz et al. (2010)	http://homer.ucsd.edu/homer/
	ProteoWizard	Chambers et al (2012)	https://proteowizard.sourceforge.io/index.html
	XCMS	R package	https://bioconductor.org/packages/release/bioc/html/xcms.html
	pheatmap	R package	https://cran.r-project.org/web/packages/pheatmap/
	MEME Suite 4.10.0	Bailey et al. (2015)	https://meme-suite.org/meme/
	Statskingdom	Online	https://www.statskingdom.com/index.html
	Prism – GraphPad 8.0	GraphPad Software	https://www.graphpad.com/scientific-software/prism/
