# Supplementary material for: Small-sample learning reveals propionylation in determining global protein homeostasis
Source: Nat Commun. 2023 May 17;14:2813. doi: 10.1038/s41467-023-38414-8 (PMC10192394; doi:10.1038/s41467-023-38414-8)
Supplement: Supplementary file 13 — Source Data [file 41467_2023_38414_MOESM13_ESM.xlsx]

## Sheet: Fig. 1c
Fig. 1c
Type	Zeitgeber Time (h)	Intensity
		Repeat 1	Repeat 2	Repeat 3	Repeat 4	mean	SD
Acetyl-CoA	0	22.6936	35.1404	29.3532	33.2894	30.1192	4.7694
	3	29.0766	31.7574	36.6723	37.7149	33.8053	3.53762
	6	35.7362	41.8213	40.0553	64.417	45.5074	11.1396
	9	38.2681	34.6723	39.9064	27.9915	35.2096	4.57722
	12	38.3745	37.2043	33.6298	40.2894	37.3745	2.42632
	15	39.3532	36.6298	40.7787	41.0979	39.4649	1.76373
	18	52.7149	47.0766	41.417	49.9064	47.7787	4.17902
	21	47.0766	40.3957	50.5234	51.9064	47.4755	4.44985
Propionyl-CoA	0	46.0766	32.3532	41.3745	33.4808	38.3213	5.66822
	3	40.6936	36.6085	44.8638	39.0553	40.3053	3.00665
	6	43.3532	41.2468	45.6936	45.7149	44.0021	1.85793
	9	40.8213	51.7787	48.034	48.1191	47.1883	3.97469
	12	35.2043	42.9915	42.6298	49.0553	42.4702	4.91057
	15	46.9489	59.417	56.8638	56.2255	54.8638	4.72311
	18	58.1191	46.3106	54.417	50.8851	52.433	4.36314
	21	66.5234	55.9702	64.183	66.4809	63.2894	4.33051

## Sheet: Fig. 3e
Fig. 3e

## Sheet: Fig. 3f
Fig. 3f

## Sheet: Fig. 3g
Fig. 3g

## Sheet: Fig. 3h
Fig. 3h

## Sheet: Fig. 3i
Fig. 3i
Precursor ion				Peptide ion
Ion type	Charge	m/z		Ion type	Charge	m/z
AQKNITK 3,Propionyl(+56.0262);	1+	858.504		b1	2+	36.5258
	2+	429.756		b1	1+	72.0444
	3+	286.84		y1	2+	74.06
	4+	215.382		b2	2+	100.555
				y2	2+	124.584
				y1	1+	147.113
				y3	2+	181.126
				b3	2+	192.616
				b2	1+	200.103
				y4	2+	238.147
				y2	1+	248.161
				b4	2+	249.637
				b5	2+	306.179
				y5	2+	330.208
				b6	2+	356.703
				y3	1+	361.245
				b3	1+	384.224
				y6	2+	394.237
				y4	1+	475.287
				b4	1+	498.267
				b5	1+	611.351
				y5	1+	659.409
				b6	1+	712.399
				y6	1+	787.467

## Sheet: Fig. 3j
Fig. 3i
Precursor ion				Peptide ion
Ion type	Charge	m/z		Ion type	Charge	m/z
KAVTKAQKK 1,Acetyl(+42.0106);5,Acetyl(+42.0106);8,Propionyl(+56.0262);	1+	1141.69		y1	2+	74.06
	2+	571.351		b1	2+	86.06
	3+	381.236		b2	2+	121.579
	4+	286.179		y1	1+	147.113
				y2	2+	166.121
				b3	2+	171.113
				b1	1+	171.113
				b4	2+	221.637
				y3	2+	230.15
				b2	1+	242.15
				y4	2+	265.668
				b5	2+	306.689
				y2	1+	331.234
				b3	1+	341.218
				b6	2+	342.208
				y5	2+	350.721
				y6	2+	401.245
				b7	2+	406.237
				b4	1+	442.266
				y7	2+	450.779
				y3	1+	459.293
				y8	2+	486.298
				b8	2+	498.298
				y4	1+	530.33
				b5	1+	612.371
				b6	1+	683.409
				y5	1+	700.435
				y6	1+	801.483
				b7	1+	811.467
				y7	1+	900.551
				y8	1+	971.588
				b8	1+	995.588

## Sheet: Fig. 4a
Fig. 4a
Feeding type	Type	Genotype	Zeitgeber Time (h)	value
				Repeat 1	Repeat 2	Repeat 3	Repeat 4	mean	SD
AL	Protein/ fly	WT	0	0.004541	0.004308	0.004633	0.004216	0.0044245	0.000168885
			6	0.004602	0.004358	0.004598	0.004851	0.00460225	0.000174322
			12	0.005003	0.004964	0.004889	0.004981	0.00495925	4.28508e-05
			18	0.00398	0.004536	0.004528	0.004826	0.0044675	0.000305995
		H2BK17A	0	0.006031	0.005875	0.005725	0.006167	0.0059495	0.000165755
			6	0.006356	0.006575	0.006392	0.006807	0.0065325	0.00017892
			12	0.006056	0.006143	0.006586	0.006427	0.006303	0.000213351
			18	0.006644	0.006822	0.006661	0.007053	0.006795	0.000164355
	Protein/mg tissue	WT	0	0.007494	0.007133	0.007401	0.006934	0.0072405	0.000221089
			6	0.00689	0.006705	0.006862	0.007395	0.006963	0.00025919
			12	0.007007	0.006991	0.006772	0.007076	0.0069615	0.000113975
			18	0.006317	0.007315	0.007374	0.007588	0.0071485	0.000490695
		H2BK17A	0	0.009759	0.009325	0.009416	0.00982	0.00958	0.00021305
			6	0.009689	0.009785	0.009456	0.009837	0.00969175	0.000146098
			12	0.009404	0.009335	0.009859	0.009536	0.0095335	0.000201326
			18	0.010857	0.011258	0.011029	0.011375	0.0111298	0.00020071
TRF	Protein/ fly	WT	0	0.004061	0.0045	0.004345	0.004385	0.00432275	0.000161478
			6	0.004021	0.004123	0.004257	0.003933	0.0040835	0.000120643
			12	0.003896	0.004562	0.004548	0.004456	0.0043655	0.000274107
			18	0.004319	0.004222	0.003916	0.004001	0.0041145	0.000162528
		H2BK17A	0	0.005693	0.005554	0.005857	0.005784	0.005722	0.000113064
			6	0.005105	0.005211	0.0054	0.005547	0.00531575	0.000170267
			12	0.006083	0.005954	0.005538	0.005784	0.00583975	0.000203951
			18	0.005583	0.005559	0.005416	0.005183	0.00543525	0.000159016
	Protein/mg tissue	WT	0	0.005989	0.006923	0.006811	0.006746	0.00661725	0.000368204
			6	0.006073	0.006209	0.006334	0.005978	0.0061485	0.000134945
			12	0.006304	0.00743	0.006975	0.007006	0.00692875	0.000403011
			18	0.006544	0.006556	0.006461	0.006291	0.006463	0.000105828
		H2BK17A	0	0.009488	0.009104	0.00918	0.009038	0.0092025	0.000172322
			6	0.007711	0.007754	0.008206	0.00828	0.00798775	0.000257037
			12	0.009535	0.009542	0.009231	0.009609	0.00947925	0.000146209
			18	0.008459	0.008527	0.008515	0.007999	0.008375	0.000218596

## Sheet: Fig. 4b
Fig. 4b
Feeding type	Genotype	Zeitgeber Time (h)	value
			Repeat 1	Repeat 2	Repeat 3	Repeat 4	mean	SD
AL	WT	0	0.606	0.604	0.626	0.608	0.611	0.00877496
		6	0.668	0.65	0.67	0.656	0.661	0.00830662
		12	0.714	0.71	0.722	0.704	0.7125	0.00653835
		18	0.63	0.62	0.614	0.636	0.625	0.008544
	H2BK17A	0	0.618	0.63	0.608	0.628	0.621	0.00877496
		6	0.656	0.672	0.676	0.692	0.674	0.0128062
		12	0.644	0.658	0.668	0.674	0.661	0.0113578
		18	0.612	0.606	0.604	0.62	0.6105	0.00622495
TRF	WT	0	0.678	0.65	0.638	0.65	0.654	0.0146969
		6	0.662	0.664	0.672	0.658	0.664	0.00509902
		12	0.618	0.614	0.652	0.636	0.63	0.0151658
		18	0.66	0.644	0.606	0.636	0.6365	0.019615
	H2BK17A	0	0.6	0.61	0.638	0.64	0.622	0.0173781
		6	0.662	0.672	0.658	0.67	0.6655	0.00572276
		12	0.638	0.624	0.6	0.602	0.616	0.0158114
		18	0.66	0.652	0.636	0.648	0.649	0.00866025

## Sheet: Fig. 4c
Fig. 4c
Genotype	value
	Repeat 1	Repeat 2	Repeat 3	Repeat 4	mean	SD
WT	1.6955	1.19	1.90575	1.63	1.60531	0.260524
H2BK17A	1.43217	1.61483	1.58717	1.66833	1.57563	0.0878144

[truncated: 52 more sheets: Fig. 4d, Fig. 4e, Fig. 4f, Fig. 4g, Fig. 4h, Fig. 4i, Fig. 4j, Fig. 4k, Fig. 5j, Fig. 5k, Fig. 5l, Fig. 5m, Fig. 6j, Fig. 7a, Fig. 7b, Fig. S2a, Fig. S2b, Fig. S5a, Fig. S5b, Fig. S6a …]
